# Supplementary material for: Human microglial transitions at the Aβ–tau inflection point associate with divergent pathways to dementia and resilience
Source: Nat Med. 2026 Jun 4;32(6):2047–59. doi: 10.1038/s41591-026-04393-8 (PMC13278961; doi:10.1038/s41591-026-04393-8)
Supplement: Supplementary file 4 — Cohort and donor information [file 41591_2026_4393_MOESM4_ESM.xlsx]

## Sheet: (a) Donor information
Sample_ID	*title	Cohort	Tissue	phenotype	Age	Gender	Apoe	RIN	Batch	Post mortem delay (h)	GFS punch location	Visium Slide	pH	Braak Stage	Braak LB	Thal Abeta	TDP43	ABC score	CDR	Reisberg	MMSE	Total number of plaques	Number of Cored plaques	Number of Diffuse plaques	Number of Neuritic plaques	Number of Unclass. Plaques	Average % overlap Abeta	Average % overlap pTau
A_01	Octogenarian , AD Demented patient 1, SFG	OCT+AD	SFG (Superior Frontal Gyrus)	AD-demented	85	F	4/3	8.3	Batch_01	5.4	gfs 2	VS_C	7.16	6	NA	NA	0	A3B3C3	NA	7	NA	1519	58	1167	89	205	6.15 ± 11.38	6.28 ± 8.71
A_03	Octogenarian , AD Demented patient 2, SFG	OCT+AD	SFG (Superior Frontal Gyrus)	AD-demented	69	M	4/3	6.9	Batch_01	5	gfs 1	VS_D	6.45	6	NA	NA	0	A3B3C3	NA	7	NA	992	95	484	145	268	9.53 ± 14.25	7.87 ± 7.85
A_04	Octogenarian , AD Demented patient 3, SFG	OCT+AD	SFG (Superior Frontal Gyrus)	AD-demented	76	M	3/4	8.3	Batch_01	5.4	gfs 1	VS_G	6.36	6	NA	5	0	A3B3C3	3		NA	964	52	756	58	98	5.63 ± 9.57	0.85 ± 1.77
A_07	Octogenarian , AD Demented patient 4, SFG	OCT+AD	SFG (Superior Frontal Gyrus)	AD-demented	72	F	4/3	7.9	Batch_03	6.3	gfs 1	VS_E	6.65	4	NA	3	0	A3B3C3	3		NA	871	104	346	163	258	1.9 ± 4.88	2.83 ± 4.05
A_08	Octogenarian , AD Demented patient 5, SFG	OCT+AD	SFG (Superior Frontal Gyrus)	AD-demented	90	F	3/2	8.1	Batch_03	3.55	gfs 2	VS_F	6.24	6	NA	4	0	A3B3C3	3		NA	1793	185	1288	72	248	10.62 ± 15.36	2.08 ± 2.95
A_09	Octogenarian , AD Demented patient 6, SFG	OCT+AD	SFG (Superior Frontal Gyrus)	AD-demented	94	M	3/3	8.3	Batch_03	6.45	gfs 2	VS_F	6.39	5	NA	5	0	A3B3C3	3		NA	491	60	383	6	42	5.23 ± 9.9	0.1 ± 0.38
A_10	Octogenarian , AD Demented patient 7, SFG	OCT+AD	SFG (Superior Frontal Gyrus)	AD-demented	82	M	4/4	7.7	Batch_02	3.35	gfs 2	VS_B	6.65	6	NA	5	0	A3B3C3	3		NA	1479	51	1137	122	169	4.35 ± 8.66	3.84 ± 5.19
A_11	Octogenarian , AD Demented patient 8, SFG	OCT+AD	SFG (Superior Frontal Gyrus)	AD-demented	92	M	4/3	9.2	Batch_03	5.5	gfs 1	VS_I	6.35	4	NA	3	0	A2B2C1	3		NA	107	42	29	3	33	0.53 ± 3.93	2.09 ± 3.9
N_01	Octogenarian , Non Demented Control patient 1, SFG	OCT_HC	SFG (Superior Frontal Gyrus)	Non-demented control	75	F	3/2	7.8	Batch_01	9.1	gfs 4	VS_C	6.57	1	NA	NA	0	A1B1C0	0		NA	n/a	n/a	n/a	n/a	n/a
N_03	Octogenarian , Non Demented Control patient 2, SFG	OCT_HC	SFG (Superior Frontal Gyrus)	Non-demented control	70	M	3/3	8.6	Batch_01	8.45	gfs 4	VS_D	6.35	0	NA	0	0	A0B0C0	0	1	NA	n/a	n/a	n/a	n/a	n/a
N_04	Octogenarian , Non Demented Control patient 3, SFG	OCT_HC	SFG (Superior Frontal Gyrus)	Non-demented control	88	F	3/3	7.8	Batch_01	6.2	gfs 4	VS_G	6.52	2	NA	2	0	A1B1C0	0	1	NA	n/a	n/a	n/a	n/a	n/a
N_05	Octogenarian , Non Demented Control patient 4, SFG	OCT_HC	SFG (Superior Frontal Gyrus)	Non-demented control	82	M	3/3	7.3	Batch_01	6.3	gfs 4	VS_G	6.53	2	NA	0	0	A0B1C0	0		NA	n/a	n/a	n/a	n/a	n/a
N_06	Octogenarian , Non Demented Control patient 5, SFG	OCT_HC	SFG (Superior Frontal Gyrus)	Non-demented control	102	M	3/3	9.2	Batch_01	4.45	gfs 2	VS_H	7	2	NA	0	0	A1B1C0	0		NA	n/a	n/a	n/a	n/a	n/a
N_07	Octogenarian , Non Demented Control patient 6, SFG	OCT_HC	SFG (Superior Frontal Gyrus)	Non-demented control	78	F	3/3	8	Batch_02	7.1	gfs 4	VS_B	6.32	1	NA	1	0	A1B1C0	0	1	NA	n/a	n/a	n/a	n/a	n/a
N_08	Octogenarian , Non Demented Control patient 7, SFG	OCT_HC	SFG (Superior Frontal Gyrus)	Non-demented control	94	F	4/3	8.3	Batch_02	4.05	gfs 3	VS_B	6.68	1	NA	NA	0	A1B1C0	NA	1	NA	n/a	n/a	n/a	n/a	n/a
N_09	Octogenarian , Non Demented Control patient 8, SFG	OCT_HC	SFG (Superior Frontal Gyrus)	Non-demented control	68	M	4/3	7.5	Batch_02	5.5	gfs 4	VS_A	6.5	1	NA	1	0	A1B1C0	0.5		NA	n/a	n/a	n/a	n/a	n/a
R_01	Octogenarian , Resilient patient 1, SFG	OCT-DEM	SFG (Superior Frontal Gyrus)	AD-non-demented	81	M	4/3	7.1	Batch_01	4.3	gfs 2	VS_C	6.3	4	NA	NA	0	A3B2C1	NA	1	NA	1122	24	699	2	397	5.55 ± 10.5	0.01 ± 0.14
R_02	Octogenarian , Resilient patient 2 SFG	OCT-DEM	SFG (Superior Frontal Gyrus)	AD-non-demented	95	F	4/3	8	Batch_01	7.1	gfs 3	VS_D	6.32	3	NA	3	0	A2B2C1	0		NA	817	86	371	0	360	2.82 ± 8.52	0.41 ± 4.24
R_03	Octogenarian , Resilient patient 3, SFG	OCT-DEM	SFG (Superior Frontal Gyrus)	AD-non-demented	96	F	3/3	7.7	Batch_01	8.3	gfs 3	VS_G	6.7	4	NA	3	0	A2B2C1	0		NA	718	68	590	4	56	2.79 ± 7.04	0.82 ± 2.33
R_05	Octogenarian , Resilient patient 4, SFG	OCT-DEM	SFG (Superior Frontal Gyrus)	AD-non-demented	96	M	3/3	6.9	Batch_01	4.1	gfs 3	VS_H	6.09	4	NA	NA	0	A2B2C2	0	1	NA	129	15	68	14	32	0.4 ± 3.33	0.21 ± 0.62
R_07	Octogenarian , Resilient patient 5, SFG	OCT-DEM	SFG (Superior Frontal Gyrus)	AD-non-demented	92	M	4/2	6.8	Batch_02	7.45	gfs 4	VS_B	6.55	3	NA	3	0	A2B2C1	0	1	NA	873	91	517	0	265	4.75 ± 8.87	0.1 ± 0.42
R_08	Octogenarian , Resilient patient 6, SFG	OCT-DEM	SFG (Superior Frontal Gyrus)	AD-non-demented	88	M	3/2	8.2	Batch_03	6.25	gfs 2	VS_E	6.3	5	NA	NA	0	A2B3C3	0.5	1	NA	183	13	56	74	40	0.88 ± 3.89	0.58 ± 2.94
R_09	Octogenarian , Resilient patient 7, SFG	OCT-DEM	SFG (Superior Frontal Gyrus)	AD-non-demented	85	M	3/3	8.2	Batch_03	8.35	gfs 2	VS_F	6.04	4	NA	NA	0	A3B2C1	NA	2	NA	224	110	28	14	72	1.16 ± 5.88	0.17 ± 0.59
R_10	Octogenarian , Resilient patient 8, SFG	OCT-DEM	SFG (Superior Frontal Gyrus)	AD-non-demented	88	F	4/3	6.8	Batch_02	4.3	gfs 1	VS_A	6.29	4	NA	4	0	A3B2C1/C2	0.5	1	NA	1158	152	297	10	699	3.2 ± 7.14	0.73 ± 1.39
C_01	Centenarian , AD Demented patient 1, SFG	CEN	SFG (Superior Frontal Gyrus)	n/a	103	M	3/3	8.3	Batch_04	5.43333	gfs_cen	VS_N	6.35	4	0	3	3	A2B2C2	NA		8.96	832	37	512	2	281	2.94 ± 6.96	0.13 ± 1.2
C_02	Centenarian , AD Demented patient 2, SFG	CEN	SFG (Superior Frontal Gyrus)	n/a	102	F	3/3	7.7	Batch_04	6.83333	gfs_cen	VS_N	6.36	4	0	5	0	A3B2C2	NA		17.12	979	71	618	38	252	3.32 ± 8.66	0.97 ± 2.56
C_03	Centenarian , AD Demented patient 3, SFG	CEN	SFG (Superior Frontal Gyrus)	n/a	103	F	3/3	7.7	Batch_04	4.75	gfs_cen	VS_L	6.4	4	0	3	0	A2B2C2	NA		12	420	88	126	30	176	1.29 ± 6.45	0.56 ± 5.2
C_04	Centenarian , AD Demented patient 4, SFG	CEN	SFG (Superior Frontal Gyrus)	n/a	105	M	3/3	8.4	Batch_04	6.08333	gfs_cen	VS_L	6.31	5	0	4	0	A3B3C2	NA		18.21	1161	37	562	11	551	5.53 ± 11.18	1.89 ± 5.28
C_05	Centenarian , AD Demented patient 5, SFG	CEN	SFG (Superior Frontal Gyrus)	n/a	104	F	3/3	7.6	Batch_05	9.91667	gfs_cen	VS_Q	6.55	5	3	4	3	A3B3C3	NA		23	748	72	514	4	158	2.69 ± 8.08	0.14 ± 0.52
C_06	Centenarian , AD Demented patient 6, SFG	CEN	SFG (Superior Frontal Gyrus)	n/a	104	F	3/3	8.2	Batch_05	7.33333	gfs_cen	VS_Q	6.58	4	0	3	0	A2B2C2	NA		19	1010	30	427	0	553	4.77 ± 11.58	0.5 ± 1.48
C_07	Centenarian , AD Demented patient 7, SFG	CEN	SFG (Superior Frontal Gyrus)	n/a	104	F	3/3	8.4	Batch_05	4.25	gfs_cen	VS_O	6.63	4	0	5	3	A3B2C2	NA		15	178	38	80	1	59	0.83 ± 4.35	0.43 ± 1.24
C_08	Centenarian , AD Demented patient 8, SFG	CEN	SFG (Superior Frontal Gyrus)	n/a	103	M	3/3	8.4	Batch_05	7.75	gfs_cen	VS_O	6.25	4	0	4	2	A3B2C2	NA		23	472	20	129	2	321	1.75 ± 6.43	0.09 ± 1.61
C_09	Centenarian , AD Demented patient 9, SFG	CEN	SFG (Superior Frontal Gyrus)	n/a	104	M	3/3	8.5	Batch_05	5.08333	gfs_cen	VS_P	6.66	2	1	3	2	A3B2C1	NA		19.13	254	28	203	0	23	0.68 ± 3.89	0.05 ± 0.44
C_10	Centenarian , AD Demented patient 10, SFG	CEN	SFG (Superior Frontal Gyrus)	n/a	103	F	3/3	7.8	Batch_05	5.83333	gfs_cen	VS_P	6.45	3	0	3	0	A3B1C2	NA		23	354	54	208	2	90	0.92 ± 4.71	0.15 ± 1.46
C_11	Centenarian , Resilient patient 1, SFG	CEN	SFG (Superior Frontal Gyrus)	n/a	105	F	2/3	8	Batch_04	4	gfs_cen	VS_N	6.3	5	4	4	3	A3B3C2	NA		29	357	39	158	1	159	1.38 ± 6.01	0.11 ± 0.83
C_12	Centenarian , Resilient patient 2 SFG	CEN	SFG (Superior Frontal Gyrus)	n/a	107	F	3/4	8.4	Batch_04	3.75	gfs_cen	VS_N	6.64	4	0	4	1	A3B2C3	NA		28	1391	12	585	0	794	6.37 ± 12.83	0.15 ± 2.32
C_13	Centenarian , Resilient patient 3, SFG	CEN	SFG (Superior Frontal Gyrus)	n/a	107	M	3/3	7.8	Batch_04	5.5	gfs_cen	VS_L	6.83	3	0	5	3	A3B2C1	NA		25	1646	27	1241	8	370	5.89 ± 11.25	0.46 ± 1.6
C_14	Centenarian , Resilient patient 4, SFG	CEN	SFG (Superior Frontal Gyrus)	n/a	103	F	3/3	8.4	Batch_04	6.41667	gfs_cen	VS_L	6.46	5	1	3	NA	A2B3C3	NA		26	978	59	648	5	266	7.44 ± 14.16	0.27 ± 0.77
C_15	Centenarian , Resilient patient 5, SFG	CEN	SFG (Superior Frontal Gyrus)	n/a	103	M	3/3	8.2	Batch_05	5.08333	gfs_cen	VS_Q	6.82	4	0	4	3	A3B2C1	NA		27.79	1146	58	769	0	319	3.39 ± 8.41	0.17 ± 1.09
C_16	Centenarian , Resilient patient 6, SFG	CEN	SFG (Superior Frontal Gyrus)	n/a	106	F	3/3	7.8	Batch_05	6.58333	gfs_cen	VS_Q	7.06	3	0	3	2	A2B2C2	NA		25	781	44	448	0	289	2.58 ± 8.48	0.05 ± 0.23
C_17	Centenarian , Resilient patient 7, SFG	CEN	SFG (Superior Frontal Gyrus)	n/a	103	M	3/3	7.2	Batch_05	5.5	gfs_cen	VS_O	6.63	4	0	3	NA	A2B2C2	NA		26.44	617	74	407	11	125	1.54 ± 5.83	0.24 ± 1.27
C_18	Centenarian , Resilient patient 8, SFG	CEN	SFG (Superior Frontal Gyrus)	n/a	103	F	2/3	7.6	Batch_05	5.25	gfs_cen	VS_O	5.15	5	0	5	3	A3B3C2	NA		28	1157	160	718	5	274	6.93 ± 15.49	0.05 ± 0.3
C_19	Centenarian , Resilient patient 9, SFG	CEN	SFG (Superior Frontal Gyrus)	n/a	103	F	3/3	8.2	Batch_05	5.28333	gfs_cen	VS_P	6.6	3	0	4	1	A2B1C1	NA		26.44	316	48	82	0	186	1.69 ± 8.05	0.23 ± 2.53
C_20	Centenarian , Resilient patient 10, SFG	CEN	SFG (Superior Frontal Gyrus)	n/a	101	F	3/3	7.1	Batch_05	6.58333	gfs_cen	VS_P	6.43	2	0	3	0	A2B2C2	NA		27.36	623	73	229	4	317	1.72 ± 6.27	0.11 ± 0.45

## Sheet: (b) Cohort Summary Statistics
	Cohort
	OCT_HC	OCT-DEM	OCT+DEM	CEN
Sample size	8	8	8	20
Visium+IF	8	8	8	20
SN	8	8	8	0
Xenium+IF	0	6	5	0
Age (Y)	82.1 ± 11.86	90.1 ± 5.54	82.5 ± 8.80	103.2 ± 1.82
Gender (F/M)	4/4	3/5	3/5	13/7
ABC: Amyloid Pathology (0-3)	0.8 ± 0.46	2.4 ± 0.52	2.9 ± 0.33	2.6 ± 0.49
ABC: Neurofibril Tangles (0-3)	0.9 ± 0.35	2.1 ± 0.35	2.9 ± 0.33	2.2 ± 0.57
ABC: Neuritic Plaques (0-3)	0	1.4 ± 0.75	2.8 ± 0.66	2.0 ± 0.59
Braak stage (0-6)	1.3 ± 0.70	3.9 ± 0.64	5.4 ± 0.92	3.9 ± 1.1
Braak LB (0-6)*	0	0	0	0.45 ± 1.10
CDR (0-3)*	0.07 ± 0.19	0.17 ± 0.26	3 ± 0.00	n/a
MMSE (0-30)*	n/a	n/a	n/a	22.4 ± 5.62
TDP-43 (no. cases)	0	0	0	13
CAA (no. cases)	1	8	8	20
ARTAG (no. cases)	3	4	4	20
Hippocampal sclerosis (no. cases)	0	0	1	7
Apoe2 (no. alleles)	1	2	1	2
Apoe3 (no. alleles)	13	10	8	37
Apoe4 (no. alleles)	2	4	7	1
Total number of plaques	n/a	5224	8216	15420
Number of Cored plaques	n/a	559	647	1069
Number of Diffuse plaques	n/a	2626	5590	8664
Number of Neuritic plaques	n/a	118	658	124
Number of Unclass. Plaques	n/a	1921	1321	5563
Average % overlap Abeta	n/a	2.77 ± 7.61	5.47 ± 10.95	3.19 ± 9.28
Average % overlap pTau	n/a	0.39 ± 2.19	3.42 ± 5.7	0.33 ± 2.19

## Sheet: (c) OCT IHC Donor information 
Case nr.	Age	Sex	Aβ phase	Braak NFT stage	CERAD score	NIA-AA score	CDR score	PMI	Neuropathological diagnosis
IHC-AD1	76	m	5	5	3	3	3	24	AD, ARTAG
IHC-AD3	65	m	5	4	3	2	3	12	AD, T
Donor characteristics for the FFPE samples used for Immunohistochemistry for the OCT cohort. Columns include age at death in years, sex (both male), Aβ phase, Braak NFT stage, CERAD score representing neuritic plaque frequency according to Mirra et al.(Neurology, 1991), the NIA-AA score determined pathological parameters, the CDR score reflecting the degree of dementia, neuropathological diagnosi…

## Sheet: (d) Glossary
Apoe	Apolipoprotein E genotype, a major genetic risk factor for Alzheimer’s disease where E4 carries risk and E2 is protective
RIN	RNA Integrity Number, a quality metric for RNA samples (0–10 scale). A RIN>7 is considered to be good quality.
Post mortem delay (h)	Time between death and tissue preservation, in hours.
GFS punch location	Specific anatomical site of tissue sampling within the gyrus frontalis superior.
pH	Tissue pH, reflecting metabolic state and RNA preservation.
Braak Stage	Neuropathological classification of Alzheimer’s tau pathology (I–VI).
Braak LB	Braak staging for Lewy body α-synuclein pathology.
Thal Abeta	Thal phase for amyloid-β plaque distribution (0–5).
TDP43	TAR DNA-binding protein 43 pathology, associated with neurodegeneration.
ABC score	Combined Alzheimer’s pathology score integrating Aβ (Thal), Braak tau, and CERAD neuritic plaques.
CDR	Clinical Dementia Rating, a global measure of cognitive impairment severity (0=intact; 0.5 MCI; >=1 dementia to 3 severe dementia)
Reisberg	Global Deterioration Scale (Reisberg scale) for dementia staging (1=intact to 7=severe dementia).
MMSE	Mini-Mental State Examination, a 30-point cognitive screening test. (>27: cognitive intact; 21-26: MCI; 10-20: moderate dementia; <10 severe dementia)
