# Supplementary material for: Human microglial transitions at the Aβ–tau inflection point associate with divergent pathways to dementia and resilience
Source: Nat Med. 2026 Jun 4;32(6):2047–59. doi: 10.1038/s41591-026-04393-8 (PMC13278961; doi:10.1038/s41591-026-04393-8)
Supplement: Supplementary file 5 — Histology quantification by region and by phenotype [file 41591_2026_4393_MOESM5_ESM.xlsx]

## Sheet: Sheet1
	HC				AD+DEM				AD-DEM				CEN				NBB
	GM	L3-5	WM	All	GM	L3-5	WM	GM+WM	GM	L3-5	WM	GM+WM	GM	L3-5	WM	GM+WM	GM	L3-5	WM	GM+WM
Ave cell number per TD counted by DAPI	4.5± 3.2	4.5 ± 3.0	6.5 ± 3.3	5.4 ± 3.4	6± 4.1	5.2 ± 3.7	9.2 ± 3.4	7.2 ± 4.2	5.3± 3.9	5.2 ± 3.8	8.6± 4.3	6.4 ± 4.4					5.3 ± 3.4	5.2 ± 3.7		6.2 ± 4.1
Total number of TD of indicated region and phenotype	14894	9187	4639	19788	13110	7963	6537	20050	14124	8666	5784	20291	44071	25667	16038	61215	42128	25816	16960	60129
Total number of TD with staining artefects (vessel and Pia)	15790	9645	5076	21154	13577	8161	7196	21204	14796	8999	6500	21708	46056	26400	18806	66072	44163	26805	18772	64066
Ave TD per region per individual (column)	1973.8 +/- 735.3	1205.6 +/- 465.5	634.5 +/- 282.6	2644.2 +/- 725.6	1697.1 +/- 543.3	1020.1 +/- 341.3	899.5 +/- 466.0	2650.5 +/- 864.9	1849.5 +/- 445.1	1124.9 +/- 299.8	812.5 +/- 406.9	2713.5 +/- 587.0	2302.8 +/- 500.4	1320.0 +/- 336.3	940.3 +/- 375.3	3303.6 +/- 562.7	1840.1 +/- 597.9	1116.9 +/- 383.1	782.2 +/- 407.9	2669.4 +/- 735.3
Total TD overlapped with pTau (w/o vessels)	3358 (22.5%)	2114 (23.0%)	2764 (59.6%)	6237 (31.5%)	11311 (86.3%)	7251 (91.1%)	4349 (66.5%)	15964 (79.6%)	3736 (26.5%)	2493 (28.8%)	2324 (40.2%)	6173 (30.4%)	11319 (25.7%)	7395 (28.8%)	5981 (37.3%)	17599 (28.7%)	18405 (43.7%)	11858 (45.9%)	9437 (55.6%)	28374 (47.2%)
Total TD overlapped with any plaques (w/o vessels)	147 (1.0%)	103 (1.1%)	144 (3.1%)	292 (1.5%)	7120 (54.3%)	4940 (62.0%)	1008 (15.4%)	8215 (41.0%)	4719 (33.4%)	3523 (40.7%)	395 (6.8%)	5182 (25.5%)	14174 (32.2%)	9342 (36.4%)	870 (5.4%)	15228 (24.9%)	11986 (28.5%)	8566 (33.2%)	1547 (9.1%)	13689 (22.8%)
Total TD overlapped with diffue plaques (w/o vessels)	0 (0.0%)	0 (0.0%)	0 (0.0%)	0 (0.0%)	5539 (42.3%)	3852 (48.4%)	734 (11.2%)	6327 (31.6%)	3460 (24.5%)	2631 (30.4%)	374 (6.5%)	3873 (19.1%)	11874 (26.9%)	7868 (30.7%)	684 (4.3%)	12666 (20.7%)	8999 (21.4%)	6483 (25.1%)	1108 (6.5%)	10200 (17.0%)
Total TD overlapped with core plaque (w/o vessels)	3 (0.0%)	3 (0.0%)	0 (0.0%)	3 (0.0%)	790 (6.0%)	509 (6.4%)	104 (1.6%)	917 (4.6%)	544 (3.9%)	390 (4.5%)	58 (1.0%)	619 (3.1%)	1041 (2.4%)	701 (2.7%)	83 (0.5%)	1152 (1.9%)	1337 (3.2%)	902 (3.5%)	162 (1.0%)	1539 (2.6%)
Total TD overlapped with neuritic plauqe (w/o vessels)	0 (0.0%)	0 (0.0%)	0 (0.0%)	0 (0.0%)	604 (4.6%)	452 (5.7%)	44 (0.7%)	658 (3.3%)	116 (0.8%)	94 (1.1%)	2 (0.0%)	118 (0.6%)	118 (0.3%)	81 (0.3%)	5 (0.0%)	124 (0.2%)	720 (1.7%)	546 (2.1%)	46 (0.3%)	776 (1.3%)
Total TD overlapped with uncl. plaque (w/o vessels)	144 (1.0%)	100 (1.0%)	144 (3.1%)	289 (1.4%)	1889 (14.4%)	1399 (17.6%)	126 (0.0%)	1894 (9.4%)	1673 (11.8%)	1168 (13.5%)	0 (0.0%)	1675 (8.3%)	2041 (4.6%)	1335 (5.2%)	129 (0.8%)	2227 (3.6%)	3687 (8.8%)	2658 (10.3%)	231 (1.6%)	3695 (6.1%)
All TD: include spots in-between GM and WM
Ave TD per region (column)	average number of TD per sample (and stdev) (including vessels and pia)
Pia and Vessel (staining artefect)
UMAP: include to visualize how they segregate across brain regions
DEA of pathology, TD numbers of pathology, histology analyses across regions and phenotype: exclude to avoid wrong analyses due to artefects
C2L, hexbin, WGCNA: include
Vissum Array Artefect (only 1000TDs in NBB)										AD (n=8)	RE (n=8)	HC (n=8)	CEN (n=20)
included in every analysis								GM+WM	Plaque (all)	8215	5182	292	15228	28917
									Diffuse	6327	3873	0	12666	22866
									Core	917	619	3	1152	2691
									Neuritic	658	118	0	124	900
									Unclassified	1894	1675	289	2227	6085
								L3-5	Plaque (all)
									Diffuse
									Core
									Neuritic
									Unclassified

## Sheet: A_01
	A_01
	GM	L3-5	WM	All
Ave cell number per TD counted by DAPI	9.5 ± 6.3	10.9 ± 6.7	10.1 ± 3.2	9.7 ± 5.3
Total number of TD of indicated region and phenotype	1869	963	1218	3130
Total TD overlapped with pTau (w/o vessels)	1748 (93.5%)	963 (100.0%)	518 (42.5%)	2306 (73.7%)
Total TD overlapped with any plaques (w/o vessels)	1187 (63.5%)	684 (71.0%)	310 (25.5%)	1519 (48.5%)
Total TD overlapped with diffue plaques (w/o vessels)	1023 (54.7%)	572 (59.4%)	280 (23.0%)	1320 (42.2%)
Total TD overlapped with core plaque (w/o vessels)	57 (3.0%)	29 (3.0%)	19 (1.6%)	78 (2.5%)
Total TD overlapped with neuritic plauqe (w/o vessels)	84 (4.5%)	64 (6.6%)	5 (0.4%)	89 (2.8%)
Total TD overlapped with uncl. plaque (w/o vessels)	242 (12.9%)	162 (16.8%)	0 (0.0%)	242 (7.7%)
								1 2 3 4 5 6 7 8 9
							1 2 3 4 5 6 7 8 9

## Sheet: A_03
	A_03
	GM	L3-5	WM	All
Ave cell number per TD counted by DAPI	5.9 ± 4.3	6.6 ± 4.8	5.8 ± 2.7	5.9 ± 4.1
Total number of TD of indicated region and phenotype	1499	991	204	1729
Total TD overlapped with pTau (w/o vessels)	1467 (97.9%)	983 (99.2%)	142 (69.6%)	1634 (94.5%)
Total TD overlapped with any plaques (w/o vessels)	974 (65.0%)	735 (74.2%)	14 (6.9%)	991 (57.3%)
Total TD overlapped with diffue plaques (w/o vessels)	658 (43.9%)	533 (53.8%)	3 (1.5%)	661 (38.2%)
Total TD overlapped with core plaque (w/o vessels)	151 (10.1%)	89 (9.0%)	6 (2.9%)	159 (9.2%)
Total TD overlapped with neuritic plauqe (w/o vessels)	136 (9.1%)	93 (9.4%)	7 (3.4%)	145 (8.4%)
Total TD overlapped with uncl. plaque (w/o vessels)	325 (21.7%)	253 (25.5%)	0 (0.0%)	325 (18.8%)
								1 2 3 4 5 6 7 8 9
							1 2 3 4 5 6 7 8 9

## Sheet: A_04
	A_04
	GM	L3-5	WM	All
Ave cell number per TD counted by DAPI	5.1 ± 3.1	4.9 ± 2.9	10.4 ± 3.2	6.0 ± 3.7
Total number of TD of indicated region and phenotype	1539	1045	337	1908
Total TD overlapped with pTau (w/o vessels)	1113 (72.3%)	841 (80.5%)	172 (51.0%)	1300 (68.1%)
Total TD overlapped with any plaques (w/o vessels)	943 (61.3%)	708 (67.8%)	12 (3.6%)	964 (50.5%)
Total TD overlapped with diffue plaques (w/o vessels)	794 (51.6%)	587 (56.2%)	10 (3.0%)	811 (42.5%)
Total TD overlapped with core plaque (w/o vessels)	66 (4.3%)	58 (5.6%)	1 (0.3%)	69 (3.6%)
Total TD overlapped with neuritic plauqe (w/o vessels)	58 (3.8%)	55 (5.3%)	0 (0.0%)	58 (3.0%)
Total TD overlapped with uncl. plaque (w/o vessels)	175 (11.4%)	140 (13.4%)	0 (0.0%)	176 (9.2%)
								1 2 3 4 5 6 7 8 9
							1 2 3 4 5 6 7 8 9

## Sheet: A_07
	A_07
	GM	L3-5	WM	All
Ave cell number per TD counted by DAPI	5.8 ± 2.7	5.7 ± 2.7	8.6 ± 3.2	7.0 ± 3.3
Total number of TD of indicated region and phenotype	1806	1196	1519	3409
Total TD overlapped with pTau (w/o vessels)	1761 (97.5%)	1192 (99.7%)	1097 (72.2%)	2917 (85.6%)
Total TD overlapped with any plaques (w/o vessels)	756 (41.9%)	611 (51.1%)	113 (7.4%)	871 (25.6%)
Total TD overlapped with diffue plaques (w/o vessels)	386 (21.4%)	319 (26.7%)	23 (1.5%)	409 (12.0%)
Total TD overlapped with core plaque (w/o vessels)	171 (9.5%)	134 (11.2%)	22 (1.4%)	193 (5.7%)
Total TD overlapped with neuritic plauqe (w/o vessels)	155 (8.6%)	127 (10.6%)	8 (0.5%)	163 (4.8%)
Total TD overlapped with uncl. plaque (w/o vessels)	282 (15.6%)	227 (19.0%)	0 (0.0%)	284 (8.3%)
								1 2 3 4 5 6 7 8 9
							1 2 3 4 5 6 7 8 9

## Sheet: A_08
	A_08
	GM	L3-5	WM	All
Ave cell number per TD counted by DAPI	4.8 ± 2.4	4.9 ± 2.4	8.9 ± 3.1	5.7 ± 3.0
Total number of TD of indicated region and phenotype	2559	1568	657	3303
Total TD overlapped with pTau (w/o vessels)	2287 (89.4%)	1480 (94.4%)	509 (77.5%)	2859 (86.6%)
Total TD overlapped with any plaques (w/o vessels)	1658 (64.8%)	1192 (76.0%)	118 (18.0%)	1793 (54.3%)
Total TD overlapped with diffue plaques (w/o vessels)	1332 (52.1%)	956 (61.0%)	105 (16.0%)	1445 (43.7%)
Total TD overlapped with core plaque (w/o vessels)	207 (8.1%)	143 (9.1%)	7 (1.1%)	224 (6.8%)
Total TD overlapped with neuritic plauqe (w/o vessels)	70 (2.7%)	55 (3.5%)	0 (0.0%)	72 (2.2%)
Total TD overlapped with uncl. plaque (w/o vessels)	567 (22.2%)	422 (26.9%)	0 (0.0%)	568 (17.2%)
								1 2 3 4 5 6 7 8 9
							1 2 3 4 5 6 7 8 9

## Sheet: A_09
	A_09
	GM	L3-5	WM	All
Ave cell number per TD counted by DAPI	4.2 ± 2.4	4.1 ± 2.4	8.9 ± 3.2	6.4 ± 3.6
Total number of TD of indicated region and phenotype	621	284	539	1185
Total TD overlapped with pTau (w/o vessels)	64 (10.3%)	37 (13.0%)	128 (23.7%)	196 (16.5%)
Total TD overlapped with any plaques (w/o vessels)	432 (69.6%)	233 (82.0%)	51 (9.5%)	491 (41.4%)
Total TD overlapped with diffue plaques (w/o vessels)	361 (58.1%)	220 (77.5%)	46 (8.5%)	411 (34.7%)
Total TD overlapped with core plaque (w/o vessels)	56 (9.0%)	15 (5.3%)	2 (0.4%)	61 (5.1%)
Total TD overlapped with neuritic plauqe (w/o vessels)	6 (1.0%)	5 (1.8%)	0 (0.0%)	6 (0.5%)
Total TD overlapped with uncl. plaque (w/o vessels)	79 (12.7%)	39 (13.7%)	0 (0.0%)	80 (6.8%)
								1 2 3 4 5 6 7 8 9
							1 2 3 4 5 6 7 8 9

## Sheet: A_10
	A_10
	GM	L3-5	WM	All
Ave cell number per TD counted by DAPI	6.8 ± 3.9	7.0 ± 3.7	10.6 ± 3.3	8.3 ± 4.1
Total number of TD of indicated region and phenotype	1945	1042	1296	3311
Total TD overlapped with pTau (w/o vessels)	1839 (94.6%)	1040 (99.8%)	1125 (86.8%)	3033 (91.6%)
Total TD overlapped with any plaques (w/o vessels)	1091 (56.1%)	718 (68.9%)	363 (28.0%)	1479 (44.7%)
Total TD overlapped with diffue plaques (w/o vessels)	952 (48.9%)	645 (61.9%)	258 (19.9%)	1228 (37.1%)
Total TD overlapped with core plaque (w/o vessels)	47 (2.4%)	15 (1.4%)	38 (2.9%)	89 (2.7%)
Total TD overlapped with neuritic plauqe (w/o vessels)	93 (4.8%)	51 (4.9%)	23 (1.8%)	122 (3.7%)
Total TD overlapped with uncl. plaque (w/o vessels)	198 (10.2%)	138 (13.2%)	0 (0.0%)	198 (6.0%)
								1 2 3 4 5 6 7 8 9
							1 2 3 4 5 6 7 8 9

## Sheet: A_11
	A_11
	GM	L3-5	WM	All
Ave cell number per TD counted by DAPI	4.7 ± 2.6	4.7 ± 2.5	7.6 ± 3.3	5.8 ± 3.2
Total number of TD of indicated region and phenotype	1272	874	767	2075
Total TD overlapped with pTau (w/o vessels)	1032 (81.1%)	715 (81.8%)	658 (85.8%)	1719 (82.8%)
Total TD overlapped with any plaques (w/o vessels)	79 (6.2%)	59 (6.8%)	27 (3.5%)	107 (5.2%)
Total TD overlapped with diffue plaques (w/o vessels)	33 (2.6%)	20 (2.3%)	9 (1.2%)	42 (2.0%)
Total TD overlapped with core plaque (w/o vessels)	35 (2.8%)	26 (3.0%)	9 (1.2%)	44 (2.1%)
Total TD overlapped with neuritic plauqe (w/o vessels)	2 (0.2%)	2 (0.2%)	1 (0.1%)	3 (0.1%)
Total TD overlapped with uncl. plaque (w/o vessels)	21 (1.7%)	18 (2.1%)	0 (0.0%)	21 (1.0%)
								1 2 3 4 5 6 7 8 9
							1 2 3 4 5 6 7 8 9

## Sheet: N_01
	C_01
	GM	L3-5	WM	All
Ave cell number per TD counted by DAPI	2.9 ± 1.8	3.0 ± 1.8	4.6 ± 2.3	3.2 ± 2.0
Total number of TD of indicated region and phenotype	1996	1217	451	2492
Total TD overlapped with pTau (w/o vessels)	320 (16.0%)	243 (20.0%)	51 (11.3%)	377 (15.1%)
Total TD overlapped with any plaques (w/o vessels)	44 (2.2%)	33 (2.7%)	6 (1.3%)	50 (2.0%)
Total TD overlapped with diffue plaques (w/o vessels)	0 (0.0%)	0 (0.0%)	0 (0.0%)	0 (0.0%)
Total TD overlapped with core plaque (w/o vessels)	0 (0.0%)	0 (0.0%)	0 (0.0%)	0 (0.0%)
Total TD overlapped with neuritic plauqe (w/o vessels)	0 (0.0%)	0 (0.0%)	0 (0.0%)	0 (0.0%)
Total TD overlapped with uncl. plaque (w/o vessels)	34 (1.7%)	26 (2.1%)	0 (0.0%)	34 (1.4%)
								1 2 3 4 5 6 7 8 9
							1 2 3 4 5 6 7 8 9

[truncated: 15 more sheets: N_03, N_04, N_05, N_06, N_07, N_08, N_09, R_01, R_02, R_03, R_05, R_07, R_08, R_09, R_10]
