# Supplementary material for: Human microglial transitions at the Aβ–tau inflection point associate with divergent pathways to dementia and resilience
Source: Nat Med. 2026 Jun 4;32(6):2047–59. doi: 10.1038/s41591-026-04393-8 (PMC13278961; doi:10.1038/s41591-026-04393-8)
Supplement: Supplementary file 6 — PIGs and WGCNA gene sets [file 41591_2026_4393_MOESM6_ESM.xlsx]

## Sheet: Early and late PIGs
early PIGs	late PIGs	overlapping PIGs	exclusive early PIGs	exclusive late PIGs
ABI3	ABI3	ABI3	ADORA3	APBB1IP
ADGRE2	ADGRE2	ADGRE2	APOC1	APOC2
ADORA3	AIF1	AIF1	ARHGDIB	C3AR1
AIF1	ALOX5AP	ALOX5AP	BLNK	C6orf62
ALOX5AP	APBB1IP	B2M	C1QA	CA5B
APOC1	APOC2	BHLHE41	C1QB	CAPG
ARHGDIB	B2M	C1QC	CD4	CASP1
B2M	BHLHE41	C3	CD53	CCL3
BHLHE41	C1QC	CCR1	CSF1R	CCND1
BLNK	C3	CD14	DEF6	CD74
C1QA	C3AR1	CD163	F13A1	CD84
C1QB	C6orf62	CX3CR1	FCER1G	CH25H
C1QC	CA5B	CYBA	FCGR2A	COTL1
C3	CAPG	CYBB	FGD2	CTSC
CCR1	CASP1	FCGR1A	GPR183	CTSS
CD14	CCL3	FCGR1B	GPR34	FXYD5
CD163	CCND1	FCGR3A	KCTD12	GBP2
CD4	CCR1	FGL2	LAT2	HCLS1
CD53	CD14	FPR1	LST1	HES1
CSF1R	CD163	FYB1	LYZ	HLA-B
CX3CR1	CD74	HAMP	MVP	HLA-C
CYBA	CD84	HCK	MYO1G	HLA-DMA
CYBB	CH25H	HLA-DQB1	RGMB-AS1	HLA-DMB
DEF6	COTL1	IL13RA1	S100A11	HLA-DOA
F13A1	CTSC	IL17RA	S100A8	HLA-DPA1
FCER1G	CTSS	ITGB2	SASH3	HLA-DPB1
FCGR1A	CX3CR1	LAIR1	SIGLEC10	HLA-DRA
FCGR1B	CYBA	LAP3	SIGLEC14	HLA-DRB1
FCGR2A	CYBB	LCP1	SLCO2B1	HLA-DRB5
FCGR3A	FCGR1A	LILRB1	SPI1	IFI30
FGD2	FCGR1B	LPAR6	TMIGD3	IGSF6
FGL2	FCGR3A	LPCAT2	TYROBP	LAPTM5
FPR1	FGL2	MS4A6A	VAMP8	LGALS9
FYB1	FPR1	MSR1	VSIG4	LILRB4
GPR183	FXYD5	NCKAP1L		LMCD1-AS1
GPR34	FYB1	OLR1		LYN
HAMP	GBP2	PALD1		MNDA
HCK	HAMP	PLEK		MS4A7
HLA-DQB1	HCK	S100A9		MSN
IL13RA1	HCLS1	SCIN		NIBAN1
IL17RA	HES1	SERPINA1		PIK3AP1
ITGB2	HLA-B	SLC2A5		PLXDC2
KCTD12	HLA-C	SYK		POU2F2
LAIR1	HLA-DMA	THBS1		PRKD3
LAP3	HLA-DMB	TLR2		PTPRC
LAT2	HLA-DOA	TMEM119		RBM47
LCP1	HLA-DPA1	WIPF1		RGS1
LILRB1	HLA-DPB1			RGS10
LPAR6	HLA-DQB1			RNASET2
LPCAT2	HLA-DRA			S100A12
LST1	HLA-DRB1			S100A4
LYZ	HLA-DRB5			SAMSN1
MS4A6A	IFI30			SAT1
MSR1	IGSF6			SLC11A1
MVP	IL13RA1			SP100
MYO1G	IL17RA			SPP1
NCKAP1L	ITGB2			TGFB1
OLR1	LAIR1			TGFBR1
PALD1	LAP3			TRIM38
PLEK	LAPTM5			TYMP
RGMB-AS1	LCP1			UCP2
S100A11	LGALS9
S100A8	LILRB1
S100A9	LILRB4
SASH3	LMCD1-AS1
SCIN	LPAR6
SERPINA1	LPCAT2
SIGLEC10	LYN
SIGLEC14	MNDA
SLC2A5	MS4A6A
SLCO2B1	MS4A7
SPI1	MSN
SYK	MSR1
THBS1	NCKAP1L
TLR2	NIBAN1
TMEM119	OLR1
TMIGD3	PALD1
TYROBP	PIK3AP1
VAMP8	PLEK
VSIG4	PLXDC2
WIPF1	POU2F2
	PRKD3
	PTPRC
	RBM47
	RGS1
	RGS10
	RNASET2
	S100A12
	S100A4
	S100A9
	SAMSN1
	SAT1
	SCIN
	SERPINA1
	SLC11A1
	SLC2A5
	SP100
	SPP1
	SYK
	TGFB1
	TGFBR1
	THBS1
	TLR2
	TMEM119
	TRIM38
	TYMP
	UCP2
	WIPF1

## Sheet: OCT_modules
OCT_black	OCT_blue	OCT_brown	OCT_cyan	OCT_green	OCT_greenyellow	OCT_lightcyan	OCT_magenta	OCT_midnightblue	OCT_pink	OCT_purple	OCT_red	OCT_salmon	OCT_tan	OCT_turquoise	OCT_yellow
ISG15	AL627309.5	LINC01128	MTHFR	NOC2L	SLC2A5	CD52	TTC34	CORT	RPL22	VWA1	CENPS	GNB1	FBLIM1	AL627309.1	MRPL20
CASZ1	LINC01409	HES4	EFHD2	KLHL17	C1QA	ST6GALNAC5	PHF13	LRRC38	MICOS10	RBP7	NPPA	CAMK2N1	SRARP	LINC00115	SLC35E2A
TNFRSF1B	AL645728.1	C1orf159	GRIK3	AGRN	C1QC	LINC01140	ERRFI1	FAM131C	RPL11	KAZN	IFI6	MAN1C1	SLC2A1	FAM41C	GABRD
PDPN	CDK11B	TNFRSF18	DIRAS3	SDF4	C1QB	EXTL2	HPCAL4	PCP4L1	HMGN2	CLIC4	DNAJC8	KDF1	ADGRL4	SAMD11	C1orf174
PADI2	CDK11A	B3GALT6	ERICH3	UBE2J2	LAPTM5	AL353709.1	FOXJ3	KCNH1	NUDC	MARCKSL1	SNHG12	AGO1	PALMD	AL645608.7	PARK7
TCEA3	CEP104	PUSL1	LINC02607	SCNN1D	GBP2	CNIH3	TMEM275	GNG4	ZBTB8OS	TMEM125	YTHDF2	GPR88	SLC16A1	TNFRSF4	AL139424.2
ID3	CAMTA1	CPTP	OLFML2B	ACAP3	CD53	SIPA1L2	CC2D1B	PLD5	C1orf122	ELOVL1	ZCCHC17	PEA15	S100A10	C1QTNF12	UQCRHL
PAFAH2	PER3	AURKAIP1	NOS1AP	INTS11	TMIGD3	CCDC85A	ADGRL2	KCNS3	RPS8	GBP4	KHDRBS1	CACNA1E	ACKR1	MXRA8	FBXO42
ARID1A	LZIC	ANKRD65	SH2D1B	DVL1	ADORA3	TRABD2A	C1orf52	LBH	HSPB11	CA14	CLSPN	BATF3	TAGLN2	MRPL20-AS1	SDHB
SFN	KIF1B	ATAD3A	B3GALT2	CCNL2	FCGR1B	NCK2	LRRC8B	TACR1	LINC02609	CERS2	UTP11	C1orf115	CFH	AL391244.2	PADI4
WASF2	TARDBP	SSU72	NFASC	ATAD3B	FCGR1A	EPHA4	AC104836.1	SLC20A1	RPL5	CHTOP	MYCBP	LINC01341	PRELP	ATAD3C	MRTO4
ZMYM1	VPS13D	FNDC10	RAB3GAP2	TMEM240	CTSS	SPHKAP	TLCD4	NXPH2	GSTM3	HAPLN2	CAP1	HPCAL1	CD34	AL691432.4	UBXN10
PABPC4	PRDM2	AL691432.2	GALNT14	MIB2	S100A11	GRM7	PLPPR4	LYPD6B	MRPS21	ADAMTS4	ZNF684	LRATD1	FAM89A	SLC35E2B	PINK1
YBX1	FHAD1	MMP23B	BCL11A	PLCH2	S100A9	SATB1	AMY2B	LYPD6	S100A6	NAV1	PPCS	FOSL2	CRIM1	AL109917.1	SH2D5
EFCAB14	DDI2	NADK	PAIP2B	PANK4	S100A12	AC097639.1	SORT1	RND3	JTB	PIK3C2B	SVBP	KIAA1211L	CYP1B1	TMEM52	CDC42
PRPF38A	AL450998.2	CFAP74	SMYD1	DFFB	S100A8	PLCXD2	AL365361.1	GAD1	RPS27	CNTN2	EBNA1BP2	FBLN7	EPAS1	AL391845.2	PITHD1
ACOT11	SPEN	PRKCZ	RPRM	AJAP1	S100A4	CD200	LINC00622	DLX1	PMVK	SLC45A3	EPS15	C1QL2	ACTG2	FAAP20	FUCA1
JUN	CPLANE2	MORN1	NR4A2	CHD5	MNDA	PLCH1	UBAP2L	SP9	DPM3	CD55	TXNDC12	HS6ST1	IL1R1	SKI	AUNIP
NFIA	LINC01772	RER1	ZNF385B	RNF207	CD84	AC073365.1	KHDC4	LANCL1	KRTCAP2	PACC1	COA7	ACVR1C	NOSTRIN	AL513477.2	STMN1
DOCK7	NBPF1	HES5	PDE1A	TNFRSF25	FCER1G	AC016687.2	CREG1	ERBB4	SSR2	PROX1	SCP2	NEUROD1	CAVIN2	PEX10	ZNF593
PDE4B	PAX7	AL139246.5	TMEFF2	KLHL21	FCGR2A	PARM1	DCAF6	DNER	LAMTOR2	DUSP10	DAB1	PTH2R	FN1	PRDM16-DT	TRNP1
GNG12	UBR4	TNFRSF14	HECW2	DNAJC11	FCGR3A	PRDM8	BRINP2	NPPC	TSTD1	TMEM63A	ITGB3BP	RFTN1	COL6A3	PRDM16	GPR3
NEXN	CAPZB	PRXL2B	MREG	RERE	C1orf112	CXXC4	STX6	PRSS56	PFDN2	GJC2	ANKRD13C	LRRC2	TGFBR2	ARHGEF16	STX12
AC103591.3	HP1BP3	TPRG1L	SH3BP5	EXOSC10	NIBAN1	TLL1	RNF2	ARL4C	UFC1	RHOU	NEGR1	NECTIN3	PTH1R	MEGF6	RPA2
IFI44L	EIF4G3	LRRC47	STT3B	KIAA2013	RGS18	LINC01018	ATP2B4	SLC6A1	GAS5	C1orf198	ACADM	TMEM271	HYAL2	WRAP73	ATP5IF1
CCN1	USP48	NPHP4	FEZF2	MIIP	RGS1	PLCXD3	MFSD4A	SLC6A6	SRP9	SILC1	RABGGTB	ABLIM2	MUSTN1	SMIM1	FABP3
SH3GLB1	KDM1A	KCNAB2	SYNPR	PLEKHM2	PTPRC	BHMT	PLXNA2	GRIP2	H3F3A	AL133245.1	LINC01361	HOPX	ADAMTS9	LINC01346	YARS
HS2ST1	LUZP1	ICMT	FILIP1L	SLC25A34	PRKD3	AL033539.2	SERTAD4	ZNF385D	GUK1	RASGRP3	RPF1	MOB1B	COL8A1	AL805961.1	RNF19B
GBP1	HNRNPR	ACOT7	CPNE4	ZBTB17	PLEK	RNF146	ABCB10	KCNAB1	COA6	VRK2	SELENOF	CCNG2	PLSCR1	GPR153	SMIM12
CNN3	ELOA	PLEKHG5	PIK3CB	CROCC	CAPG	SCRN1	PGBD5	CAMK2N2	COX20	SERTAD2	PKN2-AS1	NDST3	CP	HES2	C1orf216
AC105942.1	PNRC2	THAP3	TBL1XR1	IGSF21	VAMP8	HECW1	MAP3K21	SST	RPS7	TGFA	GLMN	NR3C2	TM4SF18	NOL9	OSCP1
VCAM1	SRSF10	Z98884.2	GNB4	ZNF436	IL1B	NAPEPLD	ACTN2	OSTN	SF3B6	DYSF	ALG14	GLRA3	TM4SF1	ZBTB48	MRPS15
CLCC1	RCAN3	SLC45A1	DGKG	RSRP1	WIPF1	BHLHE22	CHRM3	RGS12	PTRHD1	RTKN	SNX7	AC091938.1	WWTR1	VAMP3	MEAF6
AHCYL1	SRRM1	ENO1	ATP8A1	PTPRU	SLC11A1	RORB	CNST	SLIT2	OST4	C2orf68	DDX20	PDZD2	MECOM	GPR157	C1orf109
CHI3L2	SYF2	TMEM201	EPHA5	COL16A1	SP100	GRIN3A	PXDN	LGI2	MORN2	MAL	LINC01750	PLK2	TNFSF10	MIR34AHG	YRDC
RAP1A	AL031432.4	CLSTN1	SEC24B	TMEM39B	LMCD1-AS1	AL353751.1	GRHL1	KIT	RPS27A	ARID5A	CSDE1	AC122707.1	RELL1	H6PD	POU3F1
TBX15	MACO1	CTNNBIP1	SEC24D	TXLNA	CX3CR1	CPEB3	SELENOI	NMU	SNRPG	BIN1	WARS2	CARTPT	IGFBP7	SPSB1	AKIRIN1
POLR3GL	PDIK1L	UBE4B	SYNPO2	ZSCAN20	CCR1	PKD2L1	PPP1CB	MEPE	AC010913.1	FMNL2	RNF115	PDE8B	CXCL8	LINC02606	NDUFS5
TXNIP	FAM76A	PGD	PCDH10	CSMD2	CCR5	LRMP	VIT	TRPC3	BOLA3	GPD2	PRKAB2	RASGRF2	CXCL1	SLC25A33	PPT1
NBPF14	PHACTR4	PEX14	DCHS2	DLGAP3	LTF	SLC16A7	ATL2	NPY2R	MRPL53	ERMN	AC244033.2	CTXN3	CXCL2	PIK3CD	AL050341.2
PDE4DIP	GMEB1	AL109811.2	RXFP1	INPP5B	STAB1	TRHDE	HNRNPLL	CRHBP	POLE4	PKP4	TPM3	SOWAHA	CXCL11	NMNAT1	AL031985.3
OTUD7B	EPB41	SRM	TENM3	COL9A2	HCLS1	TRHDE-AS1	TMEM178A	HAPLN1	VAMP5	LRP2	CKS1B	AC139795.2	ANXA3	DFFA	PPIH
ANP32E	SRSF4	MTOR	SORBS2	SZT2	HES1	GLIPR1	EML6	CXCL14	RNF181	LINC01792	ASH1L-AS1	ZNF184	ABCG2	EXOSC10-AS1	AC098484.2
KCNN3	PUM1	FBXO2	RETREG1	PTPRF	CYTL1	HTR2A	PPP3R1	KCNIP1	ANKRD39	KLF7	GPATCH4	LRRC73	ADH1B	UBIAD1	MED8
LMNA	PTP4A2	FBXO44	CDH6	KDM4A	LAP3	C14orf132	LRRTM4	CNR1	RPL31	CYP27A1	BLZF1	IMPG1	OSMR	DISP3	EIF2B3
HDGF	KPNA6	CLCN6	MCTP1	IPO13	RBM47	ANKRD34C	RNF103	CITED2	MTLN	DOCK10	VAMP4	SNX3	C7	FBXO6	UROD
DDR2	AL049795.2	MFN2	SMIM32	DMAP1	SPP1	LRRK1	CIAO1	VIP	CHCHD5	EFHD1	PIGC	GPR6	ITGA1	MAD2L2	AKR1A1
SFT2D2	ZBTB8A	DNAJC16	SPOCK1	PTCH2	TLR2	CDH8	AFF3	NXPH1	MZT2B	SH3BP4	DARS2	MAN1A1	ELOVL7	DRAXIN	TMEM69
PRRX1	RBBP4	AGMAT	GRIA1	GPBP1L1	FYB1	TMEM200C	LONRF2	NPY	MZT2A	BOK	RABGAP1L	TIAM2	ARRDC3	AGTRAP	UQCRH
ZBTB37	SYNC	AL137802.2	FILIP1	MKNK1	RGMB-AS1	LINC01902	NPAS2	VWC2	HSPE1	HDAC11	DHX9	DGKB	ECSCR	PLOD1	ATPAF1
KIAA0040	S100PBP	ATP13A2	MRAP2	GLIS1	CD14	DCC	FAM168B	ZNF117	MAIP1	KCNH8	ARPC5	WIPF3	SLC26A2	DHRS3	CMPK1
RGS16	ZMYM6	EMC1	HS3ST5	TMEM167B	CSF1R	CCDC68	KCNJ3	DLX6-AS1	EEF1B2	MOBP	UCHL5	INHBA-AS1	PDGFRB	TMEM51-AS1	AGBL4
PLA2G4A	SFPQ	SLC66A1	SLC35F1	PSRC1	CD74	PDYN	B3GALT1	DLX6	RPL37A	HHATL	TATDN3	VSTM2A	DUSP1	TMEM51	BEND5
CHI3L1	ZMYM4	NBL1	NKAIN2	INKA2	HAVCR2	PTPRT	FRZB	TAC1	ARPC2	SEMA3B	LYPLAL1-DT	TYW1B	FOXC1	CASP9	ELAVL4
BTG2	AGO4	HTR6	RSPO3	PIAS3	SERPINB1	TSHZ2	PGAP1	RELN	COPS9	GPR62	LYPLAL1	SEMA3C	DSP	HSPB7	FAF1
MDM4	AGO3	OTUD3	THEMIS	SETDB1	F13A1	Z68323.1	SATB2	SLC26A4	RPL32	PXK	BPNT1	CACNA2D1	EDN1	EPHA2	RNF11
RAB29	THRAP3	MUL1	OPRM1	PIP5K1A	C6orf62	PCDH19	TRAK2	WNT16	LSM3	FRMD4B	IARS2	STEAP2	RNF144B	AL109627.1	TTC39A
PFKFB2	CSF3R	FAM43B	ETV1	ZNF687	TRIM38		FAM117B	TRBC2	RPL15	CLDND1	EXOC8	LAMB1	HLA-F	SZRD1	KTI12
LINC00467	SNIP1	DDOST	SEMA3E	PI4KB	HLA-C		RAPH1	PNOC	CMC1	CPOX	TSNAX	KCND2	HLA-A	NECAP2	BTF3L4
ATF3	GNL2	KIF17	SEMA3A	CELF3	HLA-B		RPE	TCIM	RPSA	TF	MAP10	ACTR3B	HLA-E	BX284668.5	MAGOH
KCTD3	MTF1	RAP1GAP	FOXP2	INTS3	LST1		AC007038.2	ANK1	RPL14	AMOTL2	RBM34	DPP6	IER3	RCC2	NDC1
TGFB2	SF3A3	LINC00339	CADPS2	DENND4B	AIF1		MRPL44	PENK	KIF9	AC092958.1	GGPS1	KBTBD11	CLIC1	ARHGEF10L	LRRC42
AIDA	RRAGC	EPHB2	FGFR1	PYGO2	HLA-DRA		NGEF	LAPTM4B	TMA7	RNF13	ADSS	AC027251.1	CFB	ALDH4A1	TMEM59
LBR	MACF1	ZNF436-AS1	OPRK1	ADAM15	HLA-DRB5		PER2	LHX6	RPL29	TRIM59	RNASEH1	PSD3	CDKN1A	IFFO2	SSBP3
ENAH	TRIT1	LYPLA2	SULF1	CLK2	HLA-DRB1		FARP2	GAD2	SELENOK	CLDN11	RNASEH1-AS1	LZTS1	ADGRF5	AL137127.1	DHCR24
EFCAB2	RLF	GALE	MSC-AS1	SMG5	HLA-DQB1		MKRN2	CSTF2T	PCNP	PLD1	DDX1	DMTN	CCN2	EMC1-AS1	AC093424.1
RSAD2	ZFP69B	STPG1	KCNQ3	USF1	HLA-DMB		NR2C2	PRLHR	RPL24	SOX2-OT	TTC32	EGR3	MYCT1	AKR7A3	TM2D1
MBOAT2	HIVEP3	NIPAL3	ALDH1A1	ILDR2	HLA-DMA		UBP1	NRIP3	NAA50	MAP6D1	ZNF512	DUSP26	IL6	AKR7A2	EFCAB7
RHOB	CCDC30	MTFR1L	ANXA1	SMG7	HLA-DOA		ITGA9	PTHLH	TIMMDC1	APOD	SLC4A1AP	PLEKHA2	RAMP3	TMCO4	DNAJC6
ASXL2	TESK2	EXTL1	TLE4	PPFIA4	HLA-DPA1		CTNNB1	PKP2	COX17	CPEB2	MRPL33	FAM110B	STEAP4	PLA2G5	LRRC40
DRC1	NASP	CEP85	RASEF	PLEKHA6	HLA-DPB1		LZTFL1	TAC3	CNBP	QDPR	HEATR5B	JPH1	GNG11	UBXN10-AS1	PIGK
ZFP36L2	IPP	SH3BGRL3	NTNG2	CDK18	DEF6		KLHL18	KCNC2	RNF7	APBB2	CEBPZOS	CALB1	COL1A2	LINC01141	AK5
RHOQ	PIK3R3	UBXN11	KIAA1217	AC119673.2	FGD2		CAMKV	IGF1	RPL22L1	FRYL	ARHGEF33	RSPO2	TRIM56	CDA	PRKACB
EFEMP1	NSUN4	DHDDS	CYP26A1	COQ8A	TREM2		DOCK3	BTBD11	RPL35A	TMEM165	SRBD1	TMEM65	NAMPT	PINK1-AS	AL049597.2
AC016747.1	STIL	GPATCH3	SORCS3	C1orf35	RNASET2		WDR82	NOS1	FAM200B	SCARB2	MCFD2	DAPK1	CAV2	ECE1	GTF2B
ANTXR1	SPATA6	SLC9A1	STIM1	TRIM11	SCIN		PRKCD	SOX1	RPL9	SCD5	MSH2	SHC3	HILPDA	NBPF3	KYAT3
MOB1A	OSBPL9	TMEM222	NCAM1	TRIM17	MYO1G		PRICKLE2	CPLX3	MRPS18C	UNC5C	FBXO11	TMOD1	PODXL	ALPL	EPHX4
KDM3A	RAB3B	PPP1R8	BACE1	SH3BP5L	LAT2		GPR27	MINAR1	PYURF	UGT8	PPP1R21	PTGES	CALD1	HSPG2	DIPK1A
MAP4K4	ZFYVE9	THEMIS2	PPP1R1A	ZNF692	FGL2		SHQ1	NR2F2	PPA2	GAB1	ERLEC1	CACNB2	CREB3L2	CDC42-AS1	PTBP2
LIMS1	TUT4	SMPDL3B	PTPRR	RNF144A	ARPC1B		EPHA3	ABAT	RPL34	HHIP	CFAP36	ABI1	GIMAP7	WNT4	PLPPR5
SEPTIN10	ZYG11B	MED18	SOCS2	DNMT3A	TBXAS1		SIDT1	CALB2	SNHG8	TMEM144	C2orf74	DKK1	GIMAP4	ZBTB40	RTCA
STEAP3	AL606760.2	TRNAU1AP	CDK17	KCNK3	MSR1		TMEM39A	AC092376.2	C4orf3	SPOCK3	TMEM17	RBP4	GIMAP5	EPHA8	OLFM3
DBI	TCEANC2	OPRD1	GAS2L3	UCN	LYN		HACD2	MAF	NDUFC1	LINC02199	EHBP1	KCNIP2	SOX7	HTR1D	PRMT6
GYPC	USP24	MECR	TMEM233	PKDCC	SYK		KALRN	KCNAB3	RPS3A	RAI14	ACTR2	RCN1	CEBPD	LINC01355	NTNG1
DARS	AC119674.1	NKAIN1	BRI3BP	AUP1	TGFBR1		ATP2C1	AKAIN1	SCRG1	SELENOP	C1D	AC103681.2	TPM2	ASAP3	FAM102B
NMI	PRKAA2	SNRNP40	B3GLCT	ELMOD3	FCN1		TMEM108	MYO5B	ING2	THBS4	GMCL1	GPR83	S1PR3	ELOA-AS1	HENMT1
TNFAIP6	MYSM1	PEF1	STARD13	MAT2A	PLXDC2		AC022296.4	SLC32A1	MRPL36	SERINC5	TPRKB	CNTN5	OGN	HMGCL	WDR47
ARL5A	HOOK1	ADGRB2	KLHL1	GGCX	APBB1IP		TRPC1	MAFB	NDUFS6	EDIL3	INO80B	LINC02552	ENG	IFNLR1	TAF13
ITGA6	LINC01748	AL049795.1	DACH1	PTCD3	PALD1		HPS3	TOX2	MIR4458HG	MAN2A1	SUCLG1	GRIA4	KLF6	RUNX3	SARS
MAP3K20	PATJ	EIF3I	GNG2	RMND5A	CH25H		RAP2B	CHODL	RPL37	TMED7	CHMP3	LINC02714	ITIH5	AL031432.3	MYBPHL
ITPRID2	USP1	BSDC1	LGMN	PLGLB1	BLNK		SLITRK3	GRIK1	MOCS2	SEMA6A	FABP1	PTMS	ST8SIA6	TMEM50A	PSMA5
CALCRL	ATG4C	FNDC5	BCL11B	FAHD2A	PIK3AP1		YEATS2	PVALB	NDUFS4	SEPTIN8	COA5	CPNE8	DEPP1	RHCE	GPR61
C2orf88	DLEU2L	HPCA	GABRA5	TMEM127	RGS10		ACAP2-IT1	AP1S2	BTF3	SHROOM1	MRPL30	DDN	SRGN	LDLRAP1	LAMTOR5
CASP8	JAK1	AZIN2	RASGRP1	ANKRD23	SPI1		PIGG	ARX	RPS23	CTNNA1	MRPS9	TESPA1	ACTA2	SELENON	KCNA2
PARD3B	LEPR	KIAA0319L	ISLR	SEMA4C	FAM111A		DHX15		EPB41L4A-AS1	FGF1	MIR4435-2HG	PIP4K2C	PDLIM1	PAQR7	ATP5PB
IGFBP5	SGIP1	NCDN	MCTP2	LINC01106	MS4A6A		NWD2		NDUFA2	SH3TC2	ACTR3	SLC26A10	ACSL5	FAM110D	CAPZA1
TMBIM1	WDR78	PSMB2	HS3ST2	CLASP1	MS4A4A		AC096586.2		RPS14	ARHGEF37	CFAP221	KITLG	IFITM2	CNKSR1	BCAS2
DES	MIER1	ADPRHL2	HS3ST4	WDR33	MS4A7		LNX1		ATOX1	FAXDC2	RALB	NT5DC3	IFITM1	RPS6KA1	ATP1A1
SP110	IL12RB2	TRAPPC3	PHKB	SAP130	CCND1		PPAT		MRPL22	NIPAL4	ZRANB3	CUX2	IFITM3	PIGV	SEC22B
INPP5D	SERBP1	MAP7D1	GNAO1	SMPD4	FOLR2		ART3		FABP6	RNF130	MCM6	LINC00507	HBB	ZDHHC18	LINC02798
USP40	GADD45A	STK40	ZFHX3	BBS5	UCP2		FRAS1		RPL26L1	SERPINB6	KYNU	RIMBP2	ADM	GPN2	LINC02591
OTOS	LRRC7	LSM10	KRT17	ANKZF1	SLCO2B1		PAQR3		HIGD2A	MOG	ORC4	TSC22D1	CD59	WDTC1	POLR3C
SEPTIN2	SRSF11	EPHA10	MMD	DNAJB2	CTSC		PAPSS1		PRELID1	DAAM2	GCA	PCDH8	LMO2	SYTL1	PEX11B
FGD5-AS1	ZRANB2	MANEAL	SSTR2	CHPF	CASP1		ABHD18		NHP2	LIN28B-AS1	SSB	HS6ST3	C11orf96	MAP3K6	BOLA1
GALNT15	ZRANB2-AS2	FHL3	NETO1	OBSL1	CD4		NPY1R		AC008443.5	SGK1	METTL5	IPO5	LRRC32	AHDC1	SV2A
KAT2B	AL513166.1	PPIE	GALR1	STK11IP	CD163		KLHL2		RACK1	AL078590.2	RAPGEF4	MYH7	TAGLN	FGR	CIART
RBMS3	FPGT	SMAP2	ZFP28	ILKAP	C3AR1		NSUN2		TMEM14C	PACRG-AS3	SCRN3	JPH4	MPZL2	AL020997.3	TARS2
CMTM6	TYW3	EXO5	PLCB4	HDAC4	OLR1		MTRR		TMEM14B	PRR18	ATF2	STXBP6	ESAM	XKR8	ENSA
CRTAP	AC093433.2	RIMS3	NUDT10	RNPEPL1	ARHGDIB		ANKRD33B		ZSCAN16-AS1	THBS2	LNPK	MTHFD1	FLI1	EYA3	MLLT11
RHOA	AC118549.1	NFYC	PWWP3B	CAPN10	BHLHE41		CDH18		CSNK2B	FAM126A	ASNSD1	AKAP5	SLC6A12	PTAFR	LYSMD1
GNAI2	USP33	CTPS1	TENM1	SNED1	BIN2		CDH10		LSM2	CREB5	MFSD6	ACTN1	VWF	AL353622.1	PSMD4
FAM107A	MIGA1	RIMKLA	RAP2C-AS1	PASK	NCKAP1L		MTMR12		SNHG32	MTURN	STAT1	SIPA1L1	C1R	SESN2	RFX5
DHFR2	FUBP1	P3H1		ATG4B	LYZ		LMBRD2		RPS18	AQP1	LINC01821	RGS6	A2M	RCC1	PSMB4
CCDC191	DNAJB4	ST3GAL3		ING5	TMEM119		NIM1K		RPS10	PDE1C	LINC01827	SLC24A4	CLEC2B	SNHG3	RIIAD1
ZBTB20	AL157944.1	DPH2		RTP5	ALOX5AP		AC093297.2		RPL10A	AC018647.1	BZW1	PPP4R4	YBX3	TAF12	TDRKH
LRRC58	LINC01725	ATP6V0B		TTLL3	LCP1		PARP8		TOMM6	ANLN	TMEM237	TUNAR	APOLD1	TMEM200B	ILF2
FSTL1	TTLL7	CCDC24		COLQ	LPAR6		SLC30A5		C6orf226	HIP1	BMPR2	CRIP2	EMP1	MATN1-AS1	C1orf43
WDR5B	CTBS	ERI3		TRANK1	KCTD12		TMEM171		DNPH1	GRM3	SPAG16	ITPKA	MGP	SDC3	UBE2Q1
PARP9	SSX2IP	RNF220		ACAA1	GPR183		GCNT4		EEF1A1	CAV1	SMARCAL1	LTK	NDUFA4L2	TINAGL1	ADAR
DTX3L	SYDE2	TMEM53		TTC21A	NPC2		HOMER1		SNHG5	GPR37	CUL3	ARNT2	PTPRB	CCDC28B	FDPS
MYLK	AC092807.3	BEST4		ALS2CL	SERPINA1		SSBP2		FAM229B	RBM33	PSMD1	NTRK3	DCN	IQCC	DAP3
RYK	ZNHIT6	PLK3		NBEAL2	THBS1		RGMB		HDDC2	DLC1	CRBN	FBXL16	SCARB1	TMEM234	SYT11
NCK1	ODF2L	HECTD3		SCAP	PLCB2		C5orf30		RPS12	AC106845.1	RAD18	RTN4RL1	FLT1	FAM167B	AL365181.4
PLOD2	CLCA4	CCDC17		COL7A1	B2M		EFNA5		HEBP2	DOCK5	IL17RE	CAMKK1	MEDAG	HDAC1	MRPL24
PLSCR4	LMO4	MAST2		SLC26A6	IGSF6		TRIM36		SF3B5	KIF13B	RBSN	NLGN2	LHFPL6	FAM229A	CASQ1
P2RY14	AL445438.1	POMGNT1		IP6K2	MVP		UBE2B		MTRF1L	SFRP1	DPH3	GLP2R	COL4A1	ZBTB8B	PEX19
ARHGEF26	PKN2	LRRC41		WDR6	LPCAT2		AC244517.1		RPA3	GOLGA7	EFHB	FAM106A	CLEC14A	KIAA1522	NDUFS2
MFSD1	RBMXL1	FAAH		IP6K1	COTL1		CYFIP2		TOMM7	ST18	RAB5A	DUSP14	IFI27	TMEM54	TOMM40L
SERPINI2	LRRC8D	CYP4X1		RBM6	CYBA		DRD1		PSMA2	LINC01299	UBE2E1	EPN3	EHD4	AK2	SDHC
WDR49	ZNF326	CYP4Z1		RBM5	CD68		CLK4		MRPS24	SGK3	THRB	CA10	TMOD3	TRIM62	FCRLB
GOLIM4	ZNF644	NRDC		RASSF1	LGALS9		HNRNPH1		SRI	TRAM1	AZI2	CA4	ANXA2	ZNF362	DUSP12
TNIK	BTBD8	CZIB		ZMYND10	EVI2B		WRNIP1		SEM1	CA2	ARPP21	GNAL	HBA2	PHC2	UHMK1
SOX2	RPAP2	LRP8		DCAF1	CCL3		TMEM170B		BUD31	CCNE2	ITGA9-AS1	KCTD1	HBA1	GJB5	RGS4
B3GNT5	EVI5	YIPF1		RAD54L2	CCL4		FAM8A1		LAMTOR4	TP53INP1	MYRIP	DOK6	IL32	GJA4	MGST3
BCL6	MTF2	MRPL37		PARP3	CCL3L1		RIPOR2		AP1S1	ENPP2	LIMD1-AS1	CBLN2	VASN	TMEM35B	FAM78B
LPP	CCDC18	MROH7		PCBP4	CCL4L2		ZNF391		FIS1	NDRG1	GNL3	ICAM5	EMP2	TFAP2E	TADA1
PAK2	CCDC18-AS1	TTC4		NISCH	ABI3		ZSCAN31		POLR2J	PTK2	THOC7	TMEM38A	MYH11	COL8A2	MAEL
UVSSA	DR1	FYB2		SEMA5B	C3		BRPF3		KMT2E-AS1	GPIHBP1	ARL6IP5	CA11	IL4R	SH3D21	MPC2
SH3TC1	FNBP1L	TNNI3K		ADCY5	STXBP2		LMBRD1		SMIM30	EEF1D	CGGBP1	FKBP1A	MT1A	EVA1B	TIPRL
CC2D2A	AL049796.1	COL24A1		PLXNA1	ADGRE2		HTR1E		FMC1	ERMP1	STX19	DDRGK1	CDH5	AL591845.1	ATP1B1
KLF3	DNTTIP2	CDC7		TPRA1	RASAL3		ANKRD6		MRPS33	MOB3B	CMSS1	LAMP5	SLC7A5	LINC01137	NME7
TLR1	GCLM	AMY2A		PODXL2	IFI30		ATG5		SSBP1	GLIPR2	LNP1	BTBD3	CSF3	DNALI1	KIFAP3
KLHL5	ARHGAP29	KIAA1324		H1FX	FXYD5		SESN1		RPS20	SHB	TRMT10C	PKIG	IGFBP4	CDCA8	EEF1AKNMT
PAICS	AC092802.1	CELSR2		PLXND1	HAMP		WASF1		SNHG6	ABHD17B	ATG3	KCNS1	CAVIN1	AL139260.1	DNM3
REST	DPYD	CYB561D1		ACAD11	HCST		DCBLD1		RPL7	SEMA4D	IQCB1	CBLN4	HIGD1B	GJA9	CENPL
CXCL10	MIR137HG	AMIGO1		ESYT3	TYROBP		GOPC		ELOC	TSTD2	SNX4	PFKL	ICAM2	RHBDL2	COP1
LINC01094	BX005019.1	AMPD2		DVL3	FCGBP		GRM1		MRPS28	PLPPR1	UBA5	DGCR9	PECAM1	BMP8A	SEC16B
BMP2K	AGL	GSTM4		POLR2H	TGFB1		LRP11		UQCRB	SLC44A1	PLS1	RASL10A	SOCS3	HEYL	FAM20B
WDFY3-AS2	SLC35A3	STRIP1		CHRD	POU2F2		ARMT1		RPL30	LPAR1	AC026304.1	NHSL2	MYL12A	BMP8B	NMNAT2
PTPN13	MFSD14A	SLC6A17		CRYGS	APOC1		TMEM181		RIDA	SLC31A2	EIF2A	ZCCHC12	TUBB6	OXCT2	TSEN15
PDLIM5	SASS6	KCNC4		TNK2	APOC2		MAS1		BAALC	MVB12B	MBNL1-AS1	FGF13	GADD45B	MYCL	RGS2
SLC39A8	TRMT13	OVGP1		LETM1	SIGLEC10		AL139393.1		BAALC-AS1	ANGPTL2	MLF1	IDS	KANK3	MFSD2A	GLRX2
MCUB	LRRC39	WDR77		NELFA	SIGLEC14		AGPAT4		EIF3E	AL359091.1	PDCD10	PNCK	JUNB	ZMPSTE24	KCNT2
CFI	DBT	PPM1J		POLN	FPR1		AL135910.1		EIF3H	CERCAM	ZNF639		NOTCH3	ZFP69	C1orf53
ARSJ	RTCA-AS1	AP4B1		MXD4	LAIR1		FOXK1		RPL8	ABL1	MAP3K13		KLF2	NFYC-AS1	TNNT2
USP53	SLC30A7	NRAS		ADD1	LILRB1		CYTH3		RPS6	AIF1L	RFC4		ZFP36	KCNQ4	TIMM17A
ANXA5	COL11A1	IGSF3		HTT	LILRB4		MIOS		SMIM27	ABCA2	FGF12		PCAT19	CITED4	UBE2T
FGF2	RNPC3	PTGFRN		TBC1D14	HCK		SOSTDC1		C9orf24	AL358216.1	MB21D2		CD93	SCMH1	SYT2
SLC7A11	SLC25A24	TRIM45		TBC1D1	NFATC2		KIAA0895		FAM27C	PFKFB3	AC233280.1		MYL9	FOXO6	RABIF
SMAD1	PRPF38B	LINC02802		WDR19	SAMSN1		ADCY1		IDNK	PRKCQ-AS1	FBXO45		TGM2	ZMYND12	CYB5R1
AC095055.1	STXBP3	ANKRD34A		FAM13A-AS1	ITGB2		ZNF727		SEC61B	FAM107B	MRFAP1L1		SLCO4A1	C1orf50	TMEM183A
SFRP2	AL356488.2	GPR89B		DCLK2	IL17RA		CALN1		RPL35	PIP4K2A	AC097382.3		TNFRSF6B	ERMAP	SNRPE
CTSO	RBM15	AC239809.3		CCDC127	CYTH4		BCL7B		RPL12	ITGB1	DCAF16		SOX18	ZNF691	RASSF5
DDX60	LRIF1	SF3B4		TPPP	TYMP		GNAI1		PTRH1	LINC00844	SMIM14		ADAMTS1	SLC2A1-AS1	LAMB3
PALLD	CEPT1	VPS45		LPCAT1	CA5B		RUNDC3B		AK1	REEP3	UBE2K		CLDN5	CFAP57	C1orf74
HMGB2	KCND3	ECM1		TRIO	SAT1		CASD1		RPL7A	USP54	SLC30A9		GGT5	TIE1	SERTAD4-AS1
IRF2	CTTNBP2NL	PRUNE1		DIAPH1	CYBB		LMTK2		SURF1	ZCCHC24	KCTD8		FBLN1	CDC20	FLVCR1-DT
ACSL1	WNT2B	SEMA6C		DELE1	GPR34		PRKAR2B		PHPT1	LDB3	COMMD8		TIMP1	HYI	RPS6KC1
PDLIM3	ST7L	TUFT1		CAMK2A	MSN		GPR85		EDF1	OPALIN	AC027271.1		ITM2A	AL357079.1	SMYD2
CTNND2	SLC16A1-AS1	MRPL9		SYNPO	VSIG4		LRRC4		PHYH	SCD	ARL9		FLNA	B4GALT2	KCNK2
RANBP3L	MAGI3	AL589765.6		HRH2	IL13RA1		CEP41		MSRB2	LHPP	NOA1			SLC6A9	ESRRG
LIFR	PHTF1	C2CD4D		CPLX2	SASH3		MTPN		PCBD1	C10orf90	USO1			AL139220.2	MARC2
OSMR-AS1	RSBN1	HAX1		FAM153B			TMEM178B		RPS24	NKX6-2	FAM47E			ARMH1	BROX
DAB2	TRIM33	CHRNB2		ARL10			DLGAP2		ADIRF	CDKN1C	CCNI			ZSWIM5	FBXO28
IL6ST	TSPAN2	FLAD1		LMAN2			MYOM2		FRA10AC1	RHOG	MRPL1			HPDL	DEGS1
ERBIN	NHLH2	EFNA3		PRR7			CSMD1		MRPL43	CYB5R2	HNRNPD			MUTYH	CNIH4
DHFR	SLC22A15	TRIM46		FAM193B			LONRF1		ARL3	CD82	LIN54			TOE1	AC096537.1
XRCC4	TTF2	THBS3		FAM153A			INTS10		TALDO1	FOLH1	HSD17B11			CCDC163	PYCR2
VCAN	MAN1A2	MTX1		FAM153CP			AC021613.1		RPLP2	MYRF	TIGD2			MMACHC	PSEN2
ADGRV1	WDR3	GBA		ADAMTS2			AF106564.1		POLR2L	FADS1	UBE2D3			PRDX1	MRPL55
RHOBTB3	SRGAP2C	FAM189B		SLC22A23			AC120036.4		MRPL23	BEST1	CISD2			AL604028.1	HIST3H2A
LIX1	HIST2H3PS2	SCAMP3		AL513548.1			UBXN2B		RPL27A	TMEM179B	OSTC			TSPAN1	RNF187
PGGT1B	NBPF15	HCN3		VARS2			UBE2W		RPS13	PLAAT3	GAR1			LURAP1	RAB4A
GRAMD2B	SRGAP2B	RUSC1		CCHCR1			PKIA		IMMP1L	SF3B2	AP1AR			RAD54L	NUP133
ALDH7A1	NBPF20	MSTO1		DDX39B			AP001330.4		TIMM10	CARNS1	NUDT6			KNCN	TTC13
PDLIM4	RBM8A	YY1AP1		PRRC2A			LRP12		TKFC	PICALM	ANKRD50			MOB3C	ARV1
IRF1	NOTCH2NLA	ARHGEF2		EHMT2			DERL1		TMEM258	ENDOD1	CLGN			LINC00853	NTPCR
KDM3B	AC242426.2	SEMA4A		COL11A2			EFR3A		FTH1	PHLDB1	ZNF330			TAL1	KCNK1
HBEGF	NBPF9	SLC25A44		RING1			ZNF696		EEF1G	MCAM	LSM6			DMRTA2	SLC35F3
PCDHB15	AC245297.3	GLMP		TAPBP			ZNF623		UBXN1	FEZ1	TMA16			CDKN2C	AL355472.3
PCDHGB7	HIST2H2AC	CCT3		PHF1			UHRF2		POLR2G	NTM-AS1	UFSP2			GPX7	TOMM20
DPYSL3	PRPF3	MEF2D		SYNGAP1			SMU1		FKBP2	JAM3	FRG1			SHISAL2A	LGALS8
GM2A	RPRD2	IQGAP3		LEMD2			KLF9		FAU	NINJ2	FASTKD3			ECHDC2	GREM2
SPARC	FALEC	NAXE		ANKS1A			GDA		DRAP1	ADIPOR2	AC025181.2			PODN	RGS7
EBF1	BNIPL	PRCC		ZNF76			ZFAND5		BANF1	CD9	NIPBL-DT			SLC1A7	FH
DOCK2	GABPB2	CADM3		BTBD9			ZNF189		AIP	TAPBPL	TTC33			CPT2	OPN3
LINC01411	POGZ	AL590560.2		LINC00951			FRRS1L		GSTP1	NCAPD2	CCDC152			AL606760.1	SMYD3
MSX2	SNX27	KCNJ9		FOXP4			SNX30		AP002387.2	SLCO1A2	C5orf34			CYB5RL	TFB2M
RUFY1	THEM4	IGSF8		CUL9			CDK9		MRPL48	PCED1B	PAIP1			PARS2	SCCPDH
CANX	TCHH	DCAF8		CRIP3			GTF3C4		COA4	DIP2B	AC008780.1			PLPP3	LYPD8
RIPK1	GATAD2B	COPA		ABCC10			CAMSAP1		SPCS2	GALNT6	NDUFAF2			OMA1	ACP1
KIF13A	IL6R	KLHDC9		TJAP1			CACNA1B		RPS3	ERBB3	TRIM23			LINC01135	TMEM18
ID4	ASH1L	NIT1		TMEM63B			CAMK1D		TMEM126B	CPM	SHLD3			LINC02777	CMPK2
HIST1H2BC	GON4L	DEDD		AL021368.3			FAM171A1		C11orf1	TMTC2	CDK7			FGGY	RNF144A-AS1
BTN3A2	RIT1	PPOX		MICAL1			AL353796.1		TIMM8B	TMCC3	SERF1B			CYP2J2	ID2
DDAH2	NES	B4GALT3		MED23			RASGEF1A		RPS25	FAM222A	SMN2			AC099792.1	ASAP2
PSMB8	ARHGEF11	UAP1		RPS6KA2			SUPV3L1		DYRK4	GLTP	SMN1			NFIA-AS2	ITGB1BP1
PSMB8-AS1	ETV3	UCK2		SUN1			ZMIZ1		MRPL51	P2RX7	LINC01331			AC099791.2	CPSF3
FKBP5	IFI16	DUSP27		ADAP1			MINPP1		C12orf57	ZDHHC20	TBCA			KANK4	IAH1
SRSF3	SLAMF8	LINC02803		MICALL2			PTEN		CREBL2	AMER2	AC008771.1			ALG6	YWHAQ
PIM1	PIGM	ASTN1		BRAT1			HECTD2		ETFRF1	CPB2-AS1	ZCCHC9			PGM1	AC104794.3
B3GAT2	VANGL2	QSOX1		IQCE			BTRC		ATG101	CLN5	MEF2C			ROR1	KLF11
OGFRL1	AL592295.5	XPR1		AP5Z1			ADRA2A		PFDN5	SLAIN1	NR2F1-AS1			CACHD1	AC062028.1
LYRM2	ATF6	IER5		AC092171.4			FAM160B1		ATP5MC2	TMTC4	RFESD			RAVER2	AC099344.3
CRYBG1	HSD17B7	COLGALT2		FBXL18			JAKMIP3		HNRNPA1	LAMP1	NUDT12			LINC01359	FAM49A
CD24	RGS5	KIF21B		FSCN1			TMEM41B		CD63	RNASE1	TMEM232			AK4	VSNL1
ARMC2	NUF2	TMEM9		CAMK2B			GALNT18		RPS26	EFS	CAMK4			LEPROT	RDH14
CDK19	PBX1	PHLDA3		ZMIZ2			ARNTL		RPL41	CMTM5	SRP19			TCTEX1D1	AC096570.1
LINC01268	TMCO1	SHISA4		GUSB			ANO3		MYL6	CFL2	LINC01184			SLC35D1	FAM228A
DSE	POGK	ARL8A		MLXIPL			LINC01616		NACA	HSPA2	SLC22A4			WLS	DNAJC27
FABP7	POU2F1	KLHL12		CLIP2			KIAA1549L		GIHCG	PLEKHG3	CDKL3			DEPDC1	KIF3C
MAP3K5	RCSD1	ADIPOR1		GTF2I			FBXO3		SNRPF	FUT8	CAMLG			HHLA3	CGREF1
TNFAIP3	CCDC181	ADORA1		STYXL1			API5		RPL6	PLEKHH1	H2AFY			CTH	SLC30A3
AL031056.1	SLC19A2	LRRN2		SRRM3			CHST1		RPLP0	PSEN1	ETF1			AL354872.2	GPN1
EZR	Z99572.1	TMEM81		RBM48			AP003721.1		ARL6IP4	CLMN	MATR3.1			PTGER3	RBKS
SOD2	SCYL3	KLHDC8A		TRRAP			SYT7		SAP18	PACS2	PAIP2			LRRIQ3	TRMT61B
QKI	PRRC2C	BLACAT1		ZNF789			SHANK2		MRPL57	MTMR10	DNAJC18			LRRC53	YPEL5
AL078602.1	SUCO	SRGAP2		PILRB			GRM5		RPL21	GREM1	IK			AC135803.1	LCLAT1
ITGB8	ANKRD45	CAMK1G		LRCH4			SRSF8		POMP	CAPN3	ZMAT2			CRYZ	DPY30
C7orf31	KLHL20	HHAT		GNB2			SIK2		TPT1	SHC4	TAF7			SLC44A5	FAM98A
HNRNPA2B1	RC3H1	TRAF5		GIGYF1			SCN3B		ITM2B	GLDN	AC011374.1			MSH4	AC017050.1
AEBP1	CACYBP	NENF		SLC12A9			CACNA1C		COMMD6	SNX22	TTC1			ST6GALNAC3	QPCT
IKZF1	TNR	MARK1		SRRT			KCNA5		MRPL52	TSPAN3	NUDCD2			GIPC2	SRSF7
TPST1	PAPPA2	SUSD4		ZNHIT1			ZNF384		PSME1	PCSK6	AC008708.2			IFI44	GEMIN6
ELN	RASAL2-AS1	STUM		ST7			M6PR		PSME2	SOX8	RARS			AL359504.2	COX7A2L
HGF	RASAL2	SNAP47		IMPDH1			LMO3		CHMP4A	CORO7	NPM1			SAMD13	DYNC2LI1
SAMD9	RALGPS2	JMJD4		ZNF783			C2CD5		MDP1	LITAF	EIF4E1B			GNG5	ABCG8
SAMD9L	ABL2	ARF1		ZNF777			ETNK1		RPS29	NDE1	AC140125.2			SPATA1	LRPPRC
CUX1	SOAT1	AL670729.3		ZNF862			TM7SF3		RPL36AL	SLC5A11	NOL7			AL359762.1	PREPL
CCDC71L	TOR1AIP2	ACTA1		FASTK			ARNTL2		DHRS7	ARHGAP17	MCUR1			LPAR3	PRKCE
PTPRZ1	CEP350	TRIM67		LINC00599			SLC2A13		EIF2S1	AC016597.1	DTNBP1			BCL10	SOCS5
METTL2B	ACBD6	GNPAT		FGF17			AC025253.1		VTI1B	PLLP	TDP2			AL078459.1	CALM2
ZC3HAV1	AL162431.1	PCNX2		FAM160B2			AC011603.3		ERH	CDH1	MRPS18B			DDAH1	ACYP2
HIPK2	RNASEL	TARBP1		BIN3			AC023509.3		COX16	FA2H	NELFE			GBP3	RTN4
PDIA4	RGL1	AL359764.2		RHOBTB2			DYRK2		SLIRP	CNTNAP4	PFDN6			LRRC8C-DT	CCT4
TMEM176B	C1orf21	ZBTB18		PTK2B			HECTD4		SIVA1	AC009063.2	AL354740.1			LRRC8C	COMMD1
CLN8	EDEM3	ZNF496		PURG			RNF34		NOP10	ASPA	SNRPC			AL627316.1	MDH1
ARHGEF10	TRMT1L	AC011995.2		AC022893.1			BCL7A		SRP14	PMP22	TAF11			HFM1	UGP2
SLC7A2	SWT1	EIPR1		AP003469.4			PGAM5		GTF2A2	SREBF1	PPIL1			TGFBR3	LGALSL
AC027117.1	TPR	TRAPPC12		AC027031.2			NUP58		RPS27L	LLGL1	GLO1			TMED5	LINC02245
TNFRSF10A	ODR4	AC017076.1		DENND3			GPR12		SNAPC5	EPN2	OARD1			BCAR3	RAB1A
ADAM28	AL096803.2	ID2-AS1		SLC45A4			FRY		RPL4	SUPT6H	MRPS10			ABCD3	CNRIP1
HMBOX1	PTGS2	ATP6V1C2		PTP4A3			N4BP2L1		RPLP1	EVI2A	GNMT			F3	GFPT1
AC022034.1	LINC01351	KCNF1		ADGRB1			KL		COMMD4	MYO1D	TRAM2-AS1			SLC44A3	NFU1
CHD7	RO60	TRIB2		RHPN1			PROSER1		RPS17	TMEM98	BEND6			RWDD3	AAK1
ASPH	CDC73	NBAS		ZC3H3			COG3		MRPS11	RFFL	SDHAF4			AC118553.1	PCBP1
MTFR1	AL138778.1	MYCNOS		PARP10			OLFM4		MCRIP2	SRCIN1	SMAP1			CDC14A	MCEE
PREX2	ZBTB41	SDC1		SHARPIN			PCDH20		RPS2	CNP	ME1			AC104506.1	CYP26B1
CRISPLD1	DENND1B	FKBP1B		MAF1			SLITRK1		SNHG9	VEZF1	LINC02857			DPH5	RAB11FIP5
ZBTB10	MIR181A1HG	ADCY3		SCX			SLITRK5		SNHG19	SEPTIN4	SMIM8			AC093157.1	CCT7
FABP5	ZNF281	EFR3B		HSF1			NALCN		ELOB	ABCA8	ORC3			S1PR1	DUSP11
PMP2	DDX59	DTNB		ADCK5			LINC00343		RPS15A	TTYH2	SRSF12			VAV3	DGUOK
RMDN1	CAMSAP2	DPYSL5		CPSF1			ING1		TMEM219	SMIM6	RRAGD			AL359258.2	BOLA3-AS1
CPNE3	IPO9	MAPRE3		CYHR1			ARHGEF7		CIAO2B	PRCD	UFL1-AS1			AKNAD1	DCTN1-AS1
OSGIN2	PPP1R12B	TMEM214		WASHC1			FOXG1		PSMB10	TNRC6C-AS1	COQ3			GPSM2	WDR54
GEM	KDM5B	KHK		TEK			AP4S1		GABARAPL2	TMC6	MTRES1			AL356488.3	CTNNA2
MATN2	RBBP5	PREB		RUSC2			FBXO33		CMC2	SYNGR2	RWDD1			C1orf194	TMSB10
RGS22	DSTYK	CAD		BX664727.3			AL359397.2		GCSH	AFMID	HSF2			SYPL2	KCMF1
SPAG1	ELK4	TRIM54		CEMIP2			TRIM9		HSBP1	TMEM235	ECHDC1			ATXN7L2	PARTICL
RNF19A	NUCKS1	MPV17		ANKS6			DACT1		RPL13	LGALS3BP	HBS1L			GNAI3	ST3GAL5
ANGPT1	SLC26A9	GTF3C2		FAM102A			SYT16		PITPNA-AS1	LINC01978	CCDC28A			GSTM2	IMMT
TRPS1	YOD1	SNX17		CIZ1			SGPP1		ITGAE	AATK	RMND1			GSTM1	MRPL35
SNTB1	CR1	ZNF513		SPOUT1			ZBTB25		MED11	WDR45B	TFB1M			GSTM5	REEP1
SLA	CD46	PPM1G		IER5L			GPHN		PFN1	RAB40B	GTF2H5			CSF1	CYTOR
CHRAC1	UTP25	NRBP1		NCS1			SUSD6		SPAG7	TYMSOS	WTAP			AL160006.1	DUSP2
AGO2	SYT14	IFT172		NUP214			CIPC		AC012146.1	PIEZO2	EIF2AK1			LAMTOR5-AS1	STARD7
DOCK8	RCOR3	FNDC4		PRRC2B			ZDHHC22		TXNDC17	NPC1	CCZ1B			SLC16A4	FAHD2B
GLIS3	LPGAT1	SUPT7L		POMT1			EML1		RNASEK	RNF125	ARL4A			AL355488.1	COX5B
IL33	NSL1	BABAM2		GTF3C5			TDRD9		C17orf49	PHLPP1	ANKMY2			DRAM2	ACTR1B
BNC2	FLVCR1	EHD3		ADAMTS13			GABRB3		GABARAP	CDH19	TMEM196			AL355816.2	INPP4A
PIGO	CENPF	CRIM1-DT		WDR5			OTUD7A		TMEM256	CNDP1	CBX3			DENND2D	UNC50
TLN1	GPATCH2	MTA3		KCNT1			AC123768.4		SAT2	MBP	GGCT			PIFO	TXNDC9
TRMT10B	RRP15	LINC01119		GPSM1			GOLGA8A		NAA38	PLPP2	LSM5			AL390195.2	PDCL3
TJP2	ZC3H11B	EPCAM-DT		ENTR1			GOLGA8B		RPL26	INSR	NT5C3A			C1orf162	RFX8
FAM189A2	EPRS	SPRED2		INPP5E			BAHD1		SNHG29	S1PR5	NIPSNAP2			INKA2-AS1	AC010884.2
PTAR1	MIA3	AC007389.1		RABL6			SLC30A4		LRRC75A	NIBAN3	CCT6A			AL445426.1	FHL2
NTRK2	AL592148.3	AC007389.5		AJM1			GLCE		RPL23A	ARRDC2	SBDS			AL354760.1	ECRG4
GOLM1	NVL	FAM136A		LCNL1			AC010931.2		SNHG30	HPN-AS1	POMZP3			MOV10	ANAPC1
ECM2	WDR26	ADD2		PAXX			HMG20A		RPL23	MAG	STEAP1			RHOC	CBWD2
FAM120A	DNAH14	NAGK		DPP7			PDPK1		RPL19	CD22	BET1			LINC01357	DPP10
PRXL2C	SDE2	EMX1		TPRN			ZNF200		KRT10	PPP1R14A	BAIAP2L1			LRIG2-DT	DPP10-AS1
TMEM38B	ACBD3	SMYD5		BX255925.3			GLYR1		EIF1	SIRT2	PDAP1			LRIG2	INSIG2
HSDL2	LIN9	PRADC1		NELFB			SHISA9		VPS25	SERTAD1	TMEM225B			BCL2L15	TMEM177
SLC31A1	PARP1	FBXO41		EXD3			MRTFB		RPL27	LIPE	GPR22			DCLRE1B	TSN
TNC	CDC42BPA	EGR4		NSMF			RRN3		KANSL1-AS1	C19orf81	CBLL1			HIPK1-AS1	ERCC3
AL160272.1	ZNF678	DCTN1		MRPL41			DCTN5		RPRML	KLK6	THAP5			HIPK1	CCDC115
CDK5RAP2	AL731702.1	MOGS		FBH1			GSG1L		AC018521.5	ZNF808	IMMP2L			OLFML3	CFC1
GSN	IBA57	PCGF1		AGAP4			PRRT2		RPL38	RASSF2	ST7-AS1			SYT6	PLEKHB2
PTGS1	CCSAP	HTRA2		ZNF488			HEATR3		MRPL58	TP53INP2	IQUB			DENND2C	TMEM163
LINC00963	COG2	SEMA4F		ADAMTS14			AMFR		SUMO2	DBNDD2	NDUFA5			SIKE1	AC110620.2
FNBP1	C1orf131	LRRTM1		FUT11			HERPUD1		NDUFAF8	PREX1	CHCHD3			NGF	MMADHC
BRD3	DISC1	USP39		ZSWIM8			CX3CL1		ANAPC11	BCAS1	AGBL3			VANGL1	PSMD14
VIM	ARID4B	POLR1A		EIF5AL1			CSNK2A2		DLGAP1-AS1	C21orf91	TPK1			CASQ2	TBR1
NEBL	B3GALNT2	EIF2AK3-DT		FRAT1			EXOSC6		SNRPD1	LINC00320	ZNF425			ATP1A1-AS1	SLC4A10
ARMC3	LYST	KCNIP3		MARVELD1			PHLPP2		C18orf32	OLIG1	PAXIP1-AS1			CD58	FAP
BAMBI	ERO1B	SNRNP200		GOLGA7B			CDYL2		RPL17	CBR1	DNAJB6			CD101	STK39
MAP3K8	MTR	KANSL3		CNNM1			MEAK7		SEC11C	ICOSLG	ERICH1			AL358072.1	GORASP2
RASSF4	RYR2	CNNM4		SLC25A28			MNT		GPX4	CDC42EP1	MICU3			GDAP2	SLC25A12
ZNF22	FMN2	C2orf92		SEC31B			KIAA0753		RPS15	SOX10	CNOT7			WARS2-AS1	OLA1
PRKG1	CHML	CHST10		FBXW4			EFNB3		LSM7	SUN2	VPS37A			ZNF697	CHN1
SLC16A9	CEP170	CNOT11		PSD			RASD1		MRPL54	LINC00685	KCTD9			PHGDH	ATP5MC3
LINC01515	SDCCAG8	AC010884.1		SH3PXD2A			RAI1		RPL36	PRRG1	BNIP3L			NOTCH2	MTX2
UNC5B	AKT3	TGFBRAP1		FAM53B			PRPSAP2		PET100	GJB1	CCDC25			NBPF26	PRKRA
C10orf105	DESI2	ST6GAL2		KNDC1			ALDH3A2		NDUFA7	KLHL4	FBXO16			LINC00623	UBE2E3
RGR	HNRNPU	AC074387.1		B4GALNT4			AKAP10		RPS28	PLP1	MAK16			AC239800.2	NCKAP1
FAS	AHCTF1	AC079922.2		PTDSS2			NLK		MARCH2	COL4A5	PLPBP			AC246785.3	NUP35
IFIT3	ZNF124	PAX8-AS1		PIDD1			CPD		WDR83OS	LAMP2	ADAM9			GPR89A	AC096667.1
MYOF	AL390728.6	PAX8		PNPLA2			RHOT1		C19orf53	ZDHHC9	POLB			NUDT17	ORMDL1
PLCE1	OR2L2	RABL2A		BRSK2			CDK5R1		MISP3		AC064807.1			ANKRD35	GLS
SORBS1	OR2L13	POLR2D		MOB2			CDC6		NDUFB7		CHCHD7			ITGA10	STAT4
OLMALINC	OR14I1	AMMECR1L		PGAP2			HEXIM1		USE1		AC090152.1			LIX1L	SLC39A10
SFR1	SH3YL1	IMP4		TRIM68			MAPT		RPL18A		LINC01414			LINC01719	COQ10B
CFAP43	SNTG2	AMER3		ABCC8			FAM117A		UBA52		VCPIP1			NBPF10	MOB4
ADD3	MYT1L	ARHGEF4		TP53I11			TOM1L1		COPE		C8orf34			AC239799.1	SATB2-AS1
MXI1	SOX11	CCDC74A		MAPK8IP1			YPEL2		NDUFA13		LACTB2			AC245407.2	PPIL3
ABLIM1	AC013460.1	MGAT5		TMEM109			TANC2		PDCD5		STAU2			NBPF12	NIF3L1
AL137025.1	KIDINS220	DPP4		TMEM132A			TEX2		POLR2I		ZC2HC1A			FMO5	NDUFB3
EMX2	ADAM17	FASTKD1		VWCE			NOL11		LINC01535		AC009812.1			CHD1L	SUMO1
TRIM34	AC082651.1	METAP1D		CPSF7			UBE2O		GMFG		IMPA1			BCL9	ADAM23
TRIM22	TAF1B	DLX2		FADS3			RBFOX3		RPS16		RBIS			ACP6	CCNYL1
EIF3F	NOL10	RAPGEF4-AS1		NXF1			CIDEA		BLVRB		AC004083.1			GJA5	C2orf80
STK33	ROCK2	COL5A2		MARK2			MAPRE2		RPS19		PIP4P2			AC239803.1	VWC2L
SWAP70	LPIN1	INPP1		MACROD1			RPRD1A		ZNF428		OTUD6B-AS1			NBPF11	TMEM169
MRVI1	SMC6	ALS2		BAD			ELP2		TRAPPC6A		TRIQK			LINC01138	IGFBP2
TEAD1	GEN1	AC064836.3		GPR137			ST8SIA3		SNRPD2		FAM92A			AC245100.6	AAMP
SOX6	WDR35	MDH1B		NRXN2			NEDD4L		NOP53		NDUFAF6			AC239804.1	WNT10A
PIK3C2A	MATN3	CRYGD		EHD1			RELCH		SELENOW		ZNF706			AC245297.2	CFAP65
USH1C	PUM2	ATIC		LTBP3			ZADH2		RPL13A		AZIN1-AS1			NOTCH2NLC	STK16
NAV2	ATAD2B	LINC01963		EHBP1L1			AC016588.2		RPS11		ENY2			NBPF19	TUBA4A
AC131571.1	UBXN2A	MARCH4		MAP3K11			CELF5		ETFB		EBAG9			AC239868.1	AC010980.1
PAX6	FAM228B	AC021016.2		RNASEH2C			ELAVL1		NDUFA3		TATDN1			HIST2H2BE	FARSB
QSER1	ITSN2	PNKD		SNX32			TIMM29		RPS9		NSMCE2			MTMR11	SCG2
CD44	NCOA1	CNOT9		RBM14			VSTM2B		UBE2S		LY6E-DT			PLEKHO1	MFF
HSD17B12	RAB10	ZNF142		RBM4			UBA2		AC010642.2		AC233992.3			APH1A	DAW1
PHF21A	EIF2B4	BCS1L		RCE1			ZNF529		RPS5		VLDLR-AS1			C1orf54	PID1
MDK	CCDC121	RNF25		PC			ZNF235		CHMP2A		CDC37L1			ADAMTSL4	CAB39
APLNR	AC092164.1	STK36		LRFN4			IRF2BP1		DTD1		SNAPC3			MCL1	COPS8
AHNAK	WDR43	CDK5R2		GRK2			PRKCG		ROMO1		CAAP1			GOLPH3L	UBE2F
MAML2	CLIP4	CNPPD1		SSH3			ZIK1		ZFAS1		EBLN3P			CTSK	DUSP28
ARHGAP42	CAPN13	RETREG2		RAD9A			ATRN		ATP5F1E		POLR1E			ARNT	CHL1
TMEM123	MEMO1	ZFAND2B		CHKA			CRLS1		RPS21		AL953883.1			MINDY1	CNTN6
CASP4	SPAST	ABCB6		PPP6R3			CBFA2T2		NDUFV3		BX664615.2			C1orf56	AC024060.2
POGLUT3	YIPF4	ATG9A		LTO1			KCNB1		CSTB		HNRNPK			CDC42SE1	SUMF1
EXPH5	BIRC6	PTPRN		DHCR7			ZNF831		PWP2		TDRD7			AL592424.1	SETMAR
IL18	AL133243.2	SPEG		NADSYN1			LSM14B		GATD3A		XPA			TNFAIP8L2	BHLHE40
ETS1	AL133243.3	GMPPA		NUMA1			PCMTD2		MRPL40		STX17			SCNM1	ARL8B
PTPN6	AC079352.1	TMEM198		PDE2A			HSPA13		DGCR6L		TEX10			VPS72	EDEM1
C1S	FEZ2	INHA		STARD10			DSCAM		LINC01637		MSANTD3			ZNF687-AS1	RPUSD3
ETV6	STRN	SLC4A3		C2CD3			MAPK1		DDT		PTGR1			AL391069.2	EMC3
LRP6	GPATCH11	AC079834.2		PCSK7			SLC2A11		Z95115.1		DNAJC25			SELENBP1	BRK1
H2AFJ	EIF2AK2	SLC16A14		CCDC84			KIAA1671		UQCR10		GNG10			CGN	SYN2
EPS8	CEBPZ	ARMC9		GRIK4			SEZ6L		SELENOM		UGCG			OAZ3	TSEN2
PDE3A	NDUFAF7	COPS7B		CDON			ASPHD2		EIF3D		POLE3			TDRKH-AS1	CHCHD4
SPX	CDC42EP3	ATG16L1		ST3GAL4			EIF4ENIF1		EIF3L		AKR1C1			FLG-AS1	MRPS25
ABCC9	RMDN2	RAB17		KIRREL3			LARGE1		AL022311.1		OPTN			S100A2	EAF1
SSPN	DHX57	SCLY		IGSF9B			GLRA2		POLR2F		RPP38			BX470102.2	HACL1
FGD4	SOS1	ASB1		B3GAT1			NUDT11		RPL3		MACORIS			S100A16	PLCL2
IRAK4	MAP4K3	NDUFA10		B4GALNT3			CENPVL3		RPS19BP1		CUL2			S100A13	UBE2E2
TWF1	MAP4K3-DT	GPC1		GNB3			TSPYL2		RBX1		CREM			S100A1	NKIRAS1
SLC38A1	THUMPD2	ANKMY1		PHC1			UBQLN2		SMDT1		CABCOCO1			SNAPIN	OXSM
SLC38A2	SLC8A1	KIF1A		CACNB3			SPIN4		TMSB4X		NRBF2			SLC27A3	OSBPL10
TUBA1C	EML4	MTERF4		KMT2D			PJA1		UXT		DNAJC12			CRTC2	DYNC1LI1
DAZAP2	KCNG3	PPP1R7		KCNH3			FAM226B		TSR2		KIF1BP			SLC39A1	SUSD5
SP1	THADA	HDLBP		SMARCD1			RPS6KA6		PIN4		VPS26A			AL358472.3	FBXL2
CBX5	PLEKHH2	STK25		CERS5			ARMCX4		RPS4X		FAM149B1			CREB3L4	CLASP2
CDK2	ATP6V1E2	THAP4		POU6F1			ACSL4		SH3BGRL		ADK			AL358472.2	MLH1
ZC3H10	CRIPT	D2HGDH		AAAS			GRIA3		RPL36A		DYDC2			RAB13	EIF1B
SRGAP1	MSH6	AC131097.2		CALCOCO1					RPL39		PRXL2A			ATP8B2	ENTPD3
MSRB3	NRXN1	SRGAP3		DGKA					CETN2		ADIRF-AS1			SHE	CCK
TMBIM4	PSME4	LHFPL4		STAT2					SSR4		STAMBPL1			PBXIP1	AC018358.1
RAP1B	SPTBN1	MTMR14		ARHGEF25					RPL10		IFIT1			AL451085.2	SS18L2
FRS2	CLHC1	CPNE9		AGAP2					FUNDC2		RPP30			SHC1	HIGD1A
POC1B	MTIF2	CAMK1		DPY19L2							KIF11			ZBTB7B	POMGNT2
GALNT4	CCDC88A	TADA3		NR2C1							NOLC1			EFNA4	SNRK
BTG1	PPP4R3B	ARPC4		UBE3B							BORCS7			EFNA1	ZDHHC3
FGD6	PNPT1	JAGN1		TCHP							PCGF6			SLC50A1	CCDC12
ELK3	AC132153.1	CRELD1		TRAFD1							AL158163.2			MUC1	ELP6
CFAP54	FANCL	PRRT3		DDX54							FAM204A			AC234582.1	CCDC51
NEDD1	LINC01122	TATDN2		KSR2							DENND10			RUSC1-AS1	UQCRC1
IKBIP	PAPOLG	SEC13		CIT							FAM24B			AL353807.5	DALRD3
PARPBP	REL	ATP2B2		MLEC							ACADSB			UBQLN4	NDUFAF3
RFX4	PUS10	TAMM41		KDM2B							EEF1AKMT2			MEX3A	NAA80
PPP1CC	KIAA1841	CAND2		LINC01089							RRM1			PMF1	CYB561D2
OAS3	USP34	IQSEC1		PITPNM2							SBF2-AS1			BGLAP	ALAS1
FBXW8	XPO1	SH3BP5-AS1		NCOR2							RNF141			PAQR6	SMIM4
SPATA13	FAM161A	RARB		SFSWAP							GTF2H1			TMEM79	SPCS1
PARP4	B3GNT2	GPD1L		MMP17							TSG101			C1orf61	AC115282.1
SMAD9	WDPCP	CNOT10		ULK1							FANCF			BCAN	CACNA2D3
RB1	VPS54	SLC25A38		PUS1							CCDC34			CRABP2	ARHGEF3
WDFY2	PELI1	TRAK1		DDX51							EIF3M			ISG20L2	ARF4
ABCC4	AC012368.1	VIPR1		FBRSL1							CSTF3			RRNAD1	PDHB
DNAJC3	AFTPH	AC006058.3		POLE							MED19			PEAR1	KCTD6
ITGBL1	CEP68	AC006058.1		CHFR							HNRNPUL2			KIRREL1	PTPRG-AS1
MMP14	ETAA1	EXOSC7		MTUS2							AP002360.1			DUSP23	C3orf14
NPAS3	WDR92	TMEM158		TPT1-AS1							ANKRD42			AL590560.3	CADPS
SPTSSA	PNO1	SACM1L		CARS2							CCDC90B			KCNJ10	AC012557.1
NFKBIA	APLF	TMIE		ANKRD10							PRSS23			ATP1A2	PSMD6
PYGL	ARHGAP25	PTPN23		MCF2L							SLC36A4			NCSTN	SLC25A26
FERMT2	SNRNP27	DHX30		PCID2							TAF1D			NHLH1	KBTBD8
LGALS3	MXD1	ATRIP		TTC5							C11orf97			F11R	TAFA1
ZFP36L1	PCBP1-AS1	SHISA5		PABPN1							CWC15			ARHGAP30	TAFA4
DPF3	TIA1	CELSR3		AP1G2							AASDHPPT			USP21	UBA3
PTGR2	PCYOX1	NCKIPSD		SLC38A6							ACAT1			MPZ	EIF4E3
ENTPD5	MPHOSPH10	ARIH2		SPTB							TTC12			CFAP126	GBE1
TMED10	ZNF638	P4HTM		FNTB							ZW10			HSPA6	ARL6
FOS	AC007878.1	IMPDH2		GALNT16							REXO2			FCGR2B	ST3GAL6
SPTLC2	EXOC6B	QRICH1		ZFYVE1							TTC36			C1orf226	NIT2
GPR65	ALMS1	QARS		VASH1							TBRG1			AL592435.1	TOMM70
SERPINA3	STAMBP	USP19		TMEM63C							SPA17			AL357568.2	TFG
TNFAIP2	MTHFD2	TCTA		NGB							RPUSD4			RXRG	CD47
RYR3	SLC4A5	NICN1		FLRT2							CD27-AS1			ALDH9A1	TAGLN3
DPH6	CCDC142	BSN		FBLN5							EMG1			CD247	SLC35A5
MEIS2	GCFC2	APEH		CYP46A1							CD163L1			MPZL1	NEPRO
PDIA3	AC013716.1	RNF123		SLC25A29							MAGOHB			GPR161	ATP6V1A
CASC4	DNAH6	GMPPB		MEG3							SMIM10L1			TBX19	GAP43
AC012405.1	TGOLN2	MON1A		MOK							LOH12CR2			DPT	GSK3B
FAM227B	KRCC1	HYAL3		TECPR2							CDKN1B			F5	NDUFB4
ATP8B4	MRPS5	TUSC2		PPP1R13B							WBP11			SELL	GTF2E1
SPPL2A	ZNF514	NPRL2		BRF1							PYROXD1			METTL18	FAM162A
RAB27A	AC092835.1	TMEM115		AC127502.2							BCAT1			GORAB	LINC02035
TCF12	LINC00342	CACNA2D2		INAFM2							CASC1			Z97200.1	SEC22A
CGNL1	ANKRD36C	C3orf18		IVD							KRAS			FMO3	CHCHD6
BNIP2	GPAT2	RBM15B		TYRO3							FGFR1OP2			FMO2	AC023593.1
RASL12	ANKRD36	TEX264		MAPKBP1							MRPS35			FMO4	RPN1
ARRDC4	AC159540.2	GRM2		PLA2G4B							AC023157.3			TNFSF4	RAB7A
SYNM	AC092683.1	RRP9		STRC							YAF2			AL645568.1	COPG1
MSLN	ANKRD36B	ABHD14A		UBAP1L							PPHLN1			PRDX6	HMCES
ITPRIPL2	TMEM131	TWF2		SMAD3							ASB8			MRPS14	PIK3R4
KNOP1	MGAT4A	DNAH1		CD276							SPATS2			ANGPTL1	MRPL3
ITGAX	LINC02611	BAP1		ISLR2							LINC00592			TOR3A	SRPRB
NKD1	TSGA10	GLT8D1		EDC3							EIF4B			TDRD5	RAB6B
SNX20	AC079447.1	AC012467.2		CSK							PCBP2			FAM163A	ANAPC13
RBL2	MITD1	ABHD6		ULK3							SARNP			AL353708.3	PCCB
CDH11	EIF5B	FHIT		NEIL1							PA2G4			TOR1AIP1	SLC35G2
TPPP3	REV1	CNTN3		MAN2C1							PRIM1			AL353708.1	ARMC8
TMEM170A	TBC1D8	AC110491.1		MIR9-3HG							DDIT3			KIAA1614	MRPS22
WWOX	RNF149	AC084198.2		NPRL3							YEATS4			MR1	CLSTN2
CRISPLD2	CREG2	ABHD10		LUC7L							CCT2			AL161734.1	SPSB4
IRF8	SLC9A2	ZDHHC23		FAM234A							CAPS2			GLUL	ATP1B3
METTL16	AC018730.1	SLC12A8		RGS11							LIN7A			RGS8	CHST2
PIRT	C2orf49	SLC41A3		PDIA2							C12orf29			NPL	GYG1
AC007952.4	UXS1	ABTB1		AXIN1							MRPL42			AL355999.1	PFN2
ADAP2	GCC2	EEFSEC		CAPN15							ACTR6			LAMC1	SELENOT
TAF15	RANBP2	ACAD9		PIGQ							AC079174.2			NCF2	RARRES1
STAT5A	CCDC138	IFT122		WDR90							TMEM263			AL713852.1	AC080013.1
STAT3	NPHP1	PXYLP1		RHBDL1							PWP1			IVNS1ABP	C3orf80
GRN	TMEM87B	SIAH2		CIAO3							MMAB			BRINP3	B3GALNT1
GFAP	ZC3H8	AC092944.1		AC009041.2							GPN3			AL136454.1	SPTSSB
CALCOCO2	ZC3H6	IQCJ-SCHIP1		BAIAP3							AC004812.2			CRB1	SERPINI1
ZNF652	RGPD8	AC117453.1		CLCN7							TRIAP1			NEK7	EIF5A2
TOB1	TTL	MFN1		IFT140							DENR			LINC00862	NCEH1
MSI2	AC016745.2	ABCC5		JPT2							TMED2			DDX59-AS1	MRPL47
PRR11	DDX18	EIF2B5		NME3							ZNF10			INAVA	NDUFB5
MILR1	CCDC93	AP2M1		ZNF598							PSPC1			PKP1	DNAJC19
CEP95	PTPN4	ABCF3		PKD1							MICU2			CSRP1	MCCC1
SMURF2	AC079154.1	VWA5B2		RAB26							SGCG			AC096677.1	PARL
AC005332.6	CNTNAP5	ALG3		TRAF7							LINC00327			AL513217.1	MAGEF1
H3F3B	MAP3K2	PSMD2		BRICD5							MTIF3			LMOD1	ETV5
SPHK1	IWS1	FAM131A		DNASE1L2							POLR1D			RNPEP	EIF4A2
AP001178.3	UGGT1	EPHB3		ERVK13-1							RFC3			GPR37L1	PLAAT1
YES1	RAB6C	VPS8		SRRM2							CCDC169			AC104463.2	OPA1
LAMA1	C2orf27A	TMEM41A		NAA60							EXOSC8			PCAT6	PPP1R2
SS18	AC093787.2	RTP1		ADCY9							UFM1			FMOD	TFRC
AQP4-AS1	ANKRD30BL	XXYLT1		UBALD1							WBP4			SOX13	TCTEX1D2
AQP4	AC097532.3	PIGZ		ANKS3							ESD			ETNK2	PIGX
DSC2	NCKAP5	MELTF		ATF7IP2							MED4			GOLT1A	NCBP2AS2
DTNA	CCNT2-AS1	BDH1		NPIPA1							CDADC1			PPP1R15B	ATP5ME
ZNF24	CCNT2	RUBCN		COG7							CAB39L			TMCC2	PCGF3
LIPG	RAB3GAP1	AC055764.2		GGA2							EBPL			NUAK2	MAEA
SOCS6	R3HDM1	AC092574.1		GTF3C1							RNASEH2B			SLC41A1	SLBP
FSTL3	UBXN4	AC116565.1		ATXN2L							VPS36			RAB7B	RNF4
MIDN	SPOPL	MYL5		SH2B1							AL359513.1			FAM72A	LRPAP1
NFIC	LRP1B	CPLX1		RABEP2							MZT1			IKBKE	TMEM128
LRG1	GTDC1	GAK		SPNS1							UCHL3			EIF2D	NSG1
PTPRS	ZEB2	TMEM175		PAGR1							CLYBL			DYRK3	JAKMIP1
CAPS	ZEB2-AS1	DGKQ		TAOK2							FAM155A			MAPKAPK2	MAN2B2
ICAM1	ACVR2A	SPON2		YPEL3							CCNB1IP1			AL445493.3	MRFAP1
LDLR	MBD5	CTBP1		ZNF688							APEX1			MIR29B2CHG	AC093323.1
KANK2	EPC2	C4orf48		PRR14							TOX4			LINC02767	CCDC96
NFIX	KIF5C	NAT8L		SRCAP							LINC01551			HSD11B1-AS1	GRPEL1
IER2	RBM43	ZFYVE28		TMEM265							EAPP			G0S2	DRD5
CYP4F3	RIF1	MFSD10		FBXL19							SRP54			HSD11B1	HS3ST1
JAK3	NEB	NOP14-AS1		SETD1A							FAM177A1			TRAF3IP3	LINC01182
LSM14A	CACNB4	MSANTD1		KAT8							PPP2R3C			SLC30A1	LDB2
AD000090.1	PRPF40A	STX18		TEPP							BRMS1L			NEK2	PACRGL
HNRNPUL1	GALNT13	CRMP1		HSF4							FKBP3			INTS7	KCNIP4
ERF	CCDC148	C4orf50		KIAA0895L							DNAAF2			PPP2R5A	PPARGC1A
EMP3	TANC1	PPP2R2C		RIPOR1							ARF6			AC092803.1	UCHL1
ZNF480	WDSUB1	BLOC1S4		CENPT							DMAC2L			VASH2	TMEM33
RRBP1	BAZ2B	TADA2B		PDPR							CGRRF1			ANGEL2	GNPDA2
SNX5	AC009961.1	AC104825.1		FCSK							FBXO34			PROX1-AS1	SLC10A4
FAM182A	MARCH7	ACOX3		IL34							NAA30			PTPN14	OCIAD1
ID1	LY75	AC105345.1		IST1							CHURC1			SPATA17	OCIAD2
TGIF2	PLA2R1	WDR1		TXNL4B							AC004816.1			AC096642.1	DCUN1D4
SAMHD1	RBMS1	ANAPC4		GLG1							AC005476.2			SLC30A10	SCFD2
RBL1	TANK	SEL1L3		WDR59							FAM161B			MARC1	SRD5A3
ZHX3	IFIH1	C4orf36		BCAR1							BBOF1			RNU6ATAC35P	POLR2B
ZNF217	KCNH7	HERC6		MBTPS1							AF111167.2			HLX	RUFY3
CTSZ	FIGN	AC106881.1		TAF1C							SPATA7			TAF1A	GRSF1
PHACTR3	COBLL1	PRSS12		ZNF469							PSMC1			TAF1A-AS1	DCK
GABPA	AC019197.1	FREM3		MVD							DDX24			AL392172.2	COX18
BACH1	SCN3A	GATB		CDK10							VRK1			AL392172.1	RCHY1
C21orf62	SCN2A	MSMO1		ZNF276							PPP2R5C			DISP1	G3BP2
RUNX1	CSRNP3	PRIMPOL		SPIRE2							EIF5			AL929091.1	STBD1
HMGN1	TTC21B	EXOC3		SLC43A2							COA8			TLR5	SOWAHB
MX2	SCN1A	SLC9A3-AS1		SGSM2							AC138649.1			CAPN2	BMP3
PTTG1IP	SCN9A	ZDHHC11B		CLUH							FAM98B			TP53BP2	AC124016.2
TUG1	SCN7A	BRD9		TRPV3							AC020658.5			AC092809.4	HNRNPDL
LIMK2	CERS6	NKD2		SPNS2							DNAJC17			EPHX1	ENOPH1
PIK3IP1	PPIG	CLPTM1L		MINK1							ADAL			AL591895.1	TMEM150C
FBXO7	CCDC173	AC124852.1		DERL2							EIF3J-DT			LEFTY1	THAP9-AS1
APOL6	KLHL23	TENT4A		PITPNM3							SORD			AL512343.2	COPS4
RAC2	UBR3	AC012640.2		DLG4							SLC12A1			ITPKB	GPAT3
PPARA	AC007405.1	ANKH		ACADVL							EID1			OBSCN-AS1	CDS1
CD99	TLK1	CCNO		DVL2							COPS2			OBSCN	MAPK10
ARHGAP6	METTL8	ARHGEF28		CTDNEP1							AC022306.2			AL162595.1	HERC3
GPM6B	DCAF17	AC008897.3		GPS2							TMOD2			TAF5L	NAP1L5
PIGA	DYNC1I2	AC010623.1		ZBTB4							LEO1			URB2	SNCA
PHEX	HAT1	AC009126.1		PER1							RSL24D1			LINC01736	RAP1GDS1
MID1IP1	PDK1	KCNN2		FLCN							PIGBOS1			GALNT2	TSPAN5
OPHN1	CDCA7	AC008608.2		MED9							TEX9			AGT	EIF4E
MAGT1	SP3	JADE2		FLII							TPM1			SPRTN	METAP1
LPAR4	CIR1	KLHL3		TOP3A							HACD3			EGLN1	AC019131.2
STAG2	GPR155	REEP2		TMEM11							TIPIN			AL445524.1	LAMTOR3
APLN	HOXD1	CXXC5		MAP2K3							ZWILCH			COA6-AS1	H2AFZ
SMIM10	HNRNPA3	SRA1		KSR1							DRAIC			LINC01354	AP001816.1
GAB3	NFE2L2	APBB3		IFT20							LRRC49			IRF2BP2	COL25A1
	AC019080.1	WDR55		SARM1							LOXL1-AS1			AL732292.2	AC109347.1
	AGPS	HARS		UNC119							PSMA4			TBCE	TIFA
	PDE11A	HARS2		GIT1							MEX3B			TBCE.1	CAMK2D
	RBM45	HDAC3		ANKRD13B							BTBD1			NID1	MAD2L1
	OSBPL6	AC005753.3		TBC1D3L							HDGFL3			GPR137B	TMEM155
	PLEKHA3	GNPDA1		MLLT6							MRPL46			AL359921.2	BBS7
	TTN-AS1	SPRY4		PGAP3							PRC1			AL359921.1	PGRMC2
	TTN	ABLIM3		GSDMB							LINC01578			HEATR1	SCOC
	AC010680.1	HMGXB3		THRA							PARN			MTRNR2L11	TBC1D9
	SESTD1	SLC6A7		RAPGEFL1							MARF1			AL359764.1	ANAPC10
	CWC22	TNIP1		RARA							NOMO2			KMO	FBXW7
	DNAJC10	ANXA6		P3H4							ZNF267			AL591686.2	RNF175
	ZNF804A	SLC36A1		KAT2A							DNAJA2			AL591686.1	PLRG1
	FSIP2	FNDC9		AC060780.1							RPGRIP1L			LINC02774	GUCY1B1
	AC097500.1	ADAM19		HDAC5							FAM192A			CATSPERE	TDO2
	LINC01473	ADRA1B		UBTF							DDX19B			AL356512.1	GLRB
	ZC3H15	FBLL1		SLC25A39							ZNF23			KIF26B	LINC02433
	TFPI	NSG2		PLEKHM1							PSMD7			AL591848.4	FSTL5
	GULP1	THOC3		TBKBP1							ZFP1			ZNF670	FAM218A
	WDR75	KIAA1191		OSBPL7							CFDP1			ZNF669	SH3RF1
	ANKAR	CLTB		CDK5RAP3							KARS			AC104335.2	HPF1
	OSGEPL1	RNF44		CACNA1G							TERF2IP			NLRP3	GPM6A
	PMS1	GPRIN1		CUEDC1							MPHOSPH6			TRIM58	SPCS3
	AC108047.1	SNCB		AC015813.1							USP10			ZNF672	TRAPPC11
	AC006460.2	TSPAN17		TSPOAP1							YWHAE			PGBD2	ENPP6
	NAB1	LINC01574		LRRC37A3							TSR1			FAM110C	SLC25A4
	MYO1B	UNC5A		NAT9							TMEM107			ALKAL2	SNX25
	NABP1	RAB24		HID1							STX8			LINC01115	FAM149A
	DNAH7	RGS14		TSEN54							ADPRM			ADI1	SDHA
	CCDC150	GRK6		RECQL5							TMEM97			AC231981.1	PDCD6
	GTF3C3	DBN1		SAP30BP							C17orf75			AC108488.1	EXOC3-AS1
	ANKRD44	PDLIM7		CDK3							GGNBP2			AC108488.3	CEP72
	SF3B1	DDX41		MGAT5B							MRPL45			COLEC11	ZDHHC11
	HSPD1	B4GALT7		CYTH1							KRT222			LINC00298	ADAMTS16
	PLCL1	RMND5B		USP36							DHX8			LINC00299	MED10
	LINC01923	COL23A1		ENGASE							CCDC43			AC073195.1	UBE2QL1
	LINC01877	MGAT4B		GAA							LRRC37A2			AC010969.2	SRD5A1
	C2orf69	MRNIP		AC087741.1							UTP18			CYS1	CCT5
	TYW5	TBC1D9B		RPTOR							COX11			ODC1	MARCH6
	AC012459.1	RASGEF1C		BAIAP2							SKA2			ODC1-DT	ROPN1L
	SGO2	HEIH		TEPSIN							VMP1			RN7SL832P	MARCH11
	ORC2	TRIM41		SLC38A10							USP32			PDIA6	ZNF622
	FAM126B	DUSP22		AC110285.2							PSMD12			LINC01954	BASP1
	CFLAR	GMDS		P4HB							SNHG16			C2orf50	AC026790.1
	FLACC1	NQO2		SIRT7							RAB12			SLC66A3	LINC02217
	KIAA2012	AL441883.1		DCXR							AFG3L2			E2F6	C5orf22
	NOP58	CD83		RFNG							RBBP8			GREB1	GOLPH3
	ICA1L	TRIM27		CCDC57							TTC39C			NTSR2	SUB1
	WDR12	GABBR1		TYMS							OSBPL1A			MYCN	AMACR
	CARF	RPP21		MIR3976HG							IMPACT			RAD51AP2	PRKAA1
	NBEAL1	ATAT1		PRELID3A							AC007922.4			AC079148.1	OXCT1
	ABI2	FLOT1		CTIF							TAF4B			OSR1	HMGCS1
	INO80D	GTF2H4		CXXC1							ELAC1			LAPTM4A	TMEM267
	NDUFS1	AL662844.4		ATP9B							POLI			HS1BP3	NNT
	ZDBF2	BAG6		AC139100.2							NARS			AC012065.3	LINC02224
	FASTKD2	LY6G5B		MIER2							SERPINB8			GDF7	MRPS30
	AC008269.1	ABHD16A		C2CD4C							LINC00909			LDAH	HCN1
	CREB1	SAPCD1		SHC2							CLEC4G			KLHL29	PELO
	PLEKHM3	VARS		CDC34							ZNF136			WDCP	AC025175.1
	PIKFYVE	NEU1		BSG							RAD23A			TP53I3	ARL15
	MAP2	SKIV2L		HCN2							TPM4			AC009228.1	HSPB3
	UNC80	STK19		PALM							FAM32A			CENPO	RAB3C
	KANSL1L	PRRT1		MED16							MED26			DNAJC27-AS1	PART1
	AC007038.1	PPT2		R3HDM4							CEP89			POMC	DIMT1
	AC108066.2	EGFL8		TMEM259							ZNF181			GAREM2	IPO11
	IKZF2	AGPAT1		ABCA7							ZNF569			HADHA	TRAPPC13
	BARD1	RXRB		SBNO2							EID2B			HADHB	SGTB
	XRCC5	VPS52		STK11							FBL			OTOF	CCNB1
	USP37	B3GALT4		DAZAP1							ZNF226			SLC35F6	MRPS36
	PLCD4	WDR46		C19orf25							LIG1			AGBL5	AK6
	RESP18	ZBTB22		REXO1							ATF5			AC013472.3	TAF9
	AC067956.1	CUTA		KLF16							ZNF880			EMILIN1	MRPS27
	ACSL3	ZBTB9		SCAMP4							MIMT1			ABHD1	PTCD2
	WDFY1	UQCC2		CSNK1G2							TRMT6			SLC5A6	ENC1
	NYAP2	HMGA1		BTBD2							SNAP25-AS1			ATRAID	HEXB
	AC016717.2	SMIM29		SF3A2							SNRPB2			AC074117.1	GFM2
	COL4A3	PACSIN1		SPPL2B							DSTN			KRTCAP3	HMGCR
	AGFG1	ILRUN		LMNB2							PET117			PLB1	SV2C
	TRIP12	MAPK14		GNG7							RBM12			AC097724.1	WDR41
	SP140L	MAPK13		TLE2							DSN1			TOGARAM2	SCAMP1
	NCL	CPNE5		GNA11							AL118523.1			ALK	FAM151B
	PTMA	C6orf89		DOHH							IFT52			AL121655.1	ANKRD34B
	AC073476.3	TBC1D22B		SH3GL1							OSER1			AL121658.1	ATG10
	EIF4E2	CMTR1		SEMA6B							OSER1-DT			SLC30A6	TMEM167A
	GIGYF2	SAYSD1		KDM4B							TP53TG5			TTC27	COX7C
	AGAP1	LRFN2		RANBP3							PFDN4			LTBP1	RASA1
	IQCA1	FRS3		SLC25A41							RTF2			AC007390.2	CCNH
	LRRFIP1	BYSL		PNPLA6							RAB22A			CYP1B1-AS1	AC008525.1
	TRAF3IP1	CCND3		MAP2K7							AL117372.1			GALM	GPR150
	LINC01266	TBCC		CERS4							PSMA7			AC019171.1	GLRX
	CNTN4	PPP2R5D		RAB11B							CFAP298			SOS1-IT1	PCSK1
	TRNT1	MEA1		ADAMTS10							CRYZL1			HAAO	FAM174A
	ITPR1	CUL7		ZNF317							UFD1			AC010883.3	PAM
	AC023481.1	KLC4		ZGLP1							THAP7-AS1			PPM1B	FBXL17
	OXTR	SRF		TYK2							MIF-AS1			CAMKMT	PJA2
	THUMPD3-AS1	DLK2		QTRT1							AP000350.6			LINC01833	AC012603.1
	THUMPD3	POLR1C		DNM2							SNRPD3			SIX3-AS1	SLC25A46
	SETD5	YIPF3		CARM1							AL022323.1			SIX3	STARD4
	FANCD2	XPO5		PLPPR2							PITPNB			PIGF	NREP
	VHL	GTPBP2		PRKCSH							NUP50			TTC7A	REEP5
	XPC	MRPS18A		ELOF1							AL118516.1			EPCAM	CDO1
	CCDC174	SLC29A1		TNPO2							RBBP7			KCNK12	AP3S1
	CAPN7	NFKBIE		TRIR							SH3KBP1			AC079807.1	COMMD10
	METTL6	TMEM151B		HOOK2							SMPX			FOXN2	PRR16
	ANKRD28	SLC25A27		MAST1							TAB3			AC093635.1	SNX24
	OXNAD1	MLIP		TRMT1							LANCL3			STON1	ISOC1
	TBC1D5	AL391807.1		NACC1							SYTL5			ASB3	CHSY3
	SATB1-AS1	PRSS35		STX10							KRBOX4			CHAC2	HINT1
	NR1D2	SLC35A1		CACNA1A							IGBP1			GPR75	CDC42SE2
	TOP2B	COL10A1		CCDC130							ZDHHC15			AC008280.3	ACSL6
	NGLY1	REPS1		MRI1							TAF9B			C2orf73	UQCRQ
	NEK10	AIG1		CC2D1A							SATL1			AC015982.2	FSTL4
	SLC4A7	ZDHHC14		DCAF15							CHM			AC007743.1	C5orf15
	ZCWPW2	WDR27		RFX1							DACH2			PEX13	VDAC1
	AC112220.2	ERMARD		TECR							ARMCX3			AC016727.1	SKP1
	PDCD6IP	FAM120B		AKAP8L							TCEAL2			AC093159.1	PPP2CA
	EPM2AIP1	TBP		CHERP							TCEAL6			AC007098.1	CDKN2AIPNL
	LRRFIP2	FAM20C		SIN3B							ARMCX5-GPRASP2			OTX1	TXNDC15
	GOLGA4	PRKAR1B		MYO9B							TCEAL8			AC008074.2	HNRNPA0
	OXSR1	C7orf50		NR2F6							TCEAL5			SLC1A4	NME5
	XYLB	INTS1		ABHD8							TCEAL7			MEIS1	CDC23
	EXOG	MAFK		COLGALT1							TCEAL4			AC017083.2	EGR1
	WDR48	PSMG3		MAP1S							TCEAL3			AC017083.1	UBE2D2
	EIF1B-AS1	PSMG3-AS1		KCNN1							TCEAL1			FBXO48	IGIP
	ZNF620	MAD1L1		AC007192.2							HTR2C			ANXA4	PFDN1
	ULK4	EIF3B		PIK3R2							PLS3			ASPRV1	PCDHB2
	SEC22C	CHST12		JUND							WDR44			LINC01816	PCDHB10
	NKTR	TTYH3		SSBP4							UBE2A			C2orf42	RELL2
	ANO10	WIPI2		KLHL26							SEPTIN6			VAX2	RNF14
	ABHD5	PMS2		CRTC1							UTP14A			TEX261	NDFIP1
	TCAIM	DAGLB		UPF1							FMR1			SPR	PPP2R2B
	ZNF445	ZDHHC4		SUGP2							HMGB3			SFXN5	GRPEL2
	ZNF197	C7orf26		TMEM161A							VBP1			ALMS1-IT1	PCYOX1L
	ZNF35	AC007009.1		NR2C2AP							RAB39B			TET3	PPARGC1B
	KIAA1143	NUP42		MAU2							AC011043.1			AC073263.1	DCTN4
	KIF15	GSDME		ATP13A1										C2orf81	GPX3
	SETD2	OSBPL3		GRAMD1A										AC005041.4	SAP30L
	AC099778.1	MINDY4		ATP4A										WBP1	MED7
	SMARCC1	FKBP9		KMT2B										AC005041.5	LSM11
	MAP4	EEPD1		ARHGAP33										TTC31	UBLCP1
	PRKAR2A	URGCP		APLP1										LOXL3	PTTG1
	C3orf62	UBE2D4		DPF1										DOK1	GABRA1
	TRAIP	DBNL		ACTN4										HK2	LINC01202
	PHF7	POLD2		MAP3K10										MRPL19	GABRG2
	PBRM1	YKT6		AKT2										AC005034.6	MAT2B
	SFMBT1	NUDCD3		SPTBN4										AC005034.4	AC011407.1
	DCP1A	DDX56		SNRPA										TCF7L1	BNIP1
	CACNA1D	TMED4		TMEM91										RETSAT	BOD1
	ACTR8	OGDH		CIC										SH2D6	SFXN1
	WNT5A	CCM2		TMEM145										TMEM150A	AC139491.1
	ERC2	NACAD		MEGF8										GNLY	SIMC1
	CCDC66	TBRG4		SMG9										ATOH8	NOP16
	TASOR	UPP1		CLASRP										AC012511.1	F12
	APPL1	GRB10		DMPK										AC009309.1	N4BP3
	PDE12	LANCL2		SYMPK										CD8A	MAPK9
	SLMAP	VOPP1		NOVA2										PLGLB2	EXOC2
	RPP14	AC073210.3		IGFL4										THNSL2	LINC01011
	PTPRG	ASL		STRN4										EIF2AK3	BPHL
	ATXN7	RABGEF1		NPAS1										RPIA	TUBB2A
	ADAMTS9-AS2	TMEM248		DHX34										IGKC	PSMG4
	MAGI1	GALNT17		GRWD1										AC233266.2	FAM50B
	SUCLG2-AS1	POM121		LMTK3										TEKT4	AL359643.2
	EOGT	NSUN5		SPHK2										ZNF2	LYRM4
	TMF1	VPS37D		SNRNP70										PROM2	FARS2
	MITF	DNAJC30		PPFIA3										AC009237.14	NRN1
	FOXP1	BUD23		SCAF1										STARD7-AS1	LY86-AS1
	FOXP1-IT1	STX1A		FUZ										ITPRIPL1	EEF1E1
	RYBP	LIMK1		MED25										NEURL3	SMIM13
	GXYLT2	POM121C		PTOV1										LMAN2L	ADTRP
	PPP4R2	RHBDD2		AKT1S1										CNNM3	PHACTR1
	EBLN2	TECPR1		TBC1D17										FAM178B	TBC1D7
	ROBO2	TMEM130		KCNC3										AC092636.1	SIRT5
	ROBO1	SMURF1		LRRC4B										VWA3B	RANBP9
	CADM2	CPSF4		IGLON5										C2orf15	AL137003.2
	CHMP2B	COPS6		CNOT3										LIPT1	CAP2
	AC108749.1	TAF6		LENG8										LYG1	NHLRC1
	HTR1F	MAP11		PPP6R1										IL1RL2	TPMT
	ZNF654	CASTOR3		BRSK1										IL1RL1	NBAT1
	ARL13B	MEPCE		SHISA7										IL18R1	NRSN1
	EPHA6	PPP1R35		ISOC2										MFSD9	MRS2
	CRYBG3	TFR2		FIZ1										TMEM182	ALDH5A1
	RIOX2	ACHE		ZNF580										AC068535.1	KIAA0319
	AC021660.4	MUC12		U2AF2										LINC01102	ACOT13
	ST3GAL6-AS1	NAT16		ZNF444										PANTR1	SCGN
	TBC1D23	COL26A1		ZNF324										AC068057.1	HMGN4
	SENP7	PRKRIP1		TRIM28										LINC01114	ABT1
	ZBTB11	ALKBH4		MZF1										POU3F3	PRSS16
	CEP97	LRWD1		RBCK1										LINC01159	ZNF165
	NXPE3	UPK3BL1		PSMF1										AC012360.3	ZKSCAN3
	NFKBIZ	RINT1		SNPH										CD8B2	PPP1R11
	ALCAM	SND1		PCED1A										SULT1C2	GNL1
	LINC00882	AC090114.2		LZTS3										SULT1C4	PRR3
	DUBR	STRIP2		C20orf194										SH3RF3	C6orf136
	BBX	NRF1		CDC25B										SOWAHC	TUBB
	IFT57	ZC3HC1		ZNF337										RGPD5	ATP6V1G2
	CIP2A	KLHDC10		ASXL1										LINC01123	C6orf47
	DZIP3	EXOC4		SNTA1										MALL	SAPCD1-AS1
	PHLDB2	WDR91		ZNF341										BCL2L11	VWA7
	GTPBP8	KIAA1549		PIGU										MERTK	RNF5
	CFAP44	ADCK2		CEP250										POLR1B	SPDEF
	SPICE1	EPHB6		CPNE1										PSD4	MTCH1
	USF3	GSTK1		SOGA1										SLC35F5	PRPH2
	QTRT2	FAM131B		SRC										AC009404.1	KLHDC3
	LSAMP	ZYX		PLCG1										MARCO	RRP36
	AC092691.1	CUL1		SRSF6										C2orf76	MRPL2
	LINC02024	ZNF282		L3MBTL1										EPB41L5	MAD2L1BP
	POGLUT1	ZNF212		MATN4										TMEM185B	MRPL14
	STXBP5L	ZNF746		ZNFX1										INHBB	AL035701.1
	GOLGB1	KRBA1		SPATA2										GLI2	ENPP5
	KPNA1	ATP6V0E2-AS1		KCNG1										NIFK-AS1	RCAN2
	PARP14	ATP6V0E2		NPEPL1										NIFK	TNFRSF21
	CCDC14	AC073111.4		NELFCD										AC012508.1	TMEM14A
	ZNF148	KCNH2		LAMA5										MAP3K2-DT	GSTA4
	ISY1	ABCB8		OGFR										LIMS2	FBXO9
	MBD4	ASIC3		DIDO1										GPR17	HMGCLL1
	TMCC1	CDK5		PPDPF										SFT2D3	BAG2
	LINC02021	AGAP3		RTEL1										AC012306.2	AL135905.2
	NEK11	ABCF2		LIME1										AC012306.3	KCNQ5
	NUDT16	CHPF2		ZBTB46										CCDC74B	KHDC1
	AC107027.3	SMARCD3		TPD52L2										PTPN18	MTO1
	DNAJC13	AC021097.1		UCKL1										AC133785.1	SLC17A5
	NPHP3	WDR86		ZNF512B										RAB6D	COL12A1
	CDV3	AC144652.1		B3GALT5-AS1										TUBA3D	COX7A2
	TOPBP1	LINC01006		COL6A1										AJ239322.1	TMEM30A
	CEP63	UBE3C		FTCD										AC097532.2	AL391840.1
	PPP2R3A	ESYT2		SPATC1L										LYPD1	SH3BGRL2
	MSL2	VIPR2		LSS										CXCR4	AL359715.3
	STAG1	TDRP		MICAL3										HNMT	TPBG
	NCK1-DT	AC100797.5		GP1BB										AC092620.1	RWDD2A
	AC096992.2	AC104964.4		DGCR8										ARHGAP15	SNAP91
	CEP70	CTSB		ZNF74										AC009951.6	RIPPLY2
	COPB2	FAM86B1		KLHL22										AC007364.1	SNX14
	NMNAT3	GFRA2		MED15										STAM2	AKIRIN2
	SLC25A36	XPO7		LZTR1										ARL6IP6	NDUFAF4
	ZBTB38	HR		HIC2										AC061961.1	FAXC
	RASA2	LGI3		PPIL2										AC073225.1	CCNC
	TFDP2	PHYHIP		YPEL1										ACVR1	HACE1
	GK5	POLR3D		CABIN1										UPP2	POPDC3
	XRN1	CCAR2		LRRC75B										AC013731.1	PREP
	ATR	CHMP7		MIAT										AC091488.1	RTN4IP1
	PAQR9-AS1	R3HCC1		GAL3ST1										DAPL1	PDSS2
	U2SURP	AC107373.2		SFI1										AC009506.1	OSTM1
	DIPK2A	TRIM35		RASD2										CD302	FIG4
	HLTF	EXTL3		KCTD17										LINC02478	TSPYL4
	COMMD2	GSR		ELFN2										GRB14	TSPYL1
	TSC22D2	GPAT4		GGA1										SLC38A11	NUS1
	MED12L	AP3M2		PICK1										GALNT3	SERINC1
	P2RY12	HGSNAT		TMEM184B										SCN1A-AS1	PKIB
	IGSF10	SPIDR		GTPBP1										DHRS9	SMPDL3A
	MBNL1	EFCAB1		CBX6										KLHL41	HINT3
	DHX36	KCNB2		MGAT3										PHOSPHO2	CENPW
	C3orf33	HEY1		CACNA1I										AC007405.3	TMEM200A
	SLC33A1	PTDSS1		MRTFA										ERICH2	STX7
	GMPS	NIPAL2		TEF										CYBRD1	TBPL1
	CCNL1	AP003355.2		DESI1										AC104088.3	PEX7
	RSRC1	KLF10		SHISA8										AC010894.2	ABRACL
	AC106707.1	EXT1		CENPM										CHRNA1	HECA
	GFM1	DEPTOR		CYP2D6										HAGLR	VTA1
	SCHIP1	WASHC5		PACSIN2										HAGLROS	HIVEP2
	IFT80	TRIB1		SCUBE1										AC017048.3	PEX3
	SMC4	COL22A1		KIAA0930										LINC01116	AL023806.1
	KPNA4	KCNK9		CRELD2										AC019080.6	PCMT1
	AC069224.1	TRAPPC9		MLC1										TTC30B	PPP1R14C
	PPM1L	PEG13		TRABD										TTC30A	MTHFD1L
	NMD3	AC025839.1		SELENOO										CHROMR	IPCEF1
	LINC01322	ARC		TUBGCP6										PJVK	TMEM242
	ZBBX	THEM6		HDAC10										FKBP7	SERAC1
	AC069243.1	LYNX1		MAPK11										AC092640.1	AL035530.2
	MYNN	LY6E		PPP6R2										CCDC141	ACAT2
	SEC62	LY6H		SBF1										ITGA4	TCP1
	GPR160	GLI4		CPT1B										PPP1R1C	MRPL18
	PHC3	TIGD5		GTPBP6										DUSP19	AL139393.3
	PRKCI	PYCR3		RBM10										AC021851.1	PRKN
	SKIL	TSTA3		ELK1										AC017071.1	PACRG
	SLC7A14	AC105219.1		HDAC6										ITGAV	MPC1
	ECT2	PUF60		TFE3										FAM171B	FGFR1OP
	NLGN1	NRBP2		KDM5C										SLC40A1	PSMB1
	NAALADL2	EXOSC4		IQSEC2										AC013468.1	PDCD2
	KCNMB2-AS1	GPAA1		FGD1										MSTN	ZFAND2A
	ZMAT3	HGH1		LAS1L										HIBCH	MRM2
	PIK3CA	MROH1		MED12										NEMP2	AC092171.5
	KCNMB3	BOP1		ZMYM3										STK17B	ACTB
	USP13	DGAT1		OGT										RFTN2	AIMP2
	PEX5L	SCRT1		PDZD4										MARS2	ICA1
	TTC14	TMEM249		TAZ										FTCDNL1	NDUFA4
	CCDC39	FBXL6												SPATS2L	AC005014.2
	FXR1	SLC39A4												KCTD18	BZW2
	ATP11B	VPS28												AOX1	TSPAN13
	DCUN1D1	KIFC2												CLK1	KLHL7
	MCF2L2	MFSD3												CASP10	MALSU1
	KLHL24	LRRC14												STRADB	CCDC126
	YEATS2-AS1	LRRC24												C2CD6	CYCS
	EIF4G1	C8orf82												MPP4	SNX10
	SENP2	ZNF251												FZD7	JAZF1
	TRA2B	ZNF34												CYP20A1	JAZF1-AS1
	IL1RAP	ZNF517												NRP2	GARS
	CCDC50	C8orf33												AC007383.2	NEUROD6
	ATP13A3	VLDLR												CPO	AVL9
	LSG1	PLPP6												METTL21A	BMPER
	ACAP2	AL159169.2												FZD5	DPY19L1
	PCYT1A	FAM219A												IDH1	ELMO1
	UBXN7	SIGMAR1												IDH1-AS1	EPDR1
	RNF168	GALT												ACADL	STARD3NL
	WDR53	PHF24												CPS1	AMPH
	CEP19	DNAJB5												AC079610.1	YAE1
	SENP5	FAM214B												SNHG31	AC072061.1
	AC016949.1	UNC13B												PECR	C7orf25
	NCBP2	TESK1												DIRC3-AS1	MRPL32
	DLG1	CREB3												DIRC3	COA1
	FYTTD1	GBA2												TNS1	BLVRA
	LRCH3	SPAG8												CTDSP1	GCK
	IQCG	TMEM8B												AC012510.1	PPIA
	LMLN	FRMPD1												TTLL4	SNHG15
	ZNF595	BX255923.2												WNT6	SEC61G
	ZNF718	FAM122A												CRYBA2	MRPS17
	ZNF141	APBA1												AC097468.3	CHCHD2
	ZNF721	CARNMT1												NHEJ1	LINC02848
	PDE6B	GCNT1												GLB1L	VKORC1L1
	AC139887.2	CDK20												DNPEP	TBL2
	CTBP1-DT	AL353572.4												SPEGNB	EIF4H
	NSD2	NXNL2												ASIC4	RFC2
	HAUS3	CARD19												AC009955.4	MDH2
	NOP14	WNK2												AC093843.1	YWHAG
	GRK4	C9orf129												SGPP2	ZP3
	LYAR	ZNF169												KCNE4	GSAP
	STX18-AS1	ELP1												AP1S3	TMEM60
	KIAA0232	EPB41L4B												SERPINE2	TMEM243
	LINC02447	HDHD3												IRS1	SLC25A40
	AC108519.1	KIF12												AC010735.2	ADAM22
	ZNF518B	TMEM268												RHBDD1	CDK14
	BOD1L1	ASTN2												COL4A4	VPS50
	LINC00504	AL596244.1												AC097662.1	DYNC1I1
	FBXL5	MIR600HG												SLC19A3	DLX5
	TAPT1-AS1	DENND1A												FBXO36	SDHAF3
	LCORL	RALGPS1												SP140	NPTX2
	AC096576.6	GARNL3												ITM2C	ARPC1A
	KCNIP4-IT1	SLC2A8												GCSIR	ATP5MF
	CCDC149	LRSAM1												GPR55	FAM200A
	SEPSECS	TOR2A												C2orf72	MBLAC1
	SEPSECS-AS1	PIP5KL1												AC009407.1	ACTL6B
	RBPJ	DPM2												AC017104.1	POP7
	TBC1D19	SLC25A25												B3GNT7	AC105446.1
	STIM2	PTGES2												PDE6D	VGF
	PCDH7	C9orf16												DIS3L2	IFT22
	ARAP2	DNM1												TIGD1	LINC01007
	KLF3-AS1	COQ4												SNORC	FAM185A
	TLR10	SLC27A4												DGKD	ARMC10
	TLR6	URM1												ACKR3	PMPCB
	FAM114A1	ODF2												AC012063.1	PSMC2
	RFC1	GLE1												RAMP1	ORC5
	LIAS	SPTAN1												ERFE	AC005070.3
	UGDH	ZER1												LINC02610	AC007032.1
	UGDH-AS1	TBC1D13												HES6	COG5
	PDS5A	ENDOG												TWIST2	SLC26A4-AS1
	N4BP2	KYAT1												HDAC4-AS1	DLD
	AC095057.3	DOLK												AC110619.1	NRCAM
	LIMCH1	SH3GLB2												CAPN10-DT	DNAJB9
	AC080132.1	MIGA2												GPR35	MET
	AC114757.1	DOLPP1												ANO7	CAPZA2
	GUF1	CRAT												DTYMK	WNT2
	GABRA2	PTPA												NEU4	FAM3C
	GABRA4	ASB6												FAM240C	WASL
	GABRB1	TOR1B												LINC01238.1	GRM8
	AC107398.3	TOR1A												CHL1-AS2	ARF5
	NFXL1	USP20												LRRN1	CCDC136
	SLAIN2	GPR107												AC023480.1	ATP6V1F
	USP46	ASS1												AC018816.1	SMKR1
	FIP1L1	PLPP7												BHLHE40-AS1	COPG2
	CLOCK	MED27												AC077690.1	SLC35B4
	EXOC1	SPACA9												LMCD1	AKR1B1
	CEP135	MED22												BRPF1	BPGM
	KIAA1211	SURF2												OGG1	CLEC2L
	AASDH	SURF4												AC022382.1	KDM7A-DT
	SRP72	STKLD1												IL17RC	SLC37A3
	ADGRL3	SLC2A6												PRRT3-AS1	MKRN1
	AC020741.1	ADAMTSL2												AC022007.1	NDUFB2
	LINC02232	BRD3OS												IRAK2	NDUFB2-AS1
	CENPC	PPP1R26												GHRLOS	AGK
	UBA6	MRPS2												SLC6A11	AC093673.2
	UBA6-AS1	SOHLH1												HRH1	AC093673.1
	YTHDC1	AL355574.1												ATG7	CNTNAP2
	UTP3	TMEM250												VGLL4	RHEB
	ANKRD17	QSOX2												TIMP4	PRKAG2
	MTHFD2L	SNAPC4												PPARG	PRKAG2-AS1
	EREG	PMPCA												MKRN2OS	GALNTL5
	THAP6	SEC16A												RAF1	GALNT11
	CDKL2	EGFL7												NUP210	LINC01003
	NAAA	AGPAT2												FBLN2	HTR5A-AS1
	SDAD1	DIPK1B												WNT7A	HTR5A
	NUP54	TMEM141												TMEM43	LMBR1
	AC034139.1	FBXW5												FGD5	PTPRN2
	SEPTIN11	NPDC1												BTD	MSRA
	CNOT6L	MAN1B1												AC090948.1	PINX1
	PRKG2	GRIN1												THRB-IT1	MTMR9
	SEC31A	LRRC26												THRB-AS1	NEIL2
	COQ2	ANAPC2												LRRC3B	FDFT1
	WDFY3	SSNA1												RBMS3-AS3	TRMT9B
	AC093827.4	TMEM203												CMTM8	TUSC3
	AFF1	NDOR1												CMTM7	MTMR7
	KLHL8	RNF208												TRIM71	ASAH1
	NUDT9	CYSRT1												GLB1	AC124242.3
	SPARCL1	TUBB4B												DCLK3	LPL
	PPM1K	NOXA1												LINC02033	ATP6V1B2
	FAM13A	PNPLA7												AC126118.1	NPM2
	AC104785.1	DPH7												AC097359.3	NUDT18
	GPRIN3	ZMYND19												C3orf35	SLC39A14
	CCSER1	ARRDC1												CTDSPL	PPP3CC
	GRID2	LARP4B												VILL	ENTPD4
	SMARCAD1	AL731533.2												PLCD1	PNMA2
	AC096585.1	PFKP												DLEC1	DPYSL2
	AC114811.2	ASB13												MYD88	STMN4
	TRMT10A	SEC61A2												SLC22A14	SCARA5
	DAPP1	CCDC3												ACVR2B	ELP3
	DNAJB14	SEPHS1												SCN11A	DUSP4
	PPP3CA	JCAD												GORASP1	SARAF
	BANK1	CCNY												CSRNP1	LEPROTL1
	NFKB1	FXYD4												ENTPD3-AS1	DCTN6
	SLC9B1	ZNF239												ZNF619	SMIM18
	SLC9B2	TIMM23												ZNF621	NRG1
	CENPE	AL356056.2												AC006059.1	TTI2
	TACR3	AGAP9												ZBTB47	UNC5D
	LINC02503	RHOBTB1												CCDC13	BRF2
	AC004069.1	EGR2												CCDC13-AS1	ASH2L
	TET2	ATOH7												ACKR2	STAR
	GSTCD	HK1												KRBOX1	LSM1
	TBCK	TSPAN15												ZNF662	DDHD2
	AIMP1	LRRC20												GASK1A	TM2D2
	AC092445.1	PSAP												SNRK-AS1	AC010857.1
	DKK2	SPOCK2												AC104187.1	ZMAT4
	AC096564.1	DNAJB12												ZNF852	VDAC3
	AC096564.2	MICU1												ZKSCAN7	SMIM19
	PLA2G12A	MCU												ZNF660	MCM4
	ELOVL6	MRPS16												AC124045.1	UBE2V2
	FAM241A	PPP3CB												ZNF502	ATP6V1H
	AC109347.2	SEC24C												ZNF501	MRPL15
	ALPK1	NDST2												TMEM42	SDR16C5
	ZGRF1	COMTD1												CLEC3B	IMPAD1
	LARP7	SFTPD												CDCP1	TOX
	ANK2	TMEM254												LARS2	RAB2A
	TRAM1L1	ANXA11												LIMD1	CLVS1
	LINC02263	CDHR1												SLC6A20	GGH
	LINC01378	GRID1												FYCO1	YTHDF3
	AC092661.1	LINC00865												CCRL2	AC011978.2
	METTL14	FFAR4												LINC02009	AC018953.2
	AC073475.1	CYP2C8												MYL3	AC100814.1
	PRDM5	TCTN3												KIF9-AS1	CRH
	TNIP3	SLIT1												CSPG5	VXN
	EXOSC9	RRP12												CDC25A	COPS5
	KIAA1109	EXOSC1												ZNF589	MSC
	SPATA5	ZDHHC16												NME6	AC022893.2
	FAT4	MMS19												SPINK8	TMEM70
	INTU	MORN4												PLXNB1	GDAP1
	HSPA4L	PI4K2A												PFKFB4	STMN2
	PLK4	AVPI1												PRKAR2A-AS1	TPD52
	MFSD8	ZFYVE27												SLC25A20	AC009812.4
	LARP1B	HPS1												ARIH2OS	ZFAND1
	JADE1	COX15												AC137630.4	RALYL
	SCLT1	CWF19L1												AC137630.3	TMEM64
	C4orf33	HIF1AN												LAMB2	PDP1
	AC105383.1	AL138762.1												CCDC71	RAD54B
	NOCT	SFXN3												KLHDC8B	MTERF3
	ELF2	POLL												USP4	TSPYL5
	NAA15	NPM3												AMT	KCNS2
	AC097376.3	ARMH3												DAG1	COX6C
	SETD7	PPRC1												BSN-DT	POLR2K
	ELMOD2	GBF1												MST1	ANKRD46
	IL15	FBXL15												INKA1	YWHAZ
	INPP4B	CUEDC2												UBA7	NCALD
	AC104596.1	RPARP-AS1												SEMA3F	RRM2B
	USP38	MFSD13A												SLC38A3	AZIN1
	SMARCA5	ACTR1A												SEMA3B-AS1	ATP6V1C1
	AC107223.1	CNNM2												LSMEM2	BAALC-AS2
	ABCE1	NEURL1												IFRD2	CTHRC1
	OTUD4	XPNPEP1												HYAL1	SLC25A32
	MMAA	ZDHHC6												RASSF1-AS1	AC012213.4
	ZNF827	AL158212.3												CYB561D2.1	SYBU
	TMEM184C	TACC2												HEMK1	KCNV1
	PRMT9	PSTK												CISH	MAL2
	ARHGAP10	GPR26												MAPKAPK3	CCN3
	LRBA	CHST15												LINC02019	C8orf76
	SH3D19	UROS												MANF	WDYHV1
	TMEM154	MGMT												ABHD14B	TRMT12
	TIGD4	TCERG1L												ACY1	RNF139
	TRIM2	LINC01164												DUSP7	NDUFB9
	MAP9	PPP2R2D												POC1A	FAM49B
	GUCY1A1	DPYSL4												TLR9	AC138647.1
	AC104083.1	STK32C												PPM1M	GRINA
	GRIA2	LRRC27												GLYCTK	CYC1
	PPID	INPP5A												SEMA3G	ZNF7
	FNIP2	CFAP46												NT5DC2	SLC1A1
	RAPGEF2	ADGRA1												NEK4	RANBP6
	NAF1	ADGRA1-AS1												ITIH4	DMAC1
	NPY5R	TUBGCP2												STIMATE	TYRP1
	MARCH1	ZNF511												RFT1	LURAP1L
	TMEM192	CALY												TKT	TTC39B
	DDX60L	ECHS1												CHDH	SH3GL2
	CBR4	PAOX												IL17RB	RRAGA
	NEK1	MTG1												IL17RD	SLC24A2
	CLCN3	SPRN												DNAH12	FOCAD
	AADAT	CYP2E1												ARF4-AS1	MIR31HG
	GALNTL6	BET1L												DENND6A	ELAVL2
	GALNT7	RIC8A												FLNB	TUSC1
	AC093849.4	SIRT3												AC135507.1	PLAA
	CEP44	PSMD13												ACOX2	C9orf72
	WDR17	AC136475.1												C3orf67-AS1	NDUFB6
	AGA	RNH1												AC104162.2	BAG1
	WWC2	HRAS												AC121493.1	CHMP5
	CDKN2AIP	RASSF7												LRIG1	NOL6
	AC107214.1	DRD4												SUCLG2	PRSS3
	RWDD4	DEAF1												LMOD3	UBAP1
	STOX2	EPS8L2												AC097634.1	NUDT2
	CENPU	TMEM80												LINC00877	DCTN3
	CFAP97	CEND1												PDZRN3	AL162231.1
	CCDC110	SLC25A22												LINC02018	VCP
	ICE1	CHID1												ZNF717	STOML2
	SEMA5A	AP2A2												AC107204.1	HINT2
	OTULIN	TOLLIP												C3orf38	CLTA
	BASP1-AS1	IFITM10												PROS1	RNF38
	CDH12	CTSD												NSUN3	GRHPR
	CDH9	TSSC4												MTRNR2L12	TOMM5
	DROSHA	PHLDA2												DCBLD2	EXOSC3
	ZFR	OSBPL5												TMEM45A	ALDH1B1
	TARS	FAM160A2												ABI3BP	FAM201A
	AC026801.2	CCKBR												ZBTB11-AS1	CBWD6
	RAD1	SMPD1												CBLB	AL845472.1
	BRIX1	APBB1												AC063944.3	C9orf40
	DNAJC21	TRIM3												LINC01990	NMRK1
	SPEF2	ARFIP2												LINC00636	OSTF1
	NIPBL	DNHD1												AC012020.1	RFK
	CPLANE1	TAF10												MYH15	PRUNE2
	NUP155	TUB												NECTIN3-AS1	UBQLN1
	WDR70	TRIM66												CCDC80	ISCA1
	GDNF	AC124798.1												BOC	CTSL
	RICTOR	KCNJ11												GRAMD1C	SPIN1
	C5orf51	KCNC1												IGSF11	CKS2
	GHR	PTPN5												B4GALT4	DIRAS2
	AC025171.2	AC009549.1												ARHGAP31	AL158071.1
	ZNF131	MPPED2-AS1												ADPRH	AUH
	CCL28	C11orf91												PLA1A	SPTLC1
	NNT-AS1	COMMD9												POPDC2	IARS
	MRPS30-DT	EXT2												MAATS1	CENPP
	EMB	SLC35C1												AC092910.3	IPPK
	ITGA2	CRY2												RABL3	AL136981.3
	AC008966.1	PEX16												FBXO40	HABP4
	DHX29	CREB3L1												EAF2	NANS
	MTREX	DGKZ												SLC15A2	CORO2A
	SLC38A9	AMBRA1												CD86	GABBR2
	MAP3K1	ATG13												CSTA	ALG2
	MIER3	ARHGAP1												CCDC58	NR4A3
	GPBP1	ZNF408												AC083798.2	TMEFF1
	PDE4D	C11orf49												AC096861.2	MRPL50
	ERCC8	ARFGAP2												HSPBAP1	TMEM246
	SMIM15	ACP2												SLC49A4	NIPSNAP3A
	ZSWIM6	MADD												PDIA5	NIPSNAP3B
	KIF2A	SLC39A13												AC112503.1	RAD23B
	RNF180	C1QTNF4												MYLK-AS1	ABITRAM
	RGS7BP	PTPRJ												UMPS	PTPN3
	SREK1IP1	RTN4RL2												ITGB5	TXN
	CWC27	YPEL4												HEG1	ZNF483
	CENPK	ZDHHC5												OSBPL11	AL138756.1
	PPWD1	TMX2												AC092902.4	SUSD1
	NLN	DTX4												LINC02614	PRPF4
	AC010359.3	STX3												ALG1L	ATP6V1G1
	SREK1	PRPF19												ROPN1B	TRIM32
	MAST4	CD6												AC079848.1	BRINP1
	AC008459.1	VPS37C												ALDH1L1	FBXW2
	PIK3R1	PPP1R32												ALDH1L1-AS2	PSMD5
	AC093523.1	DAGLA												AC079848.2	RAB14
	CENPH	B3GAT3												AC016924.1	NDUFA8
	CCDC125	GANAB												KLF15	RBM18
	RAD17	INTS5												ZXDC	AC006450.3
	GTF2H2C	UQCC3												TXNRD3	PSMB7
	NAIP	BSCL2												MCM2	ARPC5L
	GTF2H2	TAF6L												MGLL	SCAI
	BDP1	STX5												KBTBD12	PPP6C
	MAP1B	WDR74												SEC61A1	RABEPK
	ZNF366	CHRM1												RUVBL1	STXBP1
	TNPO1	C11orf95												GATA2	TRUB2
	FCHO2	RCOR2												GATA2-AS1	LINC01503
	ANKRA2	OTUB1												AC112484.3	NTMT1
	UTP15	FLRT1												KIAA1257	EXOSC2
	NSA2	NUDT22												EFCC1	AL645768.1
	FAM169A	DNAJC4												RAB43	OLFM1
	ANKRD31	KCNK4												AC108673.3	C9orf116
	CERT1	CATSPERZ												H1FX-AS1	MAN1B1-DT
	POLK	ESRRA												EFCAB12	IDI1
	POC5	RPS6KA4												AC083799.1	WDR37
	IQGAP2	RASGRP2												TMCC1-AS1	PITRM1
	AGGF1	SF1												ASTE1	LINC02668
	ZBED3	MAP4K2												AC010210.1	GDI2
	ZBED3-AS1	MEN1												SLCO2A1	PRKCQ
	AP3B1	ATG2A												EPHB1	ATP5F1C
	JMY	PPP2R5B												KY	CELF2-DT
	TENT2	ARL2												AC092969.1	CDC123
	CMYA5	SNX15												DZIP1L	HSPA14.1
	MTX3	SAC3D1												DBR1	AC069544.1
	ZFYVE16	ZFPL1												NME9	MINDY3
	MSH3	VPS51												MRAS	AL353576.1
	RASGRF2-AS1	TM7SF2												FAIM	SKIDA1
	ATP6AP1L	ZNHIT2												FOXL2	COMMD3
	AC113383.1	SYVN1												AC046134.2	SPAG6
	TMEM161B	MRPL49												RBP1	THNSL1
	TMEM161B-AS1	CAPN1												PCOLCE2	GPR158-AS1
	LINC00461	CDC42EP2												PAQR9	GPR158
	CETN3	SCYL1												SLC9A9	RAB18
	POLR3G	FAM89B												ZIC4	MKX
	LYSMD3	KAT5												ZIC1	MPP7
	LUCAT1	AP5B1												SERP1	AL121749.1
	NR2F1	CCDC85B												ERICH6-AS1	ZNF25
	FAM172A	C11orf68												P2RY13	LINC00839
	POU5F2	SART1												AC092924.2	RET
	AC114980.1	GAL3ST3												P2RY1	ZNF32
	KIAA0825	PACS1												ARHGEF26-AS1	TMEM72-AS1
	SLF1	KLC2												MME	NCOA4
	TTC37	RAB1B												AC091607.2	AL356056.1
	ARSK	CNIH2												AC084036.1	PTPN20
	ELL2	TMEM151A												SSR3	FRMPD2
	CAST	SLC29A2												TIPARP-AS1	MAPK8
	LNPEP	PELI3												TIPARP	DRGX
	RIOK2	BBS1												PTX3	OGDHL
	CHD1	ZDHHC24												LXN	ASAH2B
	ST8SIA4	CTSF												AC080013.6	ZWINT
	SLCO4C1	CCS												AC080013.3	CISD1
	GIN1	SPTBN2												IL12A-AS1	UBE2D1
	PPIP5K2	C11orf80												IL12A	PHYHIPL
	FER	SYT12												BCHE	RTKN2
	WDR36	ANKRD13D												ACTRT3	ZNF365
	EPB41L4A	PPP1CA												AC078795.1	ADO
	APC	RPS6KB2												LRRC34	AC013287.1
	DCP2	PITPNM1												AC078795.2	SLC25A16
	YTHDC2	NDUFV1												SLC7A14-AS1	FAM241B
	CCDC112	NDUFS8												FNDC3B	SAR1A
	ATG12	C11orf24												AC007953.2	PPA1
	DMXL1	IGHMBP2												KCNMB2	ECD
	AC114284.1	TPCN2												ACTL6A	ANXA7
	SRFBP1	CTTN												AC090425.3	CHCHD1
	SNX2	FAM86C1												AC068308.1	CAMK2G
	CEP120	RNF121												AC125613.1	VDAC2
	CSNK1G3	LAMTOR1												KLHL6	NRG3
	LINC01170	ATG16L2												EEF1AKMT4	GHITM
	ZNF608	ARHGEF17												ECE2	SNCG
	PHAX	RELT												CLCN2	ATAD1
	C5orf63	PPME1												THPO	RNLS
	PRRC1	ARRB1												LINC02054	PANK1
	SLC12A2	KLHL35												AC107294.2	HTR7
	ADAMTS19	GDPD5												AC107294.3	MARCH5
	LYRM7	MAP6												AC107294.1	TLL2
	RAPGEF6	DGAT2												C3orf70	TM9SF3
	FNIP1	CAPN5												EHHADH	PGAM1
	RAD50	ALG8												IGF2BP2	ANKRD2
	KIF3A	USP35												TBCCD1	CRTAC1
	AFF4	TENM4												DNAJB11	GOT1
	ZCCHC10	AP003307.1												KNG1	CUTC
	HSPA4	ALG9												LINC02043	BLOC1S2
	SEC24A	HTR3B												ST6GAL1	NDUFB8
	DDX46	NNMT												RPL39L	PDZD7
	C5orf24	SIK3												MASP1	DPCD
	PCBD2	SIDT2												AC007920.2	HPS6
	SMAD5	CEP164												RTP4	INA
	AC106791.1	DSCAML1												LPP-AS2	ATP5MD
	MYOT	SCN2B												P3H2	CALHM1
	FAM13B	TMEM25												CLDN1	STN1
	BRD8	SLC37A4												CLDN16	GSTO1
	HSPA9	AP003392.3												ATP13A4	CFAP58-DT
	LRRTM2	HYOU1												LINC02028	SORCS1
	MALINC1	HMBS												LINC00884	DUSP5
	PURA	DPAGT1												TMEM44-AS1	BBIP1
	ANKHD1	C2CD2L												TMEM44	TRUB1
	PCDHA9	HINFP												FAM43A	ATRNL1
	PCDHA10	ABCG4												MUC20	HSPA12A
	PCDHB16	RNF26												LINC01063	AL391988.1
	PCDHB9	USP2												MELTF-AS1	SFXN4
	PCDHB12	THY1												LINC02012	PRDX3
	PCDHB14	NECTIN1												AC024560.3	INPP5F
	PCDHGA5	SORL1												AC024560.4	AC063960.2
	PCDHGA6	GRAMD1B												AC024560.1	C10orf88
	PCDHGA8	NRGN												AC135893.1	BUB3
	PCDHGA9	PKNOX2												AC253576.2	OAT
	PCDHGA10	EI24												AC079140.6	ABRAXAS2
	AC005753.2	FOXRED1												AC107464.1	EDRF1-DT
	AC005740.5	TIRAP												AC107464.3	GLRX3
	ARHGAP26	DCPS												SLC49A3	BNIP3
	NR3C1	NFRKB												SLC26A1	SYCE1
	YIPF5	ADAMTS8												IDUA	AL731769.2
	KCTD16	AP003486.1												FGFRL1	LINC01001
	PRELID2	SNX19												RNF212	SLC22A18AS
	LARS	VPS26B												CRIPAK	SLC22A18
	RBM27	ACAD8												FAM53A	CARS
	TCERG1	AP004608.1												AC016773.1	TIMM10B
	JAKMIP2	IQSEC3												TACC3	MRPL17
	AC011346.1	SLC6A13												TMEM129	LMO1
	FBXO38	AC004803.1												FGFR3	AKIP1
	SH3TC2-DT	FBXL14												FAM193A	AC079296.1
	AFAP1L1	LRTM2												TNIP2	EIF4G2
	CARMN	ITFG2												SH3BP2	DKK3
	CSNK1A1	NRIP2												HGFAC	MICAL2
	TCOF1	TSPAN9												LINC02600	BTBD10
	MYOZ3	PRMT8												ADRA2C	PSMA1
	RBM22	AC006064.4												ZBTB49	SERGEF
	AC008571.2	IFFO1												MSX1	LDHA
	FAM114A2	ING4												STK32B	ZDHHC13
	LARP1	PIANP												EVC2	HTATIP2
	SGCD	MLF2												WFS1	NELL1
	CLINT1	GPR162												LINC02482	BDNF
	RNF145	P3H3												SORCS2	MPPED2
	PWWP2A	USP5												AFAP1	LINC00294
	SLU7	ENO2												TRMT44	CAPRIN1
	GABRB2	U47924.2												HMX1	PDHX
	HMMR	CLSTN3												AC105916.1	FJX1
	TENM2	PEX5												AC006230.1	C11orf74
	PANK3	SLC2A3												RAB28	ALKBH3
	SLIT3	BORCS5												BST1	SYT13
	SPDL1	CAPRIN2												CD38	LRP4-AS1
	INSYN2B	SLC48A1												PROM1	PSMC3
	FBXW11	TMEM106C												TAPT1	NDUFS3
	CREBRF	CCDC184												AC006427.2	KBTBD4
	CPEB4	RND1												MED28	MTCH2
	FAF2	ARF3												FAM184B	SELENOH
	UIMC1	WNT10B												ADGRA3	MRPL16
	ZNF346	LMBR1L												LINC02473	DDB1
	NSD1	MCRS1												SOD3	SDHAF2
	HNRNPAB	PRPF40B												PI4K2B	FEN1
	ZNF354A	FAIM2												ZCCHC4	GNG3
	ZNF354B	ASIC1												SMIM20	TTC9C
	ZNF454	GPD1												STIM2-AS1	TMEM223
	ZNF354C	TFCP2												AC104078.1	AP001160.3
	AC008393.1	SCN8A												C4orf19	RTN3
	ZFP62	ACVR1B												PGM2	COX8A
	TRIM52	GRASP												TMEM156	TRMT112
	AC008443.8	NR4A1												AC079921.1	PRDX5
	GMDS-DT	KRT81												AC108471.2	POLA2
	PRPF4B	KRT83												NSUN7	TIGD3
	CDYL	KRT5												DCAF4L1	ZNRD2
	SSR1	SPRYD3												BEND4	CFL1
	RIOK1	MFSD5												SHISA3	FIBP
	SNRNP48	MAP3K12												LINC02475	EIF1AD
	BLOC1S5	TARBP2												AC096586.1	B4GAT1
	SLC35B3	SMUG1												GABRG1	NPAS4
	HULC	COPZ1												AC104072.1	MRPL11
	PAK1IP1	PDE1B												AC095060.1	GAL
	SYCP2L	BLOC1S1												ATP10D	MRPL21
	HIVEP1	DNAJC14												AC107068.1	ANAPC15
	GFOD1	RAB5B												LRRC66	RAB6A
	JARID2	ESYT1												SGCB	PAAF1
	ATXN1	MYL6B												SPATA18	PGM2L1
	NUP153	RNF41												DANCR	NEU3
	DEK	ANKRD52												RASL11B	AP001972.3
	MBOAT1	COQ10A												CHIC2	TPBGL
	E2F3	CS												PDGFRA	PAK1
	CDKAL1	SPRYD4												KDR	CLNS1A
	AL512380.1	GLS2												SRD5A3-AS1	AQP11
	CASC15	NAB2												AC069200.1	NDUFC2
	GPLD1	STAT6												AC068620.2	NARS2
	HIST1H1A	SHMT2												EPHA5-AS1	TMEM126A
	HIST1H4C	MARS												SLC4A4	CREBZF
	HIST1H1E	DTX3												NPFFR2	HIKESHI
	HIST1H2AE	B4GALNT1												ADAMTS3	ME3
	HIST1H1D	OS9												ALB	TMEM135
	BTN2A1	MARCH9												CXCL5	AP002784.1
	HCG11	METTL1												BTC	MTMR2
	ZNF322	AC025165.5												ODAPH	ELMOD1
	AL513548.4	ATP23												CCDC158	SLN
	LINC00240	TBC1D30												SHROOM3	C11orf87
	NKAPL	AC024909.1												LINC01088	FDX1
	PGBD1	SOCS2-AS1												ANTXR2	ARHGAP20
	ZSCAN12	LTA4H												RASGEF1B	DLAT
	ZBED9	WSCD2												AC124016.1	PTS
	TRIM26	USP30												THAP9	ZPR1
	HCG18	ALKBH2												PLAC8	PAFAH1B2
	ABCF1	MVK												HPSE	FXYD6
	MDC1	GIT2												HELQ	SCN4B
	GPANK1	ANAPC7												ABRAXAS1	ATP5MG
	C2	ACAD10												ARHGAP24	ARCN1
	HLA-DQA1	RPH3A												HSD17B13	TRAPPC4
	BRD2	RASAL1												PKD2	VPS11
	SLC39A7	RITA1												PPM1K-DT	USP2-AS1
	NUDT3	PLBD2												HERC5	AP003393.1
	LHFPL5	LINC01234												MMRN1	SC5D
	SRPK1	C12orf49												HPGDS	UBASH3B
	KCTD20	RNFT2												BMPR1B	HSPA8
	RNF8	HRK												ADH5	SIAE
	KIF6	TESC												MTTP	HYLS1
	NFYA	AC026367.2												AC097460.1	DDX25
	USP49	LINC02440												DDIT4L	SRPRA
	UBR2	SRRM4												EMCN	AP001993.1
	BICRAL	PRKAB1												AC098487.1	PRDM10
	RPL7L1	BICDL1												MANBA	APLP2
	ZNF318	RAB35												UBE2D3-AS1	OPCML
	POLH	GCN1												BDH2	THYN1
	HSP90AB1	SIRT4												CXXC4-AS1	GLB1L3
	CDC5L	NRAV												INTS12	RHNO1
	SUPT3H	RNF10												NPNT	CCND2
	ENPP4	CABP1												SGMS2	NDUFA9
	CD2AP	SPPL3												CYP2U1	GALNT8
	PTCHD4	C12orf43												HADH	KCNA1
	MMUT	CAMKK2												LEF1	VAMP1
	CENPQ	ANAPC5												ETNPPL	GAPDH
	MCM3	TMEM120B												SEC24B-AS1	COPS7A
	EFHC1	RHOF												CASP6	TPI1
	ICK	B3GNT4												AC004067.1	PHB2
	GCLC	VPS33A												AC126283.1	NECAP1
	COL21A1	ABCB9												RRH	LINC00937
	DST	OGFOD2												EGF	GABARAPL1
	KIAA1586	EIF2B1												ENPEP	STYK1
	ZNF451	CCDC92												MTRNR2L13	PRR4
	AL021368.5	RFLNA												METTL14-DT	TAS2R14
	AL021368.2	DHX37												PDE5A	MANSC1
	AL445250.1	AACS												NDNF	FAM234B
	KHDRBS2-OT	GLT1D1												QRFPR	PTPRO
	KHDRBS2	TMEM132D												CCNA2	STRAP
	PHF3	NOC4L												BBS12	GOLT1B
	ADGRB3	LINC02361												AC021205.3	LDHB
	COL19A1	GALNT9												SPRY1	CMAS
	FAM135A	GOLGA3												AC097462.3	MED21
	LINC00472	AL161772.1												LINC02615	KLHL42
	RIMS1	ATP8A2												PCDH18	FAR2
	AC019205.1	AL158065.1												LINC00499	TMTC1
	CGAS	AL138690.1												MGARP	AMN1
	SENP6	CCNA1												RAB33B	DNM1L
	MYO6	SERP2												MGST2	YARS2
	IRAK1BP1	SUCLA2-AS1												MAML3	AC084824.4
	PHIP	AL138955.1												SCOC-AS1	CNTN1
	LCA5	STK24												RNF150	PRICKLE1
	AL391840.3	UBAC2												HHIP-AS1	TMEM117
	ELOVL4	PCCA												SLC10A7	AC025253.2
	IBTK	AL138701.2												TTC29	NELL2
	UBE3D	MYO16												EDNRA	AMIGO2
	DOP1A	NAXD												FAM160A1	PFKM
	PGM3	TEX29												AC080078.2	KANSL2
	CYB5R4	DCUN1D2												MIR4453HG	PRKAG1
	CEP162	GAS6												ARFIP1	RHEBL1
	SYNCRIP	RASA3												FHDC1	TUBA1B
	ZNF292	CDC16												MND1	AC011603.2
	C6orf163	OSGEP												TMEM131L	TUBA1A
	RNGTT	RAB2B												LRAT	RACGAP1
	PNRC1	METTL3												PDGFC	COX14
	UBE2J1	OXA1L												GASK1B	SLC11A2
	MDN1	REM2												FAM198B-AS1	LETMD1
	CASP8AP2	PRMT5												AC098679.1	CSRNP2
	BACH2	SLC7A8												AC098679.5	SLC4A8
	MAP3K7	SLC22A17												C4orf46	IGFBP6
	EPHA7	CARMIL3												ETFDH	AC073611.1
	MANEA-DT	CPNE6												TRIM61	C12orf10
	MANEA	DCAF11												CPE	PRR13
	AL034348.1	EMC9												MFAP3L	PYM1
	FUT9	RNF31												AC105285.1	NABP2
	UFL1	REC8												AC097534.2	CNPY2
	GPR63	RABGGTA												SAP30	ATP5F1B
	KLHL32	CBLN3												LINC02268	DCTN2
	MMS22L	SDR39U1												FBXO8	TSFM
	PNISR	AL121821.2												HPGD	TAFA2
	USP45	ERO1A												SPATA4	PPM1H
	TSTD3	AL049838.1												VEGFC	TBK1
	MCHR2	KCNH5												AC078881.1	LINC02389
	ASCC3	RAB15												AC079766.1	CAND1
	GRIK2	TMEM229B												DCTD	CPSF6
	PRDM1	RDH12												AC107214.2	KCNMB4
	QRSL1	SLC39A9												AC099343.2	ATXN7L3B
	SOBP	PLEKHD1												AC099343.3	PHLDA1
	SEC63	CCDC177												LINC02427	ZDHHC17
	FOXO3	MAP3K9												CASP3	SYT1
	AL390208.1	DCAF4												LRP2BP	SLC6A15
	CEP57L1	NUMB												ANKRD37	LINC02458
	ZBTB24	RIOX1												C4orf47	DUSP6
	AK9	ACOT4												AC106897.1	ATP2B1-AS1
	CDC40	COQ6												TLR3	NUDT4
	AMD1	DLST												CYP4V2	UBE2N
	RPF2	RPS6KL1												KLKB1	PLXNC1
	SLC16A10	ERG28												FAT1	NDUFA12
	MFSD4B	IFT43												PLEKHG4B	NTN4
	REV3L	ANGEL1												TRIP13	SLC25A3
	AL080317.2	VIPAS39												SLC12A7	ARL1
	AL008730.1	ADCK1												AC026748.3	WASHC3
	TUBE1	TDP1												LINC01511	C12orf73
	MARCKS	GPR68												AC022424.1	EID3
	HDAC2	AL121839.2												AC091978.1	NUAK1
	HDAC2-AS2	CHGA												AC010266.2	CKAP4
	NT5DC1	UNC79												LINC02123	MTERF2
	ZUP1	ASB2												ADCY2	ISCU
	KPNA5	OTUB2												C5orf49	SVOP
	CEP85L	AL137786.1												SNHG18	KCTD10
	FAM184A	EVL												ATPSCKMT	C12orf76
	TBC1D32	DEGS2												AC012640.4	ATP2A2
	CLVS2	WDR25												CMBL	ARPC3
	TRDN	BEGAIN												DAP	FAM216A
	RNF217-AS1	MEG9												DNAH5	VPS29
	RNF217	AL132709.7												OTULINL	PPTC7
	NCOA7	AL118558.3												AC010491.1	MAPKAPK5-AS1
	TRMT11	ZNF839												AC010491.2	MAPKAPK5
	KIAA0408	CINP												FBXL7	ERP29
	SOGA3	TRAF3												MYO10	WSB2
	PTPRK	LBHD2												LINC02223	PEBP1
	ARHGAP18	CKB												NPR3	COX6A1
	L3MBTL3	TRMT61A												C1QTNF3	SRSF9
	EPB41L2	XRCC3												PRLR	DYNLL1
	AKAP7	TMEM179												CAPSL	AC125616.1
	ENPP1	INF2												SKP2	MORN3
	AHI1	CEP170B												NADK2	PSMD9
	LINC00271	CLBA1												SLC1A3	AC069503.1
	BCLAF1	LINC02298												AC025449.2	UBC
	MAP7	JAG2												GDNF-AS1	LINC02347
	ARFGEF3	BTBD6												EGFLAM	RAN
	TXLNB	TEDC1												LIFR-AS1	FGF9
	ADAT2	TMEM121												PTGER4	AL391560.2
	PHACTR2	NDN												CARD6	MTMR6
	LTV1	SNRPN												OXCT1-AS1	RNF6
	PLAGL1	SNURF												FBXO4	CDK8
	UTRN	FAM189A1												AC008875.3	GTF3A
	AL356599.1	SLC12A6												AC025171.1	FLT3
	SHPRH	LPCAT4												ANXA2R	PAN3-AS1
	STXBP5-AS1	GPR176												AC008966.2	DCLK1
	STXBP5	PAK6												SNX18	SERTM1
	SAMD5	DISP2												GPX8	ALG5
	TAB2	CCDC32												PLPP1	SUCLA2
	PPIL4	RMDN3												AC016596.1	LINC00562
	GINM1	GCHFR												ANKRD55	NUDT15
	KATNA1	ZFYVE19												SETD9	RCBTB1
	LATS1	RHOV												GAPT	SPRYD7
	AKAP12	VPS18												DEPDC1B	HNRNPA1L2
	CCDC170	CHAC1												AC104113.1	AC000403.1
	SYNE1	JMJD7												C5orf64	NDFIP2
	AL080276.2	SPTBN5												AC092354.2	SPRY2
	RGS17	VPS39												CD180	OXGR1
	CNKSR3	TTBK2												MARVELD2	MBNL2
	SCAF8	TMEM62												OCLN	RAP2A
	ARID1B	LCMT2												AC146944.4	DOCK9-DT
	SNX9	CKMT1B												SERF1A	TM9SF2
	SYNJ2	TRIM69												MCCC2	FGF14
	TULP4	SHF												AC025774.1	METTL21C
	SYTL3	TNFAIP8L3												FOXD1	TEX30
	RSPH3	TLN2												AC099522.2	LINC00460
	IGF2R	APH1B												AC010501.2	EFNB2
	AL109933.5	MTFMT												AC010245.2	LINC00551
	MAP3K4	C15orf61												F2R	LIG4
	AL031121.2	MAP2K5												F2RL1	AL139384.2
	PDE10A	CORO2B												SCAMP1-AS1	ADPRHL1
	AFDN	PKM												LHFPL2	AL356019.2
	BX322234.1	PARP6												ARSB	PARP2
	AL672310.1	CELF6												DMGDH	PIP4P1
	AC188617.1	HEXA												BHMT2	LINC00641
	PDGFA	ADPGK												CKMT2-AS1	PSMB5
	COX19	STOML1												CKMT2	C14orf119
	AC092428.1	SEMA7A												AC026726.1	PPP1R3E
	RBAK	UBL7												LINC01338	BCL2L2
	AC092171.3	MPI												LINC01949	NGDN
	RNF216	FAM219B												AC020930.1	NEDD8
	CCZ1	RPP25												AC114971.1	GMPR2
	USP42	SCAMP5												MEF2C-AS2	TINF2
	RAC1	LINGO1												MEF2C-AS1	PSMA6
	ZNF12	ADAMTS7												AC093510.2	INSM2
	C1GALT1	TMED3												MBLAC2	SSTR1
	COL28A1	CEMIP												LINC01554	SEC23A
	UMAD1	TLNRD1												ERAP1	GEMIN2
	GLCCI1	CPEB1												ERAP2	TRAPPC6B
	PHF14	AP3B2												AC008883.3	AL109628.2
	THSD7A	ALPK3												LINC02062	AL132639.2
	TMEM106B	POLG												AC008505.1	LRFN5
	CRPPA	RHCG												LINC01023	KLHDC2
	AHR	MESP1												STARD4-AS1	VCPKMT
	SNX13	MESP2												MCC	ATL1
	TWIST1	AP3S2												FEM1C	ABHD12B
	TWISTNB	GDPGP1												TICAM2	RTRAF
	AC005062.1	FURIN												AC010226.1	GPR137C
	SP4	MAN2A2												AC034236.2	PSMC6
	RAPGEF5	HDDC3												DTWD2	GNPNAT1
	STEAP1B	UNC45A												TNFAIP8	CDKN3
	TRA2A	FAM174B												HSD17B4	CNIH1
	FAM221A	LINC02254												SNCAIP	GMFB
	MPP6	LRRC28												PPIC	MAPK1IP1L
	AC004540.1	LYSMD4												PRDM6	ACTR10
	SKAP2	AC015712.7												LMNB1	PSMA3
	TAX1BP1	AC015712.2												MARCH3	TIMM9
	AC005162.3	MPG												AC011416.4	JKAMP
	CHN2	HBQ1												MEGF10	RTN1
	FKBP14	Z69706.1												MEIKIN	PPM1A
	PLEKHA8	ARHGDIG												AC034228.1	ATP6V1D
	GARS-DT	MRPL28												P4HA2	PIGH
	AC018645.3	DECR2												MIR3936HG	ARG2
	RP9	RAB40C												SLC22A5	SLC8A3
	SEPTIN7-AS1	METTL26												C5orf56	TTC9
	SEPTIN7	RHOT2												GDF9	PNMA1
	VPS41	STUB1												LEAP2	ISCA2
	POU6F2	JMJD8												AC113410.4	AREL1
	RALA	WDR24												TCF7	EIF2B2
	CDK13	ANTKMT												SAR1B	ACYP1
	STK17A	HAGHL												AC026691.1	GSTZ1
	AC004951.1	RPUSD1												SLC25A48	TMED8
	PURB	CHTF18												TGFBI	AL049775.1
	FIGNL1	GNG13												FAM53C	KCNK10
	COBL	LMF1												SIL1	TTC8
	VSTM2A-OT1	CACNA1H												SNHG4	TTC7B
	ZNF713	UBE2I												PROB1	TC2N
	ZNF736	TSR3												SPATA24	NDUFB1
	ZNF680	TELO2												TMEM173	MOAP1
	ZNF107	MAPK8IP3												PSD2	TMEM251
	ZNF138	EME2												NRG2	GON7
	ZNF273	SPSB3												CYSTM1	UBR7
	ZNF92	NUBP2												EIF4EBP3	IFI27L1
	CRCP	GFER												SLC35A4	GLRX5
	AC006480.2	SYNGR3												TMCO6	ATG2B
	BAZ1B	NTHL1												DND1	GSKIP
	GTF2IRD2	TSC2												AC005609.5	WARS
	CCDC146	MLST8												PCDHB3	AL138976.2
	PTPN12	E4F1												PCDHB4	KLC1
	RSBN1L	RNPS1												PCDHB5	ATP5MPL
	PHTF2	ABCA3												PCDHB6	AHNAK2
	MAGI2	CCNF												PCDHB7	NUDT14
	AC074024.1	TEDC2												PCDHB11	NIPA1
	MAGI2-AS3	ATP6V0C												PCDHB13	NIPA2
	PCLO	AMDHD2												AC005618.1	MAGEL2
	SEMA3D	AC093525.6												PCDHGA1	LINC02346
	AC005009.2	FLYWCH2												PCDHGA3	OCA2
	KIAA1324L	FLYWCH1												PCDHGB6	APBA2
	DMTF1	PAQR4												PCDHGA12	NSMCE3
	CROT	HCFC1R1												PCDHGC3	SCG5
	ABCB1	ZNF213-AS1												FCHSD1	EMC7
	DBF4	ZNF597												ARAP3	EMC4
	ZNF804B	SLX4												PCDH1	GJD2
	CFAP69	TRAP1												PCDH12	DPH6-DT
	GTPBP10	PAM16												SH3RF2	KNSTRN
	MTERF1	DNAJA3												PLAC8L1	CHP1
	AKAP9	NMRAL1												GPR151	NDUFAF1
	CYP51A1	CDIP1												STK32A	HAUS2
	KRIT1	MGRN1												ADRB2	CCNDBP1
	ANKIB1	NUDT16L1												TIGD6	PPIP5K1
	GATAD1	ZNF500												ARSI	CKMT1A
	AC007566.1	ROGDI												NDST1	CTXN2
	PEX1	PPL												SMIM3	DUT
	FAM133B	SEC14L5												ZNF300	SLC27A2
	CDK6	NAGPA												CCDC69	GABPB1-IT1
	PEG10	ALG1												AC011337.1	DMXL2
	PPP1R9A	METTL22												AC011374.2	LYSMD2
	SLC25A13	TVP23A												G3BP1	GNB5
	ZKSCAN5	DEXI												MFAP3	CERNA1
	ZNF655	CLEC16A												GALNT10	PIGB
	TRIM4	SNN												CNOT8	C15orf65
	GJC3	TXNDC11												GEMIN5	POLR2M
	ZKSCAN1	NOMO1												THG1L	FAM81A
	STAG3	XYLT1												CCNJL	OAZ2
	ZCWPW1	SYT17												C1QTNF2	DPP8
	ORAI2	VPS35L												ZBED8	RAB11A
	POLR2J3	REXO5												ATP10B	MAP2K1
	RASA4	POLR3E												CCNG1	AAGAB
	FBXL13	EARS2												AC026689.1	FEM1B
	DNAJC2	CACNG3												WWC1	LARP6
	KMT2E	XPO6												LCP2	THAP10
	SRPK2	SULT1A2												KCNMB1	SENP8
	PUS7	TUFM												RANBP17	ARIH1
	ATXN7L1	KIF22												STK10	BBS4
	PIK3CG	MAZ												UBTD2	NPTN
	DUS4L	AC009133.1												SH3PXD2B	COX5A
	BCAP29	CDIPT												NEURL1B	SNUPN
	PNPLA8	SEZ6L2												ERGIC1	IMP3
	LRRN3	ASPHD1												ATP6V0E1	RCN2
	DOCK4	KCTD13												STC2	IDH3A
	ZNF277	HIRIP3												LINC01485	DNAJA4
	BMT2	INO80E												CDHR2	WDR61
	TFEC	DOC2A												FGFR4	MORF4L1
	CTTNBP2	TLCD3B												MXD3	RASGRF1
	LSM8	AC012645.1												DOK3	ANKRD34C-AS1
	ING3	MAPK3												AC139795.3	AC015871.4
	AASS	CORO1A												TMED9	RAMAC
	AC015983.2	AC012645.3												AC106795.2	TM6SF1
	AC006148.1	CD2BP2												PHYKPL	AGBL1
	POT1-AS1	TBC1D10B												ZFP2	NGRN
	ZNF800	ZNF48												ZNF879	VPS33B
	RBM28	ZNF747												MAML1	SV2B
	CALU	PHKG2												LTC4S	ALDH1A3
	TNPO3	CCDC189												SQSTM1	SNRPA1
	UBE2H	RNF40												AC008610.1	TM2D3
	AC073320.1	STX1B												GFPT2	POLR3K
	MEST	ZNF668												CNOT6	SNRNP25
	AC007938.3	VKORC1												SCGB3A1	GNPTG
	AUXG01000058.1	BCKDK												FLT4	C16orf91
	AC016831.7	AC135050.6												MGAT1	MRPS34
	AC016831.1	FUS												LINC00847	HAGH
	AC016831.5	TRIM72												BTNL9	FAHD1
	LINC-PINT	ARMC5												TRIM7	NDUFB10
	MKLN1	C16orf58												AC008443.1	PGP
	PLXNA4	NETO2												TRIM52-AS1	TBC1D24
	CNOT4	ABCC12												FOXQ1	PRSS27
	NUP205	CNEP1R1												FOXF2	AJ003147.2
	CHRM2	FTO												AL512329.2	ZNF263
	DGKI	NUP93												MYLK4	ZNF174
	TRIM24	ARL2BP												SERPINB9P1	HMOX2
	UBN2	COQ9												SERPINB9	TMEM186
	LUC7L2	POLR2C												AL031963.3	GRIN2A
	KDM7A	DOK4												LINC02525	RMI2
	BRAF	KATNB1												TUBB2B	BFAR
	DENND11	KIFC3												AL033523.1	NTAN1
	EPHA1-AS1	USB1												PXDC1	BMERB1
	TCAF1	MMP15												AL391422.4	FOPNL
	AC004889.1	CNOT1												ECI2	ARL6IP1
	ZNF786	SLC38A7												RPP40	GDE1
	ZNF398	GOT2												PPP1R3G	LYRM1
	NUB1	CMTM4												LY86	CRYM
	KMT2C	CA7												RREB1	METTL9
	XRCC2	CES4A												BMP6	OTOA
	PAXIP1	C16orf70												TXNDC5	UQCRC2
	INSIG1	FBXL8												GCNT2	CDR2
	AC009403.2	NOL3												C6orf52	UBFD1
	AC009403.1	E2F4												ELOVL2	NDUFAB1
	NOM1	SLC9A5												ELOVL2-AS1	LCMT1
	NCAPG2	ATP6V0D1												NEDD9	SULT1A1
	WDR60	AC027682.6												AL008729.2	BOLA2
	ZNF596	CARMIL2												RNF182	ALDOA
	FAM87A	ACD												MYLIP	DCTPP1
	FBXO25	PARD6A												GMPR	SEPHS2
	AC246817.1	GFOD2												RBM24	MIR762HG
	MCPH1	RANBP10												KDM1B	STX4
	ANGPT2	TSNAXIP1												AL022068.1	PYDC1
	MCPH1-AS1	EDC4												SOX4	VPS35
	AGPAT5	DUS2												DCDC2	ORC6
	PPP1R3B	PLA2G15												AL031775.1	ITFG1
	TNKS	SLC7A6												GMNN	LINC02192
	AC034111.1	PRMT7												CARMIL1	SIAH1
	XKR6	SMPD3												U91328.1	CBLN1
	FAM66D	CDH3												HIST1H1C	AKTIP
	AC145124.1	VPS4A												HFE	NUDT21
	AC068587.4	TERF2												HIST1H2AC	CIAPIN1
	SGCZ	WWP2												HIST1H2BD	CFAP20
	FGF20	AARS												HIST1H4E	NDRG4
	MTUS1	DDX19A												HIST1H2BG	NAE1
	PCM1	COG4												HIST1H3E	AC044802.2
	CSGALNACT1	SF3B3												HIST1H4H	TMEM208
	PIWIL2	VAC14												BTN2A2	NUTF2
	AC087854.1	AP1G1												BTN3A1	DDX28
	SLC25A37	ZNF821												BTN3A3	TANGO6
	NEFM	DHX38												AL590062.1	UTP4
	NEFL	AC009120.2												HIST1H2BJ	NOB1
	PPP2R2A	TMEM231												AL031118.1	ZNRF1
	FZD3	SYCE1L												AL009179.2	NUDT7
	AC026979.4	NECAB2												HIST1H2BN	VAT1L
	UBXN8	SLC38A8												AL121944.1	ATMIN
	WRN	ZDHHC7												ZSCAN16	CDH13
	BAG4	FBXO31												ZKSCAN8	HSDL1
	NSD3	JPH3												ZSCAN9	DNAAF1
	LETM2	KLHDC4												ZKSCAN4	ATP2C2
	TACC1	SNAI3-AS1												ZSCAN26	KIAA0513
	KAT6A	RNF166												HLA-F-AS1	COX4I1
	THAP1	CTU2												ZNRD1	MAP1LC3B
	RNF170	APRT												HCG17	TRAPPC2L
	HOOK3	GALNS												TRIM39	TUBB3
	PRKDC	AC135782.1												PPP1R10	RPH3AL
	SNTG1	ACSF3												DHX16	GLOD4
	PCMTD1	SPG7												PPP1R18	PITPNA
	AC064807.4	CPNE7												NRM	PRPF8
	RB1CC1	CHMP1A												IER3-AS1	MIR22HG
	TCEA1	SPATA33												DDR1	SERPINF1
	XKR4	SPATA2L												SFTA2	DPH1
	TGS1	VPS9D1												PSORS1C1	PAFAH1B1
	NSMAF	FANCA												TCF19	EMC6
	NKAIN3	TCF25												HCG27	UBE2G1
	TTPA	DEF8												AL645933.2	PSMB6
	AC069133.1	DBNDD1												MICA	SLC25A11
	MIR124-2HG	GAS8												HCP5	NUP88
	ARMC1	DOC2B												MICB	RPAIN
	PDE7A	C17orf97												NFKBIL1	AC004148.1
	RRS1	VPS53												LTB	C1QBP
	MYBL1	GEMIN4												APOM	AC055839.2
	CSPP1	MRM3												LY6G5C	MED31
	ARFGEF1	TIMM22												MSH5	C17orf100
	NCOA2	ABR												HSPA1L	ASGR1
	TERF1	INPP5K												HSPA1A	CYB5D1
	ZFHX4	RILP												HSPA1B	ALOXE3
	ZNF704	RPA1												DXO	VAMP2
	PAG1	AC090617.10												C4A	NDEL1
	SNX16	AC005696.4												C4B	USP43
	LRRCC1	RAP1GAP2												CYP21A2	DNAH9
	AC100801.1	CTNS												TNXB	MAP2K4
	WWP1	P2RX5												ATF6B	COX10
	MMP16	CYB5D2												FKBPL	ZSWIM7
	AC090578.1	MYBBP1A												AL662884.3	TTC19
	AF117829.1	PELP1												AGER	CENPV
	NBN	ARRB2												PBX2	UBB
	NECAB1	C17orf107												GPSM3	AC093484.3
	OTUD6B	RNF167												NOTCH4	TRPV2
	RUNX1T1	CAMTA2												TSBP1-AS1	AC104024.2
	RBM12B	INCA1												HLA-DQA2	COPS3
	TMEM67	NLRP1												TAP2	MYO15A
	FSBP	PHF23												PSMB9	SLC47A1
	VIRMA	YBX2												TAP1	AC005730.2
	AC023632.2	EIF5A												HSD17B8	DHRS7B
	DPY19L4	NEURL4												HCG25	LYRM9
	AC087752.4	TNK1												RGL2	PIGS
	AP003117.1	PLSCR3												DAXX	ALDOC
	MTDH	POLR2A												BAK1	SDF2
	ERICH5	EIF4A1												ITPR3	BLMH
	POP1	MPDU1												IP6K3	CRLF3
	STK3	FXR2												GRM4	AC127024.5
	VPS13B	TRAPPC1												AL451165.2	OMG
	SNX31	CNTROB												UHRF1BP1	COPRS
	PABPC1	BORCS6												PPARD	UTP6
	UBR5-AS1	CTC1												FANCE	AC084809.2
	UBR5	DHRS7C												TEAD3	AC022706.1
	FZD6	GAS7												ARMC12	AC243829.1
	RIMS2	ZNF18												CLPSL1	ZNHIT3
	ZFPM2	ARHGAP44												SLC26A8	PIGW
	OXR1	ELAC2												Z84485.1	PSMB3
	EMC2	CDRT4												ETV7	LINC00672
	TMEM74	TBC1D26												STK38	ACLY
	NUDCD1	PIGL												PI16	COA3
	LINC01608	MPRIP												CCDC167	BECN1
	UTP23	PLD6												MDGA1	DUSP3
	RAD21	NT5M												ZFAND3	AC091152.2
	AARD	PEMT												MOCS1	AC008105.1
	SAMD12	TOM1L2												UNC5CL	NSF
	TAF2	DRG2												TFEB	GOSR2
	MTBP	ALKBH5												AL365205.4	MRPL10
	TBC1D31	MIEF2												MED20	ATP5MC1
	ZHX1	SMCR8												TAF8	SLC35B1
	ATAD2	B9D1												GUCA1B	NME1
	FBXO32	RNF112												TRERF1	NME2
	FAM91A1	USP22												AL035587.2	HLF
	MTSS1	LINC02693												CNPY3	AC007114.1
	SQLE	NOS2												AL035587.1	MRPS23
	LINC00824	TNFAIP1												PEX6	MPO
	CCDC26	POLDIP2												PTK7	SUPT4H1
	ASAP1	KIAA0100												TTBK1	MTMR4
	ASAP1-IT2	ERAL1												RSPH9	RAD51C
	LRRC6	FLOT2												VEGFA	PPM1E
	PHF20L1	SEZ6												AL109615.3	TRIM37
	ZFAT	CORO6												AL109615.4	SMG8
	KHDRBS3	RAB11FIP4												SLC35B2	LINC01476
	FAM135B	ASIC2												TCTE1	CLTC
	AC107375.1	C17orf102												AARS2	PTRH2
	LNCOC1	RAD51D												RUNX2	PSMC5
	AC067930.8	MYO19												AL096865.1	PRR29
	ZNF16	DHRS11												CLIC5	C17orf58
	CBWD1	ACACA												AL035670.1	KPNA2
	AL158832.2	EPOP												CYP39A1	AMZ2
	SMARCA2	CISD3												TDRD6	ARSG
	PUM3	PIP4K2B												PLA2G7	PRKAR1A
	RFX3	LASP1												AL355353.1	RAB37
	RFX3-AS1	PLXDC1												PAQR8	ATP5PD
	AL354977.2	CACNB1												TRAM2	JPT1
	JAK2	STAC2												ELOVL5	MRPS7
	CD274	NEUROD2												LRRC1	GRB2
	RIC1	MIEN1												RAB23	SRP68
	KIAA2026	ORMDL3												PRIM2	PRPSAP1
	KDM4C	PSMD3												AL021368.1	MXRA7
	PTPRD	MED24												AL355347.1	METTL23
	LURAP1L-AS1	NT5C3B												COL9A1	MFSD11
	MPDZ	DHX58												AL583856.2	CBX4
	NFIB	RAB5C												AL589935.3	EIF4A3
	ZDHHC21	GHDC												KHDC1L	NPTX1
	FREM1	ATP6V0A1												CD109	ACTG1
	PSIP1	NAGLU												AL080250.1	ARL16
	CCDC171	AC067852.2												AL356776.2	AC145207.5
	CNTLN	COASY												HMGN3	ALYREF
	HAUS6	MLX												HMGN3-AS1	MYADML2
	DENND4C	RETREG3												BCKDHB	CLUL1
	MLLT3	TUBG1												AL359715.1	ADCYAP1
	KLHL9	TUBG2												AL359715.2	MYL12B
	MTAP	CNTNAP1												TENT5A	DLGAP1
	CDKN2B-AS1	EZH1												AL139232.1	DLGAP1-AS4
	AL391117.1	PSME3												TBX18	EPB41L3
	IFT74	AARSD1												NT5E	PTPRM
	AL353746.1	PTGES3L												AL139274.2	NDUFV2
	DDX58	RUNDC1												CFAP206	VAPA
	TOPORS	ARL4D												RARS2	NAPG
	APTX	MPP3												PM20D2	CHMP1B
	DNAJA1	MPP2												FHL5	PSMG2
	NFX1	TMUB2												AL589740.1	SEH1L
	ANKRD18B	ATXN7L3												POU3F2	ANKRD29
	PTENP1-AS	RUNDC3A												FBXL4	B4GALT6
	AL356489.2	FAM171A2												AL513550.1	AC017100.1
	UBE2R2	ADAM11												AL133338.1	AC015967.1
	UBAP2	EFTUD2												LIN28B	INO80C
	AL355377.3	DCAKD												BVES	C18orf21
	RMRP	ACBD4												BVES-AS1	FHOD3
	GNE	HEXIM2												AL096794.1	AC015961.1
	ZCCHC7	FMNL1												BEND3	RIT2
	ZBTB5	CRHR1												OSTM1-AS1	SYT4
	DCAF10	ARL17A												NR2E1	ATP5F1A
	SLC25A51	WNT9B												AFG1L	C18orf25
	ANKRD18A	SCRN2												Z95118.2	AC090241.2
	CNTNAP3	PNPO												CD164	HDHD2
	GLIDR	NFE2L1												PPIL6	IER3IP1
	CNTNAP3B	SNX11												SMPD2	RAB27B
	ANKRD20A4	UBE2Z												DDO	TXNL1
	CBWD5	PHOSPHO1												GTF3C6	WDR7
	AL136317.2	PHB												AL080317.1	FECH
	ANKRD20A3	NXPH3												TRAF3IP2-AS1	VPS4B
	ZNF658	KAT7												TRAF3IP2	CDH7
	ANKRD20A1	ITGA3												Z97989.1	TMX3
	CBWD3	PDK2												FYN	AC091138.1
	AL161457.2	XYLT2												LAMA4	TXNL4A
	SMC5	MRPL27												AL590550.1	KISS1R
	AL162390.1	LRRC59												FRK	CIRBP
	C9orf85	RSAD1												CALHM6	UQCR11
	PCSK5	SPATA20												FAM162B	OAZ1
	VPS13A	SCPEP1												PLN	AC005944.1
	GNAQ	DYNLL2												MCM9	SMIM24
	CEP78	TSPOAP1-AS1												ASF1A	SHD
	AL158154.3	RNF43												GJA1	MPND
	FRMD3	BCAS3												AL512283.1	MIR7-3HG
	GKAP1	CYB561												TPD52L1	NDUFA11
	KIF27	ACE												AL365259.1	TNFSF9
	RMI1	TACO1												HEY2	MCOLN1
	AGTPBP1	STRADA												LAMA2	UBL5
	AL353743.2	LIMD2												MOXD1	PIN1
	NAA35	AC007448.4												SLC18B1	FDX2
	C9orf153	COG1												LINC00326	CDC37
	TUT7	FAM104A												EYA4	CDKN2D
	C9orf170	FADS6												SLC2A12	AC011472.4
	AL353748.3	KCTD2												LINC01010	AC008543.1
	SECISBP2	ARMC7												ALDH8A1	ZNF563
	NFIL3	NUP85												PDE7B	PRDX2
	NOL8	GGA3												AL023284.4	FARSA
	BICD2	GALK1												AL024508.2	AKAP8
	FAM120AOS	WBP2												IL20RA	SMIM7
	PTPDC1	MRPL38												IFNGR1	AC024075.2
	AL158152.1	EXOC7												PERP	MRPL34
	AL691447.2	RNF157												NHSL1	IL12RB1
	PCAT7	CYGB												AL590617.2	LSM4
	LINC00476	SRSF2												LINC01625	HAPLN4
	ERCC6L2	SNHG20												ADGRG6	ZNF738
	ZNF510	SEPTIN9												LINC01277	UQCRFS1
	MFSD14C	AC021683.3												FUCA2	POP4
	AL590705.1	AC021683.2												STX11	NUDT19
	CCDC180	PGS1												EPM2A	PDCD2L
	NCBP1	DNAH17												FBXO30	COX6B1
	ANP32B	DNAH17-AS1												RAB32	SDHAF1
	ERP44	TIMP2												SASH1	COX7A1
	CAVIN4	CANT1												UST	ZNF567
	RNF20	SGSH												AL031056.2	SPINT2
	SMC2	SLC26A11												SUMO4	PSMD8
	FSD1L	AC124319.2												ZC3H12D	EIF3K
	FKTN	ENDOV												NUP43	HNRNPL
	ZNF462	CHMP6												ULBP2	EID2
	CTNNAL1	BAIAP2-DT												ULBP3	CNFN
	TMEM245	BAHCC1												PLEKHG1	ZNF575
	PALM2-AKAP2	FAAP100												ZBTB2	IRGQ
	SVEP1	NPLOC4												FBXO5	ZNF576
	ECPAS	OXLD1												AL596202.1	ZNF222
	PTBP3	HGS												AL355297.3	ZNF223
	KIAA1958	MRPL12												AL355297.4	ZNF233
	INIP	SLC25A10												DYNLT1	PNMA8C
	ZNF883	MCRIP1												TAGAP	PNMA8A
	ZFP37	ARHGDIA												SOD2-OT1	AC093503.2
	FKBP15	NPB												PNLDC1	FKRP
	MEGF9	PCYT2												SLC22A3	SAE1
	CNTRL	ASPSCR1												PACRG-AS1	CYTH2
	TTLL11	CENPX												CAHM	LIN7B
	PDCL	RAC3												AL450345.2	FAM71E1
	RC3H2	GPS1												AL121956.6	KLK5
	ZBTB6	DUS1L												SFT2D1	KLK7
	AC007066.2	FASN												AL022069.3	HAS1
	RABGAP1	CSNK1D												AL022069.1	VSTM1
	STRBP	AC132872.1												CCR6	NLRP2
	GOLGA1	OGFOD3												AFDN-DT	SMIM17
	HSPA5	HEXD												KIF25	PEG3
	GAPVD1	CYBC1												DACT2	ZNF460-AS1
	MAPKAP1	NARF												SMOC2	TRAPPC2B
	ZBTB43	FOXK2												AL009176.1	ZNF530
	GOLGA2	FN3KRP												C6orf120	ZSCAN18
	SET	TBCD												PHF10	ZNF329
	C9orf78	B3GNTL1												TCTE3	ERVK3-1
	SETX	MTCL1												AL596442.2	ZNF584
	TTF1	MPPE1												DLL1	NSFL1C
	DDX31	LDLRAD4												AC093627.5	SNRPB
	TSC1	TMEM241												AC093627.4	ZNF343
	ABO	RMC1												AC147651.1	IDH3B
	SURF6	CABYR												DNAAF5	FASTKD5
	REXO4	TPGS2												GET4	PANK2
	LCN15	RNF165												AC073957.3	ADRA1D
	ZMYND11	ST8SIA5												GPR146	PRNP
	DIP2C	MBD1												GPER1	TMEM230
	GTPBP4	TNFRSF11A												AC091729.3	LINC00654
	NET1	AC026585.1												AC102953.2	CHGB
	TASOR2	CNDP2												ELFN1	TMX4
	ANKRD16	CTDP1												NUDT1	SNAP25
	RBM17	KCNG2												SNX8	MKKS
	KIN	SLC66A2												LFNG	TASP1
	TAF3	RBFA												AMZ1	NDUFAF5
	CELF2	AC010641.2												GNA12	PCSK2
	USP6NL	TPGS1												CARD11	KAT14
	UPF2	POLRMT												SDK1	POLR3F
	PRPF18	FGF22												RADIL	SMIM26
	FRMD4A	RNF126												MMD2	NAA20
	CDNF	PLPPR3												SLC29A4	GZF1
	HSPA14	WDR18												TNRC18	NAPB
	DCLRE1C	POLR2E												KDELR2	APMAP
	NMT2	CBARP												ZNF853	POFUT1
	C1QL3	ATP5F1D												ZNF316	CHMP4B
	TRDMT1	FAM174C												AC005532.1	DYNLRB1
	STAM	PWWP3A												AC004982.1	GSS
	AL450384.2	NDUFS7												AC004982.2	MYH7B
	NSUN6	GAMT												AC011287.1	NORAD
	ARL5B	APC2												AC073332.1	RAB5IF
	MLLT10	REEP6												HDAC9	NDRG3
	DNAJC1	AP3D1												AC004130.2	MROH8
	BMI1	DOT1L												SP8	AL021395.1
	AL139815.1	PLEKHJ1												CDCA7L	FITM2
	ARHGAP21	LINGO3												SNHG26	SERINC3
	ANKRD26	TIMM13												GPNMB	TNNC2
	YME1L1	DIRAS1												STK31	SLC12A5
	MASTL	SLC39A3												NFE2L3	SULF2
	ACBD5	SGTA												AC004540.2	CSE1L
	WAC-AS1	THOP1												HIBADH	RNF114
	WAC	ZNF554												TRIL	UBE2V1
	MTPAP	TLE5												CPVL	BCAS4
	ZNF438	GNA15												AC007036.2	DPM1
	ZEB1	NCLN												ZNRF2	MOCS3
	ARHGAP12	FZR1												LINC01176	ZFP64
	KIF5B	MFSD12												NOD1	CSTF1
	EPC1	PIP5K1C												CRHR2	RAE1
	CCDC7	MATK												INMT	VAPB
	NRP1	ZFR2												ADCYAP1R1	GNAS
	ZNF248	ATCAY												PPP1R17	COL9A3
	ZNF33A	DAPK3												LINC00997	HAR1A
	ZNF37A	MAP2K2												AC018648.1	RBM11
	ZNF33B	SIRT6												KBTBD2	AJ009632.2
	BMS1	ANKRD24												BBS9	AP000223.1
	CSGALNACT2	YJU2												HERPUD2	MRPL39
	WASHC2C	FSD1												AC018647.2	ATP5PF
	ERCC6	UBXN6												AOAH	APP
	PARG	HDGFL2												SFRP4	RWDD2B
	WASHC2A	TNFAIP8L1												TRGC2	CCT8
	SGMS1	MYDGF												MPLKIP	SOD1
	SGMS1-AS1	AC005523.1												SUGCT	SYNJ1
	TFAM	FEM1A												INHBA	ATP5PO
	FAM13C	AC005523.2												GLI3	CBR3-AS1
	CCDC6	TICAM1												AC010132.4	DOP1B
	ANK3	MICOS13												AC005537.1	CHAF1B
	CDK1	HSD11B1L												LINC00957	VPS26C
	ARID5B	LONP1												PGAM2	ETS2
	JMJD1C	PRR22												POLM	PSMG1
	CTNNA3	DUS3L												AC004938.2	GET1
	LRRTM3	CLPP												H2AFV	PCP4
	SIRT1	ALKBH7												AC004854.2	SUMO3
	HERC4	PSPN												IGFBP3	AP000525.1
	PBLD	TUBB4A												TNS3	ATP6V1E1
	RUFY2	ARHGEF18												HUS1	BCL2L13
	TET1	CAMSAP3												AC005153.1	AC016027.1
	CCAR1	XAB2												LINC01445	C22orf39
	DDX50	TRAPPC5												EGFR	RANBP1
	DDX21	EVI5L												PSPH	PI4KA
	DNAJC9	PRR36												SUMF2	RSPH14
	VCL	TGFBR3L												PHKG1	CHCHD10
	KAT6B	SNAPC2												NUPR2	MIF
	SAMD8	CTXN1												AC073349.1	NIPSNAP1
	ZNF503	AC010336.5												ERV3-1	SF3A1
	KCNMA1	TIMM44												LINC00174	DEPDC5
	POLR3A	CD320												AC008267.5	YWHAH
	NUTM2B-AS1	PRAM1												KCTD7	RTCB
	AL512662.2	ZNF414												AC006001.2	AL024495.1
	CCSER2	ZNF177												AC027644.3	AL022313.4
	WAPL	FBXL12												LINC02604	LGALS1
	SHLD2	SHFL												TYW1	KDELR3
	NUTM2A-AS1	PPAN												AUTS2	TOMM22
	IFIT2	EIF3G												AC211476.6	ADSL
	IFIT5	MRPL4												FZD9	XRCC6
	KIF20B	PDE4A												ABHD11	SNU13
	PCGF5	KEAP1												AC005081.1	SEPTIN3
	TNKS2	ATG4D												GTF2IRD1	NDUFA6
	BTAF1	ILF3												NCF1	MCAT
	IDE	YIPF2												CASTOR2	MPPED1
	EXOC6	RAB3D												RCC1L	SAMM50
	AL157396.1	TMEM205												GTF2IRD2B	NUP50-DT
	SLC35G1	ZNF653												TRIM73	ATXN10
[truncated: 3,396 more rows]

## Sheet: CEN_modules
CEN_black	CEN_blue	CEN_brown	CEN_cyan	CEN_green	CEN_greenyellow	CEN_grey60	CEN_lightcyan	CEN_lightgreen	CEN_lightyellow	CEN_magenta	CEN_midnightblue	CEN_pink	CEN_purple	CEN_red	CEN_royalblue	CEN_salmon	CEN_tan	CEN_turquoise	CEN_yellow
VWA1	AL627309.1	AL645728.1	ISG15	NOC2L	MAD2L2	LRRC38	ATAD3B	GRIK3	PTGFR	AURKAIP1	TNFRSF1B	HES4	SLC2A5	LINC01409	CAPZA1	ACAP3	KCNAB2	FAM41C	MXRA8
VAMP3	AL627309.5	CDK11B	FBXO6	KLHL17	PDPN	ESRRG	PLCH2	RAB3B	RGS8	MRPL20	FBLIM1	SRARP	C1QA	LINC01128	KRTCAP2	TNFRSF25	MIR34AHG	C1orf159	FAAP20
SPSB1	LINC00115	CDK11A	TMEM50A	SDF4	ASAP3	KCNS3	PRXL2B	NOS1AP	PLD5	RPL22	ALPL	EPHA2	C1QC	NPHP4	HLA.DQB1	FBXO44	SLC25A34	TNFRSF18	PEX10
RBP7	SAMD11	LZIC	LINC02574	INTS11	SFN	EFR3B	AC242022.2	B3GALT2	THSD7B	MICOS10	GJA4	CDA	C1QB	PHF13	C6orf226	CLCN6	LYPLA2	TNFRSF4	HES5
NIPAL3	AL645608.7	KIF1B	IFI6	DVL1	MAP3K6	KCNK3	CAMK2N1	LRP1B	DLX1	RPL11	HEYL	HSPG2	PTAFR	UBE4B	AC002456.1	IGSF21	POU3F1	B3GALT6	PRDM16.DT
RCAN3	AGRN	PRDM2	IFI44L	CCNL2	PHC2	LBH	MAN1C1	RPRM	RGS12	HMGN2	VCAM1	FAM110D	LAPTM5	VPS13D	CYREN	RAP1GAP	RIMKLA	C1QTNF12	PRDM16
CLIC4	UBE2J2	FHAD1	IFI44	TMEM240	GADD45A	FBLN7	NCDN	SH3BP5	SLC10A4	NUDC	ALX3	FGR	COL8A2	OTUD3	PPP2CB	PUM1	ELAVL4	PUSL1	ENO1
LDLRAP1	SCNN1D	UBR4	GBP3	FNDC10	GBP2	NXPH2	RIMS3	FEZF2	CCNG2	C1orf122	OLFML3	TINAGL1	CSF3R	HTR1D	ZNF706	HPCA	TTC39A	CPTP	H6PD
RPS6KA1	ATAD3C	HP1BP3	GBP1	MIB2	SLC44A3	LYPD6	GPR88	PRICKLE2	NDNF	PPCS	CASQ2	EVA1B	CD53	FAM76A	APH1B	ZYG11B	EXTL2	MRPL20.AS1	SLC25A33
PTP4A2	MMP23B	EIF4G3	GSTM1	SLC35E2A	CHI3L2	GAD1	C1orf115	FILIP1L	NPR3	YBX1	TBX15	MFSD2A	C1orf162	SMPDL3B	FAH	SSBP3	AMIGO1	AL391244.2	DISP3
MARCKSL1	NADK	USP48	MOV10	SKI	LINC00623	DLX2	ZBTB18	SLC7A14	CXCL14	RPS8	GJA5	SLC2A1	TMIGD3	PTPRU	KCTD13	CELSR2	KCNA2	ANKRD65	FBXO2
RHBDL2	PRKCZ.AS1	LUZP1	HIST2H2AA4	AL513477.2	S100A10	SP9	ALKAL2	PEX5L	KCNIP1	SCP2	ADAMTS4	TIE1	ADORA3	BSDC1	CKLF	SLC6A17	SV2A	ATAD3A	DRAXIN
COL9A2	TNFRSF14.AS1	HNRNPR	ADAR	AL139246.5	S100A3	ZNF804A	HPCAL1	DGKG	GCNT2	TMEM59	KIAA0040	PODN	FCGR1B	HPCAL4	MTRNR2L1	MEF2D	ECM1	SSU72	AGTRAP
TMEM125	TTC34	TCEA3	AIDA	TNFRSF14	SLC27A3	LANCL1	LRATD1	EPHA5	CNR1	RPL5	NIBAN1	SLC1A7	FCGR1A	SGIP1	KANSL1.AS1	KCNJ9	CHRNB2	AL691432.4	DHRS3
ELOVL1	CEP104	ELOA	NRIR	WRAP73	SLC39A1	ERBB4	ITPRIPL1	SYNPO2	VIP	RPS27	FMOD	LEPR	CTSS	IL12RB2	MXRA7	IGSF8	FAM189B	AL691432.2	SZRD1
IPO13	DFFB	SRRM1	CMPK2	AJAP1	MUC1	DNER	C1QL2	MARCH1	SP8	C1orf43	IRF6	ST6GALNAC3	TNFAIP8L2	DIRAS3	HSD17B14	RABGAP1L	RUSC1	SLC35E2B	NECAP2
SLC6A9	NOL9	SYF2	RSAD2	CHD5	SELL	NPPC	ACVR1C	TENM3	DLX6.AS1	DPM3	NID1	ADGRL4	S100A11	LRRC7	SLC27A5	TMEM9	ARHGEF11	GNB1	PADI2
TESK2	KLHL21	DNAJC8	LPIN1	GPR153	RGL1	ARL4C	ITGA4	AC008780.1	DLX5	SSR2	FOSL2	GBP4	S100A9	PTGER3	AL109809.5	PPFIA4	QSOX1	AL109917.1	ALDH4A1
NASP	CAMTA1	KHDRBS1	EIF2AK2	PLEKHG5	CHI3L1	SLC6A1	NEUROD1	MCTP1	RELN	LAMTOR2	CYP1B1	ARHGAP29	S100A12	AK5	BX537318.1	STUM	SYT2	TMEM52	AKR7A3
LURAP1	Z98884.2	ZBTB8A	EPCAM	ZBTB48	BTG2	GRIP2	MYO1B	GSTA1	CHRNA2	MRPL24	GPAT2	PALMD	S100A8	C1orf52	RPS4Y1	PGBD5	ADORA1	CFAP74	AKR7A2
EFCAB14	PER3	RBBP4	PNPT1	SRM	SLC66A3	ZNF385D	GPC1	FILIP1	PENK	UFC1	IL1R1	SLC16A4	S100A4	LMO4	AC006157.1	FAM49A	SMYD2	AL391845.2	PLA2G5
ATG4C	ERRFI1	ZMYM1	PAX8.AS1	MTHFR	RHOB	CACNA2D2	RTP5	SLC35F1	CRH	GAS5	CD8B2	SLC16A1	MNDA	AC104836.1	ZFY	SELENOI	AC104794.3	GABRD	ECE1
CLCA2	RERE	SFPQ	PAX8	PLEKHM2	AC092164.1	C3orf18	DCLK3	THEMIS	LAPTM4B	NENF	MALL	TENT5C	IFI16	TLCD4	PCDH11Y	MAPRE3	AAK1	PRKCZ	ID3
CLCA4	TMEM201	ZMYM4	NMI	CROCC	LTBP1	KCNAB1	LINC02009	ETV1	TP53I11	SRP9	TFPI	IL6R	SLAMF8	LINC02607	PRKY	EHD3	MGAT5	MORN1	HMGCL
SH3GLB1	NMNAT1	CLSPN	IFIH1	IFFO2	ZFP36L2	CAMK2N2	AC110491.1	SEMA3E	HTR3A	H3F3A	COL3A1	SHE	CD84	PLPPR4	USP9Y	TMEM178A	SCN1A.AS1	RER1	SELENON
LRRC8C.DT	PGD	THRAP3	STAT1	NBL1	AC009309.1	OSTN	SLC12A8	SEMA3A	PTHLH	GUK1	DES	ADAM15	FCER1G	SLC35A3	DDX3Y	BCL11A	SCN1A	PANK4	WASF2
LRRC8D	DFFA	GNL2	SPATS2L	RSRP1	ARID5A	SLIT2	AC080132.1	PEG10	TAC3	COX20	KCNE4	PEAR1	FCGR2A	MFSD14A	UTY	PPP3R1	COL5A2	ARHGEF16	XKR8
STXBP3	CASZ1	UTP11	SP110	EXTL1	CNGA3	PPARGC1A	GABRA4	FOXP2	SLC17A8	RPS7	COL4A4	ACKR1	FCGR3A	KIAA1324	TMSB4Y	ADD2	ADAM23	MEGF6	SDC3
SORT1	TARDBP	PABPC4	SP100	SLC9A1	STEAP3	LGI2	HOPX	TLE4	IGF1	SF3B6	COL4A3	DUSP23	FCGR3B	OVGP1	NLGN4Y	LONRF2	IGFBP2	TPRG1L	COL16A1
RAP1A	ANGPTL7	SMAP2	LRRC3B	WDTC1	FZD5	KIT	FREM3	RASEF	RIMBP2	OST4	COL6A3	TAGLN2	FCGR2B	INKA2	TTTY14	CLASP1	SLC4A3	SMIM1	HDAC1
AC245297.2	UBIAD1	ZFP69B	LTF	TMEM222	TMBIM1	NMU	GLRA3	SHC3	NR2F2	ATRAID	TIMP4	F11R	NCF2	KCND3	AC010889.1	TBR1	SGPP2	LRRC47	SYNC
OTUD7B	C1orf167	CCDC30	SHISA5	AHDC1	B3GNT7	MEPE	AC010266.2	KIAA1217	CALB2	RPS27A	FBLN2	RGS5	RGS1	WNT2B	KDM5D	IQSEC1	PRSS56	C1orf174	AK2
CA14	PLOD1	SVBP	UBA7	OPRD1	OTOS	PLCXD3	AC091938.1	PHYHIPL	NECAB2	SNRPG	SEMA3G	RCSD1	PTPRC	SYT6	EIF1AY	SACM1L	GRM7	LINC01346	TMEM35B
CERS2	MIIP	IPP	PARP9	TMEM39B	MYD88	HAPLN1	PDZD2	CYP26A1	YJEFN3	POLE4	NT5DC2	SELE	LINC01736	LINC00622	AC004556.3	P4HTM	ATP2B2	AL805961.1	FHL3
MINDY1	TMEM51.AS1	PIK3R3	DTX3L	KIAA1522	CTNNB1	ST8SIA4	CCNO	ADRA2A	NPAS1	RNF181	ADAMTS9	FMO3	PLEK	BCL9		BSN	UQCRC1	AL031847.1	HYI
EFNA1	TMEM51	SPATA6	PARP14	ZNF362	CCR5	PAM	CARTPT	PDZRN4	SLC24A3	RPL31	VGLL3	FMO2	VAMP8	AC239868.1		WDR82	PODXL2	RNF207	AL139220.2
LMNA	CASP9	EPS15	PLSCR1	CSMD2	IMPDH2	CITED2	RASGRF2	ANKS1B	SHISA8	CHCHD5	PROS1	CFH	MARCO	PRUNE1		PLXNA1	CPLX1	ICMT	CCDC163
PAQR6	AL450998.2	NRDC	LINC01322	DLGAP3	CISH	NXPH1	DTWD2	GNPTAB	AP1S2	MZT2A	COL8A1	PRELP	CXCR2	PIP5K1A		ABCC5	GPAT3	ACOT7	PRDX1
HAPLN2	SPEN	ZFYVE9	AC026316.5	EPHA10	FSTL1	VWC2	CTXN3	TMEM233	ZCCHC12	EEF1B2	CP	CD34	INPP5D	INTS3		FAM131A	QRFPR	THAP3	MOB3C
ARPC5	ZBTB17	PRPF38A	RTP4	NFYC	ZIC1	DLX6	SOWAHA	DGKH		RPL37A	ADH1B	TRIM58	CX3CR1	UBAP2L		CRMP1	AC093599.2	DNAJC11	GPX7
NEK7	HSPB7	TUT4	LAP3	KCNQ4	IL1RAP	TAC1	CAMK2A	DACH1		COPS9	ENPEP	MATN3	CCR1	USF1		PPP2R2C	FHDC1	CAMTA1.DT	ECHDC2
PHLDA3	ARHGEF19	TCEANC2	PPM1K	PTPRF	TFRC	WNT16	TMEM170B	LMO7		RPL32	PDE5A	SLC5A6	STAB1	OLFML2B		NWD2	MAP9	PARK7	CPT2
PIK3C2B	AL109627.1	MYSM1	HERC6	KDM4A	WDR1	TRBC2	PRRT1	SLITRK1		LSM3	PCDH18	CRIM1	HCLS1	SH2D1B		ATP8A1	SV2C	SLC45A1	MROH7
NFASC	FBXO42	HOOK1	HERC5	CCDC24	RELL1	PNOC	ZNF76	BCL11B		RPL15	EDNRA	EPAS1	CD86	BRINP2		NPY1R	ACSL6	GPR157	PLPP3
CNTN2	LINC01772	LINC01748	DDX60	LRRC41	TLR10	TCIM	TRERF1	MEIS2		RPSA	VEGFC	GYPC	P2RY13	RALGPS2		TRIO	RELL2	BX323043.1	FGGY
TMCC2	NBPF1	USP1	DDX60L	FAAH	CXCL2	ZMAT4	TPBG	ISLR		RPL14	C7	LIMS2	P2RY12	STX6		CDH10	LCP2	LINC02606	CYP2J2
CDK18	BX284668.5	ITGB3BP	AC097534.2	TMEM167B	PLAC8	ANK1	LINC00326	MCTP2		TMA7	EBF1	ACVR1	MFSD1	CACNA1E		LMBRD2	RCAN2	PIK3CD	NFIA
SLC45A3	RCC2	JAK1	ANKRD37	PSRC1	CFI	SULF1	TIAM2	HS3ST4		RHOA	KCNMB1	LY75	KLHL6	PTGS2		LNPEP	PRKAR1B	CLSTN1	DOCK7
CD55	ARHGEF10L	WDR78	C5orf49	ATXN7L2	OSMR.AS1	PIP5K1B	SDK1	ZFHX3		RPL29	F13A1	COBLL1	ST6GAL1	KCNT2		SPOCK1	MAD1L1	CTNNBIP1	PGM1
PACC1	EMC1.AS1	MIER1	MRPS30.DT	AL355488.1	OSMR	LHX6	ARL4A	DOK6		SELENOK	BMP6	NOSTRIN	TMEM156	ATP2B4		SLC6A7	EPDR1	AL139424.2	CACHD1
ATF3	TMCO4	SERBP1	GTF2H2	PIAS3	ARRDC3	ASS1	WIPF3	GALR1		RPL24	TEAD3	SLC40A1	RBM47	UTP25		GRIA1	OGDH	CENPS	RAVER2
PROX1	FAM43B	AL158840.1	ATP6AP1L	SETDB1	PDLIM4	GAD2	CRHR2	PLCB4		ATG3	TBX18	CAVIN2	SPP1	SERTAD4		CPLX2	ACHE	CORT	AK4
ENAH	NBPF3	ZRANB2	ERAP1	PI4KB	IRF1	LINC01166	VSTM2A	PAK5		COX17	LAMA4	FN1	HPGDS	ANGEL2		UNC5A	VGF	PEX14	LEPROT
AL591895.1	ZBTB40	LRRC53	ERAP2	CELF3	GFPT2	UBASH3B	SEMA3C	NUDT10		CNBP	PLN	TNS1	TLR2	COQ8A		FAM153A	LRRC4	AL109811.2	PDE4B
TMEM63A	EPHB2	ERICH3	C5orf56	ATP8B2	AL391422.4	TSPAN9	CACNA2D1	PCDH11X		RNF7	SLC22A3	FAM124B	FYB1	TRIM17		SMIM13	ZYX	EXOSC10	GNG12
PARP1	LINC01355	AC118549.1	CANX	THBS3	TXNDC5	KCNC2	STEAP2			RPL22L1	IL6	SLC19A3	DAB2	CCSAP		RIPOR2	AC008060.4	EXOSC10.AS1	WLS
GJC2	ZNF436	MIGA1	HIST1H1C	UBQLN4	SLC39A7	BTBD11	COL26A1			RPL35A	AC007036.2	LMCD1	CD180	GALNT2		SYNGAP1	LGI3	MTOR	GNG5
RHOU	PNRC2	NEXN	HIST1H2AC	ISG20L2	CDKN1A	PPTC7	LINC01007			C4orf48	SFRP4	FGD5	LHFPL2	TARBP1		TMEM30A	NEFM	NPPA	CTBS
SILC1	SRSF10	TTLL7	BTN3A2	CADM3	PIM1	TMEM132C	KCND2			FAM200B	IGFBP3	RBMS3	TGFBI	ACTN2		ADAP1	NEFL	KIAA2013	LPAR3
MBOAT2	IFNLR1	SSX2IP	BTN3A1	NHLH1	FBXL4	SIAH3	DPP6			RPL9	STEAP4	TGFBR2	CD14	CHRM3		NUDCD3	NRG1	MFN2	DDAH1
DPYSL5	NCMAP	AC092807.3	BTN3A3	USP21	SOD2	GJD2	AC027251.1			PYURF	COL1A2	CMTM8	CSF1R	CNST		GALNT17	SDCBP	KAZN	HS2ST1
RASGRP3	RUNX3	ZNHIT6	HLA.F	ILDR2	FAM20C	CPLX3	PRAG1			RPL34	PCOLCE	CLEC3B	CD74	LINC01341		STX1A	RRM2B	EFHD2	TGFBR3
FOXN2	AL031432.4	ODF2L	HLA.C	XPR1	KDELR2	RPP25	PSD3			SNHG8	CALD1	PTH1R	HAVCR2	SH3BP5L		RHBDD2	AC068228.3	DNAJC16	ABCD3
VRK2	MACO1	PKN2	HLA.B	MR1	AQP1	TOX3	LPL			C4orf3	AC004889.1	SPINK8	DOCK2	PXDN		CASD1	FAM135B	AGMAT	F3
TGFA	PAFAH2	ZNF326	HCP5	SMG7	POLD2	AC092376.2	EGR3			NDUFC1	RBPMS	SEMA3F	LY86	MYT1L		MTPN	TTC39B	DDI2	CNN3
PAIP2B	PDIK1L	ZNF644	HLA.DRB5	IPO9	MYO1G	KCNAB3	VXN			RPS3A	PI15	HYAL1	TRIM38	RNASEH1		EPHB6	FAM214B	UQCRHL	RWDD3
DYSF	CNKSR1	HFM1	HLA.DOB	ARL8A	TPST1	CYGB	CALB1			NDUFS6	COL14A1	HYAL2	LST1	ID2		AGAP3	PRUNE2	FAM131C	CDC14A
STAMBP	CEP85	BTBD8	TAP2	TMEM81	NAMPT	AKAIN1	TMEM65			RPL37	PTP4A3	MUSTN1	AIF1	KIDINS220		LINC00599	WNK2	CPLANE2	S1PR1
RTKN	SH3BGRL3	RPAP2	PSMB8	PLXNA2	HILPDA	PTPRM	DAPK1			SETD9	AC100803.4	FLNB	CLIC1	PUM2		DMTN	SLC2A6	AL137802.2	C1orf194
MAL	ARID1A	EVI5	PSMB8.AS1	BATF3	FLNC	MYO5B	TMOD1			NDUFAF2	TPM2	EOGT	HLA-DRA	AC013472.3		PHYHIP	DIPK1B	ATP13A2	GSTM2
FAM178B	ZDHHC18	MTF2	PSMB9	PTPN14	TMEM209	SLC32A1	PTGES			BTF3	S1PR3	PLA1A	HLA-DRB1	PPP1CB		PTK2B	MKX	SDHB	GSTM5
MAP4K4	GPN2	DNTTIP2	TAP1	CNIH4	SLC39A14	MAFB	OLFM1			RPS23	OGN	HEG1	HLA-DQA1	GALNT14		GSR	AL450313.1	PADI4	GSTM3
SEPTIN10	FCN3	AC092802.1	TAPBP	TRIM11	STC1	TIAM1	CACNB2			NDUFA2	COL15A1	GATA2	HLA-DQA2	VIT		MIR124.2HG	RET	PAX7	AHCYL1
BIN1	AL020997.3	SASS6	FKBP5	PCNX2	CEBPD	INPP5J	ABI1			RPS14	OLFML2A	TM4SF18	HLA-DMB	CEBPZOS		SYBU	CAMK2G	AL137127.1	PIFO
NCKAP5	PPP1R8	LRRC39	ETV7	MTRNR2L11	RDH10	PVALB	FFAR4			ATOX1	LAMC3	TM4SF1	HLA-DMA	MAP4K3		KIFC2	HIF1AN	EMC1	RHOC
ZEB2	EYA3	DBT	VEGFA	ZNF692	CRISPLD1	CERK	RBP4			HIGD2A	ABO	P2RY14	HLA-DOA	MTA3		FAM219A	PDZD7	MRTO4	CD58
FMNL2	AL353622.1	RTCA.AS1	SLC25A27	RNF144A	FABP5	ARX	KCNIP2			RACK1	LCN6	MECOM	HLA-DPA1	PPM1B		RUSC2	INA	SLC66A1	PHGDH
ERMN	SESN2	RNPC3	SAMD9	GRHL1	MATN2		GPR26			ZSCAN16.AS1	ITIH2	TNFSF10	HLA-DPB1	PRKCE		TMEFF1	GFRA1	CAPZB	NOTCH2
PKP4	PHACTR4	AL356488.2	SAMD9L	DNMT3A	ANXA1		CHST1			LSM2	SVIL	PROM1	TREM2	NRXN1		DNM1	HSPA12A	HTR6	ANKRD35
LRP2	RCC1	MAGI3	ZC3HAV1	UCN	TNC		EHBP1L1			SNHG32	CXCL12	SHISA3	FHL5	B3GNT2		ZER1	INPP5F	UBXN10.AS1	LIX1L
DYNC1I2	SNHG3	TRIM33	PARP12	GTF3C2	FPGS		RIN1			RPS18	COL13A1	AC114757.1	DSE	WDR92		SH3GLB2	OAT	UBXN10	TXNIP
WIPF1	SNHG12	TTF2	AC036214.1	IFT172	WDR34		GPR83			RPS10	PLAC9	SULT1B1	RNASET2	EGR4		KCNT1	TCERG1L	LINC01141	APH1A
HAGLR	LINC01715	MAN1A2	BAALC.AS1	ATL2	LINC00963		CNTN5			SNRPC	ACTA2	CXCL11	SCIN	LRRTM4		GPSM1	ADGRA1	MUL1	C1orf54
HOXD1	AL360012.1	WDR3	LY6E	PKDCC	RALGDS		LINC02552			RPL10A	CH25H	ANXA3	CPVL	TGOLN2		NPDC1	CEND1	PINK1	SELENBP1
C2orf88	GMEB1	SRGAP2C	PARP10	KCNK12	PFKFB3		GRIA4			SRSF3	C11orf96	ABCG2	TRGC2	SMYD1		HK1	IFITM10	PINK1.AS	S100A6
RFTN2	EPB41	SRGAP2B	DDX58	TIA1	LINC02649		C11orf87			CCDC167	ANO1	EMCN	LAT2	CIAO1		PPP3CB	SLC22A18AS	DDOST	S100A2
PLCL1	TMEM200B	NBPF20	CHMP5	SFXN5	RSU1		KIRREL3			DNPH1	TAGLN	SLC39A8	FGL2	CNNM4		ZSWIM8	PHLDA2	KIF17	BX470102.2
LINC01877	SRSF4	RBM8A	ARMC3	FBXO41	NRP1		LINC02714			EEF1A1	MCAM	LEF1	ARPC1B	MGAT4A		SLIT1	MRGPRE	SH2D5	S100A16
LINC01792	MATN1	POLR3GL	AL356056.2	TET3	DEPP1		SLC2A13			GTF3C6	YBX3	SLC12A7	CREB3L2	KIAA1211L		SLC25A22	NRIP3	LINC00339	S100A13
CYP27A1	MATN1.AS1	NBPF10	IFIT2	MRPL53	CHST3		TESPA1			FAM229B	H2AFJ	DAP	TBXAS1	AFF3		TOLLIP	KCNC1	CDC42	S100A1
DOCK10	KPNA6	AC242426.2	IFIT3	PLGLB1	PPIF		DGKA			HDDC2	MGP	CARD6	GIMAP8	NPAS2		BRSK2	DNAJC4	WNT4	RAB13
PTMA	TXLNA	HIST2H2AC	IFIT1	THNSL2	PLPP4		NT5DC3			RPS12	PDE3A	ITGA1	GIMAP4	CREG2		APBB1	ESRRA	EPHA8	KCNN3
EFHD1	FAM167B	ANP32E	IFIT5	FAHD2A	RNH1		CUX2			MPC1	AVPR1A	ELOVL7	CTSB	ST6GAL2		DGKZ	GAL	KDM1A	PMVK
SH3BP4	FAM229A	TCHH	IFITM1	TMEM127	CD44		CIT			NUDT1	LUM	MARVELD2	MSR1	PTPN4		MADD	SCN4B	ZNF436.AS1	PBXIP1
AGAP1	ZBTB8B	TPM3	IRF7	SEMA4C	ARHGAP1		CAMKK2			TOMM7	BTG1	OCLN	ADAM28	TUBA3D		YPEL4	SORL1	ELOA.AS1	AC234582.1
BOK	S100PBP	ASH1L	TRIM21	RNF149	FADS1		PITPNM2			LSM5	FZD10	FOXD1	LYN	AJ239322.1		SYT7	NRIP2	PITHD1	SCAMP3
HDAC11	TMEM54	GON4L	TRIM34	LINC01106	GANAB		LINC00507			TP53TG1	MEDAG	ECSCR	SLA	CACNB4		CHRM1	KCNA1	GALE	C1orf61
KCNH8	TRIM62	GPATCH4	TRIM22	SMPD4	CSKMT		TSC22D1			SEM1	COL4A1	TMEM173	DOCK8	AC061961.1		KLC2	VAMP1	FUCA1	BCAN
MOBP	ZSCAN20	AL592295.5	ADM	PTPN18	ATL3		PCDH8			BRI3	COL4A2	CARMN	TGFBR1	NR4A2		PDE2A	TMTC1	STPG1	KCNJ10
AC006059.1	AL590434.1	ATF6	MTRNR2L8	AMER3	NUDT8		HS6ST3			LAMTOR4	F10	SLC26A2	PTGS1	MARCH7		GRAMD1B	CAPRIN2	AL031432.3	ATP1A2
HHATL	AGO4	PBX1	UBE2L6	KLHL23	AP002387.2		STXBP6			ZNHIT1	LTBP2	PDGFRB	FCN1	SLC4A10		PIANP	ABCD2	RHCE	PEA15
SEMA3B.AS1	AGO1	TMCO1	SERPING1	OSBPL6	P2RY6		SSTR1			FIS1	FBLN5	SMIM3	MRC1	FAP		GPR162	SLC38A1	AL020996.1	NCSTN
SEMA3B	AGO3	DUSP27	PLAAT4	AC021851.1	COA4		ACTN1			SMIM30	CRIP1	DUSP1	APBB1IP	SCN2A		ACVR1B	SCN8A	MTFR1L	VANGL2
GPR62	AL591845.1	BLZF1	BATF2	MARS2	UCP2		CCDC88C			FMC1	THBS1	BTNL9	ALOX5	CSRNP3		SPRYD3	METTL7B	AUNIP	CFAP126
PCBP4	STK40	CCDC181	UNC93B1	METTL21A	TSKU		PPP4R4			MRPS33	RBPMS2	FOXF2	ANKRD22	GPR155		ARHGEF25	ESYT1	PAQR7	DDR2
PXK	AL031430.1	Z99572.1	IL18BP	PTH2R	VWA5A		TUNAR			SSBP1	C15orf39	FOXC1	MYOF	HNRNPA3		RPH3A	TBC1D30	STMN1	CCDC190
AC135507.1	ZC3H12A	PRRC2C	CASP1	MARCH4	STT3A		C14orf132			AC100810.1	FES	SERPINB1	BLNK	PLEKHA3		CCDC92	PLBD2	ZNF593	RXRG
FRMD4B	SNIP1	SUCO	LAG3	CNOT9	TNFRSF1A		DIO3			DCTN6	SRL	DSP	PIK3AP1	PDE1A		ULK1	CABP1	UBXN11	ALDH9A1
CLDND1	DNALI1	KLHL20	CLEC2B	STK36	LPCAT3		GOLGA8B			SMIM19	MYH11	NEDD9	RGS10	DNAJC10		GALNT9	FGF9	CD52	SFT2D2
CPOX	MTF1	AL591043.2	GPRC5A	CDK5R2	C1S		ITPKA			RPS20	MMP2	EDN1	LSP1	TMEFF2		ARHGEF7	ATP8A2	DHDDS	PRRX1
NXPE3	INPP5B	PAPPA2	STAT2	ANKZF1	C1R		ARNT2			SNHG6	CES1	RNF144B	LYVE1	HECW2		AP1G2	FLT3	PIGV	PRDX6
ALCAM	GJA9	RASAL2	HVCN1	SPEG	C1RL		BAIAP3			RPL7	CRISPLD2	HLA.A	SPI1	SATB2		GMFB	AL158196.1	GPATCH3	TNR
MYLK	MACF1	CEP350	OAS1	OBSL1	EMP1		SNN			MRPS28	SLC2A4	HLA.E	MS4A6A	C2orf69		RAB15	DCUN1D2	KDF1	ANGPTL1
TF	BMP8A	C1orf21	OAS3	STK11IP	DERA		CNGB1			UQCRB	MYOCD	NRM	MS4A4A	AOX1		GALNT16	SLC7A8	TRNP1	TOR1AIP2
AMOTL2	BMP8B	TPR	OAS2	AC009407.1	ABCC9		CMTM4			RPL30	MFAP4	IER3	MS4A7	FAM126B		VASH1.AS1	PLEKHD1	TENT5B	TOR1AIP1
PPP2R3A	TRIT1	ODR4	OASL	COPS7B	TSPAN11		CDH13			VPS13B.DT	IGFBP4	CFB	FERMT3	ICA1L		EVL	MAP3K9	SYTL1	GLUL
AC092958.1	MYCL	RGS18	LINC00463	DGKD	CDK2		RFLNB			EIF3E	KRT19	TNXB	SIPA1	ABI2		FEM1B	ANGEL1	GPR3	NPL
RNF13	RLF	RO60	EPSTI1	TWIST2	OS9		CAMKK1			EIF3H	STAT5A	NOTCH4	AP000439.2	RAPH1		SCAMP5	NRXN3	STX12	AL713852.1
TRIM59	ZMPSTE24	CDC73	PHF11	KIF1A	POC1B		TMEM132E			RPL8	TBX2	ITPR3	FOLR2	FASTKD2		AP3B2	CHGA	THEMIS2	CRB1
CLDN11	ZFP69	AL138778.1	TNFSF13B	ATG4B	DAO		RARA			CDC37L1.DT	MRC2	ADGRF5	CTSC	MREG		NPRL3	TMEM179	RPA2	DDX59.AS1
SLC7A14.AS1	AL603839.3	AL353709.1	PSME1	ING5	SDSL		CRHR1			DMAC1	C1QTNF1	CCN2	IL18	DIRC3.AS1		AC009041.2	AHNAK2	ATP5IF1	CSRP1
PLD1	NFYC.AS1	MIR181A1HG	PSME2	SRGAP3	RAB20		CA10			RPS6	CD209	IFNGR1	IL10RA	AC067956.1		MAPK8IP3	AC023310.4	MED18	SHISA4
SOX2.OT	FOXO6	AC105941.1	IRF9	LHFPL4	MMP14		CA4			SMIM27	PTGER1	PERP	LTBR	MRPL44		SYNGR3	LPCAT4	TRNAU1AP	LMOD1
MAP6D1	HIVEP3	DDX59	L3HYPDH	ARPC4	TM9SF1		GNAL			BAG1	ADGRE2	ADGRG6	LPAR5	GPR55		PKD1	SEMA7A	TAF12	GPR37L1
APOD	P3H1	CAMSAP2	RDH11	IL17RC	MAPK1IP1L		CBLN2			HINT2	NOTCH3	MYCT1	CD4	CNTN4		RAB26	RASGRF1	YTHDF2	SOX13
PAK2	ERMAP	PPP1R12B	IFI27	VHL	HIF1A		C2CD4C			GRHPR	BCAM	DACT2	PTPN6	ITPR1		ATP6V0C	AC015722.2	MECR	ETNK2
PDE6B	AL512353.1	RBBP5	B2M	VGLL4	FOS		LAMP5			SEC61B	GPR4	SMOC2	CD163	TATDN2		NAGPA	ALDH1A3	LINC01778	SLC41A1
QDPR	ZNF691	NUCKS1	TRIM69	TMEM43	SERPINA5		BTBD3			GNG10	JAG1	AL596442.2	C3AR1	MKRN2OS		DOC2A	HAGHL	NKAIN1	PFKFB2
RBPJ	SLC2A1.AS1	CR1	GABPB1.AS1	THRB	SERPINA3		VSTM2L			RPL35	THBD	GPR146	CLEC9A	ANKRD28		CX3CL1	UNKL	SNRNP40	SLC30A1
APBB2	SZT2	SYT14	ADPGK.AS1	THRB.IT1	IGHG4		EMILIN3			RPL12	CD93	GPER1	CLEC7A	RFTN1		KIAA0513	MLST8	ZCCHC17	CAPN2
LIMCH1	KDM4A.AS1	LINC00467	PML	GPD1L	IGHG1		CBLN4			AK1	MYL9	TRGC1	OLR1	NEK10		ABR	DEXI	FABP3	TP53BP2
FRYL	AL357079.1	NSL1	ISG20	TRANK1	IGHG3		PCSK1N			RPL7A	EDN3	RAMP3	PLBD1	STT3B		RAP1GAP2	UBFD1	SERINC2	EPHX1
SGCB	AL357079.2	PROX1.AS1	NLRC5	CTDSPL	PDIA3		VMA21			SURF1	ADAMTS1	ABCB1	ARHGDIB	UBP1		GAS7	SEZ6L2	PEF1	PYCR2
TMEM165	B4GALT2	CENPF	ATP2A3	VILL	AC013553.3		PNCK			PHPT1	SIK1	GNG11	PCED1B.AS1	ARPP21		RASD1	TLCD3B	ADGRB2	ITPKB
SCARB2	PLK3	KCTD3	XAF1	ACVR2B	NMB					EDF1	COL18A1	EPHB4	NCKAP1L	ITGA9		FAM106A	NDRG4	SPOCD1	AGT
UNC5C	HECTD3	GPATCH2	AC116407.2	ZBTB47	HAPLN3					MSRB2	COL6A2	CAV2	LYZ	TMEM158		USP22	ELMO3	AL049795.2	C1orf198
AC096564.1	ZSWIM5	RRP15	DHX58	AC006058.1	ARRDC4					RPS24	SUSD2	CAV1	TMEM119	PRKCD		PIP4K2B	AC015922.3	CCDC28B	FAM89A
UGT8	MUTYH	EPRS	IFI35	PTPN23	TNFRSF12A					CUEDC2	FBLN1	PODXL	SH2B3	SYNPR		NEUROD2	SLC47A1	AL049795.1	LINC01354
FAT4	CCDC17	RAB3GAP2	TRIM25	MAP4	VASN					ARL3	TIMP1	GIMAP7	ALOX5AP	GPR27		RAPGEFL1	UNC119	IQCC	GPR137B
GAB1	GPBP1L1	DUSP10	LGALS3BP	CELSR3	ITPRIPL2					RPLP2	SRPX2	GIMAP6	LCP1	SIDT1		KAT2A	FLOT2	TMEM234	AL591686.1
HHIP.AS1	RAD54L	MIA3	RNF213	IP6K2	IL21R					POLR2L	BGN	GIMAP5	LPAR6	SEMA5B		ATP6V0A1	CORO6	EIF3I	ADI1
HHIP	MKNK1	DNAH14	SECTM1	TCTA	MVP					EIF3F		NOS3	KCTD12	ADCY5		ADAM11	AC243830.2	ZBTB8OS	NTSR2
TMEM144	TAL1	ACBD3	CCBE1	RBM5	HSD3B7					RPL27A		ANGPT2	GPR183	HACD2		MAPT	NFE2L1	YARS	TRIB2
SPOCK3	DMRTA2	CDC42BPA	YJU2	DCAF1	MT1A					RNF141		SOX7	RNASE6	KALRN		CYB561	PHOSPHO1	FNDC5	LAPTM4A
ENPP6	CDKN2C	C1orf131	SHFL	RAD54L2	B3GNT9					RPS13		SLC25A37	RNASE2	KIAA1257		BAIAP2	EPN3	RNF19B	DNAJC27.AS1
ACSL1	OSBPL9	RBM34	BST2	ABHD14B	CYB5B					IMMP1L		PLAT	PYGL	EFCC1		ST8SIA3	SLC16A6	AZIN2	GAREM2
TPPP	SHISAL2A	ARID4B	BISPR	MAGI1	CHST6					TMEM258		SOX17	SERPINA1	SLCO2A1		FSD1	RAB37	SMIM12	HADHA
LINC02199	AL606760.2	LYST	PLEKHA4	FOXP1	PIRT					FTH1		LY96	PLD4	KY		MAST1	FADS6	GJB5	HADHB
AC010491.2	AL606760.1	MTR	NUCB1	MTRNR2L12	CCL2					EEF1G		GSDMD	CYFIP1	CLSTN2		AP1M1	PCYT2	ZMYM6	SLC35F6
RAI14	GLIS1	RYR2	SIGLEC14	DCBLD2	STAT3					UBXN1		TEK	IL16	PXYLP1		SIN3B	ANKRD29	KIAA0319L	EMILIN1
SELENOP	CYB5RL	CHML	RBCK1	TPRA1	ABI3					POLR2G		B4GALT1	IGSF6	RASA2		MAST3	DCC	TFAP2E	TOGARAM2
ITGA2	ACOT11	CEP170	SAMHD1	AC108673.3	FAM20A					FKBP2		HRCT1	SPN	RAP2B		SUGP2	CDH7	PSMB2	PRKD3
ZSWIM6	USP24	SDCCAG8	ZNFX1	H1FX	SAP30BP					FAU		SPAAR	ITGAL	PRKCI		FXYD7	AC012101.2	C1orf216	AC010883.3
ERBIN	AC119674.1	AKT3	HELZ2	IFT122	TRIM47					DRAP1		PGM5	PYCARD	TBL1XR1		CLIP3	ABCA7	ADPRHL2	CAMKMT
ZBED3	OMA1	HNRNPU	CU638689.5	PLXND1	SPHK1					BANF1		OMD	ITGAM	GNB4		SPTBN4	MATK	TRAPPC3	RHOQ
SERINC5	JUN	EFCAB2	MX2	MRAS	SOCS3					POLD4		ASPN	ITGAX	YEATS2		NUMBL	SHD	MAP7D1	EFEMP1
ZFYVE16	LINC01358	OR14I1	MX1	MED12L	TIMP2					GSTP1		PRXL2C	LPCAT2	LINC00884		PNMA8B	CLEC4M	SH3D21	SLC1A4
EDIL3	AC099792.1	ASAP2	DUXAP8	ATP11B	CYBC1					SPCS2		KLF4	MAF	TMEM271		SLC8A2	MARCH2	LSM10	ANTXR1
AC008505.1	NFIA.AS2	AC082651.1	USP18	DVL3	COLEC12					RPS3		SLC31A1	IRF8	GAK		NAPA	MRPL4	OSCP1	ANXA4
MAN2A1	PATJ	TAF1B	APOL6	VWA5B2	SEC11C					TIMM8B		NIBAN2	FOXF1	IDUA		PPP2R1A	RAB3D	MRPS15	TEX261
SEMA6A	L1TD1	NOL10	APOL2	CHRD	MIDN					RPS25		ENG	CYBA	STK32B		MBOAT7	HAPLN4	LINC01137	MOB1A
LINC01170	KANK4	ROCK2	GTPBP1	VPS8	GADD45B					LINC02712		EGFL7	CXCL16	C4orf50		SYT5	GPI	MEAF6	WBP1
SLC12A2	AC103923.1	MIR3681HG	TYMP	MUC20	LRG1					MRPL51		TOR4A	CD68	DCAF16		SNPH	SCN1B	C1orf109	LOXL3
SEPTIN8	DLEU2L	NBAS	MAOA	TNK2	ICAM1					C12orf57		IL15RA	LGALS9	PCDH7		SIRPA	ATP1A3	CDCA8	HK2
SHROOM1	ROR1	SMC6	RHOXF1.AS1	BDH1	ILF3					EIF4B		ITIH5	ADAP2	UBE2K		BLCAP	LYPD5	MANEAL	RETSAT
AC026691.1	SLC35D1	ATAD2B		TMEM175	LDLR					PFDN5		MAP3K8	EVI2B	RASL11B		ATP9A	SPHK2	YRDC	CAPG
CTNNA1	SRSF11	UBXN2A		SLC26A1	JUNB					PCBP2		SYT15	CD300A	LNX1		TPD52L2	AC010624.2	SF3A3	VAMP5
PCDHB15	HHLA3	FAM228B		CTBP1	PODNL1					ATP5MC2		SRGN	RHBDF2	NPFFR2		DNAJC5	SCRT2	RRAGC	TMEM150A
FGF1	AL354872.2	ITSN2		TACC3	PLEKHF1					HNRNPA1		PALD1	SLC16A3	ADAMTS3		SUMO3	ADRA1D	AL139260.1	C2orf68
SH3TC2	ZRANB2.AS2	RAB10		TMEM129	GRAMD1A					BLOC1S1		MMRN2	EBI3	NUP54		RTN4R	GPCPD1	MYCBP	STARD7
ARHGEF37	FPGT	DRC1		LETM1	AC020907.1					CD63		PAPSS2	C3	FRAS1		MAPK1	TMX4	AKIRIN1	SNRNP200
FAXDC2	AC135803.1	EIF2B4		NELFA	IGFLR1					ORMDL2		PDLIM1	LYL1	PAQR3		SFI1	E2F1	NDUFS5	CNNM3
NIPAL4	TYW3	SLC4A1AP		NAT8L	HNRNPL					RPS26		ACSL5	IFI30	AC106881.1		NPTXR	MYH7B	PPIE	AC068535.1
ATP10B	MSH4	AC093690.1		HTT	ZFP36					RPL41		VWA2	FXYD5	AC096585.1		SYNGR1	TOX2	OXCT2	SULT1C4
RNF130	AC093433.2	WDR43		TBC1D14	COQ8B					MYL6		IFITM2	HAMP	PPP3CA		RANGAP1	TOMM34	AL033527.4	MERTK
MOG	FUBP1	BIRC6		AC096576.6	ITPKC					NACA		TSPAN4	HCST	DKK2		SEPTIN3	CDH22	CAP1	SLC35F5
NELFE	DNAJB4	LINC00486		WDR19	LINC01480					SNRPF		HBB	TYROBP	COL25A1		MPPED1	SULF2	PPT1	DBI
IP6K3	GIPC2	AC079352.1		MOB1B	CIC					RPL6		CAVIN3	FCGBP	MCUB		SELENOO	MIR1.1HG.AS1	AL050341.2	TMEM185B
KIF6	LINC01725	FEZ2		ART3	TEAD2					RPLP0		CD59	APOC1	SEC24D		MAPK8IP2	AJ009632.2	AL031985.3	INHBB
DAAM2	SPATA1	STRN		HNRNPDL	ALDH16A1					ARL6IP4		LMO2	APOC2	EXOSC9		UBA1	TRPM2	EXO5	GPR17
PAQR8	WDR63	GPATCH11		LINC02263	SIGLEC7					EEF1AKMT1		LDLRAD3	SLC1A5	PCDH10		USP11	NEFH	ZNF684	SFT2D3
GCLC	SYDE2	CEBPZ		SPRY1	SEC23B					SAP18		TMEM109	C5AR1	RNF150		SYN1	TOM1	CITED4	DARS
LRRC1	BCL10	AC007390.2		PRMT9	YTHDF1					MRPL57		NAALADL1	IL4I1	DCHS2		IQSEC2	CSDC2	CTPS1	HNMT
MYO6	AL078459.1	RMDN2		DCLK2	C21orf62					RPL21		CD248	SIGLEC9	GRIA2		OGT	DESI1	SCMH1	AC009951.6
SNHG5	CCN1	CDKL4		FNIP2	SDF2L1					POMP		SLCO2B1	SIGLEC10	RAPGEF2		ACSL4	SULT4A1	FOXJ3	GPD2
KLHL32	CLCA4.AS1	MAP4K3.DT		STOX2	LIMK2					TPT1		LRRC32	SIGLEC8	KLHL2		SLC9A6	STS	ZMYND12	CD302
CDK19	AL445438.1	THUMPD2		LRP2BP	MCM5					EBPL		PRSS23	AC018755.4	GPM6A		L1CAM	MAP7D2	PPIH	DHRS9
NKAIN2	RBMXL1	SLC8A1		ZDHHC11B	APOL4					COMMD6		PGR	FPR1	SORBS2		GDI1	MCF2	AC098484.2	CYBRD1
SGK1	GBP5	SRBD1		ATPSCKMT	RAC2					DAD1		MPZL2	FPR3	AC124852.1			CD99L2	C1orf50	ITGA6
AL078590.2	LRRC8C	ATP6V1E2		NUP155	APOBEC3G					MRPL52		ESAM	LILRB5	ANKRD33B			PNMA3	EBNA1BP2	ITGAV
MAP7	AL627316.1	CRIPT		C5orf51	ACO2					CHMP4A		ROBO4	LILRB2	BASP1.AS1			ATP2B3	CFAP57	FAM171B
SYNJ2	TMED5	PSME4		SLC38A9	NAGA					RPS29		ETS1	LAIR1	CDH18				CDC20	FZD7
PACRG.AS3	CCDC18	SPTBN1		DIMT1	A4GALT					RPL36AL		FLI1	LILRA2	CDH12				MED8	PECR
PACRG.AS1	CCDC18.AS1	MTIF2		AC010245.2	ARSA					VTI1B		SENCR	LILRB1	CDH9				ST3GAL3	IGFBP5
CAHM	FNBP1L	CCDC88A		PDE8B	DDX3X					ERH		SLC6A12	LILRB4	CDH6				ARTN	CTDSP1
QKI	BCAR3	PPP4R3B		ARSB	MAOB					COX16		SLC6A13	HCK	MTMR12				DPH2	CNPPD1
PRR18	DPYD	AC007743.1		C5orf63	RP2					IFI27L1		TEAD4	NFATC2	PRLR				ATP6V0B	CHPF
THBS2	MIR137HG	LINC01122		FAM53C	RIBC1					IFI27L2		VWF	CTSZ	TTC33				DMAP1	SERPINE2
FSCN1	BX005019.1	REL		CXXC5	RTL8A					SIVA1		CLEC4E	RGS19	AC122707.1				ERI3	RHBDD1
AHR	TRMT13	KIAA1841		DELE1	GABRE					EMC7		A2M	SAMSN1	FAM169A				RNF220	ITM2C
RAPGEF5	AC104506.1	C2orf74		SYNPO	HAUS7					NOP10		APOLD1	RUNX1	GCNT4				TMEM53	C2orf72
CREB5	SLC30A7	USP34		GPX3	AC145212.1					RPS27L		RERGL	ITGB2	F2R				ARMH1	SNORC
MTURN	AL109741.1	FAM161A		LARP1						RPL4		TUBA1C	IL17RA	HOMER1				KIF2C	ACKR3
PDE1C	COL11A1	EHBP1		TENM2						RPLP1		ACVRL1	CYTH4	MBLAC2				BEST4	RAMP1
AC018647.1	VAV3	WDPCP		FBLL1						RPS17		TNS2	TSPO	KIAA0825				BTBD19	HES6
EEPD1	SLC25A24	ETAA1		CPEB4						LINC01578		ITGA5	CSF2RA	RGMB				PTCH2	SEPTIN2
ANLN	PRPF38B	APLF		HRH2						MRPS34		RBMS2	TLR7	C5orf30				EIF2B3	NEU4
PGAM2	AKNAD1	SNRNP27		TSPAN17						NDUFB10		NDUFA4L2	CYBB	WDR36				UROD	CHL1.AS2
NACAD	GPSM2	MPHOSPH10		DBN1						RPS2		IRAK3	GPR34	CAMK4				LINC01144	TADA3
AC005153.1	AL356488.3	ZNF638		DDX41						SNHG19		PTPRB	VSIG4	FSTL4				HPDL	TTLL3
LINC01445	SYPL2	EXOC6B		FAM193B						RPS15A		DCN	IL13RA1	UBE2B				TOE1	SLC6A11
HIP1	GNAI3	ALMS1		TMED9						TMEM219		DRAM1		C5orf24				MMACHC	FGD5.AS1
GNAI1	CSF1	INO80B		FAM153CP						PSMB10		PXN		SMIM32				AKR1A1	GALNT15
GRM3	AL160006.1	MRPL19		MAML1						GCSH		ORAI1		ARHGAP26				TMEM69	KAT2B
CDK6	RBM15	CHMP3		FOXQ1						HSBP1		SCARB1		KCTD16				AL604028.1	CMTM6
PDK4	LRIF1	KRCC1		SERPINB9						RPL13		ADGRD1		PPARGC1B				MAST2	CRTAP
AZGP1	DRAM2	AC092835.1		NQO2						PFN1		FLT1		HMGXB3				TSPAN1	PLCD1
MCM7	CEPT1	TSGA10		RIPK1						GABARAP		LHFPL6		RNF145				POMGNT1	ACAA1
TRIM56	AL355816.2	EIF5B		GFOD1						TMEM256		PNP		ADRA1B				UQCRH	GASK1A
SYPL1	DENND2D	AC018730.1		JARID2						RPL26		ADCY4		GABRB2				NSUN4	MYL3
AASS	AL390195.2	C2orf49		ZSCAN12						SNHG29		CLEC14A		DRD1				TMEM275	CSPG5
GPR37	AL445426.1	UXS1		VARS2						RPL23A		PRKCH		RNF44				KNCN	PLXNB1
TMEM140	CTTNBP2NL	GCC2		DDX39B						RPL23		AL359220.1		ADAMTS2				ATPAF1	SLC25A20
HIPK2	AL354760.1	LIMS1		EGFL8						RPL19		FLVCR2		WRNIP1				CYP4X1	LAMB2
TMEM139	SLC16A1.AS1	RANBP2		GPSM3						EIF1		DEGS2		RBM24				CYP4Z1	AMT
INSIG1	LRIG2.DT	CCDC138		RING1						RPL27		ATP10A		CAP2				LINC00853	DAG1
CLN8	LRIG2	ZC3H6		PHF1						MRPL27		AC023449.2		E2F3				STIL	SLC38A3
ARHGEF10	RSBN1	RGPD8		LEMD2						RPL38		ANXA2		HCG11				CMPK1	GNAI2
MTUS1	DCLRE1B	TTL		PEX6						SUMO2		SMAD6		LHFPL5				AGBL4	MAPKAPK3
DOCK5	HIPK1.AS1	DDX18		SRF						NDUFAF8		PAQR5		MAPK14				BEND5	PARP3
DPYSL2	HIPK1	CFAP221		ABCC10						ANAPC11		THSD4		CPNE5				FAF1	ACY1
STMN4	DENND2C	NIFK.AS1		TMEM63B						CENPX		CHSY1		C6orf89				RNF11	CHDH
KIF13B	VANGL1	NIFK		EFHC1						SNRPD1		HBA2		BTBD9				TXNDC12	IL17RB
SFRP1	NHLH2	CNTNAP5		AL021368.3						C18orf32		HBA1		LRFN2				KTI12	IL17RD
GOLGA7	ATP1A1.AS1	IWS1		FOXO3						RPL17		TMEM204		FOXP4				BTF3L4	FAM107A
FNTA	GDAP2	AC093787.2		SMPD2						RPS15		SLC9A3R2		ENPP4				CC2D1B	PTPRG
ST18	SPAG17	AC097532.3		MICAL1						LSM7		EMP2		MLIP				COA7	LRIG1
CHD7	WARS2.AS1	R3HDM1		MAN1A1						TIMM13		IL4R		HCRTR2				CZIB	SUCLG2
CYP7B1	AC239800.2	UBXN4		FBXO30						MRPL54		TGFB1I1		RAB23				MAGOH	BOC
LINC01299	HIST2H3PS2	GTDC1		ARID1B						RPL36		CDH5		ADGRB3				LRP8	GRAMD1C
SGK3	NBPF15	KIF5C		PNLDC1						ALKBH7		FENDRR		LMBRD1				NDC1	IGSF11
SBSPON	PDZK1	RBM43		PHF10						NDUFA7		FOXC2		DOP1A				YIPF1	B4GALT4
CA2	RNF115	TNFAIP6		SUN1						RPS28		SLC7A5		MRAP2				HSPB11	ARHGAP31
DPY19L4	ITGA10	RIF1		INTS1						RAB11B.AS1		CA5A		HTR1E				LRRC42	SLC15A2
CCNE2	LINC01719	PRPF40A		MAFK						EIF3G		NXN		ANKRD6				MRPL37	SLC49A4
PABPC1	NOTCH2NLA	CCDC148		BRAT1						WDR83OS		MYO1C		EPHA7				TTC4	ITGB5
EMC2	AC239799.1	BAZ2B		IQCE						TRIR		HIC1		GPR63				PARS2	ALDH1L1
LINC01608	AC245407.2	KCNH7		TTYH3						C19orf53		TMEM88		GRIK2				DHCR24	ALDH1L1.AS2
ENPP2	NBPF12	STK39		SLC29A4						RPL18A		AC007952.4		SESN1				TMEM61	MGLL
AC091563.1	FMO5	PPIG		TNRC18						UBA52		RAMP2		WASF1				PRKAA2	SEC61A1
LRATD2	ACP6	CCDC173		C7orf26						POLR2I		VAT1		CDC40				FYB2	RAB43
NDRG1	GPR89B	SSB		HDAC9						RPS16		HIGD1B		HS3ST5				DAB1	RBP1
CHRAC1	NBPF11	TLK1		INHBA.AS1						BLVRB		ICAM2		TSPYL4				LINC01135	SLC9A9
PTK2	LINC01138	METTL8		CAMK2B						RPS19		PECAM1		TSPYL1				LINC02777	PLSCR4
GPIHBP1	PPIAL4G	HAT1		ZMIZ2						LIPE.AS1		ST6GALNAC1		DCBLD1				AC093424.1	ZIC4
EEF1D	NBPF14	CIR1		ADCY1						ZNF428		MYL12A		GOPC				TM2D1	WWTR1
NRBP2	PDE4DIP	PDE11A		TNS3						NOP53		TUBB6		RNF146				AC099791.2	P2RY1
PTPRD	NBPF9	AC010680.1		UPP1						RPL18		CD320		MOXD1				ALG6	ARHGEF26.AS1
LURAP1L.AS1	AC245297.3	CCDC141		GRB10						RPL13A		KANK3		AL024508.2				EFCAB7	ARHGEF26
MOB3B	NOTCH2NLC	SESTD1		TMEM248						RPS11		DOCK6		GRM1				LINC01359	SSR3
TLN1	NBPF19	CWC22		AUTS2						ETFB		KLF2		IPCEF1				DNAJC6	GOLIM4
GLIPR2	HIST2H2BF	FSIP2		TYW1B						NDUFA3		ISYNA1		TMEM181				TCTEX1D1	LRRC34
SHB	HIST2H2BE	ZC3H15		POM121						TFPT		LSR		MAS1				RPE65	ACTL6A
ABHD17B	SF3B4	WDR75		FZD9						RPS9		GMFG		DAGLB				DEPDC1	AC068308.1
TRPM6	MTMR11	PMS1		MLXIPL						RPL28		PLEKHG2		TMEM106B				LRRC40	SOX2
SEMA4D	PLEKHO1	INPP1		LIMK1						A1BG		PRX		VWDE				ANKRD13C	ECE2
SLC35D2	CIART	NEMP2		CLIP2						RPS5		TGFB1		AC011287.1				CTH	C3orf70
ANP32B	PRPF3	AC108047.1		CASTOR2						CHMP2A		PCAT19		DGKB				NEGR1	EHHADH
PLPPR1	RPRD2	NAB1		SRRM3						ROMO1		BCL3		SOSTDC1				AL513166.1	MASP1
SLC44A1	FALEC	DNAH7		ASNS						ZFAS1		VASP		SKAP2				LRRIQ3	LPP
TMEM38B	MCL1	CCDC150		TECPR1						ATP5F1E		EHD2		VPS41				TNNI3K	CCDC50
LPAR1	ARNT	AC012459.1		GAL3ST4						RPS21		RRAS		CALN1				CRYZ	ATP13A4
SLC31A2	BNIPL	SGO2		PILRB						NDUFV3		ADM5		PHTF2				SLC44A5	HES1
MVB12B	C1orf56	FLACC1		LRCH4						CSTB		NKG7		SEMA3D				ACADM	SLC49A3
ANGPTL2	CDC42SE1	TRAK2		GNB2						MRPL40		SLC52A3		RUNDC3B				RABGGTB	FGFRL1
FAM102A	GABPB2	C2CD6		GIGYF1						SNRPD3		HSPA12B		NPTX2				ST6GALNAC5	FGFR3
AL359091.1	SCNM1	CARF		RASA4						HSCB		ID1		SMURF1				PIGK	SH3BP2
CERCAM	VPS72	NBEAL1		UPK3BL1						SELENOM		COX4I2		ORAI2				USP33	ADD1
FNBP1	ZNF687	ZDBF2		LINC01004						RTCB		FOXS1		AC005070.3				AC103591.3	MSX1
AIF1L	AL391069.2	AC008269.1		LAMB1						POLR2F		CCM2L		PRKAR2B				ADGRL2	CYTL1
ABCA2	POGZ	CREB1		IMPDH1						RPL3		PROCR		SLC26A4				AL157944.1	WFS1
TPRN	CGN	MAP2		KLHDC10						RPS19BP1		TGM2		DOCK4				LINC01361	SORCS2
AL358216.1	SNX27	UNC80		PLXNA4						SMDT1		PCK1		GPR85				AL359504.2	CC2D2A
ADARB2	FLG.AS1	AC007038.1		MTRNR2L6						PRDX4		SLCO4A1		CEP41				PRKACB	FBXL5
ADARB2.AS1	S100A14	SPAG16		KCNH2						UXT		TNFRSF6B		MEST				SAMD13	CD38
PRKCQ.AS1	CHTOP	BARD1		FASTK						RPS4X		SOX18		AGBL3				RPF1	ADGRA3
LINC00706	NPR1	SNHG31		ACTR3B						SH3BGRL		CYYR1		DENND11				AL359762.1	SOD3
FAM107B	GATAD2B	XRCC5		KBTBD11						RPL36A		IFNAR2		FAM131B				AL360219.1	SMIM20
PLXDC2	DENND4B	AC093843.1		MYOM2						RPL39		ERG		TCAF1				COL24A1	C4orf19
PIP4K2A	CRTC2	ACSL3		MFHAS1						AL022162.1		SLC19A1		AC021097.1				AL049597.2	KLHL5
ARHGAP21	AL358472.4	TRIP12		AC104964.4						SSR4		CLDN5		DLGAP2				SELENOF	GABRG1
ITGB1	CREB3L4	PSMD1		LONRF1						RPL10		GGT5		CSMD1				LINC01140	GABRA2
FXYD4	JTB	NCL		LZTS1						FUNDC2		TCN2		CSGALNACT1				PKN2.AS1	PDGFRA
SGMS1	TDRD10	GIGYF2		FGF17						CMC4		APOL3		INTS10				GTF2B	PAICS
LINC00844	SHC1	IQCA1		FAM160B2								APOL1		AC021613.1				KYAT3	IGFBP7
FAM13C	ZBTB7B	TRAF3IP1		RHOBTB2								MYH9		CCAR2				LRRC8B	SLC4A4
REEP3	EFNA4	LMCD1.AS1		FZD3								MFNG		AF106564.1				LINC02609	LINC01094
CTNNA3	SLC50A1	RAD18		PLEKHA2								PDGFB		BAG4				LINC01763	LINC01088
TSPAN15	CLK2	THUMPD3		IKBKB								DIPK2B		EFCAB1				CDC7	SCD5
ADAMTS14	RUSC1.AS1	XPC		INTS8								SLC38A5		SNAI2				EPHX4	WDFY3.AS2
USP54	RIT1	CCDC174		SAMD12								STARD8		OPRK1				GLMN	PDLIM5
ZCCHC24	KHDC4	OXNAD1		PVT1								ITM2A		XKR4				DIPK1A	BMPR1B
LDB3	MEX3A	TOP2B		ST3GAL1								SMIM10		UBE2W				DR1	ADH5
LIPA	SEMA4A	SLC4A7		SLC45A4								ZIC3		JPH1				AL049796.1	BDH2
TBC1D12	BGLAP	AZI2		ADGRB1										PKIA				GCLM	HADH
OPALIN	SMG5	ZCWPW2		JRK										AC090578.1				AC105942.1	ETNPPL
SCD	TMEM79	GOLGA4		LYNX1										TMEM67				ALG14	ANXA5
SHTN1	CCT3	C3orf35		RHPN1										LRP12				PTBP2	FGF2
FGFR2	NES	ZNF620		NAPRT										CSMD3				SNX7	LINC00499
BTBD16	RRNAD1	CCDC13.AS1		BOP1										AARD				PLPPR5	LINC00500
LHPP	HDGF	ANO10		SCX										AC103706.1				AL445433.2	SFRP2
C10orf90	KIRREL1	ZNF197		SCRT1										DENND3				AGL	LRAT
DOCK1	AIM2	KIAA1143		TMEM249										LY6H				AC118553.1	CTSO
NKX6.2	AL590560.3	SETD2		FBXL6										ZNF623				RTCA	GASK1B
TALDO1	PIGM	SMARCC1		CPSF1										AL159169.2				DPH5	CPE
CDKN1C	AL121987.1	PHF7		CYHR1										ADAMTSL1				AC093157.1	SCRG1
PGAP2	CD48	PBRM1		DMRT3										AL353746.1				OLFM3	FBXO8
RHOG	ARHGAP30	GNL3		RFX3										LINGO2				AC095032.1	AGA
CYB5R2	DEDD	ERC2		ACO1										UNC13B				AMY2B	PDLIM3
DENND5A	B4GALT3	CCDC66		ENHO										GNE				AMY2A	CYP4V2
USH1C	MPZ	APPL1		TESK1										MAMDC2				PRMT6	FAT1
SVIP	HSPA6	SLMAP		AL133410.1										GDA				NTNG1	ADCY2
PRR5L	C1orf226	SUCLG2.AS1		FAM27E3										DIRAS2				AL359258.2	SEMA5A
CD82	HSD17B7	TMF1		APBA1										BICD2				FAM102B	SNHG18
MAPK8IP1	AL357568.2	LMOD3		CEMIP2										MFSD14C				HENMT1	CMBL
FOLH1	POGK	GXYLT2		CARD19										FSD1L				CLCC1	CTNND2
MYRF	POU2F1	ROBO1		ANKS6										FKTN				WDR47	MYO10
BEST1	CREG1	CADM2		TMEM245										FRRS1L				TAF13	C1QTNF3
PLAAT3	MPZL1	CHMP2B		COL27A1										EPB41L4B				SARS	NADK2
CDC42EP2	GPR161	HTR1F		DAB2IP										GARNL3				MYBPHL	RANBP3L
CARNS1	TBX19	ZNF654		ZBTB34										FIBCD1				PSMA5	SLC1A3
DHCR7	METTL18	ARL13B		LRSAM1										NTNG2				CYB561D1	LIFR
ACER3	GORAB	DHFR2		CDK9										SURF4				GPR61	PLPP1
GAB2	Z97200.1	CRYBG3		ST6GALNAC6										SNAPC4				AMPD2	IL6ST
PICALM	FMO4	CEP97		ST6GALNAC4										PNPLA7				GSTM4	MCCC2
ENDOD1	TNFSF4	LINC00882		GLE1										CACNA1B				STRIP1	THBS4
RDX	AL645568.1	DUBR		TBC1D13										AL158211.1				KCNC4	CKMT2
LAYN	ZBTB37	BBX		PTPA										SGMS1.AS1				LAMTOR5.AS1	AC026726.1
DIXDC1	RC3H1	MYH15		NCS1										CCDC6				LAMTOR5	LINC01338
NCAM1	RABGAP1L.IT1	CIP2A		PRRC2B										LRRTM3				AL365361.1	VCAN
BACE1	CACYBP	DZIP3		POMT1										SAMD8				KCNA3	ADGRV1
PHLDB1	LINC02803	CCDC80		MED22										ZMIZ1.AS1				AL360270.2	RHOBTB3
FEZ1	ABL2	GTPBP8		ADAMTSL2										ANXA11				WDR77	LIX1
NTM.AS1	SOAT1	SPICE1		WDR5										HECTD2				ATP5PB	LINC01023
JAM3	AL353708.3	USF3		SOHLH1										EXOC6				INKA2.AS1	TSLP
B3GAT1	AL353708.1	CCDC191		UBAC1										LGI1				DDX20	MCC
NINJ2	KIAA1614	ZBTB20		INPP5E										SORCS3				LINC01750	AC010226.1
WNK1	IER5	LSAMP		SEC16A										PLEKHA1				ST7L	TMED7
ADIPOR2	AL161734.1	AC092691.1		RABL6										CHST15				PPM1J	GRAMD2B
CD9	RNASEL	MAATS1		FBXW5										PPP2R2D				LINC01357	ALDH7A1
NCAPD2	RGS16	GOLGB1		LCNL1										SPRN				PHTF1	MEGF10
CHD4	DHX9	KPNA1		DPP7										STIM1				BCL2L15	SAR1B
SLCO1A2	LAMC1	ZNF148		GRIN1										DKK3				AP4B1	PCBD2
BHLHE41	EDEM3	MBD4		BX255925.3										ABCC8				BCAS2	SLC25A48
SLC48A1	TRMT1L	NEK11		RNF208										ANO3				NRAS	KDM3B
TUBA1A	SWT1	NUDT16		EXD3										LIN7C				CSDE1	PSD2
DIP2B	IVNS1ABP	DNAJC13		NSMF										BDNF				SIKE1	CYSTM1
GALNT6	AL096803.2	CDV3		ZMYND19										KIAA1549L				TSPAN2	EIF4EBP3
AC068888.1	BRINP3	CEP63		ARRDC1.AS1										FBXO3				NGF	PCDHB4
ERBB3	LINC01351	CEP70		DIP2C										AC127035.1				SLC22A15	DPYSL3
LGR5	RGS2	XRN1		CELF2										RTN4RL2				ATP1A1	ARSI
TMTC2	ZBTB41	PAQR9.AS1		CAMK1D										HNRNPUL2				IGSF3	NDST1
TMCC3	DENND1B	U2SURP		SEPHS1										SLC22A9				PTGFRN	GM2A
FAM222A	LINC00862	CPB1		FRMD4A										MEN1				CD101	SPARC
GLTP	ZNF281	HLTF		ZFAND4										PCNX3				TRIM45	GALNT10
ANKRD13A	INAVA	EIF2A		AGAP4										PACS1				AL358072.1	WWC1
P2RX7	KIF21B	AC092924.2		SPOCK2										RAD9A				WARS2	ATP6V0E1
ZDHHC20	AC096677.1	DHX36		DNAJB12										SHANK2				ZNF697	LINC01411
SPATA13	NAV1	LEKR1		KCNMA1										PPME1				SEC22B	MSX2
AMER2	PTPN7	RSRC1		ZMIZ1										GDPD5				NBPF26	PHYKPL
RGCC	AC104463.2	SMC4		TSPAN14										TENM4				LINC02798	LTC4S
LACC1	KDM5B	WDR49		PTEN										GRM5				AL592494.2	AC008443.5
CPB2.AS1	PPP1R15B	SEC62		GOLGA7B										SRSF8				LINC02591	TRIM52.AS1
FAM124A	MDM4	SKIL		CNNM1										TRPC6				LINC02802	SERPINB6
NEK3	DSTYK	TNIK		SLC25A28										PDGFD				AC246785.3	TUBB2B
SLAIN1	NUAK2	NLGN1		ERLIN1										AP000766.1				FAM72D	PXDC1
TMTC4	ELK4	NAALADL2		CWF19L1										DRD2				GPR89A	ECI2
ATP11A	RAB29	CCDC39		LZTS2										DSCAML1				POLR3C	PPP1R3G
LAMP1	AC119673.2	DCUN1D1		PSD										TMEM25				NUDT17	RREB1
RNASE1	SLC26A9	MCF2L2		MFSD13A										HYOU1				PEX11B	SSR1
EFS	RAB7B	EIF4G1		NEURL1										GRIK4				ANKRD34A	ELOVL2
CMTM5	SRGAP2	MAP3K13		SH3PXD2A										SCN3B				PRKAB2	ELOVL2.AS1
SNX6	IKBKE	ACAP2		SORCS1										ADAMTS8				CHD1L	GMPR
CFL2	DYRK3	RNF168		TIAL1										AP003486.1				AC239803.1	AL022068.1
BAZ1A	MAPKAPK2	DLG1		CFAP46										B4GALNT3				AC239809.3	ID4
FAM177A1	MIR29B2CHG	IQCG		KNDC1										CACNA1C				LINC01731	HFE
AL162511.1	LINC02767	AC135893.1		B4GALNT4										FAM66C				AC245100.6	GABBR1
LINC00639	G0S2	ZNF718		GATD1										AC008115.4				AC239804.1	DDR1
SOS2	HSD11B1	NSD2		PIDD1										LMO3				BOLA1	PRRC2A
NID2	TRAF3IP3	NOP14		PNPLA2										AEBP2				AC244033.2	APOM
AL136038.5	PPP2R5A	GRK4		MOB2										FGFR1OP2				VPS45	DDAH2
HSPA2	AC092803.1	KIAA0232		DUSP8										ARNTL2				MRPS21	SAPCD1
PLEKHG3	FLVCR1	BOD1L1		DCHS1										DENND5B				TARS2	HSD17B8
FNTB	VASH2	TAPT1.AS1		ST5										CPNE8				ADAMTSL4	PI16
FUT8	TGFB2	AC006427.2		ARNTL										AC015540.1				ENSA	ZFAND3
PLEKHH1	C1orf143	LINC02473		SLC17A6										AC025253.1				GOLPH3L	MOCS1
PSEN1	AC096642.1	AC007106.1		AL035078.1										CACNB3				CTSK	SLC35B2
TGFB3	ZC3H11B	ARAP2		API5										ARF3				MLLT11	ELOVL5
SPTLC2	SLC30A10	FAM114A1		AMBRA1										GRASP				AL592424.1	COL9A1
PRIMA1	HLX	AC079921.1		CELF1										KRT83				SEMA6C	B3GAT2
DICER1	TAF1A	RFC1		TNKS1BP1										PDE1B				LYSMD1	AL096709.1
CLMN	BROX	UGDH.AS1		SLC43A1										PPP1R1A				PSMD4	OGFRL1
PACS2	AL392172.2	N4BP2		CTNND1										NXPH4				ZNF687.AS1	CD109
TJP1	AL392172.1	GUF1		STX3										B4GALNT1				RFX5	HMGN3
MTMR10	DISP1	NFXL1		VPS37C										LEMD3				PSMB4	BCKDHB
GREM1	AL929091.1	TEC		AP003108.1										PTPRR				TUFT1	PRSS35
TMEM87A	TLR5	FIP1L1		MTA2										ATP2B1				RIIAD1	NT5E
CAPN3	AC092809.4	CLOCK		TAF6L										ATP2B1.AS1				MRPL9	NR2E1
SHC4	NVL	EXOC1		MARK2										VEZT				OAZ3	CD164
GLDN	WDR26	CEP135		GPR137										LTA4H				AL589765.5	DDO
TCF12	LBR	KIAA1211		CCDC88B										CDK17				TDRKH	TRAF3IP2
ADAM10	SDE2	AASDH		RPS6KA4										SCYL2				TDRKH.AS1	FYN
MYO1E	AL512343.2	SRP72		NRXN2										NUAK1				AL589765.6	MARCKS
SNX22	LIN9	REST		EHD1										HECTD4				C2CD4D	GJA1
ANP32A	ZNF678	LINC02232		DPF2										RASAL1				THEM4	FABP7
LARP6	C1orf35	CENPC		RELA										DDX54				LOR	TPD52L1
SH3GL3	IBA57	UBA6.AS1		SNX32										FBXO21				SNAPIN	SLC18B1
PDE8A	LINC02814	YTHDC1		C11orf68										SRRM4				ILF2	IL20RA
IQGAP1	AL162595.1	UTP3		RAB1B										RNF34				AL358472.3	NHSL1
SLCO3A1	TAF5L	THAP6		TMEM151A										KDM2B				AL358472.2	AL590617.2
PCSK6	URB2	CDKL2		BBS1										MORN3				HAX1	FUCA2
SOX8	COG2	SDAD1		SPTBN2										BCL7A				UBE2Q1	SASH1
JPT2	EGLN1	AC034139.1		LRFN4										B3GNT4				AL592078.2	AL031056.1
PAQR4	AL445524.1	CCDC158		SYT12										BRI3BP				PYGO2	AL031056.2
LITAF	DISC1	SEPTIN11		KDM2A										EP400				AL451085.2	NUP43
CPPED1	SIPA1L2	CCNI		GRK2										CHFR				CKS1B	DYNLT1
NDE1	COA6.AS1	MRPL1		ANKRD13D										PAN3				FLAD1	EZR
TMC7	IRF2BP2	HNRNPD		SSH3										B3GLCT				EFNA3	SFT2D1
AC099518.2	AL732292.2	AC093827.4		PPP6R3										FRY				TRIM46	RPS6KA2
CCP110	TBCE	SPARCL1		TESMIN										STARD13				MTX1	CHST12
GPRC5B	TBCE.1	CCSER1		IGHMBP2										POSTN				GBA	LFNG
SLC5A11	B3GALNT2	STPG2		ARHGEF17										AKAP11				HCN3	GNA12
AC016597.1	ERO1B	AC114811.2		MAP6										AL138960.1				FDPS	MMD2
SALL1	AL359921.2	TRMT10A		GVQW3										NDFIP2				ASH1L.AS1	ZNF853
AC137494.1	AL359921.1	BANK1		SIK2										MIR4500HG				MSTO1	ITGB8
CPNE2	HEATR1	CENPE		HSPB2										BIVM				AL353807.5	GPNMB
PLLP	FMN2	CXXC4		ZBTB16										LINC00343				YY1AP1	TRIL
DYNC1LI2	DESI2	AIMP1		PAFAH1B2										FAM155A				DAP3	SCRN1
TPPP3	AHCTF1	AC092445.1		PCSK7										CHAMP1				SYT11	ADCYAP1R1
CDH1	ZNF670	PLA2G12A		SCN2B										TTC5				ARHGEF2	FKBP9
FA2H	ZNF669	ZGRF1		USP2										TRAC				RAB25	AEBP1
CNTNAP4	ZNF124	LARP7		NECTIN1										CDH24				SLC25A44	H2AFV
ADAMTS18	AL390728.6	ANK2		PKNOX2										AP4S1				PMF1	EGFR
AC009063.2	ZNF496	METTL14		FAM118B										FBXO33				GLMP	SUMF2
ASPA	OR2L2	USP53		ARHGAP32										KLHDC1				IQGAP3	PHKG1
PMP22	ZNF672	PRDM5		IGSF9B										CDKL1				NAXE	AC027644.3
LLGL1	PGBD2	TNIP3		IQSEC3										TRIM9				AL365181.4	ELN
WSB1	SH3YL1	KIAA1109		CCND2.AS1										GNG2				CRABP2	GTF2I
EVI2A	AC231981.1	SPATA5		PTMS										ERO1A				PRCC	RCC1L
MYO1D	AC108488.3	LARP1B		GNB3										DACT1				SH2D2A	GTF2IRD2B
TMEM98	COLEC11	SCLT1		ATN1										SYT16				ETV3	SRI
RFFL	SOX11	AC105383.1		RIMKLB										AKAP5				AL590560.2	PON3
ARHGAP23	LINC00298	ELF2		PHC1										SUSD6				CASQ1	PON2
CNP	LINC00299	NAA15		M6PR										PCNX1				DCAF8	ASB4
CAVIN1	ADAM17	AC097376.3		PTPRO										AC004817.4				PEX19	CNPY4
ZNF652	AC073195.1	INPP4B		ADCY6										DNAL1				COPA	TSC22D4
ANKRD40	AC010969.2	AC104596.1		DDN										RPS6KL1				TSTD1	AGFG2
CUEDC1	KLF11	SMARCA5		LMBR1L										TMEM63C				KLHDC9	SLC12A9
VEZF1	RN7SL832P	TMEM184C		KCNH3										UBR7				PFDN2	TRIP6
SEPTIN4	PDIA6	ARHGAP10		NCKAP5L										AL355836.2				NIT1	POLR2J
SNHG25	LINC01954	SH3D19		FAIM2										BRF1				PPOX	TSPAN12
ABCA8	E2F6	FBXW7		POU6F1										GABRB3				NDUFS2	PTPRZ1
KCNJ2.AS1	GREB1	TMEM154		ATG101										GABRA5				TOMM40L	AC090114.2
KCNJ2	AC064875.1	TRIM2		CALCOCO1										KLF13				PCP4L1	SMO
AC100786.1	RAD51AP2	GUCY1A1		COPZ1										OTUD7A				SDHC	AHCYL2
TTYH2	HS1BP3	NAF1		ZNF385A										GOLGA8A				FCRLB	STMP1
KIF19	AC012065.3	TMA16		ANKRD52										AC078909.1				DUSP12	PTN
LLGL2	GDF7	SH3RF1		BAZ2A										RASGRP1				UHMK1	RARRES2
SMIM5	WDCP	NEK1		NAB2										INAFM2				UAP1	TMEM176B
SMIM6	TP53I3	HMGB2		MBD6										DISP2				RGS4	TMEM176A
PRCD	PFN4	CEP44		KIF5A										TYRO3				AL592435.1	SLC4A2
TNRC6C.AS1	NCOA1	ING2		DTX3										LRRC57				NUF2	AC019257.1
TMC6	ASXL2	AC099343.3		AGAP2										SLC30A4				MGST3	AGPAT5
SYNGR2	AC010896.1	CFAP97		MARCH9										MAPK6				UCK2	FAM167A
AFMID	ADGRF3	CCDC110		MDM2										ARPP19				FAM78B	ZDHHC2
TMEM235	ABHD1	FRG1		C12orf75										AQP9				TADA1	SLC7A2
DNAH17	DNAJC5G	ICE1		CKAP4										TLN2				MAEL	AC027117.1
DNAH17.AS1	AC074117.1	RETREG1		SSH1										TPM1				CD247	SORBS3
CYTH1	ZNF513	ZFR		UNG										RAB8B				MPC2	PDLIM2
LINC01978	PPM1G	BRIX1		UBE3B										HERC1				DCAF6	EPHX2
AATK	CCDC121	DNAJC21		GIT2										MAP2K1				TIPRL	CLU
AC110285.1	PLB1	SPEF2		TPCN1										GLCE				DPT	SCARA3
RAB40B	AC097724.1	NIPBL		KSR2										GRAMD2A				ATP1B1	ZNF395
TYMSOS	PCARE	CPLANE1		RAB35										ISLR2				NME7	AF279873.3
TYMS	CAPN13	WDR70		SPPL3										AC010931.2				SLC19A2	ERLIN2
PIEZO2	MEMO1	GDNF.AS1		TMEM120B										AC010931.3				F5	PLPP5
LDLRAD4	AL121658.1	GDNF		LINC01089										HMG20A				C1orf112	SLC20A2
NPC1	SLC30A6	CCDC152		MLXIP										ADAMTS7				SCYL3	AC022034.1
RNF125	NLRC4	AC025171.2		ABCB9										AC013391.3				KIFAP3	RGS20
ZNF24	YIPF4	NNT.AS1		ZNF664										LINC00924				GORAB.AS1	ASPH
PHLPP1	AL133243.2	EMB		MMP17										MEF2A				VAMP4	NKAIN3.IT1
KDSR	AL133243.3	DHX29		PUS1										FBXL16				EEF1AKNMT	ADHFE1
HMSD	AC020594.1	MTREX		DDX51										GLYR1				DNM3	PPP1R42
CDH19	CYP1B1.AS1	C5orf64		POLE										SEC14L5				PIGC	PREX2
DSEL	GALM	KIF2A		ZNF26										RBFOX1				ANKRD45	TRAM1
CNDP2	SOS1	RNF180		ZNF84										USP7				CENPL	PEX2
CNDP1	SOS1.IT1	RGS7BP		SLC7A1										GRIN2A				DARS2	PMP2
AC093330.1	EML4	CWC27		SUPT20H										SHISA9				GAS5.AS1	CPNE3
MBP	HAAO	NLN		TPT1.AS1										MRTFB				RABGAP1L.DT	DECR1
AC104423.1	THADA	PIK3R1		TMEM272										MPV17L				MRPS14	GEM
PLPP2	PLEKHH2	AC093523.1		ATP7B										MOSMO				COP1	TP53INP1
GAMT	SIX3	GTF2H2C		SLITRK5										PRKCB				ASTN1	SDC2
GNG7	TTC7A	SERF1B		GPR180										AC002331.1				SEC16B	CPQ
DOHH	EPCAM.DT	BDP1		DOCK9										GSG1L				RASAL2.AS1	RIDA
PLIN3	MSH6	MAP1B		ABHD13										NFATC2IP				FAM20B	BAALC
TUBB4A	AC079807.1	FCHO2		MCF2L										CYLD				TOR3A	ANGPT1
S1PR5	STON1	ARHGEF28		GAS6										GNAO1				TDRD5	TNFRSF11B
PRKCSH	ASB3	NSA2		RASA3										AMFR				FAM163A	SNTB1
ADGRE5	CHAC2	ANKRD31		NDRG2										CSNK2A2				ACBD6	ZHX2
TPM4	AC008280.3	CERT1		ZNF219										C16orf70				AL162431.1	ADCY8
ARRDC2	C2orf73	POLK		RAB2B										KIAA0895L				AL355999.1	MINCR
ZNF708	EML6	POC5		ACIN1										AC027682.4				NMNAT2	SCRIB
ZNF536	CLHC1	AGGF1		PABPN1										PRMT7				COLGALT2	PUF60
HPN	AC012358.3	TBCA		JPH4										SF3B3				TSEN15	PLEC
HPN.AS1	AC132153.1	AP3B1		REC8										PHLPP2				AL713852.2	OPLAH
MAG	FANCL	MSH3		NOP9										CDYL2				RNF2	HGH1
CD22	AC007250.1	XRCC4		NOVA1										MBTPS1				PLA2G4A	PPP1R16A
APLP1	PAPOLG	TMEM161B		PRPF39										RNF166				AL136454.1	GPT
TBCB	PUS10	CETN3		STYX										VPS53				UCHL5	KANK1
PPP1R14A	AC016747.1	FAM172A		SPTB										MNT				GLRX2	AK3
SIRT2	AC016727.1	SLF1		TMEM229B										PELP1				ASPM	PLGRKT
ACP7	XPO1	TTC37		SRSF5										DHX33				C1orf53	IL33
SAMD4B	AC093159.1	LINC01554		SIPA1L1										PITPNM3				PKP1	NFIB
FBL	AC007098.1	ELL2		ZNF410										CTC1				TNNT2	AL391834.1
LIPE	OTX1	CAST		ABCD4										USP43				AL513217.1	MYORG
CADM4	VPS54	CHD1		SLC24A4										ARHGAP44				TIMM17A	CNTFR
GIPR	PELI1	GIN1		ITPK1										TBC1D26				RNPEP	TJP2
JOSD2	AC012368.1	FER		UNC79										RNF112				UBE2T	FAM189A2
KLK6	AFTPH	TMEM232		CYP46A1										ULK2				PCAT6	PTAR1
PTPRH	SERTAD2	EPB41L4A		SLC25A29										NLK				RABIF	ALDH1A1
CENPB	AC007389.1	APC		BEGAIN										CDK5R1				KLHL12	PSAT1
RASSF2	MEIS1	CCDC112		WDR20										AC079336.5				ADIPOR1	TLE1
RRBP1	PNO1	SRFBP1		TECPR2										PGAP3				CYB5R1	C9orf64
ITCH	AC017083.2	CEP120		ANKRD9										KRT17				TMEM183A	NTRK2
PIGU	AC017083.1	CSNK1G3		INF2										KCNH4				CHIT1	GOLM1
TP53INP2	FBXO48	ZNF608		CEP170B										FAM171A2				LINC01353	ECM2
SGK2	ARHGAP25	PHAX		JAG2										MAP3K14				SNRPE	SUSD3
TP53TG5	MXD1	LYRM7		MTA1										WNT3				GOLT1A	NINJ1
DBNDD2	ASPRV1	RAPGEF6		CRIP2										RPRML				PLEKHA6	MFSD14B
PREX1	PCBP1.AS1	RAD50		NIPA1										FAM117A				LRRN2	PTCH1
TMEM189	PCBP1	KIF3A		PAK6										MMD				KLHDC8A	LINC00092
BCAS1	LINC01816	AFF4		IVD										AC015813.1				BLACAT1	ABCA1
PHACTR3	C2orf42	CDKL3		BAHD1										TEX2				MFSD4A	HSDL2
AL121908.1	VAX2	DDX46		OIP5.AS1										AXIN2				FAM72A	ALAD
PPDPF	AC007878.1	AC106791.1		LTK										SSTR2				RASSF5	GSN
FP565260.3	SPR	MYOT		MAPKBP1										COG1				EIF2D	STOM
LINC01549	ALMS1.IT1	FAM13B		TTBK2										NPTX1				YOD1	CRB2
CXADR	AC073263.1	SIL1		CATSPER2										RPTOR				AL445493.3	NEK6
C21orf91	MTHFD2	MATR3.1		UBAP1L										CCDC57				CD46	LRRC8A
LINC00320	AC005041.4	MALINC1		PDCD7										ADCYAP1				CAMK1G	PHYHD1
OLIG2	CCDC142	PURA		SMAD3										RAB12				LAMB3	NUP188
OLIG1	TTC31	ANKHD1		TLE3										CIDEA				HSD11B1.AS1	FUBP3
CBR1	PCGF1	IK		HCN4										ZNF519				C1orf74	SARDH
LINC00323	AUP1	ZMAT2		CSK										KCTD1				SERTAD4.AS1	RXRA
ABCG1	DOK1	TAF7		ULK3										NOL4				HHAT	NACC2
ICOSLG	AC005034.5	PCDHGA9		NEIL1										MAPRE2				KCNH1	NOTCH1
S100B	AC005034.6	PCDHGB7		MAN2C1										RNF165				RCOR3	LCN12
PRMT2	AC013716.1	PCDHGA12		TSPAN3										ST8SIA5				TRAF5	PTGDS
AP000547.3	DNAH6	LARS		CPEB1.AS1										NETO1				NEK2	PAXX
GAL3ST1	TCF7L1	RBM27		NTRK3										LINC00683				LPGAT1	ENTPD2
FBXO7	ELMOD3	TCERG1		MFGE8										AC016588.2				INTS7	NELFB
CDC42EP1	MAT2A	JAKMIP2		ABHD2										ATCAY				LINC01740	ECHDC3
MICALL1	GNLY	SH3TC2.DT		MIR9.3HG										ANKRD24				TATDN3	DHTKD1
SOX10	ATOH8	AC008571.2		ZNF710										HDGFL2				FLVCR1.DT	ACBD7
SUN2	AC012511.1	FAM114A2		RGS11										EVI5L				RPS6KC1	VIM
CHADL	PTCD3	CLINT1		PDIA2										CTXN1				KCNK2	SLC39A12
GPM6B	KDM3A	TTC1		RAB11FIP3										ICAM5				SPATA17	NEBL
MOSPD2	RMND5A	PWWP2A		WFIKKN1										DCAF15				LYPLAL1.DT	PRTFDC1
PRRG1	PLGLB2	SLU7		CLCN7										CHERP				LYPLAL1	FZD8
MID1IP1	FABP1	HMMR		IFT140										UNC13A				BPNT1	RASSF4
SHROOM4	EIF2AK3	RARS		EME2										C19orf12				IARS2	SLC16A9
GJB1	RPIA	SPDL1		SPSB3										SUPT5H				MARK1	STOX1
MAGT1	IGKC	NPM1		CASKIN1										LTBP4				MARC2	NPFFR1
PLP1	AC233263.6	CREBRF		E4F1										GSK3A				MARC1	EIF4EBP2
COL4A5	MRPS5	NSD1		DNASE1L2										FOSB				RNU6ATAC35P	SGPL1
LAMP2	ZNF514	HNRNPAB		AMDHD2										FBXO46				TAF1A.AS1	CDH23
ZDHHC9	ZNF2	ZNF354A		PDPK1										C5AR2				AL592148.3	C10orf105
ENOX2	PROM2	ZNF354B		SRRM2										MEIS3				SUSD4	VSIR
SLC6A8	LINC00342	ZNF454		THOC6										SLC17A7				CAPN8	ASCC1
	ANKRD36C	AC008443.8		ZNF213										ZNF331				FBXO28	MYOZ1
	ADRA2B	AL033523.1		TFAP4										PRKCG				DEGS1	TMEM254.AS1
	LMAN2L	PRPF4B		CDIP1										ZNF667				AC092809.2	PRXL2A
	ANKRD23	CDYL		UBALD1										PEG3				CNIH3	RGR
	ANKRD36	RIOK1		MGRN1										ZNF772				AC096537.1	BMPR1A
	AC159540.2	PAK1IP1		ZNF500										ZNF552				LEFTY1	ADIRF
	AC092683.1	SYCP2L		NPIPA1										ZNF587				LINC01703	GLUD1
	ANKRD36B	HIVEP1		VWA3A										FKBP1A				PSEN2	FAS
	C2orf92	PHACTR1		DCTN5										LZTS3				SNAP47	FGFBP3
	TMEM131	NOL7		TNRC6A										AP5S1				JMJD4	PLCE1
	VWA3B	ATXN1		GTF3C1										PRNP				AL731702.1	ENTPD1
	LINC02611	DEK		XPO6										TPX2				ARF1	ARHGAP19
	AC079447.1	DCDC2		SBK1										ZNF341				MRPL55	UBTD1
	LIPT1	C6orf62		SH2B1										GNAS				OBSCN.AS1	HOGA1
	MITD1	HIST1H1A		SPNS1										ZNF831				OBSCN	FBXW4
	LYG1	HIST1H4C		PRRT2										FAM217B				AL670729.3	ADD3
	REV1	HIST1H1E		TAOK2										GID8				HIST3H2A	GPAM
	CHST10	HIST1H1D		PPP4C										CHRNA4				RNF187	TCF7L2
	IL1RL1	ZNF311		MAPK3										ZNF512B				RAB4A	NHLRC2
	IL18R1	HCG18		TBC1D10B										HSPA13				ACTA1	ABLIM1
	PANTR1	ABCF1		FBRS										URB1				NUP133	AL137025.1
	AC068057.1	DHX16		RNF40										BRWD1				ABCB10	EMX2OS
	POU3F3	GPANK1		FBXL19										FTCD				TTC13	EMX2
	LINC01159	NUDT3		SETD1A										SPATC1L				ARV1	AL354863.1
	AC012360.2	SRPK1		STX1B										TMEM121B				TRIM67	HTRA1
	AC012360.3	RNF8		KAT8										CLTCL1				GNPAT	IFITM3
	SULT1C2	RPL7L1		FUS										RTL10				EXOC8	AC136475.5
	SH3RF3	CDC5L		KIFC3										YPEL1				SPRTN	SIGIRR
	SOWAHC	SUPT3H		MMP15										SLC2A11				TSNAX	CD151
	RGPD5	MMUT		PDP2										CABIN1				MAP10	CTSD
	NPHP1	CENPQ		HSF4										SEZ6L				NTPCR	CD81
	BCL2L11	DST		E2F4										ASPHD2				MAP3K21	ILK
	AC108463.3	KIAA1586		ZDHHC1										EWSR1				KCNK1	TAF10
	TMEM87B	AL021368.2		RIPOR1										C22orf24				SLC35F3	TPP1
	ZC3H8	KHDRBS2.OT		CARMIL2										SYN3				AL355472.3	TMEM9B
	AC079922.2	KHDRBS2		EDC4										RBFOX2				COA6	MRVI1
	IL1B	PHF3		NFATC3										MRTFA				TOMM20	SPON1
	PSD4	COL19A1		EXOSC6										L3MBTL2				GGPS1	NAV2
	AC016745.2	SMAP1		ST3GAL2										MEI1				GNG4	FIBIN
	AC009404.1	RIMS1		MTSS2										PPP6R2				LGALS8	BBOX1
	CCDC93	AC019205.1		GLG1										PLCXD1				GREM2	LGR4
	TMEM37	AL590428.1		BCAR1										FRMPD4				RGS7	BDNF.AS
	EPB41L5	SENP6		CMIP										CDKL5				AL359764.1	PAX6
	GLI2	PHIP		MLYCD										AL591501.1				AL359764.2	CAT
	TFCP2L1	LCA5		TAF1C										TSPAN7				FH	SLC1A2
	AC079154.1	IBTK		KLHL36										MIR222HG				KMO	PAMR1
	MAP3K2	CEP162		FBXO31										TSPYL2				OPN3	HSD17B12
	WDR33	SYNCRIP		AC092720.2										FGD1				LINC02774	ACCS
	AMMECR1L	AL450338.2		JPH3										KLF8				ADSS	LINC02696
	UGGT1	PNRC1		ZNF469										UBQLN2				CATSPERE	LINC02716
	HS6ST1	LYRM2		ZFPM1										ARHGEF9				AL356512.1	MDK
	AC133785.1	MDN1		CHMP1A										ZC3H12B				KIF26B	LRP4
	AC097532.2	CASP8AP2		CDK10										NEXMIF				SMYD3	PACSIN3
	LYPD1	FUT9		SPATA2L										RPS6KA6				TFB2M	APLNR
	CCNT2	UFL1		ZNF276										DRP2				SCCPDH	SLC43A3
	CXCR4	ASCC3		GAS8										RADX				AL591848.4	MPEG1
	AC092620.1	SEC63		SLC43A2										DCX				AC104335.2	VWCE
	ARHGAP15	ARMC2		SCARF1										CXorf56				NLRP3	FADS2
	ACVR2A	CEP57L1		SGSM2										GRIA3				OR2L13	ASRGL1
	MBD5	AK9		CLUH										ZNF280C				LYPD8	AHNAK
	EPC2	RPF2		AC005696.4										INTS6L				FAM110C	EML3
	AC007364.1	REV3L		ARRB2										FGF13				ACP1	ROM1
	RND3	HDAC2		MINK1										AFF2				TMEM18	TMEM179B
	NEB	HDAC2.AS2		CAMTA2										IDS				LINC01115	SLC22A6
	ARL5A	NT5DC1		KIF1C														SNTG2	VEGFB
	STAM2	RWDD1		DLG4														AC011995.2	PPP1R14B
	ARL6IP6	CEP85L		ACADVL														EIPR1	PLCB3
	CYTIP	FAM184A		DVL2														TRAPPC12	PYGM
	AC091488.1	TBC1D32		EIF5A														AC108488.1	LTBP3
	TANC1	RNF217.AS1		PLSCR3														RNASEH1.AS1	EFEMP2
	WDSUB1	NCOA7		NLGN2														AC017076.1	YIF1A
	AC009506.1	TRMT11		POLR2A														RNF144A.AS1	AP002748.4
	AC009961.1	RSPO3		EIF4A1														AC010904.2	CTSF
	PLA2R1	KIAA0408		DNAH2														AC013460.1	PC
	RBMS1	SOGA3		KDM6B														ID2.AS1	RHOD
	TANK	ARHGAP18		PER1														ITGB1BP1	CORO1B
	AC062022.2	EPB41L2		RANGRF														CPSF3	TMEM134
	FIGN	AKAP7		GLP2R														IAH1	ACY3
	AC019197.1	AL591115.1		MPRIP														YWHAQ	ALDH3B1
	SLC38A11	LINC01010		FLCN														CYS1	AP002813.1
	SCN3A	AHI1		MED9														ODC1	CPT1A
	GALNT3	LINC00271		DRG2														ODC1.DT	MRGPRF
	TTC21B	BCLAF1		SMCR8														ATP6V1C2	LRTOMT
	SCN9A	ARFGEF3		POLDIP2														KCNF1	INPPL1
	B3GALT1	PHACTR2		AC005726.3														AC062028.1	FAM168A
	FASTKD1	LTV1		RSKR														C2orf50	PLEKHB1
	AC007405.1	UTRN		KIAA0100														AC099344.3	ARRB1
	DCAF17	STXBP5.AS1		PHF12														DDX1	AAMDC
	AC104088.3	PPIL4		GIT1														MYCNOS	FAM181B
	AC078883.1	GINM1		ANKRD13B														MYCN	PRCP
	MAP3K20	AKAP12		AC127024.6														VSNL1	YAP1
	CDCA7	CCDC170		RAB11FIP4														GEN1	TMEM123
	SP3	SYNE1		RHBDL3														AC079148.1	POGLUT3
	NFE2L2	MTRF1L		ASIC2														RDH14	COLCA1
	AC019080.6	SCAF8		SRCIN1														OSR1	COLCA2
	CHROMR	TULP4		EPOP														TTC32	TMPRSS5
	FKBP7	RSPH3		MLLT6														WDR35	OAF
	TTN.AS1	AL109933.5		CACNB1														SDC1	TLCD5
	TTN	AL031121.2		STAC2														AC012065.4	ROBO3
	ITPRID2	AFDN		MED24														LDAH	HEPACAM
	PPP1R1C	RAC1		WIPF2														AC018742.1	HEPN1
	FRZB	C1GALT1		TTC25														AC096570.1	TMEM218
	DUSP19	PHF14		C17orf113														KLHL29	TAPBPL
	FSIP2.AS1	AGMO		PLEKHH3														FKBP1B	A2ML1
	AC097500.1	TWISTNB		MPP2														FAM228A	HEBP1
	LINC01473	CDCA7L		LSM12														AC009228.1	RERG
	AC017071.1	FAM126A		ATXN7L3														PTRHD1	MGST1
	CALCRL	FAM221A		UBTF														CENPO	SLCO1C1
	ANKAR	MPP6		SLC25A39														ADCY3	SPX
	MSTN	CBX3		KANSL1														DNAJC27	AC053513.1
	HIBCH	TAX1BP1		OSBPL7														POMC	SSPN
	AC006460.2	CHN2		SCRN2														DTNB	ITPR2
	STK17B	AC018647.2		UBE2Z														KIF3C	TWF1
	GTF3C3	SEPTIN7.AS1		SAMD14														OTOF	DBX2
	C2orf66	SEPTIN7		PPP1R9B														TMEM214	ANO6
	PGAP1	RALA		AC015909.2														AGBL5	ENDOU
	ANKRD44	CDK13		RSAD1														KHK	RAPGEF3
	SF3B1	PURB		SPATA20														CGREF1	TMBIM6
	HSPD1	ZNF107		DYNLL2														PREB	AQP6
	HSPE1	ZNF138		AC005962.1														CAD	METTL7A
	TYW5	SBDS		TSPOAP1														SLC30A3	DAZAP2
	KCTD18	BAZ1B		TANC2														TRIM54	ATF7
	CLK1	CCDC146		DDX5														MPV17	ITGA7
	CFLAR	PCLO		PRKCA														SNX17	AC073896.2
	CASP10	KIAA1324L		CDR2L														NRBP1	HSD17B6
	CASP8	ZNF804B		KCTD2														KRTCAP3	LRP1
	MPP4	AKAP9		TSEN54														FNDC4	GLI1
	KIAA2012	CYP51A1		RNF157														ZNF512	TSPAN31
	NOP58	KRIT1		UBALD2														GPN1	CDK4
	CYP20A1	ANKIB1		MGAT5B														SUPT7L	CTDSP2
	PARD3B	PEX1		USP36														MRPL33	WIF1
	NRP2	FAM133B		RBFOX3														RBKS	TMBIM4
	INO80D	PPP1R9A		GAA														BABAM2	RAP1B
	KLF7	SLC25A13		SGSH														TRMT61B	PHLDA1
	IDH1	PDAP1		BAHCC1														CLIP4	CSRP2
	IDH1.AS1	ZKSCAN1		SLC25A10														ALK	ACSS3
	PIKFYVE	ZCWPW1		ARHGDIA														YPEL5	MYBPC1
	KANSL1L	FBXL13		RFNG														LCLAT1	CHPT1
	AC007038.2	DNAJC2		DUS1L														DPY30	ASCL1
	ACADL	LHFPL3		CSNK1D														AL121655.1	APPL2
	CPS1	KMT2E		AC132938.1														SPAST	RFX4
	IKZF2	SRPK2		CABLES1														TTC27	SELPLG
	DIRC3	PUS7		CTIF														FAM98A	ACACB
	CATIP.AS1	BCAP29		MBD1														AC017050.1	ALDH2
	SLC11A1	PNPLA8		FECH														CRIM1.DT	DTX1
	USP37	THAP5		NEDD4L														HEATR5B	SDS
	PLCD4	LRRN3		SOCS6														NDUFAF7	HSPB8
	AC012510.1	ZNF277		ZNF516														QPCT	MSI1
	ZNF142	TMEM168		MIER2														CDC42EP3	ACADS
	TTLL4	MDFIC		CDC34														HNRNPLL	HIP1R
	WNT6	ING3		HCN2														SRSF7	CDK2AP1
	AC097468.3	IQUB		PALM														GEMIN6	SBNO1.AS1
	DNAJB2	ZNF800		MED16														DHX57	PXMP2
	DNPEP	AC007938.3		R3HDM4														MORN2	GJB6
	SPEGNB	AUXG01000058.1		ARID3A														ARHGEF33	CRYL1
	GMPPA	DGKI		TMEM259														AC019171.1	IL17D
	ASIC4	TRIM24		SBNO2														COX7A2L	PARP4
	AC009955.4	LUC7L2		STK11														KCNG3	WASF3
	AP1S3	AC073342.1		CBARP														C1GALT1C1L	SMAD9
	NYAP2	EPHA1.AS1		APC2														DYNC2LI1	FREM2
	AC016717.2	AC006008.1		PLK5														ABCG8	FOXO1
	IRS1	NUB1		MBD3														LRPPRC	THSD1
	AC097662.1	XRCC2		REXO1														PREPL	AL353660.1
	AGFG1	AC008060.1		KLF16														PIGF	CLN5
	SP140	RNF32		ABHD17A														SOCS5	EDNRB
	SP140L	WDR60		CSNK1G2														LINC01119	OBI1.AS1
	AC017104.1	FBXO25		BTBD2														MCFD2	GPC5
	LINC00471	AC068587.4		SPPL2B														CALM2	SOX21.AS1
	AC073476.3	PCM1		LMNB2														MSH2	SOX21
	DIS3L2	POLR3D		DIRAS1														FBXO11	ABCC4
	TIGD1	PPP2R2A		SGTA														AC093635.1	CLDN10
	USP40	CCDC25		THOP1														PPP1R21	ZIC5
	LRRFIP1	AC026979.4		CELF5														ERLEC1	ZIC2
	SCLY	UBXN8		NFIC														GPR75	GGACT
	ILKAP	WRN		FZR1														ACYP2	TFDP1
	PER2	NSD3		PIP5K1C														RTN4	TEP1
	AC110619.1	TACC1		ZFR2														CFAP36	ANG
	RNPEPL1	HOOK3		DAPK3														AC015982.2	RNASE4
	CAPN10.DT	PRKDC		EEF2														CCDC85A	ARHGEF40
	GPR35	RB1CC1		PIAS4														PEX13	SALL2
	SNED1	TCEA1		ZBTB7A														CCT4	LRP10
	PASK	TGS1		MAP2K2														COMMD1	HAUS4
	HDLBP	NKAIN3		SH3GL1														TMEM17	DHRS4.AS1
	FARP2	ARMC1		PLIN4														MDH1	CPNE6
	DTYMK	RRS1		SEMA6B														UGP2	PCK2
	AC131097.2	MYBL1		TNFAIP8L1														LGALSL	NFATC4
	LINC01266	CSPP1		SAFB2														AC008074.2	KHNYN
	LRRN1	ARFGEF1		KHSRP														LINC02245	NPAS3
	AC018816.1	TERF1		SLC25A23														CEP68	EGLN3
	AC077690.1	STAU2		INSR														RAB1A	SPTSSA
	OXTR	AC068700.1		PNPLA6														ACTR2	TMX1
	THUMPD3.AS1	ZNF704		PRR36														SPRED2	FERMT2
	SETD5	LRRCC1		MAP2K7														AC007389.5	LGALS3
	BRPF1	RMDN1		TIMM44														C1D	RHOJ
	OGG1	NBN		RAB11B														CNRIP1	AL121820.2
	AC022382.1	AC004083.1		ADAMTS10														GFPT1	ZFP36L1
	PRRT3.AS1	AC103770.1		FBXL12														NFU1	SMOC1
	GHRLOS	OTUD6B.AS1		OLFM2														GMCL1	PAPLN
	HRH1	OTUD6B		P2RY11														PCYOX1	AC005520.2
	RAF1	VIRMA		ZGLP1														FAM136A	PTGR2
	NUP210	MTDH		RAVER1														NAGK	ALDH6A1
	WNT7A	VPS13B		QTRT1														MCEE	NPC2
	CAPN7	RGS22		CARM1														CYP26B1	TMED10
	SH3BP5.AS1	SPAG1		YIPF2														EMX1	STON2
	COLQ	RNF19A		PLPPR2														RAB11FIP5	GALC
	TBC1D5	RIMS2		ELAVL3														AC010913.1	DGLUCY
	SATB1.AS1	AC025508.1		MAN2B1														SMYD5	RIN3
	NR1D2	TMEM74		TNPO2														PRADC1	FAM181A.AS1
	RBMS3.AS3	EBAG9		NFIX														CCT7	FAM181A
	CMTM7	UTP23		TRMT1														TPRKB	HHIPL1
	TRIM71	RAD21		NACC1														DUSP11	ZFYVE21
	GLB1	RAD21.AS1		CACNA1A														AC073046.4	AKT1
	EPM2AIP1	TAF2		CCDC130														DGUOK	AC055874.1
	LRRFIP2	TBC1D31		MRI1														BOLA3	RYR3
	AC126118.1	ZHX1		CC2D1A														BOLA3.AS1	CHST14
	AC097359.3	ATAD2		SAMD1														SLC4A5	SERF2
	DLEC1	MTSS1		ADGRL1														DCTN1	CASC4
	OXSR1	LRRC6		BRD4														DCTN1.AS1	GATM
	SLC22A14	PHF20L1		ANO8														C2orf81	SPPL2A
	XYLB	KHDRBS3		INSL3														WDR54	SCG3
	EXOG	AC046195.1		KCNN1														MOGS	CGNL1
	SCN11A	C8orf33		PIK3R2														AC005041.5	BNIP2
	WDR48	SMARCA2		JUND														TLX2	CA12
	CSRNP1	PUM3		SSBP4														HTRA2	PPIB
	AC092053.4	RFX3.AS1		CRTC1														M1AP	PLEKHO2
	EIF1B.AS1	KIAA2026		UPF1														SEMA4F	RASL12
	ENTPD3.AS1	PSIP1		LRP3														TACR1	IGDCC4
	ZNF619	CCDC171		USF2														GCFC2	MEGF11
	ZNF621	CNTLN		ATP4A														AC005034.4	CALML4
	TRAK1	HAUS6		HAUS5														CTNNA2	NEO1
	SEC22C	AL591222.1		KMT2B														LRRTM1	CYP11A1
	NKTR	IFT74		HSPB6														SUCLG1	SCAMP2
	ACKR2	TOPORS		ARHGAP33														TRABD2A	PTPN9
	ZNF662	NFX1		SIPA1L3														TMSB10	CSPG4
	SNRK.AS1	AL356489.2		DPF1														KCMF1	ACSBG1
	ABHD5	UBAP2		ACTN4														SH2D6	CTSH
	TCAIM	ZCCHC7		LRFN1														PARTICL	CTXND1
	ZNF445	SLC25A51		DYRK1B														GGCX	ABHD17C
	ZNF852	ANKRD18A		ZNF780B														USP39	SEC11A
	ZNF660	CNTNAP3		MAP3K10														ST3GAL5	RLBP1
	ZNF35	LERFS		AKT2														POLR1A	PLIN1
	AC124045.1	ANKRD20A4		ERF														IMMT	PEX11A
	ZNF502	AL161457.2		TMEM145														MRPL35	ARPIN
	ZNF501	SMC5		MEGF8														REEP1	ZNF710.AS1
	KIF15	C9orf85		CLPTM1														RNF103	IDH2
	LARS2	VPS13A		CLASRP														CD8A	SEMA4B
	LIMD1	GNAQ		PPP1R37														CYTOR	CIB1
	FYCO1	CEP78		ERCC2														EIF2AK3.DT	RGMA
	CCRL2	KIF27		PPP1R13L														AC233266.2	LINC02251
	NBEAL2	AGTPBP1		EML2														TEKT4	SYNM
	KIF9.AS1	NAA35		DMWD														KCNIP3	RHBDF1
	KLHL18	TUT7		IRF2BP1														AC009237.14	FAM234A
	AC099778.1	C9orf170		NOVA2														DUSP2	TMEM8A
	CDC25A	SECISBP2		STRN4														STARD7.AS1	NME4
	ZNF589	NOL8		ARHGAP35														NCAPH	METRN
	NME6	PTPDC1		DHX34														NEURL3	LMF1
	ATRIP	ERCC6L2		LMTK3														KANSL3	AL031710.1
	COL7A1	XPA		CA11														ANKRD39	NME3
	SLC26A6	STX17		FUT1														AC092636.1	MSRB1
	PRKAR2A	MSANTD3		SNRNP70														FAHD2B	SNHG9
	ARIH2OS	RNF20		PPFIA3														COX5B	ECI1
	AC137630.4	SMC2		PRR12														ACTR1B	GLIS2
	WDR6	PALM2.AKAP2		SCAF1														INPP4A	C16orf89
	AC137630.3	SVEP1		MED25														COA5	CARHSP1
	KLHDC8B	INIP		TBC1D17														UNC50	IQCK
	C3orf62	ZNF883		NUP62														C2orf15	ACSM5
	USP4	ZFP37		KCNC3														MRPL30	EEF2K
	BSN.DT	WDR31		NR1H2														TXNDC9	AC133552.5
	MST1	POLE3		LRRC4B														AC092667.1	CLN3
	MST1R	PAPPA		IGLON5														PDCL3	SEPTIN1
	RBM6	CDK5RAP2		CACNG8														TBC1D8	AC093249.6
	LSMEM2	C5		AC245884.9														TBC1D8.AS1	BCL7C
	IFRD2	CNTRL		LENG8														CNOT11	CTF1
	RASSF1	PDCL		BRSK1														RFX8	ORAI3
	ZMYND10	RABGAP1		KMT5C														IL1RL2	GPT2
	TMEM115	STRBP		SHISA7														SLC9A2	ZNF423
	HEMK1	GOLGA1		U2AF2														MFSD9	AC092140.2
	LINC02019	GAPVD1		ZNF8														TMEM182	BBS2
	MANF	GOLGA2		ZNF324														LINC01102	MT3
	GRM2	SET		ZCCHC3														LINC01114	MT2A
	DUSP7	C9orf78		CDC25B														AC010884.2	MT1E
	TLR9	SETX		RNF24														AC010884.1	MT1M
	BAP1	TTF1		SLC23A2														MRPS9	MT1F
	ITIH4	SURF6		RALGAPA2														TGFBRAP1	MT1G
	STIMATE	REXO4		SYNDIG1														FHL2	MT1H
	SFMBT1	BRD3		PYGB														NCK2	MT1X
	TKT	ZMYND11		MMP24														ECRG4	ADGRG1
	DCP1A	GTPBP4		CPNE1														SH3RF3.AS1	CMTM3
	CACNA1D	NET1		EPB41L1														AC074387.1	ENKD1
	ERC2.IT1	TASOR2		PPP1R16B														LINC01123	PSKH1
	TASOR	KIN		SRSF6														MTLN	LCAT
	HESX1	UPF2		PKIG														MIR4435.2HG	SLC12A4
	DNAH12	OPTN		RIMS4														ACOXL.AS1	FCSK
	PDE12	PRPF18		STK4														ANAPC1	VAC14.AS1
	RPP14	RPP38		KCNS1														POLR1B	HPR
	KCTD6	NMT2		MATN4														SLC20A1	LDHD
	ACOX2	ITGA8		DNTTIP1														CBWD2	TMEM170A
	AC104162.2	C1QL3		CTSA														RABL2A	WWOX
	ATXN7	DNAJC1		ZNF335														AC104653.1	COTL1
	AC012557.2	ENKUR		NCOA5														ACTR3	C16orf74
	ADAMTS9.AS2	ANKRD26		ELMO2														DPP10	PIEZO1
	KBTBD8	ACBD5		SLC13A3														DPP10.AS1	CTNS
	MITF	WAC.AS1		KCNB1														INSIG2	TAX1BP3
	FOXP1.IT1	ZEB1		B4GALT5														C2orf76	ANKFY1
	AC097634.1	ARHGAP12		SPATA2														SCTR	ZMYND15
	LINC00877	KIF5B		MTRNR2L3														TMEM177	AC233723.1
	RYBP	CCDC7		STX16														RALB	PLD2
	PPP4R2	ANKRD30A		NPEPL1														TSN	SLC13A5
	EBLN2	ZNF33A		NELFCD														AC012508.1	MIR497HG
	PDZRN3	ZNF33B		CDH4														ERCC3	FGF11
	LINC02018	BMS1		HRH3														MAP3K2.DT	CHRNB1
	ZNF717	CSGALNACT2		LAMA5														POLR2D	TNFSF12
	C3orf38	AL450326.1		OGFR														AC012306.2	TNFSF13
	AC021660.4	WASHC2C		ARFGAP1														AC012306.3	ATP1B2
	ST3GAL6.AS1	ARHGAP22		KCNQ2														SAP130	TP53
	TBC1D23	ERCC6		EEF1A2														RAB6C	SLC25A35
	TMEM45A	PARG		RTEL1														CCDC74B	NTN1
	ABI3BP	TFAM		SLC2A4RG														MZT2B	TMEM220
	SENP7	ANK3		IFNGR2														CCDC115	TMEM220.AS1
	ZBTB11	ARID5B		AF064858.1														IMP4	TMEM238L
	AC084198.2	JMJD1C		TMPRSS3														CFC1	SHISA6
	NFKBIZ	LINC01515		LRRC3														ARHGEF4	HS3ST3A1
	CBLB	RUFY2		COL6A1														FAM168B	ADORA2B
	AC063944.3	TET1		MICAL3														PLEKHB2	PEMT
	LINC00636	CCAR1		DGCR6														RAB6D	SREBF1
	AC012020.1	DDX50		DGCR2														CCDC74A	EPN2
	MORC1	DDX21		GP1BB														C2orf27A	ALDOC
	NECTIN3	MICU1		ZDHHC8														ANKRD30BL	RAB34
	PHLDB2	FAM149B1		MED15														NCKAP5.AS2	TLCD1
	AC078785.1	KAT6B		CRKL														TMEM163	TRAF4
	CFAP44	AL512662.2		AIFM3														AC110620.2	DHRS13
	QTRT2	CCSER2		HIC2														CCNT2.AS1	PIPOX
	LINC02024	WAPL		TOP3B														RAB3GAP1	TP53I13
	TMEM39A	KIF20B		GSTT2B														ZRANB3	MMP28
	POGLUT1	BTAF1		MIAT														MCM6	PPP1R1B
	ADPRH	KIF11		GAS2L1														SPOPL	ERBB2
	AC092910.3	FRA10AC1		AP1B1														KYNU	THRA
	LRRC58	NOC3L		ZMAT5														ZEB2.AS1	JUP
	CSTA	CC2D2B		MTMR3														TEX41	P3H4
	CCDC58	ZNF518A		OSBP2														ORC4	FKBP10
	WDR5B	R3HCC1L		RASD2														LYPD6B	RAB5C
	AC083798.2	SLF2		AL022313.4														MMADHC	NAGLU
	HSPBAP1	OGA		CACNG2														GALNT13	RND2
	PDIA5	NOLC1		SSTR3														KCNJ3	G6PC3
	AC112503.1	PDCD11		ELFN2														UPP2	GFAP
	AC020634.2	SLK		H1F0														AC013731.1	C1QL1
	CCDC14	CFAP43		AL022322.1														DAPL1	DCAKD
	OSBPL11	CFAP58		TMEM184B														LINC02478	PLCD3
	AC092902.4	SMNDC1		CSNK1E														PSMD14	COPZ2
	LINC02614	SMC3		DDX17														DPP4	ACSF2
	AC092903.2	PDCD4		CBX6														AC008063.1	ANKFN1
	ROPN1B	SHOC2		MGAT3														GCA	MSI2
	AC079848.2	VTI1A		CACNA1I														GRB14	SKA2
	KLF15	CCDC186		SGSM3														SCN7A	GNA13
	ZXDC	ENO4		ZC3H7B														CERS6	RGS9
	KBTBD12	RAB11FIP2		SREBF2														SPC25	PITPNC1
	GATA2.AS1	FAM204A		TCF20														BBS5	KCNJ16
	AC112484.3	EIF3A		PACSIN2														KLHL41	SOX9.AS1
	ISY1	ATE1		KIAA0930														PHOSPHO2	SOX9
	TMCC1	NAP1L4		TAFA5														METTL5	SLC39A11
	AC083799.1	ZNF214		BRD1														UBR3	CDC42EP4
	LINC02021	STK33		PIM3														AC007405.3	BTBD17
	ATP2C1	CTR9		PANX2														ERICH2	GPRC5C
	AC010210.1	USP47		AL022328.4														GORASP2	SLC9A3R1
	ACAD11	C11orf58		TUBGCP6														SLC25A12	GRIN2C
	NPHP3	NUCB2		HDAC10														METAP1D	FDXR
	TMEM108.AS1	HPS5		MAPK11														ITGA6.AS1	NT5C
	RYK	SPTY2D1		DENND6B														PDK1	MIF4GD
	EPHB1	LUZP2		SBF1														RAPGEF4.AS1	TMEM94
	MSL2	CCDC34		NLGN4X														RAPGEF4	CASKIN2
	STAG1	ARL14EP		LINC02595														OLA1	MYO15B
	NCK1.DT	DNAJC24		SLC9A7														SCRN3	ITGB4
	NCK1	AC131571.1		RBM10														AC010894.2	H3F3B
	DZIP1L	QSER1		ELK1														CHRNA1	TRIM65
	ESYT3	TCP11L1		WDR13														CHN1	ACOX1
	FAIM	NAT10		OTUD5														ATF2	RNF157.AS1
	FOXL2	EHF		KDM5C														ATP5MC3	SEC14L1
	NMNAT3	TRIM44		WNK3														LNPK	SEPTIN9
	SLC25A36	LRRC4C		MTRNR2L10														HAGLROS	TBC1D16
	ZBTB38	CKAP5		PJA1														MTX2	SLC38A10
	TFDP2	FNBP4		ZMYM3														AC017048.3	P4HB
	GK5	SSRP1		NHSL2														LINC01116	DCXR
	PCOLCE2	ZFP91		FAM226B														AC074286.1	WDR45B
	AC107021.2	INCENP		Z83843.1														AC019080.1	YES1
	PLOD2	C11orf98		CUL4B														AGPS	MYOM1
	COMMD2	FLRT1		BCORL1														TTC30B	DLGAP1.AS1
	TSC22D2	AP001462.1		SMIM10L2B														TTC30A	LAMA1
	SERP1	SF3B2		SLITRK4														RBM45	TWSG1
	SIAH2	KMT5B		PNMA5														PRKRA	RAB31
	SIAH2.AS1	CCND1		PNMA6F														PJVK	APCDD1
	MBNL1	PPFIA1		PDZD4														AC092640.1	IMPA2
	SLC33A1	FCHSD2		HCFC1														ZNF385B	SS18
	TIPARP	POLD3		MECP2														UBE2E3	AQP4
	LINC00886	XRRA1		TAZ														CERKL	DSC2
	CCNL1	UVRAG		G6PD														NCKAP1	TTR
	SCHIP1	THAP12		MT.ND1														NUP35	DTNA
	IL12A	RSF1		MT.ND2														AC096667.1	SLC14A1
	BCHE	CCDC90B		MT.CO1														GULP1	ACAA2
	ZBBX	DLG2		MT.CO2														ASNSD1	MRO
	SERPINI2	SYTL2		MT.ATP8														OSGEPL1	CDH20
	AC069243.1	CEP295		MT.ATP6														AC013468.1	BCL2
	ACTRT3	TAF1D		MT.CO3														ORMDL1	AC036176.1
	MYNN	C11orf54		MT.ND3														MFSD6	DIPK1C
	AC078795.1	MRE11		MT.ND4L														GLS	LINC01896
	PHC3	AMOTL1		MT.ND4														STAT4	BSG
	FNDC3B	CWC15		MT.ND5														NABP1	REEP6
	KCNMB2.AS1	CEP57		MT.ND6														LINC01821	SCAMP4
	PIK3CA	CCDC82		MT.CYB														LINC01827	IZUMO4
	KCNMB3	CEP126		AC007325.4														SLC39A10	HMG20B
	AC007620.3	BIRC3																COQ10B	PLIN5
	AC090425.3	AP001830.1																MOB4	CAPS
	TTC14	DCUN1D5																LINC01923	RFX2
	FXR1	DYNC2H1																SATB2.AS1	GPR108
	AC125613.1	MSANTD4																FTCDNL1	TRIP10
	AC092953.2	GUCY1A2																MAIP1	ZNF358
	B3GNT5	CWF19L2																BZW1	ANGPTL4
	KLHL24	CUL5																PPIL3	COL5A3
	YEATS2.AS1	NPAT																NIF3L1	ICAM3
	CLCN2	C11orf65																ORC2	SLC44A2
	LINC02054	EXPH5																NDUFB3	DNM2
	EPHB3	DDX10																STRADB	TMED1
	AC107294.2	NKAPD1																TMEM237	KANK2
	TMEM41A	TTC12																ALS2	CCDC159
	IGF2BP2	RNF214																AC079354.2	DNASE2
	TRA2B	KMT2A																SUMO1	GCDH
	CRYGS	DDX6																AC064836.3	CALR
	TBCCD1	JHY																BMPR2	PKN1
	DNAJB11	CLMP																FAM117B	TECR
	LINC02043	CCDC15																WDR12	SYDE1
	AC007920.2	NTM																AC007383.2	CYP4F3
	BCL6	KDM5A																NDUFS1	CYP4F11
	LPP.AS2	CCDC77																MDH1B	NWD1
	P3H2	ERC1																CPO	MVB12A
	CLDN1	C12orf4																CCNYL1	SLC27A1
	ATP13A5	AC010175.1																PLEKHM3	PGLS
	ATP13A3	PRH1																CRYGD	CRLF1
	TMEM44.AS1	LINC01252																C2orf80	CERS1
	LSG1	LOH12CR2																RPE	COPE
	FAM43A	ATF7IP																AC079610.1	HOMER3
	PCYT1A	WBP11																VWC2L	RFXANK
	UBXN7	PLEKHA5																ATIC	NCAN
	WDR53	RECQL																TMEM169	ZNF98
	LINC01063	SOX5																LINC01963	DPY19L3
	CEP19	CASC1																SMARCAL1	RHPN2
	SENP5	RASSF8.AS1																ARPC2	SLC7A10
	AC016949.1	RASSF8																AC021016.2	FXYD3
	MELTF.AS1	INTS13																AAMP	LGI4
	LINC02012	AC092747.4																PNKD	FXYD1
	AC024560.3	PPFIBP1																BCS1L	RBM42
	AC024560.4	CCDC91																RNF25	PSENEN
	AC024560.1	ERGIC2																WNT10A	RYR1
	RUBCN	BICD1																CRYBA2	AC067969.1
	FYTTD1	SYT10																CFAP65	ECH1
	LRCH3	KIF21A																NHEJ1	C19orf54
	LMLN	YAF2																RETREG2	AXL
	ZNF595	ZCRB1																ZFAND2B	HNRNPUL1
	AC253576.2	PUS7L																ABCB6	ARHGEF1
	ZNF141	AC079950.1																ATG9A	PINLYP
	ZNF721	SCAF11																GLB1L	AC243964.3
	AC139887.2	RPAP3																STK16	NECTIN2
	CTBP1.DT	DNAJC22																TUBA4A	APOE
	UVSSA	LIMA1																PTPRN	HIF3A
	CRIPAK	AC121757.2																RESP18	CCDC8
	FAM53A	CBX5																TMEM198	EMP3
	POLN	PA2G4																INHA	FCGRT
	HAUS3	SMARCC2																EPHA4	MYH14
	MXD4	PRIM1																AC079834.2	EMC10
	FAM193A	R3HDM2																AC010980.1	CLDND2
	TNIP2	AC090629.1																FARSB	SPACA6
	MFSD10	USP15																SCG2	TTYH1
	HGFAC	LLPH																WDFY1	TNNT1
	LINC02600	NUP107																CUL3	SSC5D
	ADRA2C	RAB3IP																AC010735.2	AL117335.1
	LYAR	ZFC3H1																MFF	PTPRA
	ZBTB49	TBC1D15																DAW1	SLC4A11
	STX18.AS1	AC090015.1																SPHKAP	C20orf194
	EVC2	KRR1																PID1	MAVS
	EVC	NAP1L1																FBXO36	SMOX
	BLOC1S4	OSBPL8																SLC16A14	SNX5
	TADA2B	NAV3																CAB39	RBBP9
	LINC02447	PAWR																GCSIR	RIN2
	SH3TC1	PPP1R12A																ARMC9	LINC01727
	TRMT44	PPFIA2																PDE6D	CST3
	HMX1	AC069228.1																ECEL1	AL121894.2
	SLC2A9	CCDC59																EIF4E2	ACSS1
	AC005674.2	METTL25																NGEF	MAPRE1
	ZNF518B	MGAT4C																ATG16L1	SNTA1
	AC006230.1	CEP290																AC012063.1	PXMP4
	AC007370.2	EEA1																COPS8	RALY
	LINC00504	CEP83																RAB17	KIAA1755
	BST1	METAP2																UBE2F	SDC4
	TAPT1	ANO4																ERFE	PLTP
	MED28	UTP20																LINC02610	SLC2A10
	FAM184B	HSP90B1																ASB1	EYA2
	LCORL	TDG																HDAC4	ZNF217
	KCNIP4.IT1	WASHC4																HDAC4.AS1	AC005220.1
	CCDC149	TCP11L2																NDUFA10	DOK5
	SEPSECS	PWP1																ANKMY1	TFAP2C
	SEPSECS.AS1	SART3																DUSP28	BMP7
	PI4K2B	TCHP																CAPN10	AL122058.1
	ZCCHC4	IFT81																MTERF4	PRELID3B
	SEL1L3	ATXN2																PPP1R7	NKAIN4
	STIM2	PTPN11																ANO7	AL121827.2
	STIM2.AS1	SUDS3																STK25	COL20A1
	AC016687.2	GATC																THAP4	JAM2
	AC104078.1	CLIP1																D2HGDH	PDE9A
	PGM2	RSRC2																FAM240C	AGPAT3
	TBC1D1	CCDC62																LINC01238.1	PFKL
	KLF3.AS1	SBNO1																CHL1	PTTG1IP
	KLF3	AC079949.2																CNTN6	LSS
	TLR1	MPHOSPH8																TRNT1	HDHD5.AS1
	TLR6	IFT88																CRBN	ADA2
	UGDH	LINC00621																AC024060.2	SLC25A18
	AC108471.2	SACS																SUMF1	PRODH
	PDS5A	PCOTH																AC023480.1	SLC25A1
	RHOH	MTIF3																SETMAR	COMT
	DCAF4L1	HMGB1																BHLHE40.AS1	ARVCF
	BEND4	BRCA2																BHLHE40	BCR
	LINC02475	PDS5B																ARL8B	GUCD1
	AC095060.1	NBEA																EDEM1	MN1
	GABRB1	AL354809.1																MTMR14	ZNRF3
	AC107398.3	MRPS31																CPNE9	KREMEN1
	ATP10D	WBP4																CAMK1	EMID1
	NIPAL1	KBTBD7																RPUSD3	ASCC2
	SLAIN2	DNAJC15																JAGN1	CASTOR1
	LRRC66	CCDC122																IL17RE	SEC14L2
	DANCR	NUFIP1																CRELD1	PIK3IP1
	CHIC2	GPALPP1																PRRT3	PATZ1
	KDR	GTF2F2																EMC3	TIMP3
	SRD5A3.AS1	KCTD4																AC022007.1	FOXRED2
	PPAT	ZC3H13																FANCD2	TST
	AC068620.2	LRRC63																BRK1	MPST
	ADGRL3	KPNA3																IRAK2	TRIOBP
	AC020741.1	ALG11																LINC00852	TNFRSF13C
	UBA6	CKAP2																SEC13	POLDIP3
	ANKRD17	PCDH17																ATG7	CYB5R3
	CXCL8	TDRD3																TAMM41	PPARA
	CXCL1	PCDH9																SYN2	TTC38
	MTHFD2L	DIS3																PPARG	MLC1
	ODAPH	PIBF1																TSEN2	PLXNB2
	CXCL10	MYCBP2																MKRN2	LMF2
	SHROOM3	OBI1																CAND2	DHRSX
	CNOT6L	RBM26.AS1																AC034198.2	ZBED1
	BMP2K	LINC01080																CHCHD4	CD99
	ANTXR2	DZIP1																SLC6A6	GYG2
	PRKG2	UGGT2																NR2C2	ARSD
	RASGEF1B	FGF14.AS2																MRPS25	ARSF
	THAP9	TPP2																RBSN	ANOS1
	HPSE	ERCC5																METTL6	GPR143
	NKX6.1	AL138689.2																EAF1	SAT1
	WDFY3	UPF3A																HACL1	TMEM47
	ARHGAP24	AL355075.4																BTD	SRPX
	PTPN13	SUPT16H																AC090945.1	NDP
	AFF1	CHD8																DPH3	CHST7
	KLHL8	AL136419.3																AC090948.1	RGN
	NUDT9	STRN3																PLCL2	ARAF
	PKD2	HECTD1																SATB1	PLP2
	PPM1K.DT	ARHGAP5																EFHB	HSD17B10
	FAM13A.AS1	RALGAPA1																RAB5A	MSN
	FAM13A	MBIP																UBE2E2	HEPH
	MMRN1	MIPOL1																UBE2E1	GDPD2
	GRID2	PNN																NKIRAS1	MED12
	SMARCAD1	MIA2																THRB.AS1	NLGN3
	MTTP	TOGARAM1																RARB	NONO
	DAPP1	FANCM																NGLY1	PHKA1
	DDIT4L	MIS18BP1																OXSM	SLC16A2
	NFKB1	NEMF																CMC1	LPAR4
	MANBA	NIN																OSBPL10	POU3F4
	UBE2D3	TXNDC16																ZNF860	TSPAN6
	SLC9B1	WDHD1																AC097639.1	NXT2
	TET2	SOCS4																DYNC1LI1	KCNE5
	INTS12	ATG14																CNOT10	TMEM164
	GSTCD	KTN1																SUSD5	CHRDL1
	NPNT	ARMH4																FBXL2	AMOT
	AC109361.1	ARID4A																CLASP2	APLN
	TBCK	KIAA0586																AC112220.2	IGSF1
	SGMS2	CCDC175																PDCD6IP	MBNL3
	CYP2U1	LRRC9																LINC02033	GPC4
	AC096564.2	MNAT1																MLH1	ARHGEF6
	RPL34.AS1	TRMT5																ITGA9.AS1	SLITRK2
	SEC24B	AL355916.2																GORASP1	MTM1
	CASP6	SNAPC1																TTC21A	DUSP9
	EGF	PPP2R5E																SLC25A38	FLNA
	FAM241A	WDR89																AC092058.1	FAM3A
	AC109347.2	SYNE2																MYRIP	AC007325.2
	ALPK1	PPP1R36																EIF1B
	AC017007.5	CHURC1																ENTPD3
	ARSJ	MPP5																ULK4
	AC092661.1	SYNJ2BP																CCK
	MYOZ2	RBM25																AC018358.1
	AC073475.1	ENTPD5																VIPR1
	CCNA2	BBOF1																SS18L2
	AC021205.3	FCF1																CCDC13
	AC097462.3	YLPM1																HIGD1A
	INTU	MLH3																KRBOX1
	HSPA4L	TTLL5																POMGNT2
	ABHD18	GPATCH2L																SNRK
	LINC02615	SAMD15																AC006058.3
	JADE1	SNW1																AC104187.1
	LINC02172	DIO2																ZKSCAN7
	SLC7A11	CEP128																TMEM42
	NOCT	SEL1L																ZDHHC3
	MGARP	SPATA7																EXOSC7
	RAB33B	ZC3H14																CDCP1
	SETD7	EML5																LIMD1.AS1
	MAML3	EFCAB11																SLC6A20
	AC096733.2	PSMC1																LZTFL1
	ZNF330	RPS6KA5																LRRC2
	IL15	TRIP11																TDGF1
	USP38	ATXN3																ALS2CL
	AC107223.1	CPSF2																TMIE
	OTUD4	GOLGA5																CCDC12
	SMAD1	DDX24																KIF9
	MMAA	VRK1																SCAP
	ZNF827	SETD3																ELP6
	SLC10A7	DYNC1H1																DHX30
	TTC29	CDC42BPB																CCDC51
	MIR4453HG	BAG5																PFKFB4
	TIGD4	MKRN3																NCKIPSD
	ARFIP1	UBE3A																PRKAR2A.AS1
	MND1	GABRG3																ARIH2
	TMEM131L	HERC2																DALRD3
	AC097526.1	LINC02256																NDUFAF3
	PDGFC	FMN1																QRICH1
	AC084740.1	CHRM5																QARS
	FAM198B.AS1	AC116158.3																USP19
	AC098679.1	FSIP1																CCDC71
	AC098679.5	EIF2AK4																NICN1
	ETFDH	RTF1																APEH
	PPID	MGA																RNF123
	TRIM61	ZNF106																GMPPB
	TMEM192	UBR1																IP6K1
	PALLD	ADAL																INKA1
	AC084866.1	TP53BP1																TRAIP
	MFAP3L	MAP1A																CAMKV
	AC105285.1	MFAP1																MON1A
	GALNT7	CTDSPL2																HYAL3
	SAP30	EIF3J																NAA80
	AC093849.4	AC012405.1																TUSC2
	LINC02268	AC073941.1																RASSF1.AS1
	WWC2	MYEF2																NPRL2
	CDKN2AIP	SECISBP2L																CYB561D2
	AC107214.1	COPS2																CYB561D2.1
	AC107214.2	GALK2																DOCK3
	RWDD4	FAM227B																RBM15B
	IRF2	USP8																TEX264
	CASP3	LEO1																RRP9
	PRIMPOL	MYO5A																ABHD14A
	C4orf47	UNC13C																POC1A
	TLR3	CCPG1																ALAS1
	KLKB1	DNAAF4																TWF2
	FRG1.DT	TEX9																PPM1M
	PLEKHG4B	MNS1																GLYCTK
	CCDC127	ZNF280D																DNAH1
	ZDHHC11	MINDY2																NISCH
	AC022424.1	RNF111																SMIM4
	TENT4A	SLTM																GLT8D1
	LINC02123	VPS13C																SPCS1
	MTRR	LACTB																NEK4
	AC034229.4	ZNF609																RFT1
	CCT5	SLC24A1																AC012467.2
	DNAH5	UACA																ACTR8
	AC010491.1	MYO9A																AC115282.1
	OTULIN	SIN3A																CACNA2D3
	FBXL7	UBE2Q2																WNT5A
	LINC02223	SCAPER																ARHGEF3
	TARS	IREB2																ARF4
	SKP2	MORF4L1																ARF4.AS1
	AC026741.1	MESD																DENND6A
	EGFLAM	EFL1																ABHD6
	RICTOR	WHAMM																PDHB
	PTGER4	AC024270.5																C3orf67
	GHR	HDGFL3																C3orf67.AS1
	AC008875.3	AKAP13																FHIT
	AC025171.1	CHD2																PTPRG.AS1
	ANXA2R	LINC01197																C3orf14
	ZNF131	LINC02254																CADPS
	SNX18	SELENOS																THOC7
	GPX8	TARSL2																AC012557.1
	MAP3K1	CLUAP1																PSMD6
	MIER3	UBN1																AC121493.1
	GPBP1	PMM2																SLC25A26
	GAPT	LINC02177																TAFA1
	PDE4D	AC012178.1																TAFA4
	DEPDC1B	ZC3H7A																UBA3
	SMIM15	RSL1D1																ARL6IP5
	SREK1IP1	GSPT1																EIF4E3
	PPWD1	SNX29																SHQ1
	SHLD3	ERCC4																CNTN3
	AC010359.2	PARN																ROBO2
	AC010359.3	PDXDC1																GBE1
	SREK1	MARF1																AC107204.1
	MAST4	KNOP1																AC108749.1
	AC008459.1	PALB2																CGGBP1
	CCDC125	EIF3C																EPHA3
	SMN2	HIRIP3																STX19
	SERF1A	ZNF720																NSUN3
	SMN1	PHKB																AC109782.1
	NAIP	N4BP1																EPHA6
	AC025774.1	BRD7																ARL6
	ZNF366	AC087564.1																RIOX2
	TNPO1	HNRNPA1P48																ST3GAL6
	AC099522.2	CHD9																CMSS1
	IQGAP2	RPGRIP1L																NIT2
	ZBED3.AS1	AC040168.1																TOMM70
	BHMT2	FAM192A																LNP1
	JMY	RSPRY1																TFG
	CMYA5	AC009090.3																TRMT10C
	FAM151B	LINC00920																PCNP
	DHFR	CTCF																ZBTB11.AS1
	CKMT2.AS1	ZFP90																LINC01990
	ZCCHC9	AC004158.1																CD47
	AC010623.1	AC140912.1																IFT57
	AC104118.1	PSMD7																NECTIN3.AS1
	LINC01949	CFDP1																PLCXD2
	AC020930.1	AC009163.7																ABHD10
	AC114971.1	TERF2IP																TAGLN3
	TMEM161B.AS1	GAN																CD200
	LINC00461	AC092139.1																SLC35A5
	MEF2C.AS2	MPHOSPH6																NEPRO
	MEF2C.AS1	ZC3H18																NAA50
	POLR3G	ANKRD11																ATP6V1A
	LYSMD3	YWHAE																ZDHHC23
	LUCAT1	TSR1																GAP43
	NR2F1	SPATA22																TIMMDC1
	POU5F2	NCBP3																POPDC2
	AC114980.1	RABEP1																GSK3B
	RIOK2	GPS2																NDUFB4
	AC008883.3	CHD3																HGD
	LINC02062	MYH10																RABL3
	EFNA5	TVP23C																GTF2E1
	YTHDC2	AC005838.2																STXBP5L
	PGGT1B	NCOR1																FBXO40
	FEM1C	SPECC1																IQCB1
	TICAM2	MYO18A																EAF2
	ATG12	TAOK1																FAM162A
	SEMA6A.AS2	EFCAB5																AC096861.2
	TNFAIP8	NSRP1																LINC02035
	AC114284.1	ATAD5																SEC22A
	SNCAIP	SUZ12																MYLK.AS1
	SNX2	CCT6B																UMPS
	PPIC	LIG3																SNX4
	PRDM6	SLFN5																ALG1L
	LMNB1	AP2B1																SLC41A3
	MARCH3	TAF15																AC079848.1
	AC011416.3	GGNBP2																AC016924.1
	AC011416.4	DDX52																CHST13
	PRRC1	TBC1D3D																TXNRD3
	SLC27A6	GPR179																CHCHD6
	ADAMTS19	SMARCE1																MCM2
	FNIP1	DNAJC7																AC023593.1
	MEIKIN	BRCA1																ABTB1
	AC034228.1	NBR1																RUVBL1
	P4HA2	GPATCH8																EEFSEC
	MIR3936HG	CCDC43																RPN1
	SLC22A5	NMT1																RAB7A
	GDF9	AC138150.1																ACAD9
	LEAP2	CDC27																COPG1
	ZCCHC10	KPNB1																HMCES
	AC113410.4	CBX1																H1FX.AS1
	HSPA4	CALCOCO2																EFCAB12
	TCF7	SPAG9																RHO
	JADE2	LINC02073																TMCC1.AS1
	SEC24A	AC034268.2																PIK3R4
	SMAD5	COIL																ASTE1
	KLHL3	AC007114.1																AC107027.3
	HSPA9	PRR11																MRPL3
	LRRTM2	DHX40																AC107027.1
	SNHG4	AC091271.1																CPNE4
	PROB1	TLK2																UBA5
	NRG2	CCDC47																TMEM108
	HBEGF	DDX42																AC022296.4
	SLC35A4	CEP112																TOPBP1
	PCDHA5	BPTF																SRPRB
	PCDHA9	ABCA10																RAB6B
	PCDHA10	LINC01152																ANAPC13
	PCDHA12	FN3K																AC092969.1
	AC244517.5	ENOSF1																AC072039.2
	PCDHB5	AP000829.1																PCCB
	PCDHB7	ANKRD12																SLC35G2
	PCDHB16	RALBP1																AC096992.2
	PCDHB9	SPIRE1																DBR1
	AC005618.4	CEP192																ARMC8
	PCDHGA1	FAM210A																NME9
	PCDHGA2	RNMT																PIK3CB
	PCDHGA3	ANKRD30B																MRPS22
	PCDHGB2	AP005901.6																AC024933.1
	PCDHGA5	AP005901.5																COPB2
	PCDHGA6	ROCK1																AC046134.2
	PCDHGA8	GREB1L																SPSB4
	PCDHGB6	ESCO1																ATP1B3
	PCDHGA10	MIB1																ATR
	PCDHGC3	RBBP8																PLS1
	DIAPH1	RIOK3																TRPC1
	FCHSD1	OSBPL1A																PAQR9
	ARAP3	ASXL3																AC026304.1
	PCDH1	ZNF397																CHST2
	AC005740.5	ZSCAN30																DIPK2A
	PCDH12	KIAA1328																GYG1
	SPRY4	CELF4																HPS3
	NR3C1	PIK3C3																PFN2
	PRELID2	KATNAL2																SELENOT
	PLAC8L1	LINC01630																ERICH6.AS1
	STK32A	MBD2																MINDY4B
	AC011346.1	AC009271.1																IGSF10
	HTR4	ATP8B1																MBNL1.AS1
	ADRB2	CCDC102B																GPR149
	AFAP1L1	ZNF407																MME
	CSNK1A1	ZNF236																PLCH1
	TIGD6	SAFB																C3orf33
	TCOF1	GTF2F1																GMPS
	RBM22	HNRNPM																AC091607.2
	ZNF300	DNMT1																AC084036.1
	CCDC69	ILF3.DT																TIPARP.AS1
	SLC36A1	SMARCA4																AC092944.1
	AC011337.1	ZNF441																PTX3
	AC011374.2	ZNF564																SLC66A1L
	G3BP1	OR7A5																AC106707.1
	SAP30L.AS1	FAM32A																MLF1
	GEMIN5	AC024075.1																GFM1
	SGCD	AC011447.3																LXN
	AC016571.1	ZNF737																AC080013.6
	THG1L	ZNF626																RARRES1
	CCNJL	ZNF43																AC080013.1
	C1QTNF2	ZNF730																AC080013.3
	ZBED8	ZNF724																IQCJ.SCHIP1
	AC113414.1	ZNF91																IL12A.AS1
	CCNG1	ZNF675																C3orf80
	AC109466.1	URI1																IFT80
	AC026689.1	CEP89																KPNA4
	INSYN2B	GPATCH1																AC069224.1
	FGF18	ZNF181																PPM1L
	STK10	ZNF565																B3GALNT1
	SH3PXD2B	ZNF146																NMD3
	NEURL1B	ZFP14																SPTSSB
	ERGIC1	ZNF829																SLITRK3
	STC2	ZNF568																PDCD10
	LINC01485	ZNF570																SERPINI1
	FAM153B	ZNF573																AC078795.2
	ARL10	PSG8.AS1																GPR160
	FAF2	CD3EAP																EIF5A2
	UIMC1	AC011466.1																NCEH1
	ZNF346	ZNF649																ECT2
	FGFR4	ZNF766																LINC00578
	DOK3	ZNF480																AC007953.2
	AC139795.2	ZNF880																AC117453.1
	CLK4	ZNF528																KCNMB2
	ZNF879	ZNF415																ZMAT3
	ZNF354C	ZNF665																ZNF639
	RUFY1	ZNF583																MFN1
	HNRNPH1	ZNF470																MRPL47
	SQSTM1	AC006115.2																NDUFB5
	CNOT6	MCM8																USP13
	FLT4	PLCB1																DNAJC19
	MGAT1	ESF1																MCCC1
	LINC00847	MACROD2																PARL
	TRIM7	KIF16B																EIF2B5
	TRIM41	SNRPB2																AP2M1
	TRIM52	CRNKL1																ABCF3
	AL512329.2	KIZ																ALG3
	SERPINB9P1	XRN2																EEF1AKMT4
	AL359643.3	ZNF337.AS1																PSMD2
	SNRNP48	KIF3B																POLR2H
	BLOC1S5	EIF2S2																THPO
	AL357497.1	PHF20																MAGEF1
	RNF182	AL118523.1																AC107294.3
	MYLIP	TOP1																AC107294.1
	KIF13A	CHD6																AC099661.1
	KDM1B	DDX27																SENP2
	MBOAT1	TSHZ2																ETV5
	CDKAL1	RTF2																KNG1
	SOX4	MIR646HG																EIF4A2
	AL033539.2	PRPF6																RFC4
	AL031775.1	LINC00266.1																RPL39L
	GMNN	CR381653.1																RTP1
	CARMIL1	NRIP1																SST
	HIST1H2BC	USP25																CLDN16
	HIST1H2BD	NCAM2																AC073365.1
	HIST1H2BE	CYYR1.AS1																FGF12
	HIST1H2BG	AF165147.1																MB21D2
	HIST1H2AE	LTN1																PLAAT1
	HIST1H3E	USP16																OPA1
	HIST1H4H	BACH1																LINC02028
	BTN2A2	CFAP298																TMEM44
	ZNF322	DNAJC28																XXYLT1
	AL513548.4	SON																ACAP2.IT1
	AL513548.1	ITSN1																PPP1R2
	LINC00240	MORC3																AC233280.1
	HIST1H2BJ	HLCS																TCTEX1D2
	AL121944.1	TTC3																FBXO45
	ZSCAN16	TRAPPC10																PIGX
	ZKSCAN8	PCNT																NCBP2
	ZSCAN9	SPECC1L																NCBP2AS2
	ZKSCAN4	LINC01521																PIGZ
	NKAPL	HMGXB4																MELTF
	ZSCAN26	ST13																AC055764.2
	ZSCAN23	ATP5MGL																AC079140.6
	HLA.F.AS1	EFCAB6																AC092574.1
	TRIM26	CHKB.DT																PIGG
	PPP1R10	ARHGAP6																AC116565.1
	PPP1R18	FANCB																AC107464.1
	PSORS1C1	SYAP1																AC107464.3
	HCG27	SH3KBP1																ATP5ME
	AL645933.2	BCLAF3																MYL5
	MICA	EIF1AX																PCGF3
	MICB	CNKSR2																DGKQ
	LY6G5C	PCYT1B																RNF212
	HSPA1L	POLA1																SPON2
	HSPA1A	IL1RAPL1																MAEA
	HSPA1B	DMD																SLBP
	EHMT2	RPGR																AC016773.1
	C2	USP9X																ZFYVE28
	C4B	SMC1A																RNF4
	CYP21A2	HUWE1																NOP14.AS1
	ATF6B	USP51																MSANTD1
	AL662884.3	AL050309.1																DOK7
	PPT2	LINC00891																LRPAP1
	AGER	JPX																TMEM128
	PBX2	PBDC1																NSG1
	BRD2	AC233296.1																STX18
	COL11A2	ATRX																JAKMIP1
	AL645940.1	BRWD3																MAN2B2
	HCG25	SATL1																MRFAP1
	RGL2	KLHL4																LINC02482
	DAXX	PABPC5.AS1																AC093323.1
	ILRUN	FAM133A																MRFAP1L1
	AL451165.2	ARMCX3																AC097382.3
	UHRF1BP1	AC234775.3																CCDC96
	ANKS1A	ZMAT1																GRPEL1
	DEF6	TCEAL2																AFAP1.AS1
	PPARD	TCEAL6																AFAP1
	Z84485.1	ARMCX5.GPRASP2																ABLIM2
	KCTD20	LINC00630																HTRA3
	STK38	Z68871.1																AC104825.1
	FGD2	TCEAL8																ACOX3
	MDGA1	TCEAL5																AC105345.1
	LINC00951	TCEAL4																AC108519.1
	NFYA	TCEAL3																AC105916.1
	MDFI	TBC1D8B																DRD5
	TFEB	RBM41																HS3ST1
	USP49	AL035425.1																RAB28
	MED20	PAK3																LINC01182
	CCND3	WDR44																CPEB2
	TAF8	LINC01285																C1QTNF7
	UBR2	UPF3B																LDB2
	BICRAL	NKAP																PACRGL
	AL035587.2	THOC2																KCNIP4
	CNPY3	XIAP																DHX15
	AL035587.1	STAG2																ANAPC4
	KLC4	TENM1																TBC1D19
	PTK7	SMARCA1																LIAS
	TTBK1	UTP14A																SMIM14
	ZNF318	RAP2C.AS1																AC095057.3
	TJAP1	CCDC160																NSUN7
	POLH	HTATSF1																UCHL1
	AL109615.4	RBMX																TMEM33
	HSP90AB1	ATP11C																SLC30A9
	NFKBIE	LINC00632																KCTD8
	AARS2	SPANXA2.OT1																YIPF7
	RUNX2	FMR1																GNPDA2
	CYP39A1	CETN2																AC096586.2
	TDRD6	DKC1																AC096586.1
	PLA2G7	BRCC3																AC104072.1
	CD2AP	TTTY10																COMMD8
	PTCHD4	AC240274.1																AC107068.1
	TRAM2																	OCIAD1
	ICK																	OCIAD2
	COL21A1																	DCUN1D4
	ZNF451																	AC027271.1
	BAG2																	SPATA18
	PRIM2																	USP46
	AL021368.1																	USP46.AS1
	AL355347.1																	ERVMER34.1
	FAM135A																	SCFD2
	AL589935.1																	AC110792.3
	AL589935.3																	LINC02283
	LINC00472																	SRD5A3
	KCNQ5.IT1																	AC069200.1
	CGAS																	ARL9
	AL080250.1																	SPINK2
	IRAK1BP1																	NOA1
	AL391840.3																	POLR2B
	AL451064.1																	IGFBP7.AS1
	AL359715.1																	EPHA5.AS1
	TENT5A																	CSN1S1
	PGM3																	AC009570.1
	AL139274.2																	RUFY3
	ZNF292																	GRSF1
	C6orf163																	DCK
	PM20D2																	COX18
	RRAGD																	ALB
	BACH2																	CXCL5
	MAP3K7																	BTC
	MANEA.DT																	PARM1
	MANEA																	RCHY1
	MMS22L																	G3BP2
	AL589740.1																	USO1
	POU3F2																	NAAA
	PNISR																	FAM47E
	AL513550.1																	STBD1
	USP45																	AC107072.2
	TSTD3																	SOWAHB
	AL357522.1																	PRDM8
	BVES																	FGF5
	BVES.AS1																	BMP3
	PRDM1																	AC124016.2
	CRYBG1																	AC124016.1
	BEND3																	ENOPH1
	SOBP																	TMEM150C
	OSTM1.AS1																	SEC31A
	AFG1L																	THAP9.AS1
	Z95118.2																	LIN54
	AMD1																	COPS4
	SLC16A10																	COQ2
	MFSD4B																	HELQ
	AL080317.1																	MRPS18C
	AL008730.1																	ABRAXAS1
	Z97989.1																	CDS1
	TUBE1																	MAPK10
	LINC01268																	C4orf36
	FRK																	HSD17B13
	CALHM6																	HSD17B11
	CALHM5																	PIGY.DT
	ZUP1																	HERC3
	KPNA5																	NAP1L5
	ROS1																	TIGD2
	MCM9																	AC104785.1
	ASF1A																	GPRIN3
	TRDN																	SNCA
	RNF217																	BMPR1B.DT
	HEY2																	RAP1GDS1
	LAMA2																	TSPAN5
	L3MBTL3																	EIF4E
	MED23																	METAP1
	ENPP1																	AC019131.2
	VNN2																	C4orf54
	EYA4																	LAMTOR3
	SLC2A12																	DNAJB14
	ALDH8A1																	H2AFZ
	PDE7B																	AC097460.1
	AL023284.4																	AP001816.1
	MAP3K5																	AC098487.1
	AL121933.2																	UBE2D3.AS1
	TNFAIP3																	CISD2
	HEBP2																	SLC9B2
	HECA																	TACR3
	AL035446.1																	CXXC4.AS1
	LINC01277																	AC004069.1
	PLAGL1																	PPA2
	STX11																	PAPSS1
	SHPRH																	OSTC
	RAB32																	SEC24B.AS1
	TAB2																	AC004067.1
	SUMO4																	AC126283.1
	KATNA1																	GAR1
	LATS1																	RRH
	ULBP2																	LRIT3
	ULBP3																	ELOVL6
	PLEKHG1																	AC109347.1
	ZBTB2																	AP1AR
	FBXO5																	TIFA
	AL080276.2																	NEUROG2
	CNKSR3																	AC023886.1
	ZDHHC14																	CAMK2D
	SNX9																	TRAM1L1
	SYTL3																	LINC01378
	TAGAP																	NDST3
	MRPL18																	PRSS12
	IGF2R																	METTL14.DT
	MAP3K4																	MAD2L1
	AGPAT4																	TMEM155
	AL078602.1																	BBS7
	AL450345.2																	TRPC3
	C6orf118																	BBS12
	AL590302.1																	NUDT6
	AL022069.1																	ANKRD50
	FGFR1OP																	PLK4
	KIF25																	MFSD8
	AL009176.1																	PGRMC2
	TCTE3																	C4orf33
	DLL1																	MGST2
	AC093627.5																	SCOC
	AC188617.1																	SCOC.AS1
	PDGFA																	CLGN
	AC147651.4																	ELMOD2
	DNAAF5																	TBC1D9
	GET4																	ANAPC10
	AC073957.3																	ABCE1
	COX19																	LSM6
	ZFAND2A																	NR3C2
	AC091729.3																	LRBA
	MICALL2																	AC095055.1
	AC102953.2																	FAM160A1
	ELFN1																	GATB
	CARD11																	AC080078.2
	AC072054.1																	AC023424.3
	FOXK1																	RNF175
	AC092428.1																	PLRG1
	RADIL																	NPY2R
	RBAK																	AC104083.1
	AC092171.4																	GUCY1B1
	AC092171.3																	TDO2
	FBXL18																	GLRB
	RNF216																	LINC02433
	USP42																	RXFP1
	ZNF316																	C4orf46
	ZNF12																	FSTL5
	AC005532.1																	NPY5R
	COL28A1																	AC093788.1
	GLCCI1																	FAM218A
	THSD7A																	MSMO1
	SP4																	TLL1
	STEAP1B																	CBR4
	SNHG26																	CLCN3
	KLHL7.DT																	HPF1
	TRA2A																	AADAT
	STK31																	GALNTL6
	OSBPL3																	HPGD
	C7orf31																	WDR17
	NFE2L3																	SPATA4
	HNRNPA2B1																	ASB5
	AC004540.2																	SPCS3
	AC004540.1																	AC078881.1
	HOTAIRM1																	AC079766.1
	AC005162.3																	DCTD
	FKBP14																	TRAPPC11
	PLEKHA8																	AC099343.2
	ZNRF2																	LINC02427
	LINC01176																	CENPU
	NOD1																	SLC25A4
	GARS.DT																	SNX25
	INMT																	UFSP2
	AC018645.3																	AC106897.1
	LINC00997																	FAM149A
	RP9																	SDHA
	BBS9																	PDCD6
	AC005400.1																	EXOC3.AS1
	HERPUD2																	EXOC3
	KIAA0895																	SLC9A3.AS1
	AOAH																	CEP72
	NME8																	BRD9
	POU6F2																	TRIP13
	MPLKIP																	NKD2
	SUGCT																	CLPTM1L
	INHBA																	AC026748.3
	GLI3																	LINC01511
	STK17A																	LPCAT1
	AC004951.1																	MRPL36
	POLM																	ADAMTS16
	NPC1L1																	AC091978.1
	PKD1L1																	MED10
	IKZF1																	UBE2QL1
	COBL																	LINC01018
	VSTM2A.OT1																	NSUN2
	VOPP1																	SRD5A1
	ZNF713																	FASTKD3
	LINC02848																	MIR4458HG
	ZNF727																	AC012640.4
	ZNF736																	AC012640.2
	ZNF680																	MARCH6
	ZNF117																	ROPN1L
	ERV3.1																	OTULINL
	GUSB																	ANKH
	LINC00174																	MARCH11
	KCTD7																	ZNF622
	LINC02604																	BASP1
	TYW1																	AC026790.1
	AC006480.2																	LINC02217
	AC211476.6																	AC099517.1
	AC005089.1																	DROSHA
	GTF2IRD1																	C5orf22
	NCF1																	GOLPH3
	GTF2IRD2																	AC025181.2
	TRIM73																	SUB1
	POR																	AMACR
	STYXL1																	AC026801.2
	HSPB1																	TTC23L
	DTX2																	RAD1
	PTPN12																	CAPSL
	RSBN1L																	NIPBL.DT
	MAGI2																	AC025449.2
	AC074024.1																	LIFR.AS1
	MAGI2.AS3																	PRKAA1
	HGF																	OXCT1
	AC005009.2																	OXCT1.AS1
	AC005076.1																	FBXO4
	DMTF1																	AC008945.1
	DBF4																	NIM1K
	CFAP69																	HMGCS1
	CLDN12																	AC114947.2
	FZD1																	CCL28
	MTERF1																	TMEM267
	GATAD1																	C5orf34
	AC007566.1																	PAIP1
	RBM48																	NNT
	SGCE																	LINC02224
	AC002429.2																	MRPS30
	AC002451.1																	AC093297.2
	BAIAP2L1																	HCN1
	TRRAP																	PARP8
	PTCD1																	PELO
	ZNF394																	AC008966.2
	ZKSCAN5																	MOCS2
	ZNF655																	AC008966.1
	TRIM4																	FST
	ZNF3																	NDUFS4
	GPC2																	AC025175.1
	STAG3																	ARL15
	PILRA																	HSPB3
	MEPCE																	AC016596.1
	C7orf61																	ANKRD55
	SAP25																	LINC01948
	SRRT																	PLK2
	UFSP1																	RAB3C
	SERPINE1																	PART1
	PLOD3																	AC104113.1
	CLDN15																	ERCC8
	CUX1																	IPO11
	AC005072.1																	AC092354.2
	SH2B2																	AC092354.1
	POLR2J3																	ADAMTS6
	AC105052.4																	CENPK
	POLR2J2																	TRIM23
	AC105052.5																	TRAPPC13
	KMT2E.AS1																	SGTB
	AC073073.2																	SLC30A5
	ATXN7L1																	CCNB1
	CDHR3																	CENPH
	PIK3CG																	MRPS36
	HBP1																	CDK7
	IFRD1																	AK6
	LSMEM1																	TAF9
	BMT2																	RAD17
	TFEC																	AC146944.4
	TES																	MRPS27
	ST7																	PTCD2
	CTTNBP2																	TMEM171
	CPED1																	ANKRA2
	AC015983.2																	UTP15
	AC004690.2																	LINC01331
	TMEM229A																	ENC1
	AC006148.1																	HEXB
	POT1.AS1																	GFM2
	GCC1																	AC010501.2
	SND1.IT1																	HMGCR
	RBM28																	AC008897.3
	PRRT4																	F2RL1
	METTL2B																	CRHBP
	AC018638.7																	WDR41
	FAM71F2																	SCAMP1.AS1
	AC018638.6																	SCAMP1
	CALU																	DMGDH
	ATP6V1FNB																	BHMT
	IRF5																	TENT2
	TNPO3																	MTX3
	AC078846.1																	AC008771.1
	UBE2H																	ANKRD34B
	AC073320.1																	RASGRF2.AS1
	AC007938.1																	SSBP2
	MESTIT1																	ATG10
	AC016831.7																	TMEM167A
	AC016831.1																	AC113383.1
	AC016831.5																	COX7C
	LINC.PINT																	RASA1
	MKLN1																	CCNH
	MKLN1.AS																	AC008525.1
	AC083862.2																	MEF2C
	AC083862.3																	AC093510.2
	CNOT4																	NR2F1.AS1
	NUP205																	FAM81B
	KIAA1549																	ARSK
	TTC26																	GPR150
	UBN2																	RFESD
	AC083880.1																	SPATA9
	KDM7A																	GLRX
	DENND2A																	PCSK1
	AC004918.1																	AC009126.1
	TAS2R4																	RGMB.AS1
	CLEC5A																	FAM174A
	TRPV6																	SLCO4C1
	KEL																	PPIP5K2
	CASP2																	NUDT12
	TPK1																	FBXL17
	EZH2																	PJA2
	PDIA4																	AC012603.1
	ZNF398																	SLC25A46
	ZNF282																	STARD4
	ZNF212																	STARD4.AS1
	ZNF783																	NREP
	ZNF467																	EPB41L4A.AS1
	SSPO																	EPB41L4A.DT
	ZNF862																	SRP19
	AC092681.3																	REEP5
	LRRC61																	DCP2
	REPIN1																	KCNN2
	ZNF775																	TRIM36
	GIMAP2																	CDO1
	GIMAP1																	AP3S1
	TMUB1																	AC034236.2
	AC021097.2																	COMMD10
	KMT2C																	AC008629.1
	PAXIP1.AS2																	DMXL1
	PAXIP1																	HSD17B4
	AC093726.2																	PRR16
	AC009403.2																	LOX
	AC009403.1																	SNX24
	RBM33																	LINC01184
	SHH																	ISOC1
	LINC01006																	CHSY3
	NOM1																	HINT1
	DNAJB6																	CDC42SE2
	ESYT2																	SLC22A4
	AC004908.3																	CCNI2
	AC083964.1																	UQCRQ
	AC100810.7																	C5orf15
	KBTBD11.OT1																	VDAC1
	AC246817.2																	AC008608.2
	MCPH1																	SKP1
	FAM66B																	PPP2CA
	CLDN23																	CDKN2AIPNL
	PPP1R3B																	CAMLG
	AC021242.3																	TXNDC15
	AC034111.1																	H2AFY
	AC104964.3																	HNRNPA0
	PINX1																	NME5
	XKR6																	BRD8
	AF131215.6																	CDC23
	FAM167A.AS1																	REEP2
	FAM66D																	EGR1
	AC145124.1																	ETF1
	DLC1																	AC034243.1
	AC106845.1																	PAIP2
	FGF20																	AC135457.1
	PDGFRL																	SPATA24
	AC027117.2																	DNAJC18
	FGL1																	UBE2D2
	AC087273.2																	IGIP
	SH2D4A																	PFDN1
	XPO7																	SRA1
	REEP4																	APBB3
	SFTPC																	TMCO6
	BMP1																	WDR55
	AC087854.1																	DND1
	C8orf58																	HARS
	AC037459.2																	HARS2
	TNFRSF10B																	AC005609.5
	TNFRSF10D																	PCDHB2
	TNFRSF10A																	PCDHB3
	LOXL2																	AC244517.1
	NKX3.1																	PCDHB6
	AC041005.1																	PCDHB10
	GNRH1																	PCDHB11
	ADRA1A																	PCDHB12
	ESCO2																	PCDHB13
	EXTL3.AS1																	PCDHB14
	HMBOX1																	AC005618.1
	AC026979.2																	HDAC3
	TEX15																	AC005753.2
	PURG																	AC005753.3
	AC090204.1																	RNF14
	AC067838.1																	GNPDA1
	FUT10																	NDFIP1
	RNF122																	LINC01844
	ZNF703																	YIPF5
	PLPBP																	SH3RF2
	ADGRA2																	GPR151
	RAB11FIP1																	PPP2R2B
	EIF4EBP1																	FBXO38
	FGFR1																	ABLIM3
	AC087623.3																	GRPEL2
	AC069120.1																	PCYOX1L
	KAT6A																	MYOZ3
	THAP1																	DCTN4
	POMK																	TNIP1
	SNTG1																	ANXA6
	AC090186.1																	AC011374.1
	PCMTD1																	MFAP3
	AC103769.1																	SAP30L
	PLAG1																	CNOT8
	CA8																	MRPL22
	LINC01301																	MED7
	AC022182.2																	CYFIP2
	TTPA																	FNDC9
	MTFR1																	ADAM19
	AC055822.1																	LSM11
	PDE7A																	UBLCP1
	MCMDC2																	FABP6
	SLCO5A1																	PTTG1
	NCOA2																	GABRA6
	EYA1																	GABRA1
	AC022893.1																	LINC01202
	HNF4G																	GABRG2
	ZFHX4.AS1																	NUDCD2
	ZFHX4																	MAT2B
	ZBTB10																	AC008708.2
	PAG1																	PANK3
	AC009902.2																	SLIT3
	FABP4																	C5orf58
	E2F5																	RANBP17
	MMP16																	FBXW11
	AF117829.1																	UBTD2
	RIPK2																	AC011407.1
	OSGIN2																	AC008429.1
	TMEM64																	RPL26L1
	LRRC69																	BNIP1
	RUNX1T1																	BOD1
	AC120053.1																	C5orf47
	RBM12B																	NSG2
	AC023632.2																	SFXN1
	AC087752.4																	THOC3
	PLEKHF2																	AC139491.1
	C8orf37																	AC139493.2
	AP003117.1																	SIMC1
	AP003352.1																	KIAA1191
	POP1																	NOP16
	STK3																	CLTB
	SNX31																	CDHR2
	AP003469.4																	GPRIN1
	UBR5																	SNCB
	AC012213.3																	EIF4E1B
[truncated: 4,617 more rows]
