# Supplementary material for: Human microglial transitions at the Aβ–tau inflection point associate with divergent pathways to dementia and resilience
Source: Nat Med. 2026 Jun 4;32(6):2047–59. doi: 10.1038/s41591-026-04393-8 (PMC13278961; doi:10.1038/s41591-026-04393-8)
Supplement: Supplementary file 7 — Gene Ontology enrichment of gene co-expression networks [file 41591_2026_4393_MOESM7_ESM.xlsx]

## Sheet: OCT_early_PIGs
ID	Description	GeneRatio	BgRatio	pvalue	p.adjust	qvalue	geneID	Count
GO:0002443	leukocyte mediated immunity	21/78	463/18903	0.0142	26.6	17.2	ADGRE2/B2M/C1QA/C1QB/C1QC/C3/CX3CR1/FCER1G/FCGR1A/FCGR3A/HLA-DQB1/ITGB2/LAT2/LILRB1/MYO1G/NCKAP1L/SASH3/SPI1/SYK/TYROBP/VAMP8	21
GO:0002274	myeloid leukocyte activation	16/78	237/18903	0.193	139	90	ADGRE2/AIF1/C1QA/CX3CR1/FCER1G/FCGR3A/HAMP/ITGB2/LAT2/SPI1/SYK/THBS1/TLR2/TYROBP/VAMP8/VSIG4	16
GO:0032103	positive regulation of response to external stimulus	20/78	464/18903	0.224	139	90	AIF1/ALOX5AP/C3/CCR1/CD14/CSF1R/CX3CR1/CYBA/FCGR1A/HCK/IL17RA/NCKAP1L/S100A8/S100A9/SPI1/SYK/THBS1/TLR2/TYROBP/VAMP8	20
GO:0030595	leukocyte chemotaxis	15/78	240/18903	4.97	2320	1500	ADGRE2/AIF1/CCR1/CSF1R/CX3CR1/FCER1G/GPR183/IL17RA/ITGB2/NCKAP1L/S100A8/S100A9/SPI1/SYK/THBS1	15
GO:0050900	leukocyte migration	17/78	398/18903	4.34	16200	10500	ADGRE2/AIF1/CCR1/CSF1R/CX3CR1/FCER1G/GPR183/HCK/IL17RA/ITGB2/MYO1G/NCKAP1L/S100A8/S100A9/SPI1/SYK/THBS1	17
GO:0002444	myeloid leukocyte mediated immunity	11/78	107/18903	64.1	2000	12900	ADGRE2/C3/CX3CR1/FCGR1A/FCGR3A/ITGB2/LAT2/SPI1/SYK/TYROBP/VAMP8	11
GO:0042116	macrophage activation	11/78	109/18903	78.8	2070	13400	AIF1/C1QA/CX3CR1/FCGR3A/HAMP/ITGB2/SYK/THBS1/TLR2/TYROBP/VSIG4	11
GO:0002366	leukocyte activation involved in immune response	15/78	293/18903	91.1	2070	13400	ADGRE2/CX3CR1/FCER1G/FCGR3A/FGL2/GPR183/ITGB2/LAT2/LCP1/LILRB1/NCKAP1L/SPI1/SYK/TYROBP/VAMP8	15
GO:0097529	myeloid leukocyte migration	14/78	242/18903	108	2070	13400	ADGRE2/AIF1/CCR1/CSF1R/CX3CR1/FCER1G/IL17RA/ITGB2/NCKAP1L/S100A8/S100A9/SPI1/SYK/THBS1	14
GO:0002263	cell activation involved in immune response	15/78	297/18903	111	2070	13400	ADGRE2/CX3CR1/FCER1G/FCGR3A/FGL2/GPR183/ITGB2/LAT2/LCP1/LILRB1/NCKAP1L/SPI1/SYK/TYROBP/VAMP8	15
GO:0006909	phagocytosis	15/78	314/18903	247	41900	27000	AIF1/C3/CD14/CYBA/FCER1G/FCGR1A/HCK/ITGB2/MSR1/MYO1G/NCKAP1L/SYK/THBS1/TLR2/TYROBP	15
GO:0002886	regulation of myeloid leukocyte mediated immunity	09/78	60/18903	269	41900	27000	ADGRE2/C3/CX3CR1/FCGR1A/ITGB2/SPI1/SYK/TYROBP/VAMP8	9
GO:0060326	cell chemotaxis	15/78	319/18903	309	44500	28700	ADGRE2/AIF1/CCR1/CSF1R/CX3CR1/FCER1G/GPR183/IL17RA/ITGB2/NCKAP1L/S100A8/S100A9/SPI1/SYK/THBS1	15
GO:0002253	activation of immune response	16/78	397/18903	55.7	74300	48000	BLNK/C1QA/C1QB/C1QC/C3/FCER1G/FPR1/FYB1/HCK/HLA-DQB1/LAT2/MYO1G/NCKAP1L/SYK/TYROBP/VSIG4	16
GO:0001819	positive regulation of cytokine production	17/78	486/18903	1050	131000	84400	AIF1/B2M/C3/CD14/CD4/CSF1R/CYBA/CYBB/FCER1G/FCGR3A/IL17RA/LILRB1/SASH3/SYK/THBS1/TLR2/TYROBP	17
GO:0001906	cell killing	12/78	189/18903	1720	1980	128000	B2M/C3/CX3CR1/FCGR1A/FCGR3A/HAMP/LILRB1/LYZ/NCKAP1L/SPI1/SYK/TYROBP	12
GO:0002703	regulation of leukocyte mediated immunity	13/78	241/18903	1800	1980	128000	ADGRE2/B2M/C3/CX3CR1/FCGR1A/ITGB2/LILRB1/NCKAP1L/SASH3/SPI1/SYK/TYROBP/VAMP8	13
GO:0002460	adaptive immune response based on somatic recombination of immune receptors built from immunoglobulin superfamily domains	15/78	375/18903	308	320000	207000	B2M/C1QA/C1QB/C1QC/C3/CD4/FCER1G/FCGR1A/FCGR3A/HLA-DQB1/IL17RA/LILRB1/MYO1G/NCKAP1L/SASH3	15
GO:0043299	leukocyte degranulation	09/78	79/18903	3520	335000	216000	ADGRE2/FCGR3A/HCK/ITGB2/LAT2/NCKAP1L/SPI1/SYK/VAMP8	9
GO:0002697	regulation of immune effector process	15/78	379/18903	3580	335000	216000	ADGRE2/B2M/C3/CX3CR1/FCGR1A/FGL2/ITGB2/LILRB1/NCKAP1L/SASH3/SPI1/SYK/TYROBP/VAMP8/VSIG4	15
GO:0050867	positive regulation of cell activation	16/78	467/18903	6290	560000	361000	AIF1/B2M/CD4/FCGR3A/GPR183/HAMP/HLA-DQB1/ITGB2/LILRB1/NCKAP1L/PLEK/SASH3/SYK/THBS1/TYROBP/VAMP8	16
GO:0002768	immune response-regulating cell surface receptor signaling pathway	14/78	341/18903	10700	909000	587000	BLNK/FCER1G/FCGR1A/FCGR3A/FPR1/FYB1/HCK/HLA-DQB1/LAT2/LILRB1/MYO1G/NCKAP1L/SYK/TYROBP	14
GO:0007159	leukocyte cell-cell adhesion	15/78	414/18903	12300	1000000	648000	AIF1/B2M/CD4/CX3CR1/FGL2/HLA-DQB1/ITGB2/LILRB1/NCKAP1L/OLR1/S100A8/S100A9/SASH3/SYK/VSIG4	15
GO:0071621	granulocyte chemotaxis	10/78	130/18903	1410	1100000	710000	ADGRE2/CSF1R/FCER1G/IL17RA/ITGB2/NCKAP1L/S100A8/S100A9/SYK/THBS1	10
GO:0002275	myeloid cell activation involved in immune response	09/78	96/18903	20900	1570000	1010000	ADGRE2/CX3CR1/FCER1G/ITGB2/LAT2/SPI1/SYK/TYROBP/VAMP8	9
GO:0032640	tumor necrosis factor production	11/78	184/18903	24300	168000	109000	CD14/CX3CR1/CYBA/CYBB/FCGR3A/LILRB1/SASH3/SYK/THBS1/TLR2/TYROBP	11
GO:0032680	regulation of tumor necrosis factor production	11/78	184/18903	24300	168000	109000	CD14/CX3CR1/CYBA/CYBB/FCGR3A/LILRB1/SASH3/SYK/THBS1/TLR2/TYROBP	11
GO:0071706	tumor necrosis factor superfamily cytokine production	11/78	189/18903	32400	2090000	1350000	CD14/CX3CR1/CYBA/CYBB/FCGR3A/LILRB1/SASH3/SYK/THBS1/TLR2/TYROBP	11
GO:1903555	regulation of tumor necrosis factor superfamily cytokine production	11/78	189/18903	32400	2090000	1350000	CD14/CX3CR1/CYBA/CYBB/FCGR3A/LILRB1/SASH3/SYK/THBS1/TLR2/TYROBP	11
GO:0031349	positive regulation of defense response	13/78	307/18903	36400	2270000	1460000	ALOX5AP/C3/CYBA/FCGR1A/HCK/IL17RA/S100A8/S100A9/SPI1/SYK/TLR2/TYROBP/VAMP8	13
GO:0002696	positive regulation of leukocyte activation	15/78	450/18903	39300	2370000	1530000	AIF1/B2M/CD4/FCGR3A/GPR183/HAMP/HLA-DQB1/ITGB2/LILRB1/NCKAP1L/SASH3/SYK/THBS1/TYROBP/VAMP8	15
GO:0032760	positive regulation of tumor necrosis factor production	09/78	105/18903	47100	2700000	1740000	CD14/CYBA/CYBB/FCGR3A/SASH3/SYK/THBS1/TLR2/TYROBP	9
GO:0098883	synapse pruning	05/78	11/18903	47600	2700000	1740000	C1QA/C1QB/C1QC/C3/CX3CR1	5
GO:1903557	positive regulation of tumor necrosis factor superfamily cytokine production	09/78	109/18903	66000	3630000	2340000	CD14/CYBA/CYBB/FCGR3A/SASH3/SYK/THBS1/TLR2/TYROBP	9
GO:0097530	granulocyte migration	10/78	158/18903	96600	5160000	3330000	ADGRE2/CSF1R/FCER1G/IL17RA/ITGB2/NCKAP1L/S100A8/S100A9/SYK/THBS1	10
GO:0002449	lymphocyte mediated immunity	13/78	367/18903	31800	165000	10700000	B2M/C1QA/C1QB/C1QC/C3/FCER1G/FCGR1A/FCGR3A/HLA-DQB1/LILRB1/MYO1G/NCKAP1L/SASH3	13
GO:0006887	exocytosis	13/78	369/18903	340000	17200000	11100000	ADGRE2/CCR1/FCGR3A/HCK/ITGB2/LAT2/MYO1G/NCKAP1L/PLEK/SCIN/SPI1/SYK/VAMP8	13
GO:0038094	Fc-gamma receptor signaling pathway	06/78	33/18903	411000	20200000	13100000	FCER1G/FCGR1A/FCGR3A/HCK/MYO1G/SYK	6
GO:0045055	regulated exocytosis	11/78	242/18903	441000	21100000	13600000	ADGRE2/FCGR3A/HCK/ITGB2/LAT2/NCKAP1L/PLEK/SCIN/SPI1/SYK/VAMP8	11
GO:0002699	positive regulation of immune effector process	11/78	261/18903	968000	45200000	29200000	ADGRE2/B2M/C3/FCGR1A/ITGB2/LILRB1/SASH3/SPI1/SYK/TYROBP/VAMP8	11
GO:0050764	regulation of phagocytosis	08/78	103/18903	1010000	46000000	29700000	C3/CYBA/FCER1G/FCGR1A/HCK/NCKAP1L/SYK/TLR2	8
GO:0009620	response to fungus	07/78	67/18903	110000	49100000	31700000	CX3CR1/HAMP/IL17RA/S100A8/S100A9/SPI1/SYK	7
GO:0002283	neutrophil activation involved in immune response	05/78	19/18903	1170000	50700000	32700000	FCER1G/ITGB2/SPI1/SYK/TYROBP	5
GO:0070663	regulation of leukocyte proliferation	11/78	269/18903	1320000	56200000	36300000	AIF1/CSF1R/FCGR3A/GPR183/LILRB1/LST1/NCKAP1L/SASH3/SYK/TYROBP/VSIG4	11
GO:0002888	positive regulation of myeloid leukocyte mediated immunity	05/78	20/18903	1550000	64400000	41600000	C3/FCGR1A/ITGB2/SPI1/TYROBP	5
GO:0002526	acute inflammatory response	08/78	114/18903	2250000	91500000	59100000	ALOX5AP/C3/CD163/FCGR1A/FCGR3A/HAMP/S100A8/SERPINA1	8
GO:0150146	cell junction disassembly	05/78	23/18903	3330000	133000000	85600000	C1QA/C1QB/C1QC/C3/CX3CR1	5
GO:0001774	microglial cell activation	06/78	47/18903	3810000	148000000	95700000	AIF1/C1QA/CX3CR1/ITGB2/TLR2/TYROBP	6
GO:0043300	regulation of leukocyte degranulation	06/78	49/18903	4930000	188000000	121000000	ADGRE2/ITGB2/NCKAP1L/SPI1/SYK/VAMP8	6
GO:0050670	regulation of lymphocyte proliferation	10/78	239/18903	5130000	192000000	124000000	AIF1/FCGR3A/GPR183/LILRB1/LST1/NCKAP1L/SASH3/SYK/TYROBP/VSIG4	10
GO:0002269	leukocyte activation involved in inflammatory response	06/78	50/18903	5580000	205000000	132000000	AIF1/C1QA/CX3CR1/ITGB2/TLR2/TYROBP	6
GO:0032944	regulation of mononuclear cell proliferation	10/78	243/18903	59900	209000000	135000000	AIF1/FCGR3A/GPR183/LILRB1/LST1/NCKAP1L/SASH3/SYK/TYROBP/VSIG4	10
GO:0002429	immune response-activating cell surface receptor signaling pathway	11/78	312/18903	6040000	209000000	135000000	BLNK/FCER1G/FPR1/FYB1/HCK/HLA-DQB1/LAT2/MYO1G/NCKAP1L/SYK/TYROBP	11
GO:0002757	immune response-activating signal transduction	11/78	312/18903	6040000	209000000	135000000	BLNK/FCER1G/FPR1/FYB1/HCK/HLA-DQB1/LAT2/MYO1G/NCKAP1L/SYK/TYROBP	11
GO:0001909	leukocyte mediated cytotoxicity	08/78	134/18903	7990000	271000000	175000000	B2M/CX3CR1/FCGR1A/FCGR3A/LILRB1/NCKAP1L/SPI1/TYROBP	8
GO:0061900	glial cell activation	06/78	54/18903	8960000	299000000	193000000	AIF1/C1QA/CX3CR1/ITGB2/TLR2/TYROBP	6
GO:0038093	Fc receptor signaling pathway	06/78	55/18903	10000000	322000000	208000000	FCER1G/FCGR1A/FCGR3A/HCK/MYO1G/SYK	6
GO:0006898	receptor-mediated endocytosis	10/78	257/18903	1010000	322000000	208000000	APOC1/B2M/C3/CD14/FCER1G/FCGR1A/ITGB2/LILRB1/MSR1/SYK	10
GO:0030099	myeloid cell differentiation	12/78	407/18903	10200000	322000000	208000000	B2M/C1QC/CCR1/CD4/CSF1R/GPR183/LILRB1/NCKAP1L/SCIN/SPI1/TLR2/TYROBP	12
GO:0050832	defense response to fungus	06/78	56/18903	11200000	348000000	225000000	CX3CR1/HAMP/IL17RA/S100A8/S100A9/SPI1	6
GO:1903706	regulation of hemopoiesis	12/78	413/18903	11900000	365000000	236000000	B2M/C1QC/CCR1/CD4/FGL2/LILRB1/NCKAP1L/SASH3/SCIN/SPI1/SYK/TYROBP	12
GO:0050727	regulation of inflammatory response	12/78	414/18903	12200000	36900000	238000000	ALOX5AP/C3/FCGR1A/HAMP/HCK/IL17RA/S100A8/S100A9/SIGLEC10/SYK/TLR2/VAMP8	12
GO:0002690	positive regulation of leukocyte chemotaxis	07/78	97/18903	14800000	438000000	283000000	AIF1/CCR1/CSF1R/CX3CR1/NCKAP1L/SPI1/THBS1	7
GO:0070661	leukocyte proliferation	11/78	348/18903	1820000	531000000	343000000	AIF1/CSF1R/FCGR3A/GPR183/LILRB1/LST1/NCKAP1L/SASH3/SYK/TYROBP/VSIG4	11
GO:0031341	regulation of cell killing	07/78	102/18903	20900000	600000000	387000000	B2M/CX3CR1/LILRB1/NCKAP1L/SPI1/SYK/TYROBP	7
GO:0050729	positive regulation of inflammatory response	08/78	154/18903	23400000	663000000	428000000	ALOX5AP/C3/FCGR1A/IL17RA/S100A8/S100A9/TLR2/VAMP8	8
GO:0045637	regulation of myeloid cell differentiation	09/78	214/18903	23900000	668000000	431000000	B2M/C1QC/CCR1/CD4/LILRB1/NCKAP1L/SCIN/SPI1/TYROBP	9
GO:0016064	immunoglobulin mediated immune response	09/78	215/18903	24900000	685000000	44200000	B2M/C1QA/C1QB/C1QC/C3/FCER1G/FCGR1A/FCGR3A/HLA-DQB1	9
GO:0002573	myeloid leukocyte differentiation	09/78	218/18903	28000000	748000000	48300000	C1QC/CCR1/CD4/CSF1R/GPR183/LILRB1/SPI1/TLR2/TYROBP	9
GO:0019724	B cell mediated immunity	09/78	218/18903	28000000	748000000	48300000	B2M/C1QA/C1QB/C1QC/C3/FCER1G/FCGR1A/FCGR3A/HLA-DQB1	9
GO:0002683	negative regulation of immune system process	12/78	449/18903	293000	771000000	498000000	C1QC/CX3CR1/FGL2/HCK/LILRB1/LST1/NCKAP1L/SPI1/SYK/THBS1/TYROBP/VSIG4	12
GO:1903037	regulation of leukocyte cell-cell adhesion	11/78	377/18903	4040000	1050000000	677000000	AIF1/B2M/CD4/FGL2/HLA-DQB1/ITGB2/LILRB1/NCKAP1L/SASH3/SYK/VSIG4	11
GO:0046651	lymphocyte proliferation	10/78	305/18903	49300000	1260000000	814000000	AIF1/FCGR3A/GPR183/LILRB1/LST1/NCKAP1L/SASH3/SYK/TYROBP/VSIG4	10
GO:1903131	mononuclear cell differentiation	12/78	473/18903	51000000	1290000000	831000000	B2M/BLNK/CD4/CSF1R/FCER1G/FGL2/GPR183/LILRB1/NCKAP1L/SASH3/SPI1/SYK	12
GO:0150076	neuroinflammatory response	06/78	73/18903	55500000	1380000000	892000000	AIF1/C1QA/CX3CR1/ITGB2/TLR2/TYROBP	6
GO:0032943	mononuclear cell proliferation	10/78	312/18903	60600000	1490000000	96200000	AIF1/FCGR3A/GPR183/LILRB1/LST1/NCKAP1L/SASH3/SYK/TYROBP/VSIG4	10
GO:0042119	neutrophil activation	05/78	41/18903	70100000	1700000000	1100000000	FCER1G/ITGB2/SPI1/SYK/TYROBP	5
GO:0051251	positive regulation of lymphocyte activation	11/78	400/18903	72400000	1740000000	1120000000	AIF1/B2M/CD4/FCGR3A/GPR183/HLA-DQB1/LILRB1/NCKAP1L/SASH3/SYK/TYROBP	11
GO:0022407	regulation of cell-cell adhesion	12/78	490/18903	7400000	1750000000	1130000000	AIF1/B2M/CD4/FGL2/HLA-DQB1/ITGB2/LILRB1/NCKAP1L/SASH3/SPI1/SYK/VSIG4	12
GO:0006959	humoral immune response	10/78	320/18903	7630000	1780000000	1150000000	BLNK/C1QA/C1QB/C1QC/C3/GPR183/HLA-DQB1/LYZ/S100A9/VSIG4	10
GO:0042554	superoxide anion generation	05/78	43/18903	89400000	2060000000	1330000000	CYBA/CYBB/ITGB2/SYK/TYROBP	5
GO:0002688	regulation of leukocyte chemotaxis	07/78	127/18903	93000000	2100000000	1350000000	AIF1/CCR1/CSF1R/CX3CR1/NCKAP1L/SPI1/THBS1	7
GO:0006911	phagocytosis engulfment	07/78	127/18903	93000000	2100000000	1350000000	AIF1/C3/FCGR1A/ITGB2/MSR1/NCKAP1L/THBS1	7
GO:0032930	positive regulation of superoxide anion generation	04/78	19/18903	99200000	2210000000	1420000000	CYBA/ITGB2/SYK/TYROBP	4
GO:0036230	granulocyte activation	05/78	47/18903	14100000	3090000000	2000000000	FCER1G/ITGB2/SPI1/SYK/TYROBP	5
GO:0099024	plasma membrane invagination	07/78	136/18903	148000000	3210000000	207000000	AIF1/C3/FCGR1A/ITGB2/MSR1/NCKAP1L/THBS1	7
GO:0001910	regulation of leukocyte mediated cytotoxicity	06/78	87/18903	157000000	338000000	2180000000	B2M/CX3CR1/LILRB1/NCKAP1L/SPI1/TYROBP	6
GO:0002705	positive regulation of leukocyte mediated immunity	07/78	140/18903	179000000	3810000000	2460000000	B2M/C3/FCGR1A/ITGB2/SASH3/SPI1/TYROBP	7
GO:0032928	regulation of superoxide anion generation	04/78	22/18903	185000000	3890000000	2510000000	CYBA/ITGB2/SYK/TYROBP	4
GO:1903039	positive regulation of leukocyte cell-cell adhesion	09/78	275/18903	194000000	4040000000	2600000000	AIF1/B2M/CD4/HLA-DQB1/ITGB2/LILRB1/NCKAP1L/SASH3/SYK	9
GO:0010324	membrane invagination	07/78	143/18903	206000000	4240000000	274000000	AIF1/C3/FCGR1A/ITGB2/MSR1/NCKAP1L/THBS1	7
GO:0071674	mononuclear cell migration	08/78	206/18903	212000000	4280000000	2760000000	AIF1/CCR1/CSF1R/CX3CR1/GPR183/MYO1G/SPI1/THBS1	8
GO:0030225	macrophage differentiation	05/78	51/18903	213000000	4280000000	2760000000	C1QC/CD4/CSF1R/SPI1/TLR2	5
GO:0050921	positive regulation of chemotaxis	07/78	144/18903	216000000	4300000000	2770000000	AIF1/CCR1/CSF1R/CX3CR1/NCKAP1L/SPI1/THBS1	7
GO:0002285	lymphocyte activation involved in immune response	08/78	207/18903	220000000	4300000000	2770000000	FCER1G/FCGR3A/FGL2/GPR183/LCP1/LILRB1/NCKAP1L/SPI1	8
GO:0002237	response to molecule of bacterial origin	10/78	360/18903	221000000	4300000000	2770000000	B2M/CD14/CX3CR1/HAMP/HCK/LILRB1/S100A8/S100A9/SPI1/TLR2	10
GO:0002687	positive regulation of leukocyte migration	07/78	148/18903	260000000	5000000000	323000000	AIF1/CCR1/CSF1R/CX3CR1/NCKAP1L/SPI1/THBS1	7
GO:0050863	regulation of T cell activation	10/78	376/18903	325000000	6200000000	4000000000	AIF1/B2M/CD4/FGL2/HLA-DQB1/LILRB1/NCKAP1L/SASH3/SYK/VSIG4	10
GO:0032755	positive regulation of interleukin-6 production	06/78	99/18903	335000000	6330000000	4090000000	AIF1/CYBA/IL17RA/SYK/TLR2/TYROBP	6
GO:0030217	T cell differentiation	09/78	296/18903	355000000	6630000000	4280000000	B2M/CD4/FCER1G/FGL2/GPR183/NCKAP1L/SASH3/SPI1/SYK	9
GO:0042742	defense response to bacterium	10/78	382/18903	374000000	6930000000	447000000	CD4/CYBA/FCER1G/FCGR1A/HAMP/LYZ/S100A8/S100A9/SYK/TLR2	10
GO:0050920	regulation of chemotaxis	08/78	230/18903	479000000	8780000000	5670000000	AIF1/CCR1/CSF1R/CX3CR1/GPR183/NCKAP1L/SPI1/THBS1	8
GO:0030593	neutrophil chemotaxis	06/78	106/18903	49900000	9060000000	5850000000	FCER1G/ITGB2/NCKAP1L/S100A8/S100A9/SYK	6
GO:0019882	antigen processing and presentation	06/78	108/18903	556000000	10000000000	6450000000	B2M/FCER1G/FCGR1A/FGL2/HLA-DQB1/THBS1	6
GO:0019932	second-messenger-mediated signaling	09/78	314/18903	573000000	0.000101039	6520000000	CCR1/CD4/CX3CR1/FCGR3A/FPR1/LAT2/PLEK/SYK/THBS1	9
GO:0070665	positive regulation of leukocyte proliferation	07/78	167/18903	578000000	0.000101039	6520000000	AIF1/CSF1R/FCGR3A/GPR183/NCKAP1L/SASH3/SYK	7
GO:0019221	cytokine-mediated signaling pathway	11/78	496/18903	578000000	0.000101039	6520000000	CCR1/CD4/CSF1R/CX3CR1/FCER1G/HCK/IL13RA1/IL17RA/LILRB1/SPI1/SYK	11
GO:1902105	regulation of leukocyte differentiation	09/78	317/18903	619000000	0.000107084	691000000	C1QC/CCR1/CD4/FGL2/LILRB1/NCKAP1L/SASH3/SYK/TYROBP	9
GO:0022409	positive regulation of cell-cell adhesion	09/78	322/18903	702000000	0.000120364	7770000000	AIF1/B2M/CD4/HLA-DQB1/ITGB2/LILRB1/NCKAP1L/SASH3/SYK	9
GO:0032613	interleukin-10 production	05/78	65/18903	715000000	0.000120402	7770000000	LILRB1/SASH3/SYK/TLR2/TYROBP	5
GO:0032653	regulation of interleukin-10 production	05/78	65/18903	715000000	0.000120402	7770000000	LILRB1/SASH3/SYK/TLR2/TYROBP	5
GO:0032635	interleukin-6 production	07/78	176/18903	815000000	0.00013483	8700000000	AIF1/CYBA/IL17RA/NCKAP1L/SYK/TLR2/TYROBP	7
GO:0032675	regulation of interleukin-6 production	07/78	176/18903	815000000	0.00013483	8700000000	AIF1/CYBA/IL17RA/NCKAP1L/SYK/TLR2/TYROBP	7
GO:0030098	lymphocyte differentiation	10/78	419/18903	844000000	0.000138345	8930000000	B2M/BLNK/CD4/FCER1G/FGL2/GPR183/NCKAP1L/SASH3/SPI1/SYK	10
GO:0050870	positive regulation of T cell activation	08/78	251/18903	909000000	0.000147768	9540000000	AIF1/B2M/CD4/HLA-DQB1/LILRB1/NCKAP1L/SASH3/SYK	8
GO:0002286	T cell activation involved in immune response	06/78	118/18903	927000000	0.000149383	9640000000	FCER1G/FGL2/GPR183/LCP1/LILRB1/NCKAP1L	6
GO:0002431	Fc receptor mediated stimulatory signaling pathway	04/78	33/18903	1000000000	0.000160092	0.000103329	FCER1G/HCK/MYO1G/SYK	4
GO:0002822	regulation of adaptive immune response based on somatic recombination of immune receptors built from immunoglobulin superfamily domains	07/78	182/18903	1010000000	0.000160722	0.000103735	B2M/C3/CD4/FCGR1A/LILRB1/NCKAP1L/SASH3	7
GO:0032722	positive regulation of chemokine production	05/78	70/18903	1030000000	0.000161938	0.00010452	AIF1/CSF1R/IL17RA/SYK/TLR2	5
GO:0032496	response to lipopolysaccharide	09/78	339/18903	1060000000	0.000165166	0.000106603	CD14/CX3CR1/HAMP/HCK/LILRB1/S100A8/S100A9/SPI1/TLR2	9
GO:0046643	regulation of gamma-delta T cell activation	03/78	11/18903	10900000	0.000168203	0.000108564	LILRB1/NCKAP1L/SYK	3
GO:2000379	positive regulation of reactive oxygen species metabolic process	05/78	71/18903	1110000000	0.000169377	0.000109322	CYBA/ITGB2/SYK/THBS1/TYROBP	5
GO:0002698	negative regulation of immune effector process	06/78	122/18903	1120000000	0.000170577	0.000110096	CX3CR1/FGL2/LILRB1/NCKAP1L/SPI1/VSIG4	6
GO:0090322	regulation of superoxide metabolic process	04/78	34/18903	1130000000	0.00017066	0.00011015	CYBA/ITGB2/SYK/TYROBP	4
GO:0071675	regulation of mononuclear cell migration	06/78	123/18903	1180000000	0.000175881	0.00011352	AIF1/CCR1/CSF1R/CX3CR1/SPI1/THBS1	6
GO:0071216	cellular response to biotic stimulus	08/78	261/18903	1210000000	0.000179143	0.000115625	CD14/CX3CR1/HAMP/HCK/LILRB1/SPI1/SYK/TLR2	8
GO:0050777	negative regulation of immune response	07/78	190/18903	1340000000	0.000196287	0.00012669	FGL2/HCK/LILRB1/NCKAP1L/SPI1/SYK/VSIG4	7
GO:0006801	superoxide metabolic process	05/78	74/18903	135000000	0.000196287	0.00012669	CYBA/CYBB/ITGB2/SYK/TYROBP	5
GO:0050766	positive regulation of phagocytosis	05/78	74/18903	135000000	0.000196287	0.00012669	C3/CYBA/FCER1G/FCGR1A/NCKAP1L	5
GO:0002504	antigen processing and presentation of peptide or polysaccharide antigen via MHC class II	04/78	36/18903	1430000000	0.000205472	0.000132618	B2M/FCER1G/HLA-DQB1/THBS1	4
GO:0043312	neutrophil degranulation	03/78	12/18903	1450000000	0.000206535	0.000133305	ITGB2/SPI1/SYK	3
GO:1990266	neutrophil migration	06/78	130/18903	1610000000	0.000228459	0.000147455	FCER1G/ITGB2/NCKAP1L/S100A8/S100A9/SYK	6
GO:0002831	regulation of response to biotic stimulus	09/78	361/18903	1750000000	0.000242705	0.00015665	CD14/CYBA/FGL2/HCK/LILRB1/SPI1/SYK/TYROBP/VSIG4	9
GO:0002695	negative regulation of leukocyte activation	07/78	198/18903	1750000000	0.000242705	0.00015665	FGL2/LILRB1/LST1/NCKAP1L/SPI1/TYROBP/VSIG4	7
GO:0002819	regulation of adaptive immune response	07/78	198/18903	1750000000	0.000242705	0.00015665	B2M/C3/CD4/FCGR1A/LILRB1/NCKAP1L/SASH3	7
GO:0002437	inflammatory response to antigenic stimulus	05/78	79/18903	1870000000	0.000255973	0.000165214	C3/FCGR1A/FCGR3A/HCK/SYK	5
GO:0002524	hypersensitivity	03/78	13/18903	1880000000	0.000255973	0.000165214	C3/FCGR1A/FCGR3A	3
GO:0002478	antigen processing and presentation of exogenous peptide antigen	04/78	40/18903	2190000000	0.000296571	0.000191417	B2M/FCER1G/FCGR1A/HLA-DQB1	4
GO:0019722	calcium-mediated signaling	07/78	208/18903	2410000000	0.000322926	0.000208428	CCR1/CD4/CX3CR1/FCGR3A/LAT2/PLEK/SYK	7
GO:0045124	regulation of bone resorption	04/78	41/18903	2420000000	0.000322926	0.000208428	CSF1R/HAMP/SYK/TMEM119	4
GO:0030100	regulation of endocytosis	07/78	209/18903	2480000000	0.000329105	0.000212416	APOC1/B2M/C3/CD14/LILRB1/NCKAP1L/SYK	7
GO:2000249	regulation of actin cytoskeleton reorganization	04/78	42/18903	2670000000	0.000350793	0.000226414	ABI3/ARHGDIB/CSF1R/HCK	4
GO:1902563	regulation of neutrophil activation	03/78	15/18903	297000000	0.000387829	0.000250318	ITGB2/SPI1/SYK	3
GO:1903305	regulation of regulated secretory pathway	06/78	145/18903	3000000000	0.000388737	0.000250904	ADGRE2/ITGB2/NCKAP1L/SPI1/SYK/VAMP8	6
GO:0050671	positive regulation of lymphocyte proliferation	06/78	146/18903	3110000000	0.000401291	0.000259007	AIF1/FCGR3A/GPR183/NCKAP1L/SASH3/SYK	6
GO:0032946	positive regulation of mononuclear cell proliferation	06/78	149/18903	3490000000	0.000446838	0.000288404	AIF1/FCGR3A/GPR183/NCKAP1L/SASH3/SYK	6
GO:0050866	negative regulation of cell activation	07/78	221/18903	3550000000	0.000451075	0.000291139	FGL2/LILRB1/LST1/NCKAP1L/SPI1/TYROBP/VSIG4	7
GO:0071222	cellular response to lipopolysaccharide	07/78	222/18903	3650000000	0.000461096	0.000297607	CD14/CX3CR1/HAMP/HCK/LILRB1/SPI1/TLR2	7
GO:0002861	regulation of inflammatory response to antigenic stimulus	04/78	47/18903	418000000	0.000524478	0.000338516	C3/FCGR1A/HCK/SYK	4
GO:0046850	regulation of bone remodeling	04/78	48/18903	4550000000	0.00056657	0.000365684	CSF1R/HAMP/SYK/TMEM119	4
GO:0002685	regulation of leukocyte migration	07/78	231/18903	4700000000	0.000581671	0.00037543	AIF1/CCR1/CSF1R/CX3CR1/NCKAP1L/SPI1/THBS1	7
GO:0045807	positive regulation of endocytosis	05/78	96/18903	4790000000	0.000588986	0.000380151	B2M/C3/CD14/NCKAP1L/SYK	5
GO:0019884	antigen processing and presentation of exogenous antigen	04/78	49/18903	4940000000	0.000602948	0.000389163	B2M/FCER1G/FCGR1A/HLA-DQB1	4
GO:0071219	cellular response to molecule of bacterial origin	07/78	234/18903	5100000000	0.000618864	0.000399436	CD14/CX3CR1/HAMP/HCK/LILRB1/SPI1/TLR2	7
GO:0032642	regulation of chemokine production	05/78	98/18903	5290000000	0.000637612	0.000411536	AIF1/CSF1R/IL17RA/SYK/TLR2	5
GO:0032602	chemokine production	05/78	99/18903	555000000	0.000665085	0.000429268	AIF1/CSF1R/IL17RA/SYK/TLR2	5
GO:0030316	osteoclast differentiation	05/78	100/18903	5820000000	0.000693401	0.000447545	CCR1/CSF1R/GPR183/LILRB1/TYROBP	5
GO:0002281	macrophage activation involved in immune response	03/78	19/18903	6240000000	0.00072984	0.000471063	CX3CR1/SYK/TYROBP	3
GO:0002544	chronic inflammatory response	03/78	19/18903	6240000000	0.00072984	0.000471063	S100A8/S100A9/THBS1	3
GO:0043303	mast cell degranulation	04/78	52/18903	625000000	0.00072984	0.000471063	ADGRE2/LAT2/SYK/VAMP8	4
GO:0051250	negative regulation of lymphocyte activation	06/78	166/18903	6380000000	0.000740862	0.000478177	FGL2/LILRB1/LST1/NCKAP1L/TYROBP/VSIG4	6
GO:0045639	positive regulation of myeloid cell differentiation	05/78	103/18903	6710000000	0.000773889	0.000499494	CCR1/CD4/NCKAP1L/SCIN/TYROBP	5
GO:0002279	mast cell activation involved in immune response	04/78	54/18903	7250000000	0.000831668	0.000536787	ADGRE2/LAT2/SYK/VAMP8	4
GO:0032102	negative regulation of response to external stimulus	09/78	436/18903	7590000000	0.000865004	0.000558303	AIF1/FGL2/HAMP/HCK/LILRB1/SIGLEC10/SYK/THBS1/VSIG4	9
GO:0002448	mast cell mediated immunity	04/78	55/18903	7800000000	0.000883263	0.000570088	ADGRE2/LAT2/SYK/VAMP8	4
GO:0090026	positive regulation of monocyte chemotaxis	03/78	21/18903	8520000000	0.000959311	0.000619172	AIF1/CCR1/CX3CR1	3
GO:0031532	actin cytoskeleton reorganization	05/78	111/18903	9570000000	0.00106441	0.000687007	ABI3/ARHGDIB/CSF1R/HCK/PLEK	5
GO:0031529	ruffle organization	04/78	58/18903	9610000000	0.00106441	0.000687007	ABI3/AIF1/CSF1R/PLEK	4
GO:0042113	B cell activation	08/78	350/18903	9680000000	0.00106441	0.000687007	BLNK/GPR183/LAT2/NCKAP1L/SASH3/SPI1/SYK/TYROBP	8
GO:0002706	regulation of lymphocyte mediated immunity	06/78	179/18903	968000000	0.00106441	0.000687007	B2M/C3/FCGR1A/LILRB1/NCKAP1L/SASH3	6
GO:0071404	cellular response to low-density lipoprotein particle stimulus	03/78	22/18903	9840000000	0.0010751	0.000693907	FCER1G/ITGB2/SYK	3
GO:0051090	regulation of DNA-binding transcription factor activity	09/78	454/18903	0.00010327	0.00111882	0.000722124	ADORA3/CX3CR1/HCK/S100A8/S100A9/SPI1/SYK/TLR2/TMIGD3	9
GO:0002456	T cell mediated immunity	05/78	113/18903	0.00010416	0.00111882	0.000722124	B2M/LILRB1/MYO1G/NCKAP1L/SASH3	5
GO:0007229	integrin-mediated signaling pathway	05/78	113/18903	0.00010416	0.00111882	0.000722124	FYB1/HCK/ITGB2/PLEK/SYK	5
GO:0042129	regulation of T cell proliferation	06/78	182/18903	0.000106079	0.00113292	0.000731228	AIF1/LILRB1/NCKAP1L/SASH3/SYK/VSIG4	6
GO:0002824	positive regulation of adaptive immune response based on somatic recombination of immune receptors built from immunoglobulin superfamily domains	05/78	114/18903	0.000108589	0.00115314	0.000744276	B2M/C3/CD4/FCGR1A/SASH3	5
GO:1902107	positive regulation of leukocyte differentiation	06/78	184/18903	0.000112636	0.00118268	0.000763341	CCR1/CD4/NCKAP1L/SASH3/SYK/TYROBP	6
GO:1903708	positive regulation of hemopoiesis	06/78	184/18903	0.000112636	0.00118268	0.000763341	CCR1/CD4/NCKAP1L/SASH3/SYK/TYROBP	6
GO:0002833	positive regulation of response to biotic stimulus	06/78	188/18903	0.000126716	0.00132308	0.000853963	CD14/CYBA/HCK/SPI1/SYK/TYROBP	6
GO:0031348	negative regulation of defense response	07/78	272/18903	0.00013071	0.00134923	0.000870841	FGL2/HAMP/HCK/LILRB1/SIGLEC10/SYK/VSIG4	7
GO:0031663	lipopolysaccharide-mediated signaling pathway	04/78	63/18903	0.00013283	0.00134923	0.000870841	CD14/HCK/SPI1/TLR2	4
GO:0032615	interleukin-12 production	04/78	63/18903	0.00013283	0.00134923	0.000870841	LILRB1/SYK/THBS1/TLR2	4
GO:0032655	regulation of interleukin-12 production	04/78	63/18903	0.00013283	0.00134923	0.000870841	LILRB1/SYK/THBS1/TLR2	4
GO:0045453	bone resorption	04/78	63/18903	0.00013283	0.00134923	0.000870841	CSF1R/HAMP/SYK/TMEM119	4
GO:0002821	positive regulation of adaptive immune response	05/78	120/18903	0.000138283	0.00139703	0.000901693	B2M/C3/CD4/FCGR1A/SASH3	5
GO:0001894	tissue homeostasis	07/78	275/18903	0.000139878	0.00140555	0.000907191	B2M/CSF1R/HAMP/LYZ/SASH3/SYK/TMEM119	7
GO:0048002	antigen processing and presentation of peptide antigen	04/78	64/18903	0.000141244	0.00141168	0.000911147	B2M/FCER1G/FCGR1A/HLA-DQB1	4
GO:0001911	negative regulation of leukocyte mediated cytotoxicity	03/78	25/18903	0.000145604	0.00143986	0.000929334	CX3CR1/LILRB1/NCKAP1L	3
GO:0043302	positive regulation of leukocyte degranulation	03/78	25/18903	0.000145604	0.00143986	0.000929334	ITGB2/SYK/VAMP8	3
GO:0002761	regulation of myeloid leukocyte differentiation	05/78	122/18903	0.000149447	0.00147009	0.000948843	C1QC/CCR1/CD4/LILRB1/TYROBP	5
GO:0031343	positive regulation of cell killing	04/78	66/18903	0.000159219	0.00155801	0.00100559	B2M/SPI1/SYK/TYROBP	4
GO:0002433	immune response-regulating cell surface receptor signaling pathway involved in phagocytosis	03/78	26/18903	0.000164107	0.00156166	0.00100795	HCK/MYO1G/SYK	3
GO:0002438	acute inflammatory response to antigenic stimulus	03/78	26/18903	0.000164107	0.00156166	0.00100795	C3/FCGR1A/FCGR3A	3
GO:0038096	Fc-gamma receptor signaling pathway involved in phagocytosis	03/78	26/18903	0.000164107	0.00156166	0.00100795	HCK/MYO1G/SYK	3
GO:0046629	gamma-delta T cell activation	03/78	26/18903	0.000164107	0.00156166	0.00100795	LILRB1/NCKAP1L/SYK	3
GO:1905523	positive regulation of macrophage migration	03/78	26/18903	0.000164107	0.00156166	0.00100795	CSF1R/CX3CR1/THBS1	3
GO:0022411	cellular component disassembly	09/78	483/18903	0.000164605	0.00156166	0.00100795	C1QA/C1QB/C1QC/C3/CX3CR1/LCP1/PLEK/SCIN/VAMP8	9
GO:0045785	positive regulation of cell adhesion	09/78	484/18903	0.000167171	0.00157744	0.00101813	AIF1/B2M/CD4/HLA-DQB1/ITGB2/LILRB1/NCKAP1L/SASH3/SYK	9
GO:0030888	regulation of B cell proliferation	04/78	67/18903	0.000168801	0.00157744	0.00101813	GPR183/NCKAP1L/SASH3/TYROBP	4
GO:0045576	mast cell activation	04/78	67/18903	0.000168801	0.00157744	0.00101813	ADGRE2/LAT2/SYK/VAMP8	4
GO:0008154	actin polymerization or depolymerization	06/78	200/18903	0.00017751	0.00165058	0.00106534	AIF1/HCK/NCKAP1L/PLEK/SCIN/WIPF1	6
GO:0002704	negative regulation of leukocyte mediated immunity	04/78	68/18903	0.000178792	0.00165427	0.00106772	CX3CR1/LILRB1/NCKAP1L/SPI1	4
GO:0002407	dendritic cell chemotaxis	03/78	27/18903	0.000184073	0.00168644	0.00108848	CCR1/GPR183/SPI1	3
GO:0032753	positive regulation of interleukin-4 production	03/78	27/18903	0.000184073	0.00168644	0.00108848	FCER1G/SASH3/SYK	3
GO:0050878	regulation of body fluid levels	08/78	390/18903	0.000203301	0.00185351	0.00119632	CYBA/F13A1/FCER1G/PLEK/SERPINA1/SYK/THBS1/VAMP8	8
GO:0002675	positive regulation of acute inflammatory response	03/78	28/18903	0.000205551	0.00185592	0.00119787	ALOX5AP/C3/FCGR1A	3
GO:0031342	negative regulation of cell killing	03/78	28/18903	0.000205551	0.00185592	0.00119787	CX3CR1/LILRB1/NCKAP1L	3
GO:0006956	complement activation	05/78	132/18903	0.000215976	0.00194067	0.00125257	C1QA/C1QB/C1QC/C3/VSIG4	5
GO:0048872	homeostasis of number of cells	07/78	296/18903	0.000219741	0.00196505	0.00126831	B2M/CX3CR1/GPR183/HAMP/NCKAP1L/SASH3/SPI1	7
GO:0034123	positive regulation of toll-like receptor signaling pathway	03/78	29/18903	0.000228589	0.0020248	0.00130687	CD14/CYBA/TLR2	3
GO:0090025	regulation of monocyte chemotaxis	03/78	29/18903	0.000228589	0.0020248	0.00130687	AIF1/CCR1/CX3CR1	3
GO:0071677	positive regulation of mononuclear cell migration	04/78	73/18903	0.000235259	0.00207406	0.00133867	AIF1/CCR1/CX3CR1/SPI1	4
GO:0042098	T cell proliferation	06/78	212/18903	0.00024321	0.00213408	0.00137741	AIF1/LILRB1/NCKAP1L/SASH3/SYK/VSIG4	6
GO:0017157	regulation of exocytosis	06/78	213/18903	0.000249447	0.00217858	0.00140613	ADGRE2/ITGB2/NCKAP1L/SPI1/SYK/VAMP8	6
GO:0002474	antigen processing and presentation of peptide antigen via MHC class I	03/78	30/18903	0.000253235	0.00219118	0.00141426	B2M/FCER1G/FCGR1A	3
GO:0019886	antigen processing and presentation of exogenous peptide antigen via MHC class II	03/78	30/18903	0.000253235	0.00219118	0.00141426	B2M/FCER1G/HLA-DQB1	3
GO:0051047	positive regulation of secretion	07/78	304/18903	0.000258467	0.00222615	0.00143683	CYBA/ITGB2/S100A8/SCIN/SYK/TLR2/VAMP8	7
GO:0042063	gliogenesis	07/78	310/18903	0.000290977	0.00249466	0.00161014	C1QA/CSF1R/CX3CR1/GPR183/S100A8/S100A9/TLR2	7
GO:0002758	innate immune response-activating signal transduction	03/78	32/18903	0.00030754	0.00261269	0.00168632	HCK/SYK/TYROBP	3
GO:0043304	regulation of mast cell degranulation	03/78	32/18903	0.00030754	0.00261269	0.00168632	ADGRE2/SYK/VAMP8	3
GO:0002720	positive regulation of cytokine production involved in immune response	04/78	79/18903	0.000318742	0.0026956	0.00173983	B2M/LILRB1/SASH3/SYK	4
GO:0007596	blood coagulation	06/78	225/18903	0.000334587	0.00281686	0.0018181	F13A1/FCER1G/PLEK/SERPINA1/SYK/THBS1	6
GO:0002495	antigen processing and presentation of peptide antigen via MHC class II	03/78	34/18903	0.000368837	0.00305025	0.00196873	B2M/FCER1G/HLA-DQB1	3
GO:0033006	regulation of mast cell activation involved in immune response	03/78	34/18903	0.000368837	0.00305025	0.00196873	ADGRE2/SYK/VAMP8	3
GO:0036336	dendritic cell migration	03/78	34/18903	0.000368837	0.00305025	0.00196873	CCR1/GPR183/SPI1	3
GO:0055094	response to lipoprotein particle	03/78	34/18903	0.000368837	0.00305025	0.00196873	FCER1G/ITGB2/SYK	3
GO:0050817	coagulation	06/78	230/18903	0.000376151	0.00309703	0.00199893	F13A1/FCER1G/PLEK/SERPINA1/SYK/THBS1	6
GO:2000377	regulation of reactive oxygen species metabolic process	05/78	149/18903	0.000378153	0.00309986	0.00200075	CYBA/ITGB2/SYK/THBS1/TYROBP	5
GO:0007599	hemostasis	06/78	231/18903	0.000384928	0.0031286	0.0020193	F13A1/FCER1G/PLEK/SERPINA1/SYK/THBS1	6
GO:0061515	myeloid cell development	04/78	83/18903	0.000385007	0.0031286	0.0020193	LILRB1/NCKAP1L/TLR2/TYROBP	4
GO:0002446	neutrophil mediated immunity	03/78	35/18903	0.00040222	0.00319155	0.00205994	ITGB2/SPI1/SYK	3
GO:0006691	leukotriene metabolic process	03/78	35/18903	0.00040222	0.00319155	0.00205994	ALOX5AP/SYK/TLR2	3
GO:0032633	interleukin-4 production	03/78	35/18903	0.00040222	0.00319155	0.00205994	FCER1G/SASH3/SYK	3
GO:0032673	regulation of interleukin-4 production	03/78	35/18903	0.00040222	0.00319155	0.00205994	FCER1G/SASH3/SYK	3
GO:0032418	lysosome localization	04/78	84/18903	0.000403	0.00319155	0.00205994	ADGRE2/LAT2/SYK/VAMP8	4
GO:1990849	vacuolar localization	04/78	84/18903	0.000403	0.00319155	0.00205994	ADGRE2/LAT2/SYK/VAMP8	4
GO:0030183	B cell differentiation	05/78	152/18903	0.000414354	0.00326763	0.00210904	BLNK/GPR183/NCKAP1L/SPI1/SYK	5
GO:0034103	regulation of tissue remodeling	04/78	85/18903	0.000421586	0.00329737	0.00212824	CSF1R/HAMP/SYK/TMEM119	4
GO:0072593	reactive oxygen species metabolic process	06/78	235/18903	0.000421654	0.00329737	0.00212824	CYBA/CYBB/ITGB2/SYK/THBS1/TYROBP	6
GO:0008360	regulation of cell shape	05/78	154/18903	0.000439904	0.00342575	0.00221109	CSF1R/FGD2/HCK/ITGB2/LST1	5
GO:0060249	anatomical structure homeostasis	07/78	333/18903	0.00044743	0.00346991	0.00223959	B2M/CSF1R/HAMP/LYZ/SASH3/SYK/TMEM119	7
GO:0050672	negative regulation of lymphocyte proliferation	04/78	87/18903	0.000460582	0.00355714	0.0022959	LILRB1/LST1/TYROBP/VSIG4	4
GO:0045088	regulation of innate immune response	06/78	240/18903	0.000471354	0.00362535	0.00233993	HCK/LILRB1/SPI1/SYK/TYROBP/VSIG4	6
GO:0071402	cellular response to lipoprotein particle stimulus	03/78	37/18903	0.000474679	0.00363596	0.00234677	FCER1G/ITGB2/SYK	3
GO:0032945	negative regulation of mononuclear cell proliferation	04/78	88/18903	0.000481015	0.00366945	0.00236839	LILRB1/LST1/TYROBP/VSIG4	4
GO:0002709	regulation of T cell mediated immunity	04/78	89/18903	0.000502085	0.00379918	0.00245212	B2M/LILRB1/NCKAP1L/SASH3	4
GO:0046849	bone remodeling	04/78	89/18903	0.000502085	0.00379918	0.00245212	CSF1R/HAMP/SYK/TMEM119	4
GO:0051235	maintenance of location	07/78	342/18903	0.000524456	0.00395245	0.00255105	C3/CD4/CYBA/MSR1/S100A8/S100A9/SCIN	7
GO:0045730	respiratory burst	03/78	39/18903	0.000555013	0.00413274	0.00266741	CYBA/CYBB/HCK	3
GO:0071634	regulation of transforming growth factor beta production	03/78	39/18903	0.000555013	0.00413274	0.00266741	LILRB1/THBS1/TYROBP	3
GO:0097242	amyloid-beta clearance	03/78	39/18903	0.000555013	0.00413274	0.00266741	C3/ITGB2/MSR1	3
GO:0007015	actin filament organization	08/78	454/18903	0.000560849	0.00415963	0.00268476	AIF1/HCK/LCP1/MYO1G/NCKAP1L/PLEK/SCIN/WIPF1	8
GO:0030866	cortical actin cytoskeleton organization	03/78	40/18903	0.000598238	0.0044194	0.00285243	LCP1/NCKAP1L/PLEK	3
GO:0050851	antigen receptor-mediated signaling pathway	06/78	252/18903	0.000609348	0.00448375	0.00289396	BLNK/FYB1/HLA-DQB1/LAT2/NCKAP1L/SYK	6
GO:0001914	regulation of T cell mediated cytotoxicity	03/78	41/18903	0.000643558	0.00469848	0.00303256	B2M/LILRB1/NCKAP1L	3
GO:0032733	positive regulation of interleukin-10 production	03/78	41/18903	0.000643558	0.00469848	0.00303256	SASH3/SYK/TLR2	3
GO:0070664	negative regulation of leukocyte proliferation	04/78	96/18903	0.000668393	0.00486081	0.00313733	LILRB1/LST1/TYROBP/VSIG4	4
GO:0014002	astrocyte development	03/78	42/18903	0.000691012	0.00498649	0.00321845	C1QA/S100A8/S100A9	3
GO:0071604	transforming growth factor beta production	03/78	42/18903	0.000691012	0.00498649	0.00321845	LILRB1/THBS1/TYROBP	3
GO:0010038	response to metal ion	07/78	360/18903	0.00071017	0.00510503	0.00329496	ALOX5AP/B2M/CD14/CYBB/HAMP/S100A8/THBS1	7
GO:0001915	negative regulation of T cell mediated cytotoxicity	02/78	10/18903	0.00074036	0.00524141	0.00338299	LILRB1/NCKAP1L	2
GO:0002291	T cell activation via T cell receptor contact with antigen bound to MHC molecule on antigen presenting cell	02/78	10/18903	0.00074036	0.00524141	0.00338299	FGL2/LILRB1	2
GO:0070391	response to lipoteichoic acid	02/78	10/18903	0.00074036	0.00524141	0.00338299	CD14/TLR2	2
GO:0071223	cellular response to lipoteichoic acid	02/78	10/18903	0.00074036	0.00524141	0.00338299	CD14/TLR2	2
GO:0046631	alpha-beta T cell activation	05/78	174/18903	0.000765657	0.00540005	0.00348537	GPR183/LILRB1/NCKAP1L/SASH3/SYK	5
GO:0032956	regulation of actin cytoskeleton organization	07/78	365/18903	0.000770066	0.00541073	0.00349227	ABI3/ARHGDIB/CSF1R/HCK/NCKAP1L/PLEK/SCIN	7
GO:0002532	production of molecular mediator involved in inflammatory response	04/78	100/18903	0.000779213	0.00545449	0.00352051	ALOX5AP/IL17RA/SYK/VAMP8	4
GO:1905521	regulation of macrophage migration	03/78	44/18903	0.000792484	0.00552669	0.00356711	CSF1R/CX3CR1/THBS1	3
GO:0051051	negative regulation of transport	08/78	479/18903	0.000795609	0.00552786	0.00356787	APOC1/HAMP/LILRB1/NCKAP1L/SPI1/THBS1/TLR2/VAMP8	8
GO:0050730	regulation of peptidyl-tyrosine phosphorylation	06/78	266/18903	0.000807961	0.00559288	0.00360984	CD4/CSF1R/FCGR1A/ITGB2/MVP/SYK	6
GO:0030890	positive regulation of B cell proliferation	03/78	45/18903	0.00084658	0.00579581	0.00374081	GPR183/NCKAP1L/SASH3	3
GO:0033003	regulation of mast cell activation	03/78	45/18903	0.00084658	0.00579581	0.00374081	ADGRE2/SYK/VAMP8	3
GO:0062208	positive regulation of pattern recognition receptor signaling pathway	03/78	45/18903	0.00084658	0.00579581	0.00374081	CD14/CYBA/TLR2	3
GO:0042100	B cell proliferation	04/78	104/18903	0.000902432	0.00607066	0.00391821	GPR183/NCKAP1L/SASH3/TYROBP	4
GO:0002604	regulation of dendritic cell antigen processing and presentation	02/78	11/18903	0.000902465	0.00607066	0.00391821	FGL2/THBS1	2
GO:0032493	response to bacterial lipoprotein	02/78	11/18903	0.000902465	0.00607066	0.00391821	CD14/TLR2	2
GO:2001204	regulation of osteoclast development	02/78	11/18903	0.000902465	0.00607066	0.00391821	LILRB1/TYROBP	2
GO:0031640	killing of cells of another organism	03/78	46/18903	0.000902966	0.00607066	0.00391821	HAMP/LYZ/SYK	3
GO:0032479	regulation of type I interferon production	04/78	105/18903	0.000935261	0.00624286	0.00402936	CD14/LILRB1/SYK/TLR2	4
GO:0032606	type I interferon production	04/78	105/18903	0.000935261	0.00624286	0.00402936	CD14/LILRB1/SYK/TLR2	4
GO:0045646	regulation of erythrocyte differentiation	03/78	47/18903	0.000961681	0.00639638	0.00412844	B2M/NCKAP1L/SPI1	3
GO:0006958	complement "activation " classical pathway	04/78	106/18903	0.000968921	0.00639899	0.00413012	C1QA/C1QB/C1QC/C3	4
GO:0042102	positive regulation of T cell proliferation	04/78	106/18903	0.000968921	0.00639899	0.00413012	AIF1/NCKAP1L/SASH3/SYK	4
GO:0018108	peptidyl-tyrosine phosphorylation	07/78	380/18903	0.000974117	0.00641065	0.00413765	CD4/CSF1R/FCGR1A/HCK/ITGB2/MVP/SYK	7
GO:0043410	positive regulation of MAPK cascade	08/78	496/18903	0.00099635	0.00653396	0.00421724	CCR1/CD4/CSF1R/FGD2/GPR183/SPI1/SYK/THBS1	8
GO:0018212	peptidyl-tyrosine modification	07/78	382/18903	0.00100427	0.00656287	0.0042359	CD4/CSF1R/FCGR1A/HCK/ITGB2/MVP/SYK	7
GO:1905952	regulation of lipid localization	05/78	185/18903	0.00100785	0.00656334	0.0042362	APOC1/C3/MSR1/SYK/THBS1	5
GO:0002673	regulation of acute inflammatory response	03/78	48/18903	0.00102276	0.00661433	0.00426911	ALOX5AP/C3/FCGR1A	3
GO:0006953	acute-phase response	03/78	48/18903	0.00102276	0.00661433	0.00426911	CD163/HAMP/SERPINA1	3
GO:0002887	negative regulation of myeloid leukocyte mediated immunity	02/78	12/18903	0.00108006	0.00688955	0.00444675	CX3CR1/SPI1	2
GO:0032908	regulation of transforming growth factor beta1 production	02/78	12/18903	0.00108006	0.00688955	0.00444675	THBS1/TYROBP	2
GO:0071635	negative regulation of transforming growth factor beta production	02/78	12/18903	0.00108006	0.00688955	0.00444675	LILRB1/TYROBP	2
GO:1900272	negative regulation of long-term synaptic potentiation	02/78	12/18903	0.00108006	0.00688955	0.00444675	CX3CR1/TYROBP	2
GO:0048259	regulation of receptor-mediated endocytosis	04/78	112/18903	0.00118901	0.00753352	0.00486239	APOC1/B2M/C3/SYK	4
GO:0031334	positive regulation of protein-containing complex assembly	05/78	192/18903	0.00118908	0.00753352	0.00486239	HCK/LCP1/NCKAP1L/PLEK/SYK	5
GO:0001913	T cell mediated cytotoxicity	03/78	51/18903	0.00122056	0.00765512	0.00494087	B2M/LILRB1/NCKAP1L	3
GO:0043277	apoptotic cell clearance	03/78	51/18903	0.00122056	0.00765512	0.00494087	C3/THBS1/TYROBP	3
GO:1903307	positive regulation of regulated secretory pathway	03/78	51/18903	0.00122056	0.00765512	0.00494087	ITGB2/SYK/VAMP8	3
GO:0002357	defense response to tumor cell	02/78	13/18903	0.00127303	0.00777544	0.00501853	ABI3/SPI1	2
GO:0002863	positive regulation of inflammatory response to antigenic stimulus	02/78	13/18903	0.00127303	0.00777544	0.00501853	C3/FCGR1A	2
GO:0036006	cellular response to macrophage colony-stimulating factor stimulus	02/78	13/18903	0.00127303	0.00777544	0.00501853	CSF1R/TLR2	2
GO:0042492	gamma-delta T cell differentiation	02/78	13/18903	0.00127303	0.00777544	0.00501853	NCKAP1L/SYK	2
GO:0060100	positive regulation of "phagocytosis " engulfment	02/78	13/18903	0.00127303	0.00777544	0.00501853	C3/NCKAP1L	2
GO:0070254	mucus secretion	02/78	13/18903	0.00127303	0.00777544	0.00501853	CYBA/VAMP8	2
GO:0070486	leukocyte aggregation	02/78	13/18903	0.00127303	0.00777544	0.00501853	S100A8/S100A9	2
GO:1905155	positive regulation of membrane invagination	02/78	13/18903	0.00127303	0.00777544	0.00501853	C3/NCKAP1L	2
GO:0010543	regulation of platelet activation	03/78	52/18903	0.00129146	0.00786236	0.00507463	FCER1G/PLEK/SYK	3
GO:0015850	organic hydroxy compound transport	06/78	292/18903	0.00130609	0.00792557	0.00511543	ADORA3/APOC1/LILRB1/MSR1/SLCO2B1/SYK	6
GO:0046634	regulation of alpha-beta T cell activation	04/78	115/18903	0.00131123	0.00793106	0.00511897	LILRB1/NCKAP1L/SASH3/SYK	4
GO:0046638	positive regulation of alpha-beta T cell differentiation	03/78	53/18903	0.00136491	0.00817633	0.00527728	NCKAP1L/SASH3/SYK	3
GO:0048260	positive regulation of receptor-mediated endocytosis	03/78	53/18903	0.00136491	0.00817633	0.00527728	B2M/C3/SYK	3
GO:0071622	regulation of granulocyte chemotaxis	03/78	53/18903	0.00136491	0.00817633	0.00527728	CSF1R/NCKAP1L/THBS1	3
GO:0021782	glial cell development	04/78	117/18903	0.00139743	0.00831784	0.00536862	C1QA/S100A8/S100A9/TLR2	4
GO:0046632	alpha-beta T cell differentiation	04/78	117/18903	0.00139743	0.00831784	0.00536862	GPR183/NCKAP1L/SASH3/SYK	4
GO:0032970	regulation of actin filament-based process	07/78	406/18903	0.00142683	0.00846587	0.00546416	ABI3/ARHGDIB/CSF1R/HCK/NCKAP1L/PLEK/SCIN	7
GO:0002718	regulation of cytokine production involved in immune response	04/78	118/18903	0.00144198	0.00852869	0.0055047	B2M/LILRB1/SASH3/SYK	4
GO:0016322	neuron remodeling	02/78	14/18903	0.00148123	0.00858632	0.0055419	C1QA/C3	2
GO:0043301	negative regulation of leukocyte degranulation	02/78	14/18903	0.00148123	0.00858632	0.0055419	NCKAP1L/SPI1	2
GO:0051764	actin crosslink formation	02/78	14/18903	0.00148123	0.00858632	0.0055419	AIF1/LCP1	2
GO:0071801	regulation of podosome assembly	02/78	14/18903	0.00148123	0.00858632	0.0055419	HCK/LCP1	2
GO:1904044	response to aldosterone	02/78	14/18903	0.00148123	0.00858632	0.0055419	CYBA/CYBB	2
GO:0002455	humoral immune response mediated by circulating immunoglobulin	04/78	119/18903	0.00148751	0.00858632	0.0055419	C1QA/C1QB/C1QC/C3	4
GO:0002708	positive regulation of lymphocyte mediated immunity	04/78	119/18903	0.00148751	0.00858632	0.0055419	B2M/C3/FCGR1A/SASH3	4
GO:0022408	negative regulation of cell-cell adhesion	05/78	202/18903	0.00148848	0.00858632	0.0055419	FGL2/LILRB1/NCKAP1L/SPI1/VSIG4	5
GO:0002367	cytokine production involved in immune response	04/78	120/18903	0.00153404	0.00882191	0.00569396	B2M/LILRB1/SASH3/SYK	4
GO:0050864	regulation of B cell activation	05/78	204/18903	0.00155446	0.00891194	0.00575207	GPR183/NCKAP1L/SASH3/SYK/TYROBP	5
GO:0031623	receptor internalization	04/78	121/18903	0.00158157	0.00903961	0.00583447	FCER1G/ITGB2/LILRB1/SYK	4
GO:0002468	dendritic cell antigen processing and presentation	02/78	15/18903	0.00170455	0.00948153	0.0061197	FGL2/THBS1	2
GO:0002864	regulation of acute inflammatory response to antigenic stimulus	02/78	15/18903	0.00170455	0.00948153	0.0061197	C3/FCGR1A	2
GO:0010832	negative regulation of myotube differentiation	02/78	15/18903	0.00170455	0.00948153	0.0061197	BHLHE41/TMEM119	2
GO:0032905	transforming growth factor beta1 production	02/78	15/18903	0.00170455	0.00948153	0.0061197	THBS1/TYROBP	2
GO:0033008	positive regulation of mast cell activation involved in immune response	02/78	15/18903	0.00170455	0.00948153	0.0061197	SYK/VAMP8	2
GO:0043306	positive regulation of mast cell degranulation	02/78	15/18903	0.00170455	0.00948153	0.0061197	SYK/VAMP8	2
GO:0045579	positive regulation of B cell differentiation	02/78	15/18903	0.00170455	0.00948153	0.0061197	NCKAP1L/SYK	2
GO:0060099	regulation of "phagocytosis " engulfment	02/78	15/18903	0.00170455	0.00948153	0.0061197	C3/NCKAP1L	2
GO:1905153	regulation of membrane invagination	02/78	15/18903	0.00170455	0.00948153	0.0061197	C3/NCKAP1L	2
GO:0007162	negative regulation of cell adhesion	06/78	308/18903	0.00171248	0.00949742	0.00612995	FGL2/LILRB1/NCKAP1L/SPI1/THBS1/VSIG4	6
GO:0045860	positive regulation of protein kinase activity	07/78	420/18903	0.00173095	0.00957143	0.00617773	CD4/CSF1R/FCGR1A/FGD2/NCKAP1L/SYK/THBS1	7
GO:0001912	positive regulation of leukocyte mediated cytotoxicity	03/78	59/18903	0.00186084	0.0102291	0.00660222	B2M/SPI1/TYROBP	3
GO:0002763	positive regulation of myeloid leukocyte differentiation	03/78	59/18903	0.00186084	0.0102291	0.00660222	CCR1/CD4/TYROBP	3
GO:0002399	MHC class II protein complex assembly	02/78	16/18903	0.00194285	0.010528	0.00679514	B2M/HLA-DQB1	2
GO:0002503	peptide antigen assembly with MHC class II protein complex	02/78	16/18903	0.00194285	0.010528	0.00679514	B2M/HLA-DQB1	2
GO:0045779	negative regulation of bone resorption	02/78	16/18903	0.00194285	0.010528	0.00679514	HAMP/TMEM119	2
GO:0045471	response to ethanol	04/78	128/18903	0.00194338	0.010528	0.00679514	CD14/CYBB/HAMP/S100A8	4
GO:0050868	negative regulation of T cell activation	04/78	128/18903	0.00194338	0.010528	0.00679514	FGL2/LILRB1/NCKAP1L/VSIG4	4
GO:1905517	macrophage migration	03/78	60/18903	0.001953	0.0105496	0.00680905	CSF1R/CX3CR1/THBS1	3
GO:0050808	synapse organization	07/78	432/18903	0.00202991	0.0109334	0.0070568	ABI3/C1QA/C1QB/C1QC/C3/CX3CR1/TLR2	7
GO:0030865	cortical cytoskeleton organization	03/78	61/18903	0.00204796	0.0109989	0.00709909	LCP1/NCKAP1L/PLEK	3
GO:0050853	B cell receptor signaling pathway	04/78	130/18903	0.00205644	0.0110129	0.00710807	BLNK/LAT2/NCKAP1L/SYK	4
GO:0043030	regulation of macrophage activation	03/78	62/18903	0.00214575	0.0114583	0.00739556	HAMP/THBS1/VSIG4	3
GO:0017014	protein nitrosylation	02/78	17/18903	0.00219602	0.0115942	0.00748331	S100A8/S100A9	2
GO:0018119	peptidyl-cysteine S-nitrosylation	02/78	17/18903	0.00219602	0.0115942	0.00748331	S100A8/S100A9	2
GO:0034134	toll-like receptor 2 signaling pathway	02/78	17/18903	0.00219602	0.0115942	0.00748331	CYBA/TLR2	2
GO:0036005	response to macrophage colony-stimulating factor	02/78	17/18903	0.00219602	0.0115942	0.00748331	CSF1R/TLR2	2
GO:0002702	positive regulation of production of molecular mediator of immune response	04/78	133/18903	0.00223445	0.011695	0.00754835	B2M/LILRB1/SASH3/SYK	4
GO:0032481	positive regulation of type I interferon production	03/78	63/18903	0.00224639	0.011695	0.00754835	CD14/SYK/TLR2	3
GO:0032623	interleukin-2 production	03/78	63/18903	0.00224639	0.011695	0.00754835	CD4/SASH3/VSIG4	3
GO:0032663	regulation of interleukin-2 production	03/78	63/18903	0.00224639	0.011695	0.00754835	CD4/SASH3/VSIG4	3
GO:0032757	positive regulation of interleukin-8 production	03/78	63/18903	0.00224639	0.011695	0.00754835	CD14/SYK/TLR2	3
GO:0042060	wound healing	07/78	442/18903	0.00230843	0.0119846	0.00773527	F13A1/FCER1G/PLEK/S100A8/SERPINA1/SYK/THBS1	7
GO:0002218	activation of innate immune response	03/78	64/18903	0.00234992	0.0121662	0.00785249	HCK/SYK/TYROBP	3
GO:0051651	maintenance of location in cell	05/78	226/18903	0.00243011	0.0125466	0.00809802	CD4/CYBA/S100A8/S100A9/SCIN	5
GO:0006957	complement "activation " alternative pathway	02/78	18/18903	0.00246393	0.0125822	0.00812097	C3/VSIG4	2
GO:0036035	osteoclast development	02/78	18/18903	0.00246393	0.0125822	0.00812097	LILRB1/TYROBP	2
GO:0046851	negative regulation of bone remodeling	02/78	18/18903	0.00246393	0.0125822	0.00812097	HAMP/TMEM119	2
GO:0050665	hydrogen peroxide biosynthetic process	02/78	18/18903	0.00246393	0.0125822	0.00812097	CYBA/CYBB	2
GO:0002523	leukocyte migration involved in inflammatory response	02/78	19/18903	0.00274645	0.0137249	0.00885853	S100A8/S100A9	2
GO:0006837	serotonin transport	02/78	19/18903	0.00274645	0.0137249	0.00885853	LILRB1/SYK	2
GO:0010759	positive regulation of macrophage chemotaxis	02/78	19/18903	0.00274645	0.0137249	0.00885853	CSF1R/THBS1	2
GO:0032026	response to magnesium ion	02/78	19/18903	0.00274645	0.0137249	0.00885853	CD14/THBS1	2
GO:0032695	negative regulation of interleukin-12 production	02/78	19/18903	0.00274645	0.0137249	0.00885853	LILRB1/THBS1	2
GO:0071800	podosome assembly	02/78	19/18903	0.00274645	0.0137249	0.00885853	HCK/LCP1	2
GO:2000774	positive regulation of cellular senescence	02/78	19/18903	0.00274645	0.0137249	0.00885853	ABI3/B2M	2
GO:2001185	regulation of "CD8-positive " alpha-beta T cell activation	02/78	19/18903	0.00274645	0.0137249	0.00885853	LILRB1/NCKAP1L	2
GO:0045670	regulation of osteoclast differentiation	03/78	68/18903	0.00279347	0.0139226	0.00898615	CCR1/LILRB1/TYROBP	3
GO:0055076	transition metal ion homeostasis	04/78	143/18903	0.00290435	0.0144368	0.00931799	B2M/HAMP/S100A8/S100A9	4
GO:0002396	MHC protein complex assembly	02/78	20/18903	0.00304348	0.0149691	0.00966157	B2M/HLA-DQB1	2
GO:0002501	peptide antigen assembly with MHC protein complex	02/78	20/18903	0.00304348	0.0149691	0.00966157	B2M/HLA-DQB1	2
GO:0002577	regulation of antigen processing and presentation	02/78	20/18903	0.00304348	0.0149691	0.00966157	FGL2/THBS1	2
GO:1903975	regulation of glial cell migration	02/78	20/18903	0.00304348	0.0149691	0.00966157	CX3CR1/GPR183	2
GO:0045089	positive regulation of innate immune response	04/78	145/18903	0.00305312	0.0149771	0.00966673	HCK/SPI1/SYK/TYROBP	4
GO:0002548	monocyte chemotaxis	03/78	71/18903	0.00315777	0.0154499	0.00997189	AIF1/CCR1/CX3CR1	3
GO:1903038	negative regulation of leukocyte cell-cell adhesion	04/78	147/18903	0.00320702	0.0156499	0.010101	FGL2/LILRB1/NCKAP1L/VSIG4	4
GO:0007252	I-kappaB phosphorylation	02/78	21/18903	0.00335488	0.0162442	0.0104846	CX3CR1/TLR2	2
GO:0019370	leukotriene biosynthetic process	02/78	21/18903	0.00335488	0.0162442	0.0104846	ALOX5AP/SYK	2
GO:0033005	positive regulation of mast cell activation	02/78	21/18903	0.00335488	0.0162442	0.0104846	SYK/VAMP8	2
GO:0046635	positive regulation of alpha-beta T cell activation	03/78	73/18903	0.00341608	0.016413	0.0105935	NCKAP1L/SASH3/SYK	3
GO:0046637	regulation of alpha-beta T cell differentiation	03/78	73/18903	0.00341608	0.016413	0.0105935	NCKAP1L/SASH3/SYK	3
GO:0072678	T cell migration	03/78	73/18903	0.00341608	0.016413	0.0105935	AIF1/GPR183/MYO1G	3
GO:1903531	negative regulation of secretion by cell	04/78	151/18903	0.00353054	0.0169195	0.0109204	LILRB1/NCKAP1L/SPI1/VAMP8	4
GO:0002223	stimulatory C-type lectin receptor signaling pathway	02/78	22/18903	0.00368053	0.017371	0.0112118	SYK/TYROBP	2
GO:0030449	regulation of complement activation	02/78	22/18903	0.00368053	0.017371	0.0112118	C3/VSIG4	2
GO:0033630	positive regulation of cell adhesion mediated by integrin	02/78	22/18903	0.00368053	0.017371	0.0112118	NCKAP1L/SYK	2
GO:0034104	negative regulation of tissue remodeling	02/78	22/18903	0.00368053	0.017371	0.0112118	HAMP/TMEM119	2
GO:1990840	response to lectin	02/78	22/18903	0.00368053	0.017371	0.0112118	SYK/TYROBP	2
GO:1990858	cellular response to lectin	02/78	22/18903	0.00368053	0.017371	0.0112118	SYK/TYROBP	2
GO:0051092	positive regulation of NF-kappaB transcription factor activity	04/78	154/18903	0.00378729	0.0178298	0.011508	CX3CR1/S100A8/S100A9/TLR2	4
GO:0050871	positive regulation of B cell activation	04/78	155/18903	0.00387561	0.0181998	0.0117468	GPR183/NCKAP1L/SASH3/SYK	4
GO:0097305	response to alcohol	05/78	253/18903	0.00393965	0.0184542	0.0119109	CD14/CYBA/CYBB/HAMP/S100A8	5
GO:0032729	positive regulation of interferon-gamma production	03/78	77/18903	0.00397066	0.0185066	0.0119448	CD14/LILRB1/SASH3	3
GO:0034121	regulation of toll-like receptor signaling pathway	03/78	77/18903	0.00397066	0.0185066	0.0119448	CD14/CYBA/TLR2	3
GO:0034612	response to tumor necrosis factor	05/78	254/18903	0.00400601	0.0186249	0.0120212	CD14/CYBA/HAMP/SYK/THBS1	5
GO:0061760	antifungal innate immune response	02/78	23/18903	0.00402031	0.0186451	0.0120342	CX3CR1/SPI1	2
GO:0030336	negative regulation of cell migration	06/78	368/18903	0.00413577	0.0191331	0.0123491	ADORA3/AIF1/ARHGDIB/CX3CR1/THBS1/TMIGD3	6
GO:0008064	regulation of actin polymerization or depolymerization	04/78	159/18903	0.00424288	0.0195801	0.0126377	HCK/NCKAP1L/PLEK/SCIN	4
GO:0002292	T cell differentiation involved in immune response	03/78	79/18903	0.00426729	0.0196442	0.012679	FCER1G/FGL2/GPR183	3
GO:0001818	negative regulation of cytokine production	06/78	371/18903	0.00430176	0.0197543	0.0127501	CX3CR1/LILRB1/NCKAP1L/THBS1/TYROBP/VSIG4	6
GO:0033674	positive regulation of kinase activity	07/78	496/18903	0.00435836	0.0199395	0.0128697	CD4/CSF1R/FCGR1A/FGD2/NCKAP1L/SYK/THBS1	7
GO:0038095	Fc-epsilon receptor signaling pathway	02/78	24/18903	0.00437411	0.0199395	0.0128697	FCER1G/SYK	2
GO:0060143	positive regulation of syncytium formation by plasma membrane fusion	02/78	24/18903	0.00437411	0.0199395	0.0128697	CD53/TYROBP	2
GO:0045927	positive regulation of growth	05/78	261/18903	0.00449314	0.0204323	0.0131877	CYBA/HAMP/S100A8/S100A9/SASH3	5
GO:0030832	regulation of actin filament length	04/78	162/18903	0.0045333	0.0205649	0.0132733	HCK/NCKAP1L/PLEK/SCIN	4
GO:0046209	nitric oxide metabolic process	03/78	82/18903	0.00473689	0.0213039	0.0137503	AIF1/CX3CR1/TLR2	3
GO:0048708	astrocyte differentiation	03/78	82/18903	0.00473689	0.0213039	0.0137503	C1QA/S100A8/S100A9	3
GO:0032693	negative regulation of interleukin-10 production	02/78	25/18903	0.00474181	0.0213039	0.0137503	LILRB1/TYROBP	2
GO:0032816	positive regulation of natural killer cell activation	02/78	25/18903	0.00474181	0.0213039	0.0137503	FCGR3A/TYROBP	2
GO:0050848	regulation of calcium-mediated signaling	03/78	83/18903	0.00490009	0.0218574	0.0141075	CD4/PLEK/SYK	3
GO:0140029	exocytic process	03/78	83/18903	0.00490009	0.0218574	0.0141075	PLEK/SYK/VAMP8	3
GO:2001057	reactive nitrogen species metabolic process	03/78	83/18903	0.00490009	0.0218574	0.0141075	AIF1/CX3CR1/TLR2	3
GO:2000146	negative regulation of cell motility	06/78	383/18903	0.00501548	0.0223189	0.0144054	ADORA3/AIF1/ARHGDIB/CX3CR1/THBS1/TMIGD3	6
GO:0030307	positive regulation of cell growth	04/78	167/18903	0.00504662	0.0224041	0.0144604	CYBA/HAMP/S100A8/S100A9	4
GO:0015844	monoamine transport	03/78	84/18903	0.00506665	0.0224249	0.0144738	ADORA3/LILRB1/SYK	3
GO:0002726	positive regulation of T cell cytokine production	02/78	26/18903	0.00512328	0.0224249	0.0144738	B2M/SASH3	2
GO:0035821	modulation of process of another organism	02/78	26/18903	0.00512328	0.0224249	0.0144738	S100A9/SYK	2
GO:0045672	positive regulation of osteoclast differentiation	02/78	26/18903	0.00512328	0.0224249	0.0144738	CCR1/TYROBP	2
GO:0051238	sequestering of metal ion	02/78	26/18903	0.00512328	0.0224249	0.0144738	S100A8/S100A9	2
GO:1903306	negative regulation of regulated secretory pathway	02/78	26/18903	0.00512328	0.0224249	0.0144738	NCKAP1L/SPI1	2
GO:0002262	myeloid cell homeostasis	04/78	169/18903	0.00526244	0.0229801	0.0148322	B2M/HAMP/NCKAP1L/SPI1	4
GO:0030041	actin filament polymerization	04/78	170/18903	0.00537263	0.0234066	0.0151074	AIF1/HCK/NCKAP1L/SCIN	4
GO:0045921	positive regulation of exocytosis	03/78	86/18903	0.00540993	0.0235143	0.0151769	ITGB2/SYK/VAMP8	3
GO:0002710	negative regulation of T cell mediated immunity	02/78	27/18903	0.00551842	0.0238197	0.015374	LILRB1/NCKAP1L	2
GO:0010884	positive regulation of lipid storage	02/78	27/18903	0.00551842	0.0238197	0.015374	C3/MSR1	2
GO:0036037	CD8-positive alpha-beta T cell activation	02/78	27/18903	0.00551842	0.0238197	0.015374	LILRB1/NCKAP1L	2
GO:0033627	cell adhesion mediated by integrin	03/78	88/18903	0.00576689	0.0247778	0.0159924	ITGB2/NCKAP1L/SYK	3
GO:0043367	CD4-positive alpha-beta T cell differentiation	03/78	88/18903	0.00576689	0.0247778	0.0159924	GPR183/NCKAP1L/SASH3	3
GO:0007190	activation of adenylate cyclase activity	02/78	28/18903	0.0059271	0.0253495	0.0163615	ADORA3/TMIGD3	2
GO:0010758	regulation of macrophage chemotaxis	02/78	28/18903	0.0059271	0.0253495	0.0163615	CSF1R/THBS1	2
GO:0051048	negative regulation of secretion	04/78	175/18903	0.00594683	0.0253759	0.0163784	LILRB1/NCKAP1L/SPI1/VAMP8	4
GO:1902905	positive regulation of supramolecular fiber organization	04/78	176/18903	0.00606638	0.025827	0.0166696	HCK/NCKAP1L/PLEK/SCIN	4
GO:1901216	positive regulation of neuron death	03/78	91/18903	0.0063283	0.0268809	0.0173498	C1QA/ITGB2/TYROBP	3
GO:0007263	nitric oxide mediated signal transduction	02/78	29/18903	0.00634921	0.0269086	0.0173677	FPR1/THBS1	2
GO:0045580	regulation of T cell differentiation	04/78	179/18903	0.00643463	0.0271475	0.0175219	FGL2/NCKAP1L/SASH3/SYK	4
GO:0048771	tissue remodeling	04/78	179/18903	0.00643463	0.0271475	0.0175219	CSF1R/HAMP/SYK/TMEM119	4
GO:0043032	positive regulation of macrophage activation	02/78	30/18903	0.00678464	0.0284955	0.018392	HAMP/THBS1	2
GO:0060142	regulation of syncytium formation by plasma membrane fusion	02/78	30/18903	0.00678464	0.0284955	0.018392	CD53/TYROBP	2
GO:0043254	regulation of protein-containing complex assembly	06/78	410/18903	0.00693587	0.0290653	0.0187597	HCK/LCP1/NCKAP1L/PLEK/SCIN/SYK	6
GO:0050728	negative regulation of inflammatory response	04/78	184/18903	0.0070809	0.0296067	0.0191092	HAMP/HCK/SIGLEC10/SYK	4
GO:0032088	negative regulation of NF-kappaB transcription factor activity	03/78	95/18903	0.007126	0.0297288	0.019188	ADORA3/SPI1/TMIGD3	3
GO:0002220	innate immune response activating cell surface receptor signaling pathway	02/78	31/18903	0.00723327	0.0299756	0.0193472	SYK/TYROBP	2
GO:0002313	mature B cell differentiation involved in immune response	02/78	31/18903	0.00723327	0.0299756	0.0193472	GPR183/SPI1	2
GO:0010039	response to iron ion	02/78	31/18903	0.00723327	0.0299756	0.0193472	B2M/HAMP	2
GO:0051153	regulation of striated muscle cell differentiation	03/78	96/18903	0.00733431	0.0302601	0.0195309	BHLHE41/HAMP/TMEM119	3
GO:0061097	regulation of protein tyrosine kinase activity	03/78	96/18903	0.00733431	0.0302601	0.0195309	CSF1R/FCGR1A/MVP	3
GO:0002700	regulation of production of molecular mediator of immune response	04/78	187/18903	0.00748856	0.0306933	0.0198105	B2M/LILRB1/SASH3/SYK	4
GO:0045766	positive regulation of angiogenesis	04/78	187/18903	0.00748856	0.0306933	0.0198105	C3/CX3CR1/CYBB/THBS1	4
GO:1904018	positive regulation of vasculature development	04/78	187/18903	0.00748856	0.0306933	0.0198105	C3/CX3CR1/CYBB/THBS1	4
GO:0040013	negative regulation of locomotion	06/78	419/18903	0.00768103	0.0312651	0.0201795	ADORA3/AIF1/ARHGDIB/CX3CR1/THBS1/TMIGD3	6
GO:0002862	negative regulation of inflammatory response to antigenic stimulus	02/78	32/18903	0.00769498	0.0312651	0.0201795	HCK/SYK	2
GO:1901889	negative regulation of cell junction assembly	02/78	32/18903	0.00769498	0.0312651	0.0201795	THBS1/TLR2	2
GO:1990776	response to angiotensin	02/78	32/18903	0.00769498	0.0312651	0.0201795	CYBA/CYBB	2
GO:0048661	positive regulation of smooth muscle cell proliferation	03/78	98/18903	0.0077617	0.0314677	0.0203103	AIF1/CYBA/THBS1	3
GO:0010959	regulation of metal ion transport	06/78	423/18903	0.00803017	0.0324857	0.0209674	B2M/CCR1/CD4/CYBA/HAMP/LILRB1	6
GO:0001782	B cell homeostasis	02/78	33/18903	0.00816967	0.0328368	0.021194	NCKAP1L/SASH3	2
GO:0045577	regulation of B cell differentiation	02/78	33/18903	0.00816967	0.0328368	0.021194	NCKAP1L/SYK	2
GO:2000191	regulation of fatty acid transport	02/78	33/18903	0.00816967	0.0328368	0.021194	SYK/THBS1	2
GO:0001776	leukocyte homeostasis	03/78	100/18903	0.00820353	0.0329021	0.0212362	GPR183/NCKAP1L/SASH3	3
GO:0050731	positive regulation of peptidyl-tyrosine phosphorylation	04/78	193/18903	0.00834974	0.0334169	0.0215684	CD4/CSF1R/FCGR1A/SYK	4
GO:0052548	regulation of endopeptidase activity	06/78	428/18903	0.00848255	0.0338758	0.0218646	C3/S100A8/S100A9/SERPINA1/SYK/THBS1	6
GO:0051495	positive regulation of cytoskeleton organization	04/78	195/18903	0.00865064	0.0342804	0.0221257	HCK/NCKAP1L/PLEK/SCIN	4
GO:0032743	positive regulation of interleukin-2 production	02/78	34/18903	0.00865723	0.0342804	0.0221257	CD4/SASH3	2
GO:0035590	purinergic nucleotide receptor signaling pathway	02/78	34/18903	0.00865723	0.0342804	0.0221257	ADORA3/GPR34	2
GO:0061081	positive regulation of myeloid leukocyte cytokine production involved in immune response	02/78	34/18903	0.00865723	0.0342804	0.0221257	LILRB1/SYK	2
GO:0032677	regulation of interleukin-8 production	03/78	103/18903	0.0088936	0.035142	0.0226818	CD14/SYK/TLR2	3
GO:0032637	interleukin-8 production	03/78	104/18903	0.00913097	0.0359568	0.0232077	CD14/SYK/TLR2	3
GO:0043372	positive regulation of "CD4-positive " alpha-beta T cell differentiation	02/78	35/18903	0.00915753	0.0359568	0.0232077	NCKAP1L/SASH3	2
GO:0045762	positive regulation of adenylate cyclase activity	02/78	35/18903	0.00915753	0.0359568	0.0232077	ADORA3/TMIGD3	2
GO:0007200	phospholipase C-activating G protein-coupled receptor signaling pathway	03/78	105/18903	0.00937202	0.0367126	0.0236956	CX3CR1/FPR1/LPAR6	3
GO:0022604	regulation of cell morphogenesis	05/78	312/18903	0.00938931	0.0367126	0.0236956	CSF1R/FGD2/HCK/ITGB2/LST1	5
GO:0018149	peptide cross-linking	02/78	36/18903	0.00967047	0.0376544	0.0243034	F13A1/THBS1	2
GO:0030224	monocyte differentiation	02/78	36/18903	0.00967047	0.0376544	0.0243034	CD4/CSF1R	2
GO:0070372	regulation of ERK1 and ERK2 cascade	05/78	315/18903	0.00975942	0.0379217	0.024476	CCR1/CD4/CSF1R/GPR183/SYK	5
GO:0062207	regulation of pattern recognition receptor signaling pathway	03/78	107/18903	0.00986523	0.0382533	0.02469	CD14/CYBA/TLR2	3
GO:0090398	cellular senescence	03/78	108/18903	0.0101174	0.0390691	0.0252165	ABI3/B2M/SPI1	3
GO:1902106	negative regulation of leukocyte differentiation	03/78	108/18903	0.0101174	0.0390691	0.0252165	C1QC/FGL2/LILRB1	3
GO:0002335	mature B cell differentiation	02/78	37/18903	0.0101959	0.0392103	0.0253077	GPR183/SPI1	2
GO:0051385	response to mineralocorticoid	02/78	37/18903	0.0101959	0.0392103	0.0253077	CYBA/CYBB	2
GO:0007204	positive regulation of cytosolic calcium ion concentration	04/78	205/18903	0.0102618	0.0392213	0.0253148	CCR1/CX3CR1/FPR1/LPAR6	4
GO:0043281	regulation of cysteine-type endopeptidase activity involved in apoptotic process	04/78	205/18903	0.0102618	0.0392213	0.0253148	S100A8/S100A9/SYK/THBS1	4
GO:1901654	response to ketone	04/78	205/18903	0.0102618	0.0392213	0.0253148	CYBA/CYBB/THBS1/TLR2	4
GO:0002369	T cell cytokine production	02/78	38/18903	0.0107338	0.0406928	0.0262645	B2M/SASH3	2
GO:0002724	regulation of T cell cytokine production	02/78	38/18903	0.0107338	0.0406928	0.0262645	B2M/SASH3	2
GO:0030851	granulocyte differentiation	02/78	38/18903	0.0107338	0.0406928	0.0262645	C1QC/SPI1	2
GO:0045920	negative regulation of exocytosis	02/78	38/18903	0.0107338	0.0406928	0.0262645	NCKAP1L/SPI1	2
GO:1901222	regulation of NIK/NF-kappaB signaling	03/78	111/18903	0.0108964	0.0412255	0.0266083	CD14/SPI1/TLR2	3
GO:0045619	regulation of lymphocyte differentiation	04/78	210/18903	0.0111356	0.0420454	0.0271375	FGL2/NCKAP1L/SASH3/SYK	4
GO:0032570	response to progesterone	02/78	39/18903	0.011284	0.0425199	0.0274438	THBS1/TLR2	2
GO:0052547	regulation of peptidase activity	06/78	459/18903	0.0117062	0.043945	0.0283636	C3/S100A8/S100A9/SERPINA1/SYK/THBS1	6
GO:1903707	negative regulation of hemopoiesis	03/78	114/18903	0.0117093	0.043945	0.0283636	C1QC/FGL2/LILRB1	3
GO:0006882	cellular zinc ion homeostasis	02/78	40/18903	0.0118465	0.044018	0.0284107	S100A8/S100A9	2
GO:0032941	secretion by tissue	02/78	40/18903	0.0118465	0.044018	0.0284107	CYBA/VAMP8	2
GO:0048246	macrophage chemotaxis	02/78	40/18903	0.0118465	0.044018	0.0284107	CSF1R/THBS1	2
GO:0051154	negative regulation of striated muscle cell differentiation	02/78	40/18903	0.0118465	0.044018	0.0284107	BHLHE41/TMEM119	2
GO:0098751	bone cell development	02/78	40/18903	0.0118465	0.044018	0.0284107	LILRB1/TYROBP	2
GO:0035710	CD4-positive alpha-beta T cell activation	03/78	115/18903	0.0119878	0.0444547	0.0286925	GPR183/NCKAP1L/SASH3	3
GO:0002440	production of molecular mediator of immune response	05/78	333/18903	0.0121934	0.0451276	0.0291269	B2M/HLA-DQB1/LILRB1/SASH3/SYK	5
GO:0002832	negative regulation of response to biotic stimulus	03/78	116/18903	0.0122701	0.0452323	0.0291945	FGL2/LILRB1/VSIG4	3
GO:0046916	cellular transition metal ion homeostasis	03/78	116/18903	0.0122701	0.0452323	0.0291945	HAMP/S100A8/S100A9	3
GO:0050850	positive regulation of calcium-mediated signaling	02/78	41/18903	0.012421	0.0456984	0.0294953	CD4/SYK	2
GO:0043406	positive regulation of MAP kinase activity	03/78	117/18903	0.0125562	0.0460148	0.0296995	FGD2/SYK/THBS1	3
GO:0045582	positive regulation of T cell differentiation	03/78	117/18903	0.0125562	0.0460148	0.0296995	NCKAP1L/SASH3/SYK	3
GO:0071346	cellular response to interferon-gamma	03/78	118/18903	0.0128461	0.0469323	0.0302917	AIF1/HCK/TLR2	3
GO:0002714	positive regulation of B cell mediated immunity	02/78	42/18903	0.0130075	0.0469323	0.0302917	C3/FCGR1A	2
GO:0002891	positive regulation of immunoglobulin mediated immune response	02/78	42/18903	0.0130075	0.0469323	0.0302917	C3/FCGR1A	2
GO:0032735	positive regulation of interleukin-12 production	02/78	42/18903	0.0130075	0.0469323	0.0302917	SYK/TLR2	2
GO:0032814	regulation of natural killer cell activation	02/78	42/18903	0.0130075	0.0469323	0.0302917	FCGR3A/TYROBP	2
GO:0050892	intestinal absorption	02/78	42/18903	0.0130075	0.0469323	0.0302917	HAMP/SLC2A5	2
GO:0055069	zinc ion homeostasis	02/78	42/18903	0.0130075	0.0469323	0.0302917	S100A8/S100A9	2
GO:0071354	cellular response to interleukin-6	02/78	42/18903	0.0130075	0.0469323	0.0302917	HAMP/SPI1	2
GO:0048545	response to steroid hormone	05/78	339/18903	0.0130889	0.0471351	0.0304226	AIF1/CYBA/CYBB/THBS1/TLR2	5
GO:0032609	interferon-gamma production	03/78	119/18903	0.0131399	0.0471372	0.0304239	CD14/LILRB1/SASH3	3
GO:0032649	regulation of interferon-gamma production	03/78	119/18903	0.0131399	0.0471372	0.0304239	CD14/LILRB1/SASH3	3
GO:0070371	ERK1 and ERK2 cascade	05/78	340/18903	0.0132423	0.0474137	0.0306024	CCR1/CD4/CSF1R/GPR183/SYK	5
GO:0002347	response to tumor cell	02/78	43/18903	0.0136058	0.0483334	0.031196	ABI3/SPI1	2
GO:0021879	forebrain neuron differentiation	02/78	43/18903	0.0136058	0.0483334	0.031196	B2M/CSF1R	2
GO:0043507	positive regulation of JUN kinase activity	02/78	43/18903	0.0136058	0.0483334	0.031196	FGD2/SYK	2
GO:0051602	response to electrical stimulus	02/78	43/18903	0.0136058	0.0483334	0.031196	AIF1/CD14	2
GO:0070374	positive regulation of ERK1 and ERK2 cascade	04/78	223/18903	0.0136285	0.0483334	0.031196	CCR1/CD4/CSF1R/GPR183	4
GO:0043500	muscle adaptation	03/78	122/18903	0.0140442	0.0497132	0.0320866	AIF1/CYBA/HAMP	3

## Sheet: OCT_late_PIGs
ID	Description	GeneRatio	BgRatio	pvalue	p.adjust	qvalue	geneID	Count
GO:0048002	antigen processing and presentation of peptide antigen	17/104	64/18903	1.1e-10	2.86e-07	1.88e-07	B2M/CD74/CTSS/FCGR1A/HLA-B/HLA-C/HLA-DMA/HLA-DMB/HLA-DOA/HLA-DPA1/HLA-DPB1/HLA-DQB1/HLA-DRA/HLA-DRB1/HLA-DRB5/IFI30/SLC11A1	17
GO:0002443	leukocyte mediated immunity	30/104	463/18903	4.09e-10	5.31e-07	3.49e-07	ADGRE2/B2M/C1QC/C3/CCL3/CD74/CD84/CTSC/CX3CR1/FCGR1A/FCGR3A/HLA-B/HLA-DMA/HLA-DMB/HLA-DOA/HLA-DPA1/HLA-DPB1/HLA-DQB1/HLA-DRA/HLA-DRB1/HLA-DRB5/ITGB2/LGALS9/LILRB1/LILRB4/LYN/NCKAP1L/PTPRC/SYK/TGFB1	30
GO:0019882	antigen processing and presentation	19/104	108/18903	9.25e-10	8.01e-07	5.26e-07	B2M/CD74/CTSS/FCGR1A/FGL2/HLA-B/HLA-C/HLA-DMA/HLA-DMB/HLA-DOA/HLA-DPA1/HLA-DPB1/HLA-DQB1/HLA-DRA/HLA-DRB1/HLA-DRB5/IFI30/SLC11A1/THBS1	19
GO:0002504	antigen processing and presentation of peptide or polysaccharide antigen via MHC class II	14/104	36/18903	3.22e-09	2.09e-06	1.37e-06	B2M/CD74/CTSS/HLA-DMA/HLA-DMB/HLA-DOA/HLA-DPA1/HLA-DPB1/HLA-DQB1/HLA-DRA/HLA-DRB1/HLA-DRB5/IFI30/THBS1	14
GO:0002478	antigen processing and presentation of exogenous peptide antigen	14/104	40/18903	1.94e-08	9.34e-06	6.14e-06	B2M/CD74/CTSS/FCGR1A/HLA-DMA/HLA-DMB/HLA-DOA/HLA-DPA1/HLA-DPB1/HLA-DQB1/HLA-DRA/HLA-DRB1/HLA-DRB5/IFI30	14
GO:0019886	antigen processing and presentation of exogenous peptide antigen via MHC class II	13/104	30/18903	2.16e-08	9.34e-06	6.14e-06	B2M/CD74/CTSS/HLA-DMA/HLA-DMB/HLA-DOA/HLA-DPA1/HLA-DPB1/HLA-DQB1/HLA-DRA/HLA-DRB1/HLA-DRB5/IFI30	13
GO:0007159	leukocyte cell-cell adhesion	27/104	414/18903	9.33e-08	3.46e-05	2.27e-05	AIF1/B2M/CD74/CX3CR1/FGL2/HES1/HLA-DMA/HLA-DMB/HLA-DOA/HLA-DPA1/HLA-DPB1/HLA-DQB1/HLA-DRA/HLA-DRB1/HLA-DRB5/ITGB2/LAPTM5/LGALS9/LILRB1/LILRB4/LYN/MSN/NCKAP1L/OLR1/PTPRC/S100A9/SYK	27
GO:0050867	positive regulation of cell activation	28/104	467/18903	1.42e-07	4.6e-05	3.02e-05	AIF1/B2M/CCL3/CD74/CTSC/FCGR3A/HAMP/HES1/HLA-DMA/HLA-DMB/HLA-DOA/HLA-DPA1/HLA-DPB1/HLA-DQB1/HLA-DRA/HLA-DRB1/HLA-DRB5/ITGB2/LGALS9/LILRB1/LILRB4/LYN/NCKAP1L/PLEK/PTPRC/SYK/TGFB1/THBS1	28
GO:0002495	antigen processing and presentation of peptide antigen via MHC class II	13/104	34/18903	1.64e-07	4.74e-05	3.11e-05	B2M/CD74/CTSS/HLA-DMA/HLA-DMB/HLA-DOA/HLA-DPA1/HLA-DPB1/HLA-DQB1/HLA-DRA/HLA-DRB1/HLA-DRB5/IFI30	13
GO:0019884	antigen processing and presentation of exogenous antigen	14/104	49/18903	5.41e-07	0.000141	9.23e-05	B2M/CD74/CTSS/FCGR1A/HLA-DMA/HLA-DMB/HLA-DOA/HLA-DPA1/HLA-DPB1/HLA-DQB1/HLA-DRA/HLA-DRB1/HLA-DRB5/IFI30	14
GO:0002696	positive regulation of leukocyte activation	27/104	450/18903	8.23e-08	0.000194	0.000128	AIF1/B2M/CCL3/CD74/CTSC/FCGR3A/HAMP/HES1/HLA-DMA/HLA-DMB/HLA-DOA/HLA-DPA1/HLA-DPB1/HLA-DQB1/HLA-DRA/HLA-DRB1/HLA-DRB5/ITGB2/LGALS9/LILRB1/LILRB4/LYN/NCKAP1L/PTPRC/SYK/TGFB1/THBS1	27
GO:0002399	MHC class II protein complex assembly	10/104	16/18903	1.27e-05	0.00254	0.000167	B2M/HLA-DMA/HLA-DMB/HLA-DOA/HLA-DPA1/HLA-DPB1/HLA-DQB1/HLA-DRA/HLA-DRB1/HLA-DRB5	10
GO:0002503	peptide antigen assembly with MHC class II protein complex	10/104	16/18903	1.27e-05	0.00254	0.000167	B2M/HLA-DMA/HLA-DMB/HLA-DOA/HLA-DPA1/HLA-DPB1/HLA-DQB1/HLA-DRA/HLA-DRB1/HLA-DRB5	10
GO:0002460	adaptive immune response based on somatic recombination of immune receptors built from immunoglobulin superfamily domains	24/104	375/18903	3.62e-05	0.00672	0.00441	B2M/C1QC/C3/CD74/CTSC/FCGR1A/FCGR3A/HLA-B/HLA-DMA/HLA-DMB/HLA-DOA/HLA-DPA1/HLA-DPB1/HLA-DQB1/HLA-DRA/HLA-DRB1/HLA-DRB5/IL17RA/LILRB1/LILRB4/NCKAP1L/PTPRC/SLC11A1/TGFB1	24
GO:0001819	positive regulation of cytokine production	26/104	486/18903	8.37e-07	0.0145	0.00952	AIF1/B2M/C3/C3AR1/CASP1/CCL3/CD14/CD74/CD84/CYBA/CYBB/FCGR3A/HLA-DPA1/HLA-DPB1/IL17RA/LAPTM5/LGALS9/LILRB1/MNDA/POU2F2/PTPRC/SLC11A1/SYK/TGFB1/THBS1/TLR2	26
GO:1903039	positive regulation of leukocyte cell-cell adhesion	21/104	275/18903	0.000212	0.0344	0.0226	AIF1/B2M/CD74/HES1/HLA-DMA/HLA-DMB/HLA-DOA/HLA-DPA1/HLA-DPB1/HLA-DQB1/HLA-DRA/HLA-DRB1/HLA-DRB5/ITGB2/LGALS9/LILRB1/LILRB4/LYN/NCKAP1L/PTPRC/SYK	21
GO:0002396	MHC protein complex assembly	10/104	20/18903	0.000288	0.00415	0.0273	B2M/HLA-DMA/HLA-DMB/HLA-DOA/HLA-DPA1/HLA-DPB1/HLA-DQB1/HLA-DRA/HLA-DRB1/HLA-DRB5	10
GO:0002501	peptide antigen assembly with MHC protein complex	10/104	20/18903	0.000288	0.00415	0.0273	B2M/HLA-DMA/HLA-DMB/HLA-DOA/HLA-DPA1/HLA-DPB1/HLA-DQB1/HLA-DRA/HLA-DRB1/HLA-DRB5	10
GO:0002449	lymphocyte mediated immunity	23/104	367/18903	0.00035	0.0477	0.0313	B2M/C1QC/C3/CD74/CTSC/FCGR1A/FCGR3A/HLA-B/HLA-DMA/HLA-DMB/HLA-DOA/HLA-DPA1/HLA-DPB1/HLA-DQB1/HLA-DRA/HLA-DRB1/HLA-DRB5/LGALS9/LILRB1/LILRB4/NCKAP1L/PTPRC/TGFB1	23
GO:0032103	positive regulation of response to external stimulus	25/104	464/18903	3.67e-07	0.0477	0.0313	AIF1/ALOX5AP/C3/C3AR1/CASP1/CCL3/CCR1/CD14/CD74/CTSC/CX3CR1/CYBA/FCGR1A/HCK/IL17RA/LGALS9/LYN/MNDA/NCKAP1L/S100A12/S100A9/SYK/TGFB1/THBS1/TLR2	25
GO:1903037	regulation of leukocyte cell-cell adhesion	23/104	377/18903	0.000635	0.0759	0.0498	AIF1/B2M/CD74/FGL2/HES1/HLA-DMA/HLA-DMB/HLA-DOA/HLA-DPA1/HLA-DPB1/HLA-DQB1/HLA-DRA/HLA-DRB1/HLA-DRB5/ITGB2/LAPTM5/LGALS9/LILRB1/LILRB4/LYN/NCKAP1L/PTPRC/SYK	23
GO:0050870	positive regulation of T cell activation	20/104	251/18903	0.000643	0.0759	0.0498	AIF1/B2M/CD74/HES1/HLA-DMA/HLA-DMB/HLA-DOA/HLA-DPA1/HLA-DPB1/HLA-DQB1/HLA-DRA/HLA-DRB1/HLA-DRB5/LGALS9/LILRB1/LILRB4/LYN/NCKAP1L/PTPRC/SYK	20
GO:0002366	leukocyte activation involved in immune response	21/104	293/18903	0.00078	0.0881	0.0578	ADGRE2/APBB1IP/CCL3/CD74/CD84/CX3CR1/FCGR3A/FGL2/HLA-DMB/HLA-DRA/HLA-DRB1/ITGB2/LCP1/LGALS9/LILRB1/LYN/NCKAP1L/PTPRC/SLC11A1/SYK/TGFB1	21
GO:0002263	cell activation involved in immune response	21/104	297/18903	0.00103	0.111	0.0732	ADGRE2/APBB1IP/CCL3/CD74/CD84/CX3CR1/FCGR3A/FGL2/HLA-DMB/HLA-DRA/HLA-DRB1/ITGB2/LCP1/LGALS9/LILRB1/LYN/NCKAP1L/PTPRC/SLC11A1/SYK/TGFB1	21
GO:0022407	regulation of cell-cell adhesion	25/104	490/18903	0.00134	0.139	0.0912	AIF1/B2M/CD74/FGL2/FXYD5/HES1/HLA-DMA/HLA-DMB/HLA-DOA/HLA-DPA1/HLA-DPB1/HLA-DQB1/HLA-DRA/HLA-DRB1/HLA-DRB5/ITGB2/LAPTM5/LGALS9/LILRB1/LILRB4/LYN/NCKAP1L/PTPRC/SYK/TGFB1	25
GO:0002274	myeloid leukocyte activation	19/104	237/18903	0.00416	0.415	0.273	ADGRE2/AIF1/CCL3/CD74/CD84/CTSC/CX3CR1/FCGR3A/HAMP/ITGB2/LGALS9/LILRB4/LYN/PTPRC/S100A12/SLC11A1/SYK/THBS1/TLR2	19
GO:0022409	positive regulation of cell-cell adhesion	21/104	322/18903	0.00535	0.515	0.338	AIF1/B2M/CD74/HES1/HLA-DMA/HLA-DMB/HLA-DOA/HLA-DPA1/HLA-DPB1/HLA-DQB1/HLA-DRA/HLA-DRB1/HLA-DRB5/ITGB2/LGALS9/LILRB1/LILRB4/LYN/NCKAP1L/PTPRC/SYK	21
GO:0050863	regulation of T cell activation	22/104	376/18903	0.00879	0.815	0.0536	AIF1/B2M/CD74/FGL2/HES1/HLA-DMA/HLA-DMB/HLA-DOA/HLA-DPA1/HLA-DPB1/HLA-DQB1/HLA-DRA/HLA-DRB1/HLA-DRB5/LAPTM5/LGALS9/LILRB1/LILRB4/LYN/NCKAP1L/PTPRC/SYK	22
GO:0002697	regulation of immune effector process	22/104	379/18903	0.00104	0.931	0.611	ADGRE2/B2M/C3/CD74/CD84/CX3CR1/FCGR1A/FGL2/HLA-B/HLA-DMB/HLA-DRA/HLA-DRB1/ITGB2/LAPTM5/LGALS9/LILRB1/LILRB4/LYN/NCKAP1L/PTPRC/SYK/TGFB1	22
GO:0051251	positive regulation of lymphocyte activation	22/104	400/18903	0.0322	2.79	1.83	AIF1/B2M/CD74/FCGR3A/HES1/HLA-DMA/HLA-DMB/HLA-DOA/HLA-DPA1/HLA-DPB1/HLA-DQB1/HLA-DRA/HLA-DRB1/HLA-DRB5/LGALS9/LILRB1/LILRB4/LYN/NCKAP1L/PTPRC/SYK/TGFB1	22
GO:0042116	macrophage activation	14/104	109/18903	0.0983	8.24	5.41	AIF1/CCL3/CD74/CD84/CTSC/CX3CR1/FCGR3A/HAMP/ITGB2/PTPRC/SLC11A1/SYK/THBS1/TLR2	14
GO:0002703	regulation of leukocyte mediated immunity	18/104	241/18903	0.105	8.53	5.6	ADGRE2/B2M/C3/CD84/CX3CR1/FCGR1A/HLA-B/HLA-DRA/HLA-DRB1/ITGB2/LGALS9/LILRB1/LILRB4/LYN/NCKAP1L/PTPRC/SYK/TGFB1	18
GO:0016064	immunoglobulin mediated immune response	17/104	215/18903	0.271	21.3	14	B2M/C1QC/C3/CD74/FCGR1A/FCGR3A/HLA-DMA/HLA-DMB/HLA-DOA/HLA-DPA1/HLA-DPB1/HLA-DQB1/HLA-DRA/HLA-DRB1/HLA-DRB5/PTPRC/TGFB1	17
GO:0019724	B cell mediated immunity	17/104	218/18903	0.342	26.1	1.72	B2M/C1QC/C3/CD74/FCGR1A/FCGR3A/HLA-DMA/HLA-DMB/HLA-DOA/HLA-DPA1/HLA-DPB1/HLA-DQB1/HLA-DRA/HLA-DRB1/HLA-DRB5/PTPRC/TGFB1	17
GO:0002683	negative regulation of immune system process	22/104	449/18903	0.0355	26.3	1.73	C1QC/CCL3/CD74/CD84/CX3CR1/FGL2/HCK/HLA-B/HLA-DOA/HLA-DRB1/LAPTM5/LGALS9/LILRB1/LILRB4/LYN/MNDA/NCKAP1L/PTPRC/SAMSN1/SYK/TGFB1/THBS1	22
GO:0002699	positive regulation of immune effector process	18/104	261/18903	0.425	30.7	20.2	ADGRE2/B2M/C3/CD74/CD84/FCGR1A/HLA-B/HLA-DMB/HLA-DRA/HLA-DRB1/ITGB2/LAPTM5/LGALS9/LILRB1/LYN/PTPRC/SYK/TGFB1	18
GO:0001906	cell killing	16/104	189/18903	0.647	45.3	29.7	B2M/C3/CTSC/CX3CR1/FCGR1A/FCGR3A/HAMP/HLA-B/HLA-DRA/HLA-DRB1/LGALS9/LILRB1/NCKAP1L/PTPRC/S100A12/SYK	16
GO:0002381	immunoglobulin production involved in immunoglobulin-mediated immune response	12/104	74/18903	0.0662	45.3	29.7	B2M/HLA-DMA/HLA-DMB/HLA-DOA/HLA-DPA1/HLA-DPB1/HLA-DQB1/HLA-DRA/HLA-DRB1/HLA-DRB5/PTPRC/TGFB1	12
GO:0045785	positive regulation of cell adhesion	22/104	484/18903	0.166	110	72.1	AIF1/APBB1IP/B2M/CD74/HES1/HLA-DMA/HLA-DMB/HLA-DOA/HLA-DPA1/HLA-DPB1/HLA-DQB1/HLA-DRA/HLA-DRB1/HLA-DRB5/ITGB2/LGALS9/LILRB1/LILRB4/LYN/NCKAP1L/PTPRC/SYK	22
GO:0030595	leukocyte chemotaxis	17/104	240/18903	1.69	110	72.1	ADGRE2/AIF1/C3AR1/CCL3/CCR1/CD74/CH25H/CX3CR1/IL17RA/ITGB2/LGALS9/LYN/NCKAP1L/S100A12/S100A9/SYK/THBS1	17
GO:0046651	lymphocyte proliferation	18/104	305/18903	6.33	401	264	AIF1/CD74/FCGR3A/HES1/HLA-DMB/HLA-DPA1/HLA-DPB1/HLA-DRB1/LGALS9/LILRB1/LILRB4/LYN/MNDA/MSN/NCKAP1L/PTPRC/SLC11A1/SYK	18
GO:1903706	regulation of hemopoiesis	20/104	413/18903	9.24	56.5	37.1	B2M/C1QC/CCL3/CCR1/CD74/FGL2/HCLS1/HLA-B/HLA-DOA/HLA-DRA/HLA-DRB1/LGALS9/LILRB1/LILRB4/LYN/NCKAP1L/PTPRC/SCIN/SYK/TGFB1	20
GO:0032943	mononuclear cell proliferation	18/104	312/18903	0.935	56.5	37.1	AIF1/CD74/FCGR3A/HES1/HLA-DMB/HLA-DPA1/HLA-DPB1/HLA-DRB1/LGALS9/LILRB1/LILRB4/LYN/MNDA/MSN/NCKAP1L/PTPRC/SLC11A1/SYK	18
GO:1902105	regulation of leukocyte differentiation	18/104	317/18903	12.3	725	476	C1QC/CCL3/CCR1/CD74/FGL2/HCLS1/HLA-B/HLA-DOA/HLA-DRA/HLA-DRB1/LGALS9/LILRB1/LILRB4/LYN/NCKAP1L/PTPRC/SYK/TGFB1	18
GO:0050670	regulation of lymphocyte proliferation	16/104	239/18903	25.5	1470	966	AIF1/CD74/FCGR3A/HES1/HLA-DMB/HLA-DPA1/HLA-DPB1/HLA-DRB1/LGALS9/LILRB1/LILRB4/LYN/MNDA/NCKAP1L/PTPRC/SYK	16
GO:0032944	regulation of mononuclear cell proliferation	16/104	243/18903	32.9	1860	122	AIF1/CD74/FCGR3A/HES1/HLA-DMB/HLA-DPA1/HLA-DPB1/HLA-DRB1/LGALS9/LILRB1/LILRB4/LYN/MNDA/NCKAP1L/PTPRC/SYK	16
GO:0050900	leukocyte migration	19/104	398/18903	53.1	2940	1930	ADGRE2/AIF1/C3AR1/CCL3/CCR1/CD74/CH25H/CX3CR1/HCK/IL17RA/ITGB2/LGALS9/LYN/MSN/NCKAP1L/S100A12/S100A9/SYK/THBS1	19
GO:0070661	leukocyte proliferation	18/104	348/18903	60.1	3250	2140	AIF1/CD74/FCGR3A/HES1/HLA-DMB/HLA-DPA1/HLA-DPB1/HLA-DRB1/LGALS9/LILRB1/LILRB4/LYN/MNDA/MSN/NCKAP1L/PTPRC/SLC11A1/SYK	18
GO:0032640	tumor necrosis factor production	14/104	184/18903	154	7990	5250	CCL3/CD14/CD84/CX3CR1/CYBA/CYBB/FCGR3A/LGALS9/LILRB1/LILRB4/PTPRC/SYK/THBS1/TLR2	14
GO:0032680	regulation of tumor necrosis factor production	14/104	184/18903	154	7990	5250	CCL3/CD14/CD84/CX3CR1/CYBA/CYBB/FCGR3A/LGALS9/LILRB1/LILRB4/PTPRC/SYK/THBS1/TLR2	14
GO:0070663	regulation of leukocyte proliferation	16/104	269/18903	157	7990	5250	AIF1/CD74/FCGR3A/HES1/HLA-DMB/HLA-DPA1/HLA-DPB1/HLA-DRB1/LGALS9/LILRB1/LILRB4/LYN/MNDA/NCKAP1L/PTPRC/SYK	16
GO:0060326	cell chemotaxis	17/104	319/18903	174	8700	572	ADGRE2/AIF1/C3AR1/CCL3/CCR1/CD74/CH25H/CX3CR1/IL17RA/ITGB2/LGALS9/LYN/NCKAP1L/S100A12/S100A9/SYK/THBS1	17
GO:0071706	tumor necrosis factor superfamily cytokine production	14/104	189/18903	223	10700	7040	CCL3/CD14/CD84/CX3CR1/CYBA/CYBB/FCGR3A/LGALS9/LILRB1/LILRB4/PTPRC/SYK/THBS1/TLR2	14
GO:1903555	regulation of tumor necrosis factor superfamily cytokine production	14/104	189/18903	223	10700	7040	CCL3/CD14/CD84/CX3CR1/CYBA/CYBB/FCGR3A/LGALS9/LILRB1/LILRB4/PTPRC/SYK/THBS1/TLR2	14
GO:0002440	production of molecular mediator of immune response	17/104	333/18903	346	16400	10700	B2M/CD74/HLA-DMA/HLA-DMB/HLA-DOA/HLA-DPA1/HLA-DPB1/HLA-DQB1/HLA-DRA/HLA-DRB1/HLA-DRB5/LAPTM5/LILRB1/LILRB4/PTPRC/SYK/TGFB1	17
GO:0097529	myeloid leukocyte migration	15/104	242/18903	457	21200	13900	ADGRE2/AIF1/C3AR1/CCL3/CCR1/CD74/CX3CR1/IL17RA/ITGB2/LYN/NCKAP1L/S100A12/S100A9/SYK/THBS1	15
GO:0002768	immune response-regulating cell surface receptor signaling pathway	17/104	341/18903	505	23000	15100	C3AR1/FCGR1A/FCGR3A/FPR1/FYB1/HCK/HLA-DPB1/HLA-DQB1/HLA-DRB1/LAPTM5/LILRB1/LILRB4/LYN/MNDA/NCKAP1L/PTPRC/SYK	17
GO:0002285	lymphocyte activation involved in immune response	14/104	207/18903	767	34400	22600	APBB1IP/CD74/FCGR3A/FGL2/HLA-DMB/HLA-DRA/HLA-DRB1/LCP1/LGALS9/LILRB1/NCKAP1L/PTPRC/SLC11A1/TGFB1	14
GO:0001909	leukocyte mediated cytotoxicity	12/104	134/18903	970	42700	28100	B2M/CTSC/CX3CR1/FCGR1A/FCGR3A/HLA-B/HLA-DRA/HLA-DRB1/LGALS9/LILRB1/NCKAP1L/PTPRC	12
GO:0042098	T cell proliferation	14/104	212/18903	1060	45900	3010	AIF1/HES1/HLA-DMB/HLA-DPA1/HLA-DPB1/HLA-DRB1/LGALS9/LILRB1/LILRB4/MSN/NCKAP1L/PTPRC/SLC11A1/SYK	14
GO:0032760	positive regulation of tumor necrosis factor production	11/104	105/18903	1320	56200	36900	CCL3/CD14/CD84/CYBA/CYBB/FCGR3A/LGALS9/PTPRC/SYK/THBS1/TLR2	11
GO:0002444	myeloid leukocyte mediated immunity	11/104	107/18903	1630	682	44800	ADGRE2/C3/CCL3/CD84/CX3CR1/FCGR1A/FCGR3A/ITGB2/LGALS9/LYN/SYK	11
GO:0043299	leukocyte degranulation	10/104	79/18903	1720	70800	46500	ADGRE2/CCL3/CD84/FCGR3A/HCK/ITGB2/LGALS9/LYN/NCKAP1L/SYK	10
GO:1903557	positive regulation of tumor necrosis factor superfamily cytokine production	11/104	109/18903	2000	81100	53200	CCL3/CD14/CD84/CYBA/CYBB/FCGR3A/LGALS9/PTPRC/SYK/THBS1/TLR2	11
GO:0002886	regulation of myeloid leukocyte mediated immunity	9/104	60/18903	3800	152000	99800	ADGRE2/C3/CD84/CX3CR1/FCGR1A/ITGB2/LGALS9/LYN/SYK	9
GO:0050777	negative regulation of immune response	13/104	190/18903	3890	153000	101000	CD84/FGL2/HCK/HLA-B/HLA-DRB1/LGALS9/LILRB1/LILRB4/LYN/NCKAP1L/PTPRC/SAMSN1/SYK	13
GO:0002286	T cell activation involved in immune response	11/104	118/18903	4780	185000	122000	APBB1IP/CD74/FGL2/HLA-DMB/HLA-DRA/HLA-DRB1/LCP1/LGALS9/LILRB1/NCKAP1L/SLC11A1	11
GO:0002695	negative regulation of leukocyte activation	13/104	198/18903	6530	246000	1620	CD74/CD84/FGL2/HLA-DRB1/LAPTM5/LGALS9/LILRB1/LILRB4/LYN/MNDA/NCKAP1L/PTPRC/SAMSN1	13
GO:0002819	regulation of adaptive immune response	13/104	198/18903	6530	246000	1620	B2M/C3/FCGR1A/HLA-B/HLA-DRA/HLA-DRB1/LILRB1/LILRB4/NCKAP1L/PTPRC/SAMSN1/SLC11A1/TGFB1	13
GO:0050727	regulation of inflammatory response	17/104	414/18903	10600	39500	260000	ALOX5AP/C3/CASP1/CCL3/CTSC/FCGR1A/HAMP/HCK/HLA-DRB1/IL17RA/LYN/PIK3AP1/PTPRC/S100A12/S100A9/SYK/TLR2	17
GO:0002468	dendritic cell antigen processing and presentation	6/104	15/18903	1150	422000	277000	CD74/FGL2/HLA-DRA/HLA-DRB1/SLC11A1/THBS1	6
GO:0070665	positive regulation of leukocyte proliferation	12/104	167/18903	13000	469000	308000	AIF1/CD74/FCGR3A/HES1/HLA-DMB/HLA-DPA1/HLA-DPB1/LGALS9/LYN/NCKAP1L/PTPRC/SYK	12
GO:0031349	positive regulation of defense response	15/104	307/18903	13300	475000	312000	ALOX5AP/C3/CASP1/CCL3/CTSC/CYBA/FCGR1A/HCK/IL17RA/LYN/MNDA/S100A12/S100A9/SYK/TLR2	15
GO:0071621	granulocyte chemotaxis	11/104	130/18903	13800	48300	317000	ADGRE2/C3AR1/CCL3/CD74/IL17RA/ITGB2/NCKAP1L/S100A12/S100A9/SYK/THBS1	11
GO:0045637	regulation of myeloid cell differentiation	13/104	214/18903	17200	596000	392000	B2M/C1QC/CCL3/CCR1/CD74/HCLS1/HLA-DRB1/LILRB1/LILRB4/LYN/NCKAP1L/SCIN/TGFB1	13
GO:0006909	phagocytosis	15/104	314/18903	18300	625000	410000	AIF1/C3/CD14/CYBA/FCGR1A/HCK/ITGB2/LYN/MSR1/NCKAP1L/PTPRC/SLC11A1/SYK/THBS1/TLR2	15
GO:0031341	regulation of cell killing	10/104	102/18903	22900	77200	507000	B2M/CX3CR1/HLA-B/HLA-DRA/HLA-DRB1/LGALS9/LILRB1/NCKAP1L/PTPRC/SYK	10
GO:0032635	interleukin-6 production	12/104	176/18903	23900	787000	517000	AIF1/CD74/CD84/CYBA/HLA-B/IL17RA/LGALS9/LILRB4/NCKAP1L/POU2F2/SYK/TLR2	12
GO:0032675	regulation of interleukin-6 production	12/104	176/18903	23900	787000	517000	AIF1/CD74/CD84/CYBA/HLA-B/IL17RA/LGALS9/LILRB4/NCKAP1L/POU2F2/SYK/TLR2	12
GO:0050866	negative regulation of cell activation	13/104	221/18903	25700	833000	547000	CD74/CD84/FGL2/HLA-DRB1/LAPTM5/LGALS9/LILRB1/LILRB4/LYN/MNDA/NCKAP1L/PTPRC/SAMSN1	13
GO:0002706	regulation of lymphocyte mediated immunity	12/104	179/18903	29100	934000	613000	B2M/C3/FCGR1A/HLA-B/HLA-DRA/HLA-DRB1/LGALS9/LILRB1/LILRB4/NCKAP1L/PTPRC/TGFB1	12
GO:0034341	response to interferon-gamma	11/104	140/18903	30700	971000	638000	AIF1/CASP1/CCL3/CD74/GBP2/HCK/HLA-DPA1/LGALS9/SLC11A1/SP100/TLR2	11
GO:0001913	T cell mediated cytotoxicity	8/104	51/18903	3340	1050000	687000	B2M/CTSC/HLA-B/HLA-DRA/HLA-DRB1/LILRB1/NCKAP1L/PTPRC	8
GO:0002822	regulation of adaptive immune response based on somatic recombination of immune receptors built from immunoglobulin superfamily domains	12/104	182/18903	35300	1080000	708000	B2M/C3/FCGR1A/HLA-B/HLA-DRA/HLA-DRB1/LILRB1/LILRB4/NCKAP1L/PTPRC/SLC11A1/TGFB1	12
GO:0042129	regulation of T cell proliferation	12/104	182/18903	35300	1080000	708000	AIF1/HES1/HLA-DMB/HLA-DPA1/HLA-DPB1/HLA-DRB1/LGALS9/LILRB1/LILRB4/NCKAP1L/PTPRC/SYK	12
GO:0050671	positive regulation of lymphocyte proliferation	11/104	146/18903	48100	1450000	955000	AIF1/CD74/FCGR3A/HES1/HLA-DMB/HLA-DPA1/HLA-DPB1/LGALS9/NCKAP1L/PTPRC/SYK	11
GO:0002253	activation of immune response	16/104	397/18903	52200	1560000	1020000	C1QC/C3/C3AR1/FPR1/FYB1/HCK/HLA-DPB1/HLA-DQB1/HLA-DRB1/LAPTM5/LILRB4/LYN/MNDA/NCKAP1L/PTPRC/SYK	16
GO:0032946	positive regulation of mononuclear cell proliferation	11/104	149/18903	59900	1770000	1160000	AIF1/CD74/FCGR3A/HES1/HLA-DMB/HLA-DPA1/HLA-DPB1/LGALS9/NCKAP1L/PTPRC/SYK	11
GO:0097530	granulocyte migration	11/104	158/18903	112000	3260000	2140000	ADGRE2/C3AR1/CCL3/CD74/IL17RA/ITGB2/NCKAP1L/S100A12/S100A9/SYK/THBS1	11
GO:0002291	T cell activation via T cell receptor contact with antigen bound to MHC molecule on antigen presenting cell	5/104	10/18903	113000	3260000	2140000	APBB1IP/FGL2/HLA-DMB/LGALS9/LILRB1	5
GO:0001910	regulation of leukocyte mediated cytotoxicity	9/104	87/18903	117000	3330000	2190000	B2M/CX3CR1/HLA-B/HLA-DRA/HLA-DRB1/LGALS9/LILRB1/NCKAP1L/PTPRC	9
GO:0002698	negative regulation of immune effector process	10/104	122/18903	135000	3780000	2480000	CD84/CX3CR1/FGL2/HLA-B/LGALS9/LILRB1/LILRB4/NCKAP1L/PTPRC/TGFB1	10
GO:0002761	regulation of myeloid leukocyte differentiation	10/104	122/18903	135000	3780000	2480000	C1QC/CCL3/CCR1/CD74/HCLS1/HLA-DRB1/LILRB1/LILRB4/LYN/TGFB1	10
GO:0002429	immune response-activating cell surface receptor signaling pathway	14/104	312/18903	174000	4770000	3130000	C3AR1/FPR1/FYB1/HCK/HLA-DPB1/HLA-DQB1/HLA-DRB1/LAPTM5/LILRB4/LYN/MNDA/NCKAP1L/PTPRC/SYK	14
GO:0002757	immune response-activating signal transduction	14/104	312/18903	174000	4770000	3130000	C3AR1/FPR1/FYB1/HCK/HLA-DPB1/HLA-DQB1/HLA-DRB1/LAPTM5/LILRB4/LYN/MNDA/NCKAP1L/PTPRC/SYK	14
GO:0051250	negative regulation of lymphocyte activation	11/104	166/18903	189000	5120000	3360000	CD74/FGL2/HLA-DRB1/LAPTM5/LGALS9/LILRB1/LILRB4/LYN/MNDA/NCKAP1L/SAMSN1	11
GO:0002688	regulation of leukocyte chemotaxis	10/104	127/18903	200000	5370000	3530000	AIF1/C3AR1/CCL3/CCR1/CD74/CX3CR1/LGALS9/LYN/NCKAP1L/THBS1	10
GO:0001914	regulation of T cell mediated cytotoxicity	7/104	41/18903	240000	63600	4170000	B2M/HLA-B/HLA-DRA/HLA-DRB1/LILRB1/NCKAP1L/PTPRC	7
GO:0002377	immunoglobulin production	12/104	219/18903	293000	7690000	5050000	B2M/HLA-DMA/HLA-DMB/HLA-DOA/HLA-DPA1/HLA-DPB1/HLA-DQB1/HLA-DRA/HLA-DRB1/HLA-DRB5/PTPRC/TGFB1	12
GO:0002690	positive regulation of leukocyte chemotaxis	9/104	97/18903	31100	8070000	5300000	AIF1/C3AR1/CCL3/CCR1/CD74/CX3CR1/LGALS9/NCKAP1L/THBS1	9
GO:0002704	negative regulation of leukocyte mediated immunity	8/104	68/18903	359000	9250000	6070000	CD84/CX3CR1/HLA-B/LGALS9/LILRB1/LILRB4/NCKAP1L/PTPRC	8
GO:0001911	negative regulation of leukocyte mediated cytotoxicity	6/104	25/18903	390000	993000	6520000	CX3CR1/HLA-B/LGALS9/LILRB1/NCKAP1L/PTPRC	6
GO:0019883	antigen processing and presentation of endogenous antigen	6/104	26/18903	505000	12700000	8360000	B2M/CD74/HLA-B/HLA-C/HLA-DRA/HLA-DRB1	6
GO:0050764	regulation of phagocytosis	9/104	103/18903	531000	13300000	8710000	C3/CYBA/FCGR1A/HCK/NCKAP1L/PTPRC/SLC11A1/SYK/TLR2	9
GO:1902107	positive regulation of leukocyte differentiation	11/104	184/18903	560000	1370000	9010000	CCR1/CD74/HCLS1/HLA-DRA/HLA-DRB1/LGALS9/LILRB4/NCKAP1L/PTPRC/SYK/TGFB1	11
GO:1903708	positive regulation of hemopoiesis	11/104	184/18903	560000	1370000	9010000	CCR1/CD74/HCLS1/HLA-DRA/HLA-DRB1/LGALS9/LILRB4/NCKAP1L/PTPRC/SYK/TGFB1	11
GO:0001774	microglial cell activation	7/104	47/18903	65300	15900000	10400000	AIF1/CCL3/CTSC/CX3CR1/ITGB2/PTPRC/TLR2	7
GO:0050921	positive regulation of chemotaxis	10/104	144/18903	681000	16300000	10700000	AIF1/C3AR1/CCL3/CCR1/CD74/CX3CR1/LGALS9/NCKAP1L/TGFB1/THBS1	10
GO:0042102	positive regulation of T cell proliferation	9/104	106/18903	686000	16300000	10700000	AIF1/HES1/HLA-DMB/HLA-DPA1/HLA-DPB1/LGALS9/NCKAP1L/PTPRC/SYK	9
GO:0031342	negative regulation of cell killing	6/104	28/18903	819000	19300000	12700000	CX3CR1/HLA-B/LGALS9/LILRB1/NCKAP1L/PTPRC	6
GO:0043300	regulation of leukocyte degranulation	7/104	49/18903	884000	20700000	13600000	ADGRE2/CD84/ITGB2/LGALS9/LYN/NCKAP1L/SYK	7
GO:0045055	regulated exocytosis	12/104	242/18903	902	20900000	13700000	ADGRE2/CCL3/CD84/FCGR3A/HCK/ITGB2/LGALS9/LYN/NCKAP1L/PLEK/SCIN/SYK	12
GO:0002269	leukocyte activation involved in inflammatory response	7/104	50/18903	1020000	23500000	15400000	AIF1/CCL3/CTSC/CX3CR1/ITGB2/PTPRC/TLR2	7
GO:0002237	response to molecule of bacterial origin	14/104	360/18903	1080000	24700000	16200000	B2M/CASP1/CCL3/CD14/CX3CR1/HAMP/HCK/LGALS9/LILRB1/LYN/S100A9/SLC11A1/TGFB1/TLR2	14
GO:0002456	T cell mediated immunity	9/104	113/18903	1210000	2730000	17900000	B2M/CTSC/HLA-B/HLA-DRA/HLA-DRB1/LILRB1/LILRB4/NCKAP1L/PTPRC	9
GO:0050729	positive regulation of inflammatory response	10/104	154/18903	130000	29000000	19000000	ALOX5AP/C3/CASP1/CCL3/CTSC/FCGR1A/IL17RA/S100A12/S100A9/TLR2	10
GO:0002824	positive regulation of adaptive immune response based on somatic recombination of immune receptors built from immunoglobulin superfamily domains	9/104	114/18903	1300000	29000000	19000000	B2M/C3/FCGR1A/HLA-B/HLA-DRA/HLA-DRB1/PTPRC/SLC11A1/TGFB1	9
GO:0071346	cellular response to interferon-gamma	9/104	118/18903	1770000	38900000	25500000	AIF1/CASP1/CCL3/GBP2/HCK/HLA-DPA1/LGALS9/SP100/TLR2	9
GO:0061900	glial cell activation	7/104	54/18903	1780000	38900000	25500000	AIF1/CCL3/CTSC/CX3CR1/ITGB2/PTPRC/TLR2	7
GO:0071674	mononuclear cell migration	11/104	206/18903	1810000	39300000	2580000	AIF1/C3AR1/CCL3/CCR1/CH25H/CX3CR1/LGALS9/LYN/MSN/S100A12/THBS1	11
GO:0032609	interferon-gamma production	9/104	119/18903	1900000	40500000	266000	CD14/HLA-DPA1/HLA-DPB1/HLA-DRB1/LAPTM5/LGALS9/LILRB1/LILRB4/SLC11A1	9
GO:0032649	regulation of interferon-gamma production	9/104	119/18903	1900000	40500000	266000	CD14/HLA-DPA1/HLA-DPB1/HLA-DRB1/LAPTM5/LGALS9/LILRB1/LILRB4/SLC11A1	9
GO:0002821	positive regulation of adaptive immune response	9/104	120/18903	2050000	43300000	28400000	B2M/C3/FCGR1A/HLA-B/HLA-DRA/HLA-DRB1/PTPRC/SLC11A1/TGFB1	9
GO:0038094	Fc-gamma receptor signaling pathway	6/104	33/18903	2350000	49300000	32400000	FCGR1A/FCGR3A/HCK/LYN/PTPRC/SYK	6
GO:0071675	regulation of mononuclear cell migration	9/104	123/18903	2540000	52900000	34700000	AIF1/C3AR1/CCL3/CCR1/CX3CR1/LGALS9/LYN/MSN/THBS1	9
GO:0002709	regulation of T cell mediated immunity	8/104	89/18903	3120000	64400000	42300000	B2M/HLA-B/HLA-DRA/HLA-DRB1/LILRB1/LILRB4/NCKAP1L/PTPRC	8
GO:0002573	myeloid leukocyte differentiation	11/104	218/18903	32500	66500000	4370000	C1QC/CCL3/CCR1/CD74/HCLS1/HLA-DRB1/LILRB1/LILRB4/LYN/TGFB1/TLR2	11
GO:0032496	response to lipopolysaccharide	13/104	339/18903	4450000	90400000	59300000	CASP1/CCL3/CD14/CX3CR1/HAMP/HCK/LGALS9/LILRB1/LYN/S100A9/SLC11A1/TGFB1/TLR2	13
GO:0043030	regulation of macrophage activation	7/104	62/18903	4770000	96100000	63100000	CCL3/CD74/CD84/CTSC/HAMP/PTPRC/THBS1	7
GO:0002483	antigen processing and presentation of endogenous peptide antigen	5/104	19/18903	5000000	99900000	65600000	B2M/HLA-B/HLA-C/HLA-DRA/HLA-DRB1	5
GO:0030099	myeloid cell differentiation	14/104	407/18903	5040000	99900000	65600000	B2M/C1QC/CCL3/CCR1/CD74/HCLS1/HLA-DRB1/LILRB1/LILRB4/LYN/NCKAP1L/SCIN/TGFB1/TLR2	14
GO:0032615	interleukin-12 production	7/104	63/18903	5350000	104000000	68600000	HLA-B/LAPTM5/LGALS9/LILRB1/SYK/THBS1/TLR2	7
GO:0032655	regulation of interleukin-12 production	7/104	63/18903	5350000	104000000	68600000	HLA-B/LAPTM5/LGALS9/LILRB1/SYK/THBS1/TLR2	7
GO:0045580	regulation of T cell differentiation	10/104	179/18903	5450000	106000000	6950000	CD74/FGL2/HLA-DOA/HLA-DRA/HLA-DRB1/LGALS9/LILRB4/NCKAP1L/PTPRC/SYK	10
GO:0050920	regulation of chemotaxis	11/104	230/18903	5630000	108000000	71200000	AIF1/C3AR1/CCL3/CCR1/CD74/CX3CR1/LGALS9/LYN/NCKAP1L/TGFB1/THBS1	11
GO:0002275	myeloid cell activation involved in immune response	8/104	96/18903	5680000	109000000	71300000	ADGRE2/CCL3/CD84/CX3CR1/ITGB2/LGALS9/LYN/SYK	8
GO:0002685	regulation of leukocyte migration	11/104	231/18903	5880000	112000000	73300000	AIF1/C3AR1/CCL3/CCR1/CD74/CX3CR1/LGALS9/LYN/MSN/NCKAP1L/THBS1	11
GO:0002577	regulation of antigen processing and presentation	5/104	20/18903	6640000	12500000	82000000	CD74/FGL2/HLA-DOA/SLC11A1/THBS1	5
GO:0032642	regulation of chemokine production	8/104	98/18903	6680000	12500000	82000000	AIF1/CD74/CD84/IL17RA/LGALS9/LILRB4/SYK/TLR2	8
GO:0032602	chemokine production	8/104	99/18903	7240000	133000000	87600000	AIF1/CD74/CD84/IL17RA/LGALS9/LILRB4/SYK/TLR2	8
GO:0032755	positive regulation of interleukin-6 production	8/104	99/18903	7240000	133000000	87600000	AIF1/CD74/CYBA/IL17RA/LGALS9/POU2F2/SYK/TLR2	8
GO:0002705	positive regulation of leukocyte mediated immunity	9/104	140/18903	7840000	143000000	94200000	B2M/C3/FCGR1A/HLA-B/HLA-DRA/HLA-DRB1/ITGB2/PTPRC/TGFB1	9
GO:0009620	response to fungus	7/104	67/18903	8250000	150000000	98500000	COTL1/CX3CR1/HAMP/IL17RA/S100A12/S100A9/SYK	7
GO:0019221	cytokine-mediated signaling pathway	15/104	496/18903	8720000	157000000	103000000	CASP1/CCL3/CCR1/CD74/CX3CR1/HCK/IL13RA1/IL17RA/LAPTM5/LILRB1/LILRB4/LYN/PTPRC/SP100/SYK	15
GO:0032722	positive regulation of chemokine production	7/104	70/18903	11200000	201000000	132000000	AIF1/CD74/CD84/IL17RA/LGALS9/SYK/TLR2	7
GO:0032102	negative regulation of response to external stimulus	14/104	436/18903	11800000	20900000	138000000	AIF1/FGL2/HAMP/HCK/HLA-B/HLA-DRB1/LGALS9/LILRB1/LYN/PTPRC/SPP1/SYK/THBS1/TRIM38	14
GO:0006887	exocytosis	13/104	369/18903	1190000	211000000	139000000	ADGRE2/CCL3/CCR1/CD84/FCGR3A/HCK/ITGB2/LGALS9/LYN/NCKAP1L/PLEK/SCIN/SYK	13
GO:0030593	neutrophil chemotaxis	8/104	106/18903	12400000	217000000	142000000	C3AR1/CCL3/CD74/ITGB2/NCKAP1L/S100A12/S100A9/SYK	8
GO:0002687	positive regulation of leukocyte migration	9/104	148/18903	12600000	220000000	145000000	AIF1/C3AR1/CCL3/CCR1/CD74/CX3CR1/LGALS9/NCKAP1L/THBS1	9
GO:0007162	negative regulation of cell adhesion	12/104	308/18903	12800000	222000000	146000000	CD74/FGL2/FXYD5/HLA-DRB1/LAPTM5/LGALS9/LILRB1/LILRB4/NCKAP1L/PTPRC/TGFB1/THBS1	12
GO:0050851	antigen receptor-mediated signaling pathway	11/104	252/18903	14200000	24500000	161000000	FYB1/HLA-DPB1/HLA-DQB1/HLA-DRB1/LAPTM5/LILRB4/LYN/MNDA/NCKAP1L/PTPRC/SYK	11
GO:0046635	positive regulation of alpha-beta T cell activation	7/104	73/18903	15000000	256000000	168000000	HLA-DRA/HLA-DRB1/LGALS9/LILRB4/NCKAP1L/PTPRC/SYK	7
GO:0150076	neuroinflammatory response	7/104	73/18903	15000000	256000000	168000000	AIF1/CCL3/CTSC/CX3CR1/ITGB2/PTPRC/TLR2	7
GO:0022408	negative regulation of cell-cell adhesion	10/104	202/18903	17000000	286000000	188000000	CD74/FGL2/FXYD5/HLA-DRB1/LAPTM5/LGALS9/LILRB1/LILRB4/NCKAP1L/TGFB1	10
GO:0071216	cellular response to biotic stimulus	11/104	261/18903	20200000	339000000	223000000	CASP1/CCL3/CD14/CX3CR1/HAMP/HCK/LILRB1/LYN/SYK/TGFB1/TLR2	11
GO:0002861	regulation of inflammatory response to antigenic stimulus	6/104	47/18903	21400000	357000000	235000000	C3/FCGR1A/HCK/HLA-DRB1/LYN/SYK	6
GO:0046634	regulation of alpha-beta T cell activation	8/104	115/18903	23300000	385000000	253000000	HLA-DRA/HLA-DRB1/LGALS9/LILRB1/LILRB4/NCKAP1L/PTPRC/SYK	8
GO:0045619	regulation of lymphocyte differentiation	10/104	210/18903	24300000	400000000	263000000	CD74/FGL2/HLA-DOA/HLA-DRA/HLA-DRB1/LGALS9/LILRB4/NCKAP1L/PTPRC/SYK	10
GO:0050730	regulation of peptidyl-tyrosine phosphorylation	11/104	266/18903	2450000	400000000	263000000	CD74/FCGR1A/HCLS1/HES1/ITGB2/LILRB4/LYN/PTPRC/SAMSN1/SYK/TGFB1	11
GO:0002437	inflammatory response to antigenic stimulus	7/104	79/18903	26100000	423000000	278000000	C3/FCGR1A/FCGR3A/HCK/HLA-DRB1/LYN/SYK	7
GO:0045582	positive regulation of T cell differentiation	8/104	117/18903	26600000	429000000	282000000	CD74/HLA-DRA/HLA-DRB1/LGALS9/LILRB4/NCKAP1L/PTPRC/SYK	8
GO:0002604	regulation of dendritic cell antigen processing and presentation	4/104	11/18903	27700000	441000000	290000000	CD74/FGL2/SLC11A1/THBS1	4
GO:0046643	regulation of gamma-delta T cell activation	4/104	11/18903	27700000	441000000	290000000	LILRB1/NCKAP1L/PTPRC/SYK	4
GO:0002708	positive regulation of lymphocyte mediated immunity	8/104	119/18903	30300000	480000000	315000000	B2M/C3/FCGR1A/HLA-B/HLA-DRA/HLA-DRB1/PTPRC/TGFB1	8
GO:0031348	negative regulation of defense response	11/104	272/18903	30600000	482000000	316000000	FGL2/HAMP/HCK/HLA-B/HLA-DRB1/LGALS9/LILRB1/LYN/PTPRC/SYK/TRIM38	11
GO:1903131	mononuclear cell differentiation	14/104	473/18903	31700000	496000000	326000000	B2M/CD74/FGL2/HLA-B/HLA-DOA/HLA-DRA/HLA-DRB1/LGALS9/LILRB1/LILRB4/LYN/NCKAP1L/PTPRC/SYK	14
GO:0071222	cellular response to lipopolysaccharide	10/104	222/18903	4060000	632000000	415000000	CASP1/CCL3/CD14/CX3CR1/HAMP/HCK/LILRB1/LYN/TGFB1/TLR2	10
GO:0046638	positive regulation of alpha-beta T cell differentiation	6/104	53/18903	4460000	690000000	453000000	HLA-DRA/HLA-DRB1/LGALS9/LILRB4/NCKAP1L/SYK	6
GO:0050868	negative regulation of T cell activation	8/104	128/18903	53000000	815000000	53500000	CD74/FGL2/HLA-DRB1/LAPTM5/LGALS9/LILRB1/LILRB4/NCKAP1L	8
GO:0038093	Fc receptor signaling pathway	6/104	55/18903	55900000	854000000	561000000	FCGR1A/FCGR3A/HCK/LYN/PTPRC/SYK	6
GO:0002474	antigen processing and presentation of peptide antigen via MHC class I	5/104	30/18903	58400000	888000000	583000000	B2M/FCGR1A/HLA-B/HLA-C/IFI30	5
GO:0045621	positive regulation of lymphocyte differentiation	8/104	130/18903	59700000	896000000	589000000	CD74/HLA-DRA/HLA-DRB1/LGALS9/LILRB4/NCKAP1L/PTPRC/SYK	8
GO:1990266	neutrophil migration	8/104	130/18903	59700000	896000000	589000000	C3AR1/CCL3/CD74/ITGB2/NCKAP1L/S100A12/S100A9/SYK	8
GO:0002707	negative regulation of lymphocyte mediated immunity	6/104	56/18903	62300000	925000000	607000000	HLA-B/LGALS9/LILRB1/LILRB4/NCKAP1L/PTPRC	6
GO:0050832	defense response to fungus	6/104	56/18903	62300000	925000000	607000000	COTL1/CX3CR1/HAMP/IL17RA/S100A12/S100A9	6
GO:0071219	cellular response to molecule of bacterial origin	10/104	234/18903	65800000	972000000	638000000	CASP1/CCL3/CD14/CX3CR1/HAMP/HCK/LILRB1/LYN/TGFB1/TLR2	10
GO:0001916	positive regulation of T cell mediated cytotoxicity	5/104	31/18903	69400000	1020000000	669000000	B2M/HLA-B/HLA-DRA/HLA-DRB1/PTPRC	5
GO:0002831	regulation of response to biotic stimulus	12/104	361/18903	70000000	102000000	671000000	CD14/CYBA/FGL2/HCK/HLA-B/HLA-DRB1/LGALS9/LILRB1/LYN/MNDA/SYK/TRIM38	12
GO:0030217	T cell differentiation	11/104	296/18903	7070000	1030000000	674000000	B2M/CD74/FGL2/HLA-DOA/HLA-DRA/HLA-DRB1/LGALS9/LILRB4/NCKAP1L/PTPRC/SYK	11
GO:0043304	regulation of mast cell degranulation	5/104	32/18903	81900000	1180000000	776000000	ADGRE2/CD84/LGALS9/LYN/SYK	5
GO:0046598	positive regulation of viral entry into host cell	4/104	14/18903	830000	1180000000	778000000	CD74/HLA-DRB1/LGALS9/TRIM38	4
GO:0075294	positive regulation by symbiont of entry into host	4/104	14/18903	830000	1180000000	778000000	CD74/HLA-DRB1/LGALS9/TRIM38	4
GO:0001818	negative regulation of cytokine production	12/104	371/18903	93400000	133000000	871000000	CD84/CX3CR1/HLA-DRB1/LAPTM5/LGALS9/LILRB1/LILRB4/NCKAP1L/PTPRC/SLC11A1/TGFB1/THBS1	12
GO:0033006	regulation of mast cell activation involved in immune response	5/104	34/18903	112000000	158000000	1040000000	ADGRE2/CD84/LGALS9/LYN/SYK	5
GO:0018108	peptidyl-tyrosine phosphorylation	12/104	380/18903	120000000	1690000000	1110000000	CD74/FCGR1A/HCK/HCLS1/HES1/ITGB2/LILRB4/LYN/PTPRC/SAMSN1/SYK/TGFB1	12
GO:0031663	lipopolysaccharide-mediated signaling pathway	6/104	63/18903	126000000	1760000000	1160000000	CCL3/CD14/HCK/LYN/TGFB1/TLR2	6
GO:0018212	peptidyl-tyrosine modification	12/104	382/18903	127000000	1760000000	1160000000	CD74/FCGR1A/HCK/HCLS1/HES1/ITGB2/LILRB4/LYN/PTPRC/SAMSN1/SYK/TGFB1	12
GO:0034612	response to tumor necrosis factor	10/104	254/18903	139000000	1920000000	1260000000	CASP1/CCL3/CD14/CYBA/GBP2/HAMP/HES1/LAPTM5/SYK/THBS1	10
GO:1903038	negative regulation of leukocyte cell-cell adhesion	8/104	147/18903	152000000	207000000	1360000000	CD74/FGL2/HLA-DRB1/LAPTM5/LGALS9/LILRB1/LILRB4/NCKAP1L	8
GO:0032613	interleukin-10 production	6/104	65/18903	152000000	207000000	1360000000	HLA-DRB1/LGALS9/LILRB1/LILRB4/SYK/TLR2	6
GO:0032653	regulation of interleukin-10 production	6/104	65/18903	152000000	207000000	1360000000	HLA-DRB1/LGALS9/LILRB1/LILRB4/SYK/TLR2	6
GO:0006898	receptor-mediated endocytosis	10/104	257/18903	154000000	2090000000	1370000000	APOC2/B2M/C3/CD14/FCGR1A/ITGB2/LILRB1/LILRB4/MSR1/SYK	10
GO:0045639	positive regulation of myeloid cell differentiation	7/104	103/18903	160000000	2150000000	1410000000	CCR1/CD74/HCLS1/HLA-DRB1/NCKAP1L/SCIN/TGFB1	7
GO:0008154	actin polymerization or depolymerization	9/104	200/18903	160000000	2150000000	1410000000	AIF1/CAPG/COTL1/HCK/HCLS1/NCKAP1L/PLEK/SCIN/WIPF1	9
GO:0031343	positive regulation of cell killing	6/104	66/18903	167000000	222000000	1460000000	B2M/HLA-B/HLA-DRA/HLA-DRB1/PTPRC/SYK	6
GO:0045576	mast cell activation	6/104	67/18903	182000000	2420000000	1590000000	ADGRE2/CD84/LGALS9/LYN/S100A12/SYK	6
GO:0050864	regulation of B cell activation	9/104	204/18903	18900000	2490000000	1630000000	CD74/LAPTM5/LYN/MNDA/NCKAP1L/PTPRC/SAMSN1/SYK/TGFB1	9
GO:0034134	toll-like receptor 2 signaling pathway	4/104	17/18903	195000000	2560000000	1680000000	CYBA/LYN/PIK3AP1/TLR2	4
GO:1902106	negative regulation of leukocyte differentiation	7/104	108/18903	22000000	2870000000	1890000000	C1QC/CCL3/CD74/FGL2/LILRB1/LILRB4/LYN	7
GO:0002548	monocyte chemotaxis	6/104	71/18903	257000000	334000000	2190000000	AIF1/CCL3/CCR1/CX3CR1/LYN/S100A12	6
GO:0043254	regulation of protein-containing complex assembly	12/104	410/18903	264000000	3410000000	2240000000	CAPG/COTL1/HCK/HCLS1/HES1/LCP1/MSN/NCKAP1L/PLEK/SCIN/SYK/TGFB1	12
GO:0046637	regulation of alpha-beta T cell differentiation	6/104	73/18903	303000000	3890000000	2560000000	HLA-DRA/HLA-DRB1/LGALS9/LILRB4/NCKAP1L/SYK	6
GO:0032930	positive regulation of superoxide anion generation	4/104	19/18903	314000000	40100000	2630000000	CYBA/ITGB2/SYK/TGFB1	4
GO:0002526	acute inflammatory response	7/104	114/18903	316000000	40100000	2630000000	ALOX5AP/C3/CD163/FCGR1A/FCGR3A/HAMP/SERPINA1	7
GO:1903707	negative regulation of hemopoiesis	7/104	114/18903	316000000	40100000	2630000000	C1QC/CCL3/CD74/FGL2/LILRB1/LILRB4/LYN	7
GO:0050766	positive regulation of phagocytosis	6/104	74/18903	328000000	4140000000	272000000	C3/CYBA/FCGR1A/NCKAP1L/PTPRC/SLC11A1	6
GO:0042554	superoxide anion generation	5/104	43/18903	373000000	4680000000	3070000000	CYBA/CYBB/ITGB2/SYK/TGFB1	5
GO:0002718	regulation of cytokine production involved in immune response	7/104	118/18903	398000000	4970000000	3260000000	B2M/CD74/LAPTM5/LILRB1/LILRB4/SYK/TGFB1	7
GO:0032729	positive regulation of interferon-gamma production	6/104	77/18903	414000000	5150000000	338000000	CD14/HLA-DPA1/HLA-DPB1/LGALS9/LILRB1/SLC11A1	6
GO:0032689	negative regulation of interferon-gamma production	5/104	44/18903	419000000	5180000000	3400000000	HLA-DRB1/LAPTM5/LGALS9/LILRB1/LILRB4	5
GO:0007249	I-kappaB kinase/NF-kappaB signaling	10/104	288/18903	426000000	5250000000	345000000	CASP1/CD74/CX3CR1/HLA-DRB1/LGALS9/LILRB4/S100A12/S100A4/TLR2/TRIM38	10
GO:0002367	cytokine production involved in immune response	7/104	120/18903	445000000	5450000000	358000000	B2M/CD74/LAPTM5/LILRB1/LILRB4/SYK/TGFB1	7
GO:0033003	regulation of mast cell activation	5/104	45/18903	469000000	5720000000	37600000	ADGRE2/CD84/LGALS9/LYN/SYK	5
GO:0046596	regulation of viral entry into host cell	5/104	46/18903	524000000	6360000000	4180000000	CD74/CH25H/HLA-DRB1/LGALS9/TRIM38	5
GO:0046631	alpha-beta T cell activation	8/104	174/18903	53300000	6440000000	4230000000	HLA-DRA/HLA-DRB1/LGALS9/LILRB1/LILRB4/NCKAP1L/PTPRC/SYK	8
GO:0071356	cellular response to tumor necrosis factor	9/104	234/18903	580000000	6970000000	4580000000	CASP1/CCL3/CYBA/GBP2/HAMP/HES1/LAPTM5/SYK/THBS1	9
GO:0032928	regulation of superoxide anion generation	4/104	22/18903	586000000	7020000000	4610000000	CYBA/ITGB2/SYK/TGFB1	4
GO:0006911	phagocytosis engulfment	7/104	127/18903	648000000	7720000000	5070000000	AIF1/C3/FCGR1A/ITGB2/MSR1/NCKAP1L/THBS1	7
GO:0045591	positive regulation of regulatory T cell differentiation	4/104	23/18903	706000000	8340000000	5480000000	HLA-DRA/HLA-DRB1/LGALS9/LILRB4	4
GO:0150146	cell junction disassembly	4/104	23/18903	706000000	8340000000	5480000000	C1QC/C3/CX3CR1/TGFBR1	4
GO:0061082	myeloid leukocyte cytokine production	5/104	50/18903	796000000	9360000000	6150000000	CD74/LAPTM5/LILRB1/SYK/TGFB1	5
GO:1903902	positive regulation of viral life cycle	4/104	24/18903	844000000	9840000000	6460000000	CD74/HLA-DRB1/LGALS9/TRIM38	4
GO:0050672	negative regulation of lymphocyte proliferation	6/104	87/18903	844000000	9840000000	6460000000	HLA-DRB1/LGALS9/LILRB1/LILRB4/LYN/MNDA	6
GO:0002702	positive regulation of production of molecular mediator of immune response	7/104	133/18903	878000000	0.000101503	6670000000	B2M/CD74/LAPTM5/LILRB1/PTPRC/SYK/TGFB1	7
GO:0030225	macrophage differentiation	5/104	51/18903	879000000	0.000101503	6670000000	C1QC/HCLS1/HLA-DRB1/TGFB1/TLR2	5
GO:0032945	negative regulation of mononuclear cell proliferation	6/104	88/18903	902000000	0.000103572	6800000000	HLA-DRB1/LGALS9/LILRB1/LILRB4/LYN/MNDA	6
GO:0002700	regulation of production of molecular mediator of immune response	8/104	187/18903	905000000	0.000103572	6800000000	B2M/CD74/LAPTM5/LILRB1/LILRB4/PTPRC/SYK/TGFB1	8
GO:0002762	negative regulation of myeloid leukocyte differentiation	5/104	52/18903	968000000	0.000109859	7220000000	C1QC/CCL3/LILRB1/LILRB4/LYN	5
GO:0043303	mast cell degranulation	5/104	52/18903	968000000	0.000109859	7220000000	ADGRE2/CD84/LGALS9/LYN/SYK	5
GO:0099024	plasma membrane invagination	7/104	136/18903	1020000000	0.000114751	754000000	AIF1/C3/FCGR1A/ITGB2/MSR1/NCKAP1L/THBS1	7
GO:0052372	modulation by symbiont of entry into host	5/104	53/18903	1060000000	0.00011973	7860000000	CD74/CH25H/HLA-DRB1/LGALS9/TRIM38	5
GO:0050731	positive regulation of peptidyl-tyrosine phosphorylation	8/104	193/18903	1140000000	0.00012759	8380000000	CD74/FCGR1A/HCLS1/HES1/LYN/PTPRC/SYK/TGFB1	8
GO:0002279	mast cell activation involved in immune response	5/104	54/18903	1170000000	0.00012854	8440000000	ADGRE2/CD84/LGALS9/LYN/SYK	5
GO:0050852	T cell receptor signaling pathway	7/104	139/18903	1170000000	0.00012854	8440000000	FYB1/HLA-DPB1/HLA-DQB1/HLA-DRB1/LAPTM5/LILRB4/PTPRC	7
GO:0002433	immune response-regulating cell surface receptor signaling pathway involved in phagocytosis	4/104	26/18903	1180000000	0.00012854	8440000000	HCK/LYN/PTPRC/SYK	4
GO:0038096	Fc-gamma receptor signaling pathway involved in phagocytosis	4/104	26/18903	1180000000	0.00012854	8440000000	HCK/LYN/PTPRC/SYK	4
GO:0046629	gamma-delta T cell activation	4/104	26/18903	1180000000	0.00012854	8440000000	LILRB1/NCKAP1L/PTPRC/SYK	4
GO:1905523	positive regulation of macrophage migration	4/104	26/18903	1180000000	0.00012854	8440000000	C3AR1/CCL3/CX3CR1/THBS1	4
GO:0051051	negative regulation of transport	12/104	479/18903	1280000000	0.000138487	9100000000	APOC2/CD74/CD84/HAMP/HES1/LGALS9/LILRB1/NCKAP1L/SP100/THBS1/TLR2/UCP2	12
GO:0002448	mast cell mediated immunity	5/104	55/18903	1280000000	0.000138487	9100000000	ADGRE2/CD84/LGALS9/LYN/SYK	5
GO:0002710	negative regulation of T cell mediated immunity	4/104	27/18903	1380000000	0.000148387	9750000000	LILRB1/LILRB4/NCKAP1L/PTPRC	4
GO:0010324	membrane invagination	7/104	143/18903	1410000000	0.000151358	9940000000	AIF1/C3/FCGR1A/ITGB2/MSR1/NCKAP1L/THBS1	7
GO:0070664	negative regulation of leukocyte proliferation	6/104	96/18903	1490000000	0.000159212	0.000104567	HLA-DRB1/LGALS9/LILRB1/LILRB4/LYN/MNDA	6
GO:1903305	regulation of regulated secretory pathway	7/104	145/18903	1540000000	0.000164311	0.000107916	ADGRE2/CD84/ITGB2/LGALS9/LYN/NCKAP1L/SYK	7
GO:1901654	response to ketone	8/104	205/18903	1760000000	0.000187055	0.000122854	CCND1/CYBA/CYBB/MSN/SPP1/TGFB1/THBS1/TLR2	8
GO:0033674	positive regulation of kinase activity	12/104	496/18903	181000000	0.000188023	0.00012349	CCND1/CD74/FCGR1A/HLA-DRB1/LYN/NCKAP1L/PTPRC/S100A12/SLC11A1/SYK/TGFB1/THBS1	12
GO:0043410	positive regulation of MAPK cascade	12/104	496/18903	181000000	0.000188023	0.00012349	CCL3/CCR1/CD74/HLA-DRB1/LAPTM5/LGALS9/PTPRC/S100A12/SYK/TGFB1/TGFBR1/THBS1	12
GO:0001912	positive regulation of leukocyte mediated cytotoxicity	5/104	59/18903	1810000000	0.000188023	0.00012349	B2M/HLA-B/HLA-DRA/HLA-DRB1/PTPRC	5
GO:0002763	positive regulation of myeloid leukocyte differentiation	5/104	59/18903	1810000000	0.000188023	0.00012349	CCR1/CD74/HCLS1/HLA-DRB1/TGFB1	5
GO:0043903	regulation of biological process involved in symbiotic interaction	5/104	59/18903	1810000000	0.000188023	0.00012349	CD74/CH25H/HLA-DRB1/LGALS9/TRIM38	5
GO:0090025	regulation of monocyte chemotaxis	4/104	29/18903	1850000000	0.000191193	0.000125572	AIF1/CCR1/CX3CR1/LYN	4
GO:0001915	negative regulation of T cell mediated cytotoxicity	3/104	10/18903	189000000	0.000193842	0.000127311	LILRB1/NCKAP1L/PTPRC	3
GO:0002361	CD4-positive "CD25-positive " alpha-beta regulatory T cell differentiation	3/104	10/18903	189000000	0.000193842	0.000127311	HLA-DRA/HLA-DRB1/LGALS9	3
GO:0030098	lymphocyte differentiation	11/104	419/18903	1950000000	0.00019992	0.000131303	B2M/CD74/FGL2/HLA-DOA/HLA-DRA/HLA-DRB1/LGALS9/LILRB4/NCKAP1L/PTPRC/SYK	11
GO:0002711	positive regulation of T cell mediated immunity	5/104	60/18903	1970000000	0.000200221	0.000131501	B2M/HLA-B/HLA-DRA/HLA-DRB1/PTPRC	5
GO:0043032	positive regulation of macrophage activation	4/104	30/18903	2120000000	0.000215386	0.000141461	CCL3/CTSC/HAMP/THBS1	4
GO:0032677	regulation of interleukin-8 production	6/104	103/18903	2230000000	0.000225089	0.000147834	CD14/CD74/LGALS9/PTPRC/SYK/TLR2	6
GO:0002820	negative regulation of adaptive immune response	5/104	62/18903	231000000	0.000232437	0.00015266	LILRB1/LILRB4/NCKAP1L/PTPRC/SAMSN1	5
GO:0032637	interleukin-8 production	6/104	104/18903	2350000000	0.000235977	0.000154985	CD14/CD74/LGALS9/PTPRC/SYK/TLR2	6
GO:0002507	tolerance induction	4/104	31/18903	2430000000	0.000242463	0.000159245	HLA-B/LGALS9/LILRB4/LYN	4
GO:0032757	positive regulation of interleukin-8 production	5/104	63/18903	2500000000	0.000248488	0.000163202	CD14/CD74/LGALS9/SYK/TLR2	5
GO:0002765	immune response-inhibiting signal transduction	3/104	11/18903	2590000000	0.000255372	0.000167723	LILRB1/LILRB4/LYN	3
GO:0098883	synapse pruning	3/104	11/18903	2590000000	0.000255372	0.000167723	C1QC/C3/CX3CR1	3
GO:0002862	negative regulation of inflammatory response to antigenic stimulus	4/104	32/18903	2760000000	0.000271752	0.000178481	HCK/HLA-DRB1/LYN/SYK	4
GO:0008064	regulation of actin polymerization or depolymerization	7/104	159/18903	2800000000	0.00027445	0.000180253	CAPG/COTL1/HCK/HCLS1/NCKAP1L/PLEK/SCIN	7
GO:0002431	Fc receptor mediated stimulatory signaling pathway	4/104	33/18903	3130000000	0.000305615	0.000200722	HCK/LYN/PTPRC/SYK	4
GO:0030832	regulation of actin filament length	7/104	162/18903	3160000000	0.000307098	0.000201696	CAPG/COTL1/HCK/HCLS1/NCKAP1L/PLEK/SCIN	7
GO:0030888	regulation of B cell proliferation	5/104	67/18903	3370000000	0.000326766	0.000214613	CD74/LYN/MNDA/NCKAP1L/PTPRC	5
GO:0032611	interleukin-1 beta production	6/104	111/18903	3400000000	0.000327463	0.000215071	CASP1/CCL3/CX3CR1/LGALS9/LILRB4/MNDA	6
GO:0032651	regulation of interleukin-1 beta production	6/104	111/18903	3400000000	0.000327463	0.000215071	CASP1/CCL3/CX3CR1/LGALS9/LILRB4/MNDA	6
GO:0002887	negative regulation of myeloid leukocyte mediated immunity	3/104	12/18903	3430000000	0.000327912	0.000215366	CD84/CX3CR1/LGALS9	3
GO:0043380	regulation of memory T cell differentiation	3/104	12/18903	3430000000	0.000327912	0.000215366	FGL2/HLA-DRA/HLA-DRB1	3
GO:0061081	positive regulation of myeloid leukocyte cytokine production involved in immune response	4/104	34/18903	353000000	0.000334833	0.000219912	CD74/LAPTM5/LILRB1/SYK	4
GO:0090322	regulation of superoxide metabolic process	4/104	34/18903	353000000	0.000334833	0.000219912	CYBA/ITGB2/SYK/TGFB1	4
GO:0043372	positive regulation of "CD4-positive " alpha-beta T cell differentiation	4/104	35/18903	3970000000	0.000375075	0.000246342	HLA-DRA/HLA-DRB1/LGALS9/NCKAP1L	4
GO:0007015	actin filament organization	11/104	454/18903	4070000000	0.000381814	0.000250768	AIF1/CAPG/COTL1/HCK/HCLS1/LCP1/NCKAP1L/PLEK/SCIN/TGFBR1/WIPF1	11
GO:0051090	regulation of DNA-binding transcription factor activity	11/104	454/18903	4070000000	0.000381814	0.000250768	CX3CR1/HCK/HCLS1/HES1/LGALS9/S100A12/S100A9/SP100/SYK/TLR2/TRIM38	11
GO:0030041	actin filament polymerization	7/104	170/18903	4290000000	0.000401269	0.000263546	AIF1/CAPG/COTL1/HCK/HCLS1/NCKAP1L/SCIN	7
GO:0002524	hypersensitivity	3/104	13/18903	4450000000	0.00040402	0.000265353	C3/FCGR1A/FCGR3A	3
GO:0042492	gamma-delta T cell differentiation	3/104	13/18903	4450000000	0.00040402	0.000265353	NCKAP1L/PTPRC/SYK	3
GO:0043379	memory T cell differentiation	3/104	13/18903	4450000000	0.00040402	0.000265353	FGL2/HLA-DRA/HLA-DRB1	3
GO:0097048	dendritic cell apoptotic process	3/104	13/18903	4450000000	0.00040402	0.000265353	LGALS9/LILRB1/LYN	3
GO:2000668	regulation of dendritic cell apoptotic process	3/104	13/18903	4450000000	0.00040402	0.000265353	LGALS9/LILRB1/LYN	3
GO:2001198	regulation of dendritic cell differentiation	3/104	13/18903	4450000000	0.00040402	0.000265353	HLA-B/LGALS9/LILRB1	3
GO:0045589	regulation of regulatory T cell differentiation	4/104	36/18903	4450000000	0.00040402	0.000265353	HLA-DRA/HLA-DRB1/LGALS9/LILRB4	4
GO:0050869	negative regulation of B cell activation	4/104	36/18903	4450000000	0.00040402	0.000265353	LAPTM5/LYN/MNDA/SAMSN1	4
GO:2000379	positive regulation of reactive oxygen species metabolic process	5/104	71/18903	447000000	0.000404265	0.000265514	CYBA/ITGB2/SYK/TGFB1/THBS1	5
GO:0046632	alpha-beta T cell differentiation	6/104	117/18903	4580000000	0.00041293	0.000271205	HLA-DRA/HLA-DRB1/LGALS9/LILRB4/NCKAP1L/SYK	6
GO:0010934	macrophage cytokine production	4/104	37/18903	4970000000	0.000444861	0.000292176	CD74/LAPTM5/LILRB1/TGFB1	4
GO:0010935	regulation of macrophage cytokine production	4/104	37/18903	4970000000	0.000444861	0.000292176	CD74/LAPTM5/LILRB1/TGFB1	4
GO:0071677	positive regulation of mononuclear cell migration	5/104	73/18903	5110000000	0.000455983	0.000299481	AIF1/CCL3/CCR1/CX3CR1/LGALS9	5
GO:0051897	positive regulation of protein kinase B signaling	6/104	120/18903	5280000000	0.00046938	0.00030828	CCL3/CX3CR1/HCLS1/TGFB1/TGFBR1/THBS1	6
GO:0006801	superoxide metabolic process	5/104	74/18903	5450000000	0.000483579	0.000317605	CYBA/CYBB/ITGB2/SYK/TGFB1	5
GO:0043301	negative regulation of leukocyte degranulation	3/104	14/18903	5630000000	0.000494576	0.000324828	CD84/LGALS9/NCKAP1L	3
GO:0071801	regulation of podosome assembly	3/104	14/18903	5630000000	0.000494576	0.000324828	HCK/LCP1/MSN	3
GO:0090715	immunological memory formation process	3/104	14/18903	5630000000	0.000494576	0.000324828	FGL2/HLA-DRA/HLA-DRB1	3
GO:0019932	second-messenger-mediated signaling	9/104	314/18903	5920000000	0.000518083	0.000340267	CCL3/CCR1/CX3CR1/FCGR3A/FPR1/PLEK/PTPRC/SYK/THBS1	9
GO:0002224	toll-like receptor signaling pathway	6/104	123/18903	606000000	0.00052736	0.00034636	CD14/CTSS/CYBA/LYN/PIK3AP1/TLR2	6
GO:0070372	regulation of ERK1 and ERK2 cascade	9/104	315/18903	6070000000	0.00052736	0.00034636	CCL3/CCR1/CD74/HLA-DRB1/LGALS9/LYN/PTPRC/SYK/TGFB1	9
GO:0045066	regulatory T cell differentiation	4/104	39/18903	6130000000	0.000529285	0.000347624	HLA-DRA/HLA-DRB1/LGALS9/LILRB4	4
GO:0045730	respiratory burst	4/104	39/18903	6130000000	0.000529285	0.000347624	CYBA/CYBB/HCK/SLC11A1	4
GO:0006959	humoral immune response	9/104	320/18903	6850000000	0.000589224	0.000386991	C1QC/C3/HLA-DQB1/HLA-DRB1/POU2F2/PTPRC/S100A12/S100A9/SLC11A1	9
GO:0071639	positive regulation of monocyte chemotactic protein-1 production	3/104	15/18903	7020000000	0.000601523	0.000395068	CD84/LGALS9/SYK	3
GO:0002720	positive regulation of cytokine production involved in immune response	5/104	79/18903	7470000000	0.000637719	0.000418841	B2M/CD74/LAPTM5/LILRB1/SYK	5
GO:0045124	regulation of bone resorption	4/104	41/18903	7490000000	0.000637719	0.000418841	HAMP/SPP1/SYK/TMEM119	4
GO:0002221	pattern recognition receptor signaling pathway	7/104	187/18903	784000000	0.00066435	0.000436332	CASP1/CD14/CTSS/CYBA/LYN/PIK3AP1/TLR2	7
GO:0097305	response to alcohol	8/104	253/18903	7850000000	0.00066435	0.000436332	CCL3/CCND1/CD14/CYBA/CYBB/HAMP/TGFB1/TGFBR1	8
GO:0002833	positive regulation of response to biotic stimulus	7/104	188/18903	8110000000	0.000683939	0.000449198	CD14/CYBA/HCK/HLA-DRB1/LYN/MNDA/SYK	7
GO:0032612	interleukin-1 production	6/104	130/18903	8240000000	0.000683939	0.000449198	CASP1/CCL3/CX3CR1/LGALS9/LILRB4/MNDA	6
GO:0032652	regulation of interleukin-1 production	6/104	130/18903	8240000000	0.000683939	0.000449198	CASP1/CCL3/CX3CR1/LGALS9/LILRB4/MNDA	6
GO:0002714	positive regulation of B cell mediated immunity	4/104	42/18903	8240000000	0.000683939	0.000449198	C3/FCGR1A/PTPRC/TGFB1	4
GO:0002891	positive regulation of immunoglobulin mediated immune response	4/104	42/18903	8240000000	0.000683939	0.000449198	C3/FCGR1A/PTPRC/TGFB1	4
GO:0032735	positive regulation of interleukin-12 production	4/104	42/18903	8240000000	0.000683939	0.000449198	LAPTM5/LGALS9/SYK/TLR2	4
GO:0043122	regulation of I-kappaB kinase/NF-kappaB signaling	8/104	255/18903	8290000000	0.00068617	0.000450663	CASP1/CD74/HLA-DRB1/LGALS9/LILRB4/S100A12/S100A4/TRIM38	8
GO:0043123	positive regulation of I-kappaB kinase/NF-kappaB signaling	7/104	189/18903	8390000000	0.000691573	0.000454212	CASP1/CD74/HLA-DRB1/LGALS9/S100A12/S100A4/TRIM38	7
GO:0031334	positive regulation of protein-containing complex assembly	7/104	192/18903	9250000000	0.000760812	0.000499687	HCK/LCP1/MSN/NCKAP1L/PLEK/SYK/TGFB1	7
GO:0002244	hematopoietic progenitor cell differentiation	6/104	133/18903	9350000000	0.000766202	0.000503227	HES1/LYN/PLEK/PTPRC/RBM47/TGFB1	6
GO:1905521	regulation of macrophage migration	4/104	44/18903	9910000000	0.000809592	0.000531724	C3AR1/CCL3/CX3CR1/THBS1	4
GO:0032418	lysosome localization	5/104	84/18903	0.000100073	0.000812467	0.000533613	ADGRE2/CD84/LGALS9/LYN/SYK	5
GO:1990849	vacuolar localization	5/104	84/18903	0.000100073	0.000812467	0.000533613	ADGRE2/CD84/LGALS9/LYN/SYK	5
GO:0016045	detection of bacterium	3/104	17/18903	0.00010401	0.000836588	0.000549454	HLA-B/HLA-DRB1/TLR2	3
GO:0019885	antigen processing and presentation of endogenous peptide antigen via MHC class I	3/104	17/18903	0.00010401	0.000836588	0.000549454	B2M/HLA-B/HLA-C	3
GO:0090713	immunological memory process	3/104	17/18903	0.00010401	0.000836588	0.000549454	FGL2/HLA-DRA/HLA-DRB1	3
GO:0034103	regulation of tissue remodeling	5/104	85/18903	0.000105866	0.000848892	0.000557536	HAMP/SPP1/SYK/TGFB1/TMEM119	5
GO:2000516	positive regulation of "CD4-positive " alpha-beta T cell activation	4/104	45/18903	0.000108305	0.000865777	0.000568626	HLA-DRA/HLA-DRB1/LGALS9/NCKAP1L	4
GO:0070371	ERK1 and ERK2 cascade	9/104	340/18903	0.000108692	0.000866203	0.000568905	CCL3/CCR1/CD74/HLA-DRB1/LGALS9/LYN/PTPRC/SYK/TGFB1	9
GO:0010959	regulation of metal ion transport	10/104	423/18903	0.000113524	0.000899971	0.000591083	B2M/CCL3/CCR1/CD84/CYBA/FXYD5/HAMP/HES1/LILRB1/LYN	10
GO:0051235	maintenance of location	9/104	342/18903	0.000113622	0.000899971	0.000591083	C3/CCL3/CYBA/LYN/MSR1/PTPRC/S100A9/SCIN/SP100	9
GO:0030833	regulation of actin filament polymerization	6/104	140/18903	0.000124019	0.000979337	0.00064321	CAPG/COTL1/HCK/HCLS1/NCKAP1L/SCIN	6
GO:0097028	dendritic cell differentiation	4/104	47/18903	0.000128566	0.00101216	0.000664768	HLA-B/LGALS9/LILRB1/LYN	4
GO:0046849	bone remodeling	5/104	89/18903	0.000131657	0.00103337	0.000678698	HAMP/SPP1/SYK/TGFB1/TMEM119	5
GO:0042113	B cell activation	9/104	350/18903	0.000135261	0.00105846	0.000695174	CD74/LAPTM5/LYN/MNDA/NCKAP1L/PTPRC/SAMSN1/SYK/TGFB1	9
GO:0046850	regulation of bone remodeling	4/104	48/18903	0.000139663	0.00108962	0.000715644	HAMP/SPP1/SYK/TMEM119	4
GO:0032026	response to magnesium ion	3/104	19/18903	0.000147032	0.0011335	0.000744462	CCND1/CD14/THBS1	3
GO:0045953	negative regulation of natural killer cell mediated cytotoxicity	3/104	19/18903	0.000147032	0.0011335	0.000744462	HLA-B/LGALS9/LILRB1	3
GO:0071800	podosome assembly	3/104	19/18903	0.000147032	0.0011335	0.000744462	HCK/LCP1/MSN	3
GO:2001185	regulation of "CD8-positive " alpha-beta T cell activation	3/104	19/18903	0.000147032	0.0011335	0.000744462	LILRB1/LILRB4/NCKAP1L	3
GO:0110053	regulation of actin filament organization	8/104	278/18903	0.000150577	0.00115739	0.000760151	CAPG/COTL1/HCK/HCLS1/NCKAP1L/PLEK/SCIN/TGFBR1	8
GO:0019722	calcium-mediated signaling	7/104	208/18903	0.000152162	0.00116612	0.000765887	CCL3/CCR1/CX3CR1/FCGR3A/PLEK/PTPRC/SYK	7
GO:0030100	regulation of endocytosis	7/104	209/18903	0.000156732	0.00119762	0.000786571	APOC2/B2M/C3/CD14/LILRB1/NCKAP1L/SYK	7
GO:2000106	regulation of leukocyte apoptotic process	5/104	93/18903	0.000162008	0.0012343	0.000810665	CD74/HCLS1/LGALS9/LILRB1/LYN	5
GO:0002716	negative regulation of natural killer cell mediated immunity	3/104	20/18903	0.000172289	0.00129741	0.000852112	HLA-B/LGALS9/LILRB1	3
GO:0002888	positive regulation of myeloid leukocyte mediated immunity	3/104	20/18903	0.000172289	0.00129741	0.000852112	C3/FCGR1A/ITGB2	3
GO:0098543	detection of other organism	3/104	20/18903	0.000172289	0.00129741	0.000852112	HLA-B/HLA-DRB1/TLR2	3
GO:1903978	regulation of microglial cell activation	3/104	20/18903	0.000172289	0.00129741	0.000852112	CCL3/CTSC/PTPRC	3
GO:0017157	regulation of exocytosis	7/104	213/18903	0.00017614	0.00132258	0.000868643	ADGRE2/CD84/ITGB2/LGALS9/LYN/NCKAP1L/SYK	7
GO:0045638	negative regulation of myeloid cell differentiation	5/104	95/18903	0.000179054	0.00134058	0.000880469	C1QC/CCL3/LILRB1/LILRB4/LYN	5
GO:0032956	regulation of actin cytoskeleton organization	9/104	365/18903	0.00018517	0.00138239	0.000907926	ABI3/CAPG/COTL1/HCK/HCLS1/NCKAP1L/PLEK/SCIN/TGFBR1	9
GO:0045807	positive regulation of endocytosis	5/104	96/18903	0.000188074	0.00140005	0.000919523	B2M/C3/CD14/NCKAP1L/SYK	5
GO:0032535	regulation of cellular component size	9/104	367/18903	0.000192857	0.00143155	0.000940213	CAPG/COTL1/HCK/HCLS1/MSN/NCKAP1L/PLEK/SCIN/SPP1	9
GO:0071605	monocyte chemotactic protein-1 production	3/104	21/18903	0.000200201	0.00147343	0.000967722	CD84/LGALS9/SYK	3
GO:0071637	regulation of monocyte chemotactic protein-1 production	3/104	21/18903	0.000200201	0.00147343	0.000967722	CD84/LGALS9/SYK	3
GO:0090026	positive regulation of monocyte chemotaxis	3/104	21/18903	0.000200201	0.00147343	0.000967722	AIF1/CCR1/CX3CR1	3
GO:0071622	regulation of granulocyte chemotaxis	4/104	53/18903	0.000205797	0.00151034	0.000991962	C3AR1/CD74/NCKAP1L/THBS1	4
GO:0051092	positive regulation of NF-kappaB transcription factor activity	6/104	154/18903	0.000208594	0.00152354	0.00100063	CX3CR1/LGALS9/S100A12/S100A9/TLR2/TRIM38	6
GO:0051960	regulation of nervous system development	10/104	456/18903	0.000208768	0.00152354	0.00100063	B2M/BHLHE41/CTSC/CX3CR1/HES1/LYN/SPP1/TGFB1/TLR2/TYMP	10
GO:0002532	production of molecular mediator involved in inflammatory response	5/104	100/18903	0.000227667	0.0016568	0.00108816	ALOX5AP/IL17RA/LILRB4/LYN/SYK	5
GO:0048872	homeostasis of number of cells	8/104	296/18903	0.000230793	0.00167486	0.00110002	B2M/CD74/CX3CR1/HAMP/HCLS1/LGALS9/LYN/NCKAP1L	8
GO:0070374	positive regulation of ERK1 and ERK2 cascade	7/104	223/18903	0.00023328	0.00168819	0.00110877	CCL3/CCR1/CD74/HLA-DRB1/LGALS9/PTPRC/TGFB1	7
GO:0051651	maintenance of location in cell	7/104	226/18903	0.000253065	0.00182628	0.00119947	CCL3/CYBA/LYN/PTPRC/S100A9/SCIN/SP100	7
GO:0043370	regulation of "CD4-positive " alpha-beta T cell differentiation	4/104	56/18903	0.000254889	0.00183435	0.00120477	HLA-DRA/HLA-DRB1/LGALS9/NCKAP1L	4
GO:0042742	defense response to bacterium	9/104	382/18903	0.000259433	0.0018619	0.00122286	CYBA/FCGR1A/GBP2/HAMP/S100A12/S100A9/SLC11A1/SYK/TLR2	9
GO:0002823	negative regulation of adaptive immune response based on somatic recombination of immune receptors built from immunoglobulin superfamily domains	4/104	57/18903	0.000272974	0.00195069	0.00128118	LILRB1/LILRB4/NCKAP1L/PTPRC	4
GO:0042100	B cell proliferation	5/104	104/18903	0.000273307	0.00195069	0.00128118	CD74/LYN/MNDA/NCKAP1L/PTPRC	5
GO:0051047	positive regulation of secretion	8/104	304/18903	0.000276268	0.00196642	0.00129151	CYBA/HLA-DRB1/ITGB2/SCIN/SPP1/SYK/TGFB1/TLR2	8
GO:0032479	regulation of type I interferon production	5/104	105/18903	0.000285731	0.00202269	0.00132846	CD14/LILRB1/SYK/TLR2/TRIM38	5
GO:0032606	type I interferon production	5/104	105/18903	0.000285731	0.00202269	0.00132846	CD14/LILRB1/SYK/TLR2/TRIM38	5
GO:0060907	positive regulation of macrophage cytokine production	3/104	24/18903	0.000301034	0.00212523	0.00139581	CD74/LAPTM5/LILRB1	3
GO:0022411	cellular component disassembly	10/104	483/18903	0.000330136	0.00232437	0.0015266	C1QC/C3/CAPG/CTSS/CX3CR1/LCP1/PLEK/SCIN/TGFB1/TGFBR1	10
GO:1905517	macrophage migration	4/104	60/18903	0.000332753	0.00233647	0.00153455	C3AR1/CCL3/CX3CR1/THBS1	4
GO:0045649	regulation of macrophage differentiation	3/104	25/18903	0.000340719	0.00236681	0.00155448	C1QC/HCLS1/TGFB1	3
GO:0046641	positive regulation of alpha-beta T cell proliferation	3/104	25/18903	0.000340719	0.00236681	0.00155448	LGALS9/PTPRC/SYK	3
GO:0090023	positive regulation of neutrophil chemotaxis	3/104	25/18903	0.000340719	0.00236681	0.00155448	C3AR1/CD74/NCKAP1L	3
GO:0098581	detection of external biotic stimulus	3/104	25/18903	0.000340719	0.00236681	0.00155448	HLA-B/HLA-DRB1/TLR2	3
GO:0046456	icosanoid biosynthetic process	4/104	61/18903	0.000354609	0.00245673	0.00161353	ALOX5AP/CASP1/CD74/SYK	4
GO:0045088	regulation of innate immune response	7/104	240/18903	0.000364068	0.00251556	0.00165217	HCK/HLA-B/LGALS9/LILRB1/LYN/MNDA/SYK	7
GO:0002438	acute inflammatory response to antigenic stimulus	3/104	26/18903	0.000383625	0.00263666	0.00173171	C3/FCGR1A/FCGR3A	3
GO:1903306	negative regulation of regulated secretory pathway	3/104	26/18903	0.000383625	0.00263666	0.00173171	CD84/LGALS9/NCKAP1L	3
GO:0007229	integrin-mediated signaling pathway	5/104	113/18903	0.00040119	0.00273313	0.00179507	FYB1/HCK/ITGB2/PLEK/SYK	5
GO:0032731	positive regulation of interleukin-1 beta production	4/104	63/18903	0.000401372	0.00273313	0.00179507	CASP1/CCL3/LGALS9/MNDA	4
GO:0045453	bone resorption	4/104	63/18903	0.000401372	0.00273313	0.00179507	HAMP/SPP1/SYK/TMEM119	4
GO:0010950	positive regulation of endopeptidase activity	6/104	174/18903	0.000401869	0.00273313	0.00179507	CASP1/LAPTM5/LGALS9/LYN/S100A9/SYK	6
GO:0032970	regulation of actin filament-based process	9/104	406/18903	0.000405029	0.00274743	0.00180446	ABI3/CAPG/COTL1/HCK/HCLS1/NCKAP1L/PLEK/SCIN/TGFBR1	9
GO:0051048	negative regulation of secretion	6/104	175/18903	0.000414304	0.00280303	0.00184097	CD74/CD84/LGALS9/LILRB1/NCKAP1L/UCP2	6
GO:0002218	activation of innate immune response	4/104	64/18903	0.000426332	0.00285328	0.00187398	HCK/LYN/MNDA/SYK	4
GO:0002712	regulation of B cell mediated immunity	4/104	64/18903	0.000426332	0.00285328	0.00187398	C3/FCGR1A/PTPRC/TGFB1	4
GO:0002889	regulation of immunoglobulin mediated immune response	4/104	64/18903	0.000426332	0.00285328	0.00187398	C3/FCGR1A/PTPRC/TGFB1	4
GO:0048524	positive regulation of viral process	4/104	64/18903	0.000426332	0.00285328	0.00187398	CD74/HLA-DRB1/LGALS9/TRIM38	4
GO:0009615	response to virus	9/104	409/18903	0.000427223	0.00285328	0.00187398	CASP1/FGL2/IL17RA/LGALS9/LILRB1/POU2F2/PTPRC/TLR2/TRIM38	9
GO:0036037	CD8-positive alpha-beta T cell activation	3/104	27/18903	0.000429857	0.00286351	0.0018807	LILRB1/LILRB4/NCKAP1L	3
GO:0031100	animal organ regeneration	4/104	65/18903	0.000452382	0.00299137	0.00196467	CCND1/HAMP/LCP1/UCP2	4
GO:0060760	positive regulation of response to cytokine stimulus	4/104	65/18903	0.000452382	0.00299137	0.00196467	CASP1/CD74/LAPTM5/TLR2	4
GO:0002832	negative regulation of response to biotic stimulus	5/104	116/18903	0.000452505	0.00299137	0.00196467	FGL2/HLA-B/LGALS9/LILRB1/TRIM38	5
GO:0060759	regulation of response to cytokine stimulus	6/104	179/18903	0.000467081	0.00307989	0.00202281	CASP1/CD74/LAPTM5/PTPRC/SYK/TLR2	6
GO:0043406	positive regulation of MAP kinase activity	5/104	117/18903	0.000470663	0.00308783	0.00202803	PTPRC/S100A12/SYK/TGFB1/THBS1	5
GO:0071887	leukocyte apoptotic process	5/104	117/18903	0.000470663	0.00308783	0.00202803	CD74/HCLS1/LGALS9/LILRB1/LYN	5
GO:0002675	positive regulation of acute inflammatory response	3/104	28/18903	0.000479521	0.00310689	0.00204054	ALOX5AP/C3/FCGR1A	3
GO:0032703	negative regulation of interleukin-2 production	3/104	28/18903	0.000479521	0.00310689	0.00204054	LAPTM5/LILRB4/PTPRC	3
GO:0070723	response to cholesterol	3/104	28/18903	0.000479521	0.00310689	0.00204054	CCL3/TGFB1/TGFBR1	3
GO:0071624	positive regulation of granulocyte chemotaxis	3/104	28/18903	0.000479521	0.00310689	0.00204054	C3AR1/CD74/NCKAP1L	3
GO:0050854	regulation of antigen receptor-mediated signaling pathway	4/104	66/18903	0.000479546	0.00310689	0.00204054	LAPTM5/LILRB4/LYN/PTPRC	4
GO:1901224	positive regulation of NIK/NF-kappaB signaling	4/104	67/18903	0.000507854	0.0032821	0.00215562	CD14/LAPTM5/LGALS9/TLR2	4
GO:0045860	positive regulation of protein kinase activity	9/104	420/18903	0.000517364	0.00333526	0.00219054	CCND1/FCGR1A/NCKAP1L/PTPRC/S100A12/SLC11A1/SYK/TGFB1/THBS1	9
GO:0097696	receptor signaling pathway via STAT	6/104	183/18903	0.000524963	0.00337588	0.00221721	HAMP/HCLS1/HES1/LYN/PTPRC/TGFB1	6
GO:0010575	positive regulation of vascular endothelial growth factor production	3/104	29/18903	0.000532719	0.0034005	0.00223338	C3/C3AR1/TGFB1	3
GO:0034123	positive regulation of toll-like receptor signaling pathway	3/104	29/18903	0.000532719	0.0034005	0.00223338	CD14/CYBA/TLR2	3
GO:0097421	liver regeneration	3/104	29/18903	0.000532719	0.0034005	0.00223338	CCND1/HAMP/UCP2	3
GO:0045670	regulation of osteoclast differentiation	4/104	68/18903	0.00053733	0.00342153	0.00224719	CCL3/CCR1/LILRB1/LILRB4	4
GO:0050728	negative regulation of inflammatory response	6/104	184/18903	0.00054027	0.00343184	0.00225396	HAMP/HCK/HLA-DRB1/LYN/PTPRC/SYK	6
GO:1905952	regulation of lipid localization	6/104	185/18903	0.000555922	0.00352265	0.00231361	APOC2/C3/MSR1/SPP1/SYK/THBS1	6
GO:0002260	lymphocyte homeostasis	4/104	69/18903	0.000568004	0.00358173	0.00235241	CD74/LGALS9/LYN/NCKAP1L	4
GO:0014015	positive regulation of gliogenesis	4/104	69/18903	0.000568004	0.00358173	0.00235241	HES1/LYN/TGFB1/TLR2	4
GO:0048545	response to steroid hormone	8/104	339/18903	0.0005698	0.00358436	0.00235414	AIF1/CCND1/CYBA/CYBB/SPP1/TGFB1/THBS1/TLR2	8
GO:0043405	regulation of MAP kinase activity	6/104	186/18903	0.000571925	0.00358904	0.00235721	LYN/PTPRC/S100A12/SYK/TGFB1/THBS1	6
GO:0070168	negative regulation of biomineral tissue development	3/104	30/18903	0.000589552	0.00369074	0.00242401	CCL3/CCR1/TGFB1	3
GO:0052548	regulation of endopeptidase activity	9/104	428/18903	0.000592298	0.00369901	0.00242944	C3/CASP1/LAPTM5/LGALS9/LYN/S100A9/SERPINA1/SYK/THBS1	9
GO:0042130	negative regulation of T cell proliferation	4/104	70/18903	0.000599901	0.00373751	0.00245473	HLA-DRB1/LGALS9/LILRB1/LILRB4	4
GO:0051896	regulation of protein kinase B signaling	6/104	189/18903	0.000622091	0.00386649	0.00253943	CCL3/CX3CR1/HCLS1/TGFB1/TGFBR1/THBS1	6
GO:0043280	positive regulation of cysteine-type endopeptidase activity involved in apoptotic process	5/104	125/18903	0.000636386	0.0039459	0.00259159	CASP1/LAPTM5/LGALS9/S100A9/SYK	5
GO:0010039	response to iron ion	3/104	31/18903	0.000650119	0.0040119	0.00263494	B2M/CCND1/HAMP	3
GO:0110150	negative regulation of biomineralization	3/104	31/18903	0.000650119	0.0040119	0.00263494	CCL3/CCR1/TGFB1	3
GO:0006690	icosanoid metabolic process	5/104	126/18903	0.000659821	0.00406212	0.00266792	ALOX5AP/CASP1/CD74/SYK/TLR2	5
GO:0051091	positive regulation of DNA-binding transcription factor activity	7/104	266/18903	0.000671808	0.00412614	0.00270997	CX3CR1/HCLS1/LGALS9/S100A12/S100A9/TLR2/TRIM38	7
GO:0051924	regulation of calcium ion transport	7/104	268/18903	0.000702105	0.00430205	0.0028255	CCL3/CCR1/CD84/CYBA/HES1/LILRB1/LYN	7
GO:0010952	positive regulation of peptidase activity	6/104	194/18903	0.000713224	0.00434733	0.00285524	CASP1/LAPTM5/LGALS9/LYN/S100A9/SYK	6
GO:0002758	innate immune response-activating signal transduction	3/104	32/18903	0.000714516	0.00434733	0.00285524	HCK/LYN/SYK	3
GO:0045671	negative regulation of osteoclast differentiation	3/104	32/18903	0.000714516	0.00434733	0.00285524	CCL3/LILRB1/LILRB4	3
GO:0051495	positive regulation of cytoskeleton organization	6/104	195/18903	0.000732629	0.00444713	0.00292079	HCK/HCLS1/NCKAP1L/PLEK/SCIN/TGFBR1	6
GO:0032732	positive regulation of interleukin-1 production	4/104	74/18903	0.000740278	0.00447266	0.00293755	CASP1/CCL3/LGALS9/MNDA	4
GO:0042267	natural killer cell mediated cytotoxicity	4/104	74/18903	0.000740278	0.00447266	0.00293755	FCGR3A/HLA-B/LGALS9/LILRB1	4
GO:0050853	B cell receptor signaling pathway	5/104	130/18903	0.000760079	0.00458163	0.00300913	LYN/MNDA/NCKAP1L/PTPRC/SYK	5
GO:0001782	B cell homeostasis	3/104	33/18903	0.000782838	0.00469703	0.00308492	CD74/LYN/NCKAP1L	3
GO:0036314	response to sterol	3/104	33/18903	0.000782838	0.00469703	0.00308492	CCL3/TGFB1/TGFBR1	3
GO:0090022	regulation of neutrophil chemotaxis	3/104	34/18903	0.000855179	0.00509965	0.00334935	C3AR1/CD74/NCKAP1L	3
GO:1902624	positive regulation of neutrophil migration	3/104	34/18903	0.000855179	0.00509965	0.00334935	C3AR1/CD74/NCKAP1L	3
GO:0032271	regulation of protein polymerization	6/104	201/18903	0.0008578	0.00509965	0.00334935	CAPG/COTL1/HCK/HCLS1/NCKAP1L/SCIN	6
GO:0002228	natural killer cell mediated immunity	4/104	77/18903	0.000859756	0.00509965	0.00334935	FCGR3A/HLA-B/LGALS9/LILRB1	4
GO:0034121	regulation of toll-like receptor signaling pathway	4/104	77/18903	0.000859756	0.00509965	0.00334935	CD14/CYBA/LYN/TLR2	4
GO:2001235	positive regulation of apoptotic signaling pathway	5/104	135/18903	0.000900915	0.00533161	0.0035017	CTSC/PTPRC/S100A9/TGFBR1/THBS1	5
GO:0051258	protein polymerization	7/104	281/18903	0.000926451	0.0054513	0.00358031	AIF1/CAPG/COTL1/HCK/HCLS1/NCKAP1L/SCIN	7
GO:0002719	negative regulation of cytokine production involved in immune response	3/104	35/18903	0.00093163	0.0054513	0.00358031	LILRB1/LILRB4/TGFB1	3
GO:0006691	leukotriene metabolic process	3/104	35/18903	0.00093163	0.0054513	0.00358031	ALOX5AP/SYK/TLR2	3
GO:0032633	interleukin-4 production	3/104	35/18903	0.00093163	0.0054513	0.00358031	HLA-DRB1/LGALS9/SYK	3
GO:0032673	regulation of interleukin-4 production	3/104	35/18903	0.00093163	0.0054513	0.00358031	HLA-DRB1/LGALS9/SYK	3
GO:0002292	T cell differentiation involved in immune response	4/104	79/18903	0.00094658	0.00551393	0.00362144	FGL2/HLA-DRA/HLA-DRB1/LGALS9	4
GO:2000514	regulation of "CD4-positive " alpha-beta T cell activation	4/104	79/18903	0.00094658	0.00551393	0.00362144	HLA-DRA/HLA-DRB1/LGALS9/NCKAP1L	4
GO:0043281	regulation of cysteine-type endopeptidase activity involved in apoptotic process	6/104	205/18903	0.000950001	0.00552148	0.0036264	CASP1/LAPTM5/LGALS9/S100A9/SYK/THBS1	6
GO:0052547	regulation of peptidase activity	9/104	459/18903	0.000971626	0.00563456	0.00370067	C3/CASP1/LAPTM5/LGALS9/LYN/S100A9/SERPINA1/SYK/THBS1	9
GO:2001233	regulation of apoptotic signaling pathway	8/104	374/18903	0.00107686	0.00623092	0.00409235	CD74/CTSC/CX3CR1/PTPRC/S100A9/SP100/TGFBR1/THBS1	8
GO:0070555	response to interleukin-1	5/104	141/18903	0.00109457	0.00631933	0.00415041	CCL3/CYBA/GBP2/HES1/LGALS9	5
GO:0051385	response to mineralocorticoid	3/104	37/18903	0.00109722	0.00632056	0.00415122	CCND1/CYBA/CYBB	3
GO:1903900	regulation of viral life cycle	5/104	142/18903	0.00112963	0.00649286	0.00426438	CD74/CH25H/HLA-DRB1/LGALS9/TRIM38	5
GO:0050767	regulation of neurogenesis	8/104	377/18903	0.00113325	0.0064993	0.00426861	B2M/BHLHE41/CX3CR1/HES1/LYN/SPP1/TGFB1/TLR2	8
GO:0030500	regulation of bone mineralization	4/104	83/18903	0.00113844	0.00651466	0.0042787	CCL3/CCR1/TGFB1/TMEM119	4
GO:2001056	positive regulation of cysteine-type endopeptidase activity	5/104	143/18903	0.00116551	0.00665493	0.00437083	CASP1/LAPTM5/LGALS9/S100A9/SYK	5
GO:0045920	negative regulation of exocytosis	3/104	38/18903	0.00118653	0.00676009	0.00443989	CD84/LGALS9/NCKAP1L	3
GO:1902903	regulation of supramolecular fiber organization	8/104	384/18903	0.00127404	0.0072152	0.0047388	CAPG/COTL1/HCK/HCLS1/NCKAP1L/PLEK/SCIN/TGFBR1	8
GO:0009595	detection of biotic stimulus	3/104	39/18903	0.0012803	0.0072152	0.0047388	HLA-B/HLA-DRB1/TLR2	3
GO:0032570	response to progesterone	3/104	39/18903	0.0012803	0.0072152	0.0047388	TGFB1/THBS1/TLR2	3
GO:0071634	regulation of transforming growth factor beta production	3/104	39/18903	0.0012803	0.0072152	0.0047388	LGALS9/LILRB1/THBS1	3
GO:0097242	amyloid-beta clearance	3/104	39/18903	0.0012803	0.0072152	0.0047388	C3/ITGB2/MSR1	3
GO:0043491	protein kinase B signaling	6/104	218/18903	0.0013032	0.00727669	0.00477919	CCL3/CX3CR1/HCLS1/TGFB1/TGFBR1/THBS1	6
GO:0033007	negative regulation of mast cell activation involved in immune response	2/104	10/18903	0.00131081	0.00727669	0.00477919	CD84/LGALS9	2
GO:0045657	positive regulation of monocyte differentiation	2/104	10/18903	0.00131081	0.00727669	0.00477919	CD74/HLA-DRB1	2
GO:0060368	regulation of Fc receptor mediated stimulatory signaling pathway	2/104	10/18903	0.00131081	0.00727669	0.00477919	LYN/PTPRC	2
GO:0070391	response to lipoteichoic acid	2/104	10/18903	0.00131081	0.00727669	0.00477919	CD14/TLR2	2
GO:0071223	cellular response to lipoteichoic acid	2/104	10/18903	0.00131081	0.00727669	0.00477919	CD14/TLR2	2
GO:1903980	positive regulation of microglial cell activation	2/104	10/18903	0.00131081	0.00727669	0.00477919	CCL3/CTSC	2
GO:0030866	cortical actin cytoskeleton organization	3/104	40/18903	0.0013786	0.00762044	0.00500496	LCP1/NCKAP1L/PLEK	3
GO:0048246	macrophage chemotaxis	3/104	40/18903	0.0013786	0.00762044	0.00500496	C3AR1/CCL3/THBS1	3
GO:2000377	regulation of reactive oxygen species metabolic process	5/104	149/18903	0.00139881	0.00771574	0.00506755	CYBA/ITGB2/SYK/TGFB1/THBS1	5
GO:0033627	cell adhesion mediated by integrin	4/104	88/18903	0.00141467	0.00777022	0.00510333	ITGB2/LYN/NCKAP1L/SYK	4
GO:0043367	CD4-positive alpha-beta T cell differentiation	4/104	88/18903	0.00141467	0.00777022	0.00510333	HLA-DRA/HLA-DRB1/LGALS9/NCKAP1L	4
GO:0032733	positive regulation of interleukin-10 production	3/104	41/18903	0.00148153	0.00808122	0.00530759	LGALS9/SYK/TLR2	3
GO:0150077	regulation of neuroinflammatory response	3/104	41/18903	0.00148153	0.00808122	0.00530759	CCL3/CTSC/PTPRC	3
GO:0046718	viral entry into host cell	5/104	151/18903	0.00148373	0.00808122	0.00530759	CD74/CH25H/HLA-DRB1/LGALS9/TRIM38	5
GO:1903531	negative regulation of secretion by cell	5/104	151/18903	0.00148373	0.00808122	0.00530759	CD84/LGALS9/LILRB1/NCKAP1L/UCP2	5
GO:0070098	chemokine-mediated signaling pathway	4/104	90/18903	0.0015372	0.0083549	0.00548733	CCL3/CCR1/CX3CR1/LYN	4
GO:0044403	biological process involved in symbiotic interaction	7/104	307/18903	0.00154285	0.00836809	0.005496	CCL3/CD74/CH25H/CX3CR1/HLA-DRB1/LGALS9/TRIM38	7
GO:0034142	toll-like receptor 4 signaling pathway	3/104	42/18903	0.00158915	0.00853362	0.00560472	CD14/LYN/PIK3AP1	3
GO:0071604	transforming growth factor beta production	3/104	42/18903	0.00158915	0.00853362	0.00560472	LGALS9/LILRB1/THBS1	3
GO:2000249	regulation of actin cytoskeleton reorganization	3/104	42/18903	0.00158915	0.00853362	0.00560472	ABI3/HCK/HCLS1	3
GO:0032493	response to bacterial lipoprotein	2/104	11/18903	0.00159636	0.00853362	0.00560472	CD14/TLR2	2
GO:0045060	negative thymic T cell selection	2/104	11/18903	0.00159636	0.00853362	0.00560472	CD74/PTPRC	2
GO:0071394	cellular response to testosterone stimulus	2/104	11/18903	0.00159636	0.00853362	0.00560472	MSN/SPP1	2
GO:0071803	positive regulation of podosome assembly	2/104	11/18903	0.00159636	0.00853362	0.00560472	LCP1/MSN	2
GO:0042063	gliogenesis	7/104	310/18903	0.00163071	0.00869934	0.00571356	CCL3/CX3CR1/HES1/LYN/S100A9/TGFB1/TLR2	7
GO:0050871	positive regulation of B cell activation	5/104	155/18903	0.0016649	0.00886354	0.0058214	CD74/NCKAP1L/PTPRC/SYK/TGFB1	5
GO:0071902	positive regulation of protein serine/threonine kinase activity	6/104	229/18903	0.0016739	0.00889324	0.00584091	CCND1/PTPRC/S100A12/SYK/TGFB1/THBS1	6
GO:0002347	response to tumor cell	3/104	43/18903	0.00170156	0.00898504	0.0059012	ABI3/HLA-DRB1/LAPTM5	3
GO:0033574	response to testosterone	3/104	43/18903	0.00170156	0.00898504	0.0059012	MSN/SPP1/THBS1	3
GO:0045687	positive regulation of glial cell differentiation	3/104	43/18903	0.00170156	0.00898504	0.0059012	HES1/TGFB1/TLR2	3
GO:0044409	entry into host	5/104	158/18903	0.00181107	0.00954394	0.00626827	CD74/CH25H/HLA-DRB1/LGALS9/TRIM38	5
GO:0046640	regulation of alpha-beta T cell proliferation	3/104	44/18903	0.00181881	0.00956531	0.00628231	LGALS9/PTPRC/SYK	3
GO:0009743	response to carbohydrate	6/104	234/18903	0.00186674	0.00979754	0.00643483	CYBA/HLA-DRB1/LYN/SLC2A5/THBS1/UCP2	6
GO:0072593	reactive oxygen species metabolic process	6/104	235/18903	0.00190724	0.00989814	0.00650091	CYBA/CYBB/ITGB2/SYK/TGFB1/THBS1	6
GO:2000116	regulation of cysteine-type endopeptidase activity	6/104	235/18903	0.00190724	0.00989814	0.00650091	CASP1/LAPTM5/LGALS9/S100A9/SYK/THBS1	6
GO:0034135	regulation of toll-like receptor 2 signaling pathway	2/104	12/18903	0.00190876	0.00989814	0.00650091	CYBA/LYN	2
GO:0043312	neutrophil degranulation	2/104	12/18903	0.00190876	0.00989814	0.00650091	ITGB2/SYK	2
GO:0043383	negative T cell selection	2/104	12/18903	0.00190876	0.00989814	0.00650091	CD74/PTPRC	2
GO:1903977	positive regulation of glial cell migration	2/104	12/18903	0.00190876	0.00989814	0.00650091	CCL3/CX3CR1	2
GO:0030890	positive regulation of B cell proliferation	3/104	45/18903	0.00194099	0.0100252	0.00658437	CD74/NCKAP1L/PTPRC	3
GO:0062208	positive regulation of pattern recognition receptor signaling pathway	3/104	45/18903	0.00194099	0.0100252	0.00658437	CD14/CYBA/TLR2	3
GO:0051153	regulation of striated muscle cell differentiation	4/104	96/18903	0.00194889	0.010046	0.00659805	BHLHE41/HAMP/TGFB1/TMEM119	4
GO:0050792	regulation of viral process	5/104	162/18903	0.00202033	0.0103937	0.00682639	CD74/CH25H/HLA-DRB1/LGALS9/TRIM38	5
GO:0072503	cellular divalent inorganic cation homeostasis	7/104	323/18903	0.00205747	0.0105638	0.00693813	CCL3/CCR1/CYBA/LYN/PTPRC/S100A9/SLC11A1	7
GO:0031640	killing of cells of another organism	3/104	46/18903	0.00206816	0.0105978	0.00696044	HAMP/S100A12/SYK	3
GO:0048661	positive regulation of smooth muscle cell proliferation	4/104	98/18903	0.00210154	0.0107055	0.00703116	AIF1/CYBA/TGFB1/THBS1	4
GO:1990868	response to chemokine	4/104	98/18903	0.00210154	0.0107055	0.00703116	CCL3/CCR1/CX3CR1/LYN	4
GO:1990869	cellular response to chemokine	4/104	98/18903	0.00210154	0.0107055	0.00703116	CCL3/CCR1/CX3CR1/LYN	4
GO:0002701	negative regulation of production of molecular mediator of immune response	3/104	47/18903	0.00220041	0.0110788	0.00727634	LILRB1/LILRB4/TGFB1	3
GO:0036230	granulocyte activation	3/104	47/18903	0.00220041	0.0110788	0.00727634	CCL3/ITGB2/SYK	3
GO:0042269	regulation of natural killer cell mediated cytotoxicity	3/104	47/18903	0.00220041	0.0110788	0.00727634	HLA-B/LGALS9/LILRB1	3
GO:0045646	regulation of erythrocyte differentiation	3/104	47/18903	0.00220041	0.0110788	0.00727634	B2M/LYN/NCKAP1L	3
GO:0046633	alpha-beta T cell proliferation	3/104	47/18903	0.00220041	0.0110788	0.00727634	LGALS9/PTPRC/SYK	3
GO:1902622	regulation of neutrophil migration	3/104	47/18903	0.00220041	0.0110788	0.00727634	C3AR1/CD74/NCKAP1L	3
GO:0006875	cellular metal ion homeostasis	8/104	420/18903	0.00223401	0.0110808	0.00727768	CCL3/CCR1/CYBA/HAMP/LYN/PTPRC/S100A9/SLC11A1	8
GO:0002357	defense response to tumor cell	2/104	13/18903	0.00224773	0.0110808	0.00727768	ABI3/LAPTM5	2
GO:0002430	complement receptor mediated signaling pathway	2/104	13/18903	0.00224773	0.0110808	0.00727768	C3AR1/FPR1	2
GO:0002664	regulation of T cell tolerance induction	2/104	13/18903	0.00224773	0.0110808	0.00727768	HLA-B/LILRB4	2
GO:0002863	positive regulation of inflammatory response to antigenic stimulus	2/104	13/18903	0.00224773	0.0110808	0.00727768	C3/FCGR1A	2
GO:0032621	interleukin-18 production	2/104	13/18903	0.00224773	0.0110808	0.00727768	CD84/TLR2	2
GO:0032661	regulation of interleukin-18 production	2/104	13/18903	0.00224773	0.0110808	0.00727768	CD84/TLR2	2
GO:0060100	positive regulation of "phagocytosis " engulfment	2/104	13/18903	0.00224773	0.0110808	0.00727768	C3/NCKAP1L	2
GO:0070486	leukocyte aggregation	2/104	13/18903	0.00224773	0.0110808	0.00727768	MSN/S100A9	2
GO:1903265	positive regulation of tumor necrosis factor-mediated signaling pathway	2/104	13/18903	0.00224773	0.0110808	0.00727768	CASP1/LAPTM5	2
GO:1905155	positive regulation of membrane invagination	2/104	13/18903	0.00224773	0.0110808	0.00727768	C3/NCKAP1L	2
GO:0001776	leukocyte homeostasis	4/104	100/18903	0.00226226	0.0111103	0.00729704	CD74/LGALS9/LYN/NCKAP1L	4
GO:0030316	osteoclast differentiation	4/104	100/18903	0.00226226	0.0111103	0.00729704	CCL3/CCR1/LILRB1/LILRB4	4
GO:0001959	regulation of cytokine-mediated signaling pathway	5/104	167/18903	0.00230614	0.0113044	0.00742454	CASP1/CD74/LAPTM5/PTPRC/SYK	5
GO:0002673	regulation of acute inflammatory response	3/104	48/18903	0.00233779	0.0113951	0.00748407	ALOX5AP/C3/FCGR1A	3
GO:0006953	acute-phase response	3/104	48/18903	0.00233779	0.0113951	0.00748407	CD163/HAMP/SERPINA1	3
GO:0045581	negative regulation of T cell differentiation	3/104	48/18903	0.00233779	0.0113951	0.00748407	CD74/FGL2/LILRB4	3
GO:0002262	myeloid cell homeostasis	5/104	169/18903	0.00242832	0.0118142	0.00775934	B2M/HAMP/HCLS1/LYN/NCKAP1L	5
GO:0033628	regulation of cell adhesion mediated by integrin	3/104	49/18903	0.00248038	0.0120449	0.00791086	LYN/NCKAP1L/SYK	3
GO:0070167	regulation of biomineral tissue development	4/104	103/18903	0.00251894	0.0122094	0.00801887	CCL3/CCR1/TGFB1/TMEM119	4
GO:0032736	positive regulation of interleukin-13 production	2/104	14/18903	0.00261296	0.0125249	0.00822608	IL17RA/LGALS9	2
GO:0033004	negative regulation of mast cell activation	2/104	14/18903	0.00261296	0.0125249	0.00822608	CD84/LGALS9	2
GO:0043374	CD8-positive alpha-beta T cell differentiation	2/104	14/18903	0.00261296	0.0125249	0.00822608	LILRB4/NCKAP1L	2
GO:0045059	positive thymic T cell selection	2/104	14/18903	0.00261296	0.0125249	0.00822608	CD74/PTPRC	2
GO:0051764	actin crosslink formation	2/104	14/18903	0.00261296	0.0125249	0.00822608	AIF1/LCP1	2
GO:1904044	response to aldosterone	2/104	14/18903	0.00261296	0.0125249	0.00822608	CYBA/CYBB	2
GO:0007259	receptor signaling pathway via JAK-STAT	5/104	172/18903	0.00262034	0.0125371	0.00823413	HAMP/HCLS1/HES1/LYN/PTPRC	5
GO:0007200	phospholipase C-activating G protein-coupled receptor signaling pathway	4/104	105/18903	0.00270077	0.0128745	0.00845572	C3AR1/CX3CR1/FPR1/LPAR6	4
GO:0110149	regulation of biomineralization	4/104	105/18903	0.00270077	0.0128745	0.00845572	CCL3/CCR1/TGFB1/TMEM119	4
GO:0031214	biomineral tissue development	5/104	174/18903	0.00275433	0.0131058	0.00860761	CCL3/CCR1/SPP1/TGFB1/TMEM119	5
GO:0002715	regulation of natural killer cell mediated immunity	3/104	51/18903	0.00278144	0.0131864	0.0086606	HLA-B/LGALS9/LILRB1	3
GO:0045058	T cell selection	3/104	51/18903	0.00278144	0.0131864	0.0086606	CD74/PTPRC/SYK	3
GO:0014013	regulation of gliogenesis	4/104	107/18903	0.00289141	0.0136417	0.0089596	HES1/LYN/TGFB1/TLR2	4
GO:0062207	regulation of pattern recognition receptor signaling pathway	4/104	107/18903	0.00289141	0.0136417	0.0089596	CD14/CYBA/LYN/TLR2	4
GO:1902905	positive regulation of supramolecular fiber organization	5/104	176/18903	0.00289321	0.0136417	0.0089596	HCK/NCKAP1L/PLEK/SCIN/TGFBR1	5
GO:0010543	regulation of platelet activation	3/104	52/18903	0.00294003	0.0138373	0.00908808	LYN/PLEK/SYK	3
GO:0006816	calcium ion transport	8/104	440/18903	0.00297226	0.0138876	0.00912108	CCL3/CCR1/CD84/CYBA/HES1/LILRB1/LYN/PTPRC	8
GO:0045936	negative regulation of phosphate metabolic process	8/104	440/18903	0.00297226	0.0138876	0.00912108	LILRB4/LYN/NCKAP1L/NIBAN1/PLEK/PTPRC/SAMSN1/TGFB1	8
GO:0002517	T cell tolerance induction	2/104	15/18903	0.00300416	0.0138876	0.00912108	HLA-B/LILRB4	2
GO:0002864	regulation of acute inflammatory response to antigenic stimulus	2/104	15/18903	0.00300416	0.0138876	0.00912108	C3/FCGR1A	2
GO:0010832	negative regulation of myotube differentiation	2/104	15/18903	0.00300416	0.0138876	0.00912108	BHLHE41/TMEM119	2
GO:0045579	positive regulation of B cell differentiation	2/104	15/18903	0.00300416	0.0138876	0.00912108	NCKAP1L/SYK	2
GO:0046007	negative regulation of activated T cell proliferation	2/104	15/18903	0.00300416	0.0138876	0.00912108	LGALS9/LILRB4	2
GO:0060099	regulation of "phagocytosis " engulfment	2/104	15/18903	0.00300416	0.0138876	0.00912108	C3/NCKAP1L	2
GO:1902563	regulation of neutrophil activation	2/104	15/18903	0.00300416	0.0138876	0.00912108	ITGB2/SYK	2
GO:1905153	regulation of membrane invagination	2/104	15/18903	0.00300416	0.0138876	0.00912108	C3/NCKAP1L	2
GO:0010563	negative regulation of phosphorus metabolic process	8/104	441/18903	0.00301363	0.0139066	0.00913358	LILRB4/LYN/NCKAP1L/NIBAN1/PLEK/PTPRC/SAMSN1/TGFB1	8
GO:0042060	wound healing	8/104	442/18903	0.00305545	0.0140746	0.00924392	LYN/PLEK/SERPINA1/SLC11A1/SYK/TGFB1/TGFBR1/THBS1	8
GO:0048260	positive regulation of receptor-mediated endocytosis	3/104	53/18903	0.00310408	0.0142733	0.00937442	B2M/C3/SYK	3
GO:0048771	tissue remodeling	5/104	179/18903	0.00311095	0.0142796	0.00937857	HAMP/SPP1/SYK/TGFB1/TMEM119	5
GO:0110148	biomineralization	5/104	181/18903	0.00326253	0.014949	0.00981819	CCL3/CCR1/SPP1/TGFB1/TMEM119	5
GO:0030834	regulation of actin filament depolymerization	3/104	54/18903	0.00327366	0.0149735	0.00983432	CAPG/PLEK/SCIN	3
GO:0031532	actin cytoskeleton reorganization	4/104	111/18903	0.00329993	0.0150407	0.00987846	ABI3/HCK/HCLS1/PLEK	4
GO:1901222	regulation of NIK/NF-kappaB signaling	4/104	111/18903	0.00329993	0.0150407	0.00987846	CD14/LAPTM5/LGALS9/TLR2	4
GO:0048259	regulation of receptor-mediated endocytosis	4/104	112/18903	0.00340788	0.0154303	0.0101343	APOC2/B2M/C3/SYK	4
GO:0044000	movement in host	5/104	183/18903	0.00341937	0.0154303	0.0101343	CD74/CH25H/HLA-DRB1/LGALS9/TRIM38	5
GO:0030852	regulation of granulocyte differentiation	2/104	16/18903	0.00342104	0.0154303	0.0101343	C1QC/HCLS1	2
GO:0045651	positive regulation of macrophage differentiation	2/104	16/18903	0.00342104	0.0154303	0.0101343	HCLS1/TGFB1	2
GO:0045779	negative regulation of bone resorption	2/104	16/18903	0.00342104	0.0154303	0.0101343	HAMP/TMEM119	2
GO:0051014	actin filament severing	2/104	16/18903	0.00342104	0.0154303	0.0101343	CAPG/SCIN	2
GO:2000107	negative regulation of leukocyte apoptotic process	3/104	55/18903	0.00344881	0.0155286	0.0101989	CD74/HCLS1/LILRB1	3
GO:0072507	divalent inorganic cation homeostasis	7/104	356/18903	0.00353186	0.0158751	0.0104264	CCL3/CCR1/CYBA/LYN/PTPRC/S100A9/SLC11A1	7
GO:0035710	CD4-positive alpha-beta T cell activation	4/104	115/18903	0.00374614	0.0167595	0.0110073	HLA-DRA/HLA-DRB1/LGALS9/NCKAP1L	4
GO:0045766	positive regulation of angiogenesis	5/104	187/18903	0.00374922	0.0167595	0.0110073	C3/C3AR1/CX3CR1/CYBB/THBS1	5
GO:1904018	positive regulation of vasculature development	5/104	187/18903	0.00374922	0.0167595	0.0110073	C3/C3AR1/CX3CR1/CYBB/THBS1	5
GO:0010038	response to metal ion	7/104	360/18903	0.00375443	0.0167595	0.0110073	ALOX5AP/B2M/CCND1/CD14/CYBB/HAMP/THBS1	7
GO:0032608	interferon-beta production	3/104	57/18903	0.00381608	0.0169763	0.0111497	LILRB1/TLR2/TRIM38	3
GO:0032648	regulation of interferon-beta production	3/104	57/18903	0.00381608	0.0169763	0.0111497	LILRB1/TLR2/TRIM38	3
GO:0010763	positive regulation of fibroblast migration	2/104	17/18903	0.00386331	0.0170986	0.01123	TGFB1/THBS1	2
GO:0036005	response to macrophage colony-stimulating factor	2/104	17/18903	0.00386331	0.0170986	0.01123	SPP1/TLR2	2
GO:0070206	protein trimerization	2/104	17/18903	0.00386331	0.0170986	0.01123	ALOX5AP/CD74	2
GO:0001961	positive regulation of cytokine-mediated signaling pathway	3/104	58/18903	0.0040083	0.0175608	0.0115336	CASP1/CD74/LAPTM5	3
GO:0006826	iron ion transport	3/104	58/18903	0.0040083	0.0175608	0.0115336	B2M/HAMP/SLC11A1	3
GO:0010803	regulation of tumor necrosis factor-mediated signaling pathway	3/104	58/18903	0.0040083	0.0175608	0.0115336	CASP1/LAPTM5/SYK	3
GO:0031529	ruffle organization	3/104	58/18903	0.0040083	0.0175608	0.0115336	ABI3/AIF1/PLEK	3
GO:0045620	negative regulation of lymphocyte differentiation	3/104	58/18903	0.0040083	0.0175608	0.0115336	CD74/FGL2/LILRB4	3
GO:0050732	negative regulation of peptidyl-tyrosine phosphorylation	3/104	58/18903	0.0040083	0.0175608	0.0115336	LILRB4/PTPRC/SAMSN1	3
GO:0031099	regeneration	5/104	192/18903	0.00419292	0.0183356	0.0120425	CCND1/HAMP/LCP1/SPP1/UCP2	5
GO:0010574	regulation of vascular endothelial growth factor production	3/104	59/18903	0.00420632	0.0183356	0.0120425	C3/C3AR1/TGFB1	3
GO:0030042	actin filament depolymerization	3/104	59/18903	0.00420632	0.0183356	0.0120425	CAPG/PLEK/SCIN	3
GO:0032604	granulocyte macrophage colony-stimulating factor production	2/104	18/18903	0.00433069	0.0186586	0.0122546	CD84/SYK	2
GO:0032645	regulation of granulocyte macrophage colony-stimulating factor production	2/104	18/18903	0.00433069	0.0186586	0.0122546	CD84/SYK	2
GO:0045780	positive regulation of bone resorption	2/104	18/18903	0.00433069	0.0186586	0.0122546	SPP1/SYK	2
GO:0046851	negative regulation of bone remodeling	2/104	18/18903	0.00433069	0.0186586	0.0122546	HAMP/TMEM119	2
GO:0050665	hydrogen peroxide biosynthetic process	2/104	18/18903	0.00433069	0.0186586	0.0122546	CYBA/CYBB	2
GO:0060391	positive regulation of SMAD protein signal transduction	2/104	18/18903	0.00433069	0.0186586	0.0122546	TGFB1/TGFBR1	2
GO:0150078	positive regulation of neuroinflammatory response	2/104	18/18903	0.00433069	0.0186586	0.0122546	CCL3/CTSC	2
GO:1903532	positive regulation of secretion by cell	6/104	278/18903	0.00437187	0.0188048	0.0123507	HLA-DRB1/ITGB2/SPP1/SYK/TGFB1/TLR2	6
GO:0045862	positive regulation of proteolysis	7/104	372/18903	0.00448662	0.0192158	0.0126206	CASP1/CTSC/LAPTM5/LGALS9/LYN/S100A9/SYK	7
GO:0031623	receptor internalization	4/104	121/18903	0.00448961	0.0192158	0.0126206	ITGB2/LILRB1/LILRB4/SYK	4
GO:0090100	positive regulation of transmembrane receptor protein serine/threonine kinase signaling pathway	4/104	121/18903	0.00448961	0.0192158	0.0126206	HES1/TGFB1/TGFBR1/THBS1	4
GO:0030865	cortical cytoskeleton organization	3/104	61/18903	0.00461997	0.0197196	0.0129514	LCP1/NCKAP1L/PLEK	3
GO:0030278	regulation of ossification	4/104	122/18903	0.00462248	0.0197196	0.0129514	CCL3/CCR1/TGFB1/TMEM119	4
GO:0030282	bone mineralization	4/104	123/18903	0.00475798	0.0201979	0.0132656	CCL3/CCR1/TGFB1/TMEM119	4
GO:0002281	macrophage activation involved in immune response	2/104	19/18903	0.00482288	0.0201979	0.0132656	CX3CR1/SYK	2
GO:0002283	neutrophil activation involved in immune response	2/104	19/18903	0.00482288	0.0201979	0.0132656	ITGB2/SYK	2
GO:0002544	chronic inflammatory response	2/104	19/18903	0.00482288	0.0201979	0.0132656	S100A9/THBS1	2
GO:0006837	serotonin transport	2/104	19/18903	0.00482288	0.0201979	0.0132656	LILRB1/SYK	2
GO:0010759	positive regulation of macrophage chemotaxis	2/104	19/18903	0.00482288	0.0201979	0.0132656	C3AR1/THBS1	2
GO:0030889	negative regulation of B cell proliferation	2/104	19/18903	0.00482288	0.0201979	0.0132656	LYN/MNDA	2
GO:0032695	negative regulation of interleukin-12 production	2/104	19/18903	0.00482288	0.0201979	0.0132656	LILRB1/THBS1	2
GO:1902894	negative regulation of miRNA transcription	2/104	19/18903	0.00482288	0.0201979	0.0132656	LILRB4/TGFB1	2
GO:2000251	positive regulation of actin cytoskeleton reorganization	2/104	19/18903	0.00482288	0.0201979	0.0132656	HCK/HCLS1	2
GO:2000774	positive regulation of cellular senescence	2/104	19/18903	0.00482288	0.0201979	0.0132656	ABI3/B2M	2
GO:0022617	extracellular matrix disassembly	3/104	62/18903	0.00483569	0.0201979	0.0132656	CTSS/LCP1/TGFB1	3
GO:0070228	regulation of lymphocyte apoptotic process	3/104	62/18903	0.00483569	0.0201979	0.0132656	CD74/LGALS9/LYN	3
GO:0009746	response to hexose	5/104	199/18903	0.00487551	0.0203316	0.0133534	CYBA/HLA-DRB1/SLC2A5/THBS1/UCP2	5
GO:0051209	release of sequestered calcium ion into cytosol	4/104	124/18903	0.00489613	0.0203522	0.0133669	CCL3/CYBA/LYN/PTPRC	4
GO:0072676	lymphocyte migration	4/104	124/18903	0.00489613	0.0203522	0.0133669	AIF1/CCL3/CH25H/MSN	4
GO:0051283	negative regulation of sequestering of calcium ion	4/104	125/18903	0.00503695	0.0208227	0.013676	CCL3/CYBA/LYN/PTPRC	4
GO:0010573	vascular endothelial growth factor production	3/104	63/18903	0.0050574	0.0208227	0.013676	C3/C3AR1/TGFB1	3
GO:0032481	positive regulation of type I interferon production	3/104	63/18903	0.0050574	0.0208227	0.013676	CD14/SYK/TLR2	3
GO:0032623	interleukin-2 production	3/104	63/18903	0.0050574	0.0208227	0.013676	LAPTM5/LILRB4/PTPRC	3
GO:0032663	regulation of interleukin-2 production	3/104	63/18903	0.0050574	0.0208227	0.013676	LAPTM5/LILRB4/PTPRC	3
GO:0070542	response to fatty acid	3/104	63/18903	0.0050574	0.0208227	0.013676	HES1/TLR2/UCP2	3
GO:0035306	positive regulation of dephosphorylation	3/104	64/18903	0.00528516	0.0216417	0.0142138	PLEK/PTPRC/TGFB1	3
GO:0051701	biological process involved in interaction with host	5/104	203/18903	0.00529921	0.0216417	0.0142138	CD74/CH25H/HLA-DRB1/LGALS9/TRIM38	5
GO:1903828	negative regulation of protein localization	5/104	203/18903	0.00529921	0.0216417	0.0142138	ABI3/LILRB4/SP100/TGFB1/UCP2	5
GO:0051282	regulation of sequestering of calcium ion	4/104	127/18903	0.00532669	0.0216417	0.0142138	CCL3/CYBA/LYN/PTPRC	4
GO:0002643	regulation of tolerance induction	2/104	20/18903	0.00533962	0.0216417	0.0142138	HLA-B/LILRB4	2
GO:0032634	interleukin-5 production	2/104	20/18903	0.00533962	0.0216417	0.0142138	IL17RA/LILRB4	2
GO:0032674	regulation of interleukin-5 production	2/104	20/18903	0.00533962	0.0216417	0.0142138	IL17RA/LILRB4	2
GO:0045655	regulation of monocyte differentiation	2/104	20/18903	0.00533962	0.0216417	0.0142138	CD74/HLA-DRB1	2
GO:1903975	regulation of glial cell migration	2/104	20/18903	0.00533962	0.0216417	0.0142138	CCL3/CX3CR1	2
GO:2000629	negative regulation of miRNA metabolic process	2/104	20/18903	0.00533962	0.0216417	0.0142138	LILRB4/TGFB1	2
GO:0030218	erythrocyte differentiation	4/104	128/18903	0.00547566	0.022124	0.0145306	B2M/HCLS1/LYN/NCKAP1L	4
GO:0045471	response to ethanol	4/104	128/18903	0.00547566	0.022124	0.0145306	CCND1/CD14/CYBB/HAMP	4
GO:0007204	positive regulation of cytosolic calcium ion concentration	5/104	205/18903	0.00552056	0.0222708	0.0146271	C3AR1/CCR1/CX3CR1/FPR1/LPAR6	5
GO:0034284	response to monosaccharide	5/104	207/18903	0.00574838	0.0231539	0.0152071	CYBA/HLA-DRB1/SLC2A5/THBS1/UCP2	5
GO:0050878	regulation of body fluid levels	7/104	390/18903	0.00578151	0.0232513	0.015271	CCND1/CYBA/LYN/PLEK/SERPINA1/SYK/THBS1	7
GO:0007252	I-kappaB phosphorylation	2/104	21/18903	0.00588061	0.0233964	0.0153663	CX3CR1/TLR2	2
GO:0019370	leukotriene biosynthetic process	2/104	21/18903	0.00588061	0.0233964	0.0153663	ALOX5AP/SYK	2
GO:0030502	negative regulation of bone mineralization	2/104	21/18903	0.00588061	0.0233964	0.0153663	CCL3/CCR1	2
GO:0032616	interleukin-13 production	2/104	21/18903	0.00588061	0.0233964	0.0153663	IL17RA/LGALS9	2
GO:0032656	regulation of interleukin-13 production	2/104	21/18903	0.00588061	0.0233964	0.0153663	IL17RA/LGALS9	2
GO:0034755	iron ion transmembrane transport	2/104	21/18903	0.00588061	0.0233964	0.0153663	HAMP/SLC11A1	2
GO:0071636	positive regulation of transforming growth factor beta production	2/104	21/18903	0.00588061	0.0233964	0.0153663	LGALS9/THBS1	2
GO:0051208	sequestering of calcium ion	4/104	131/18903	0.00593923	0.0235935	0.0154957	CCL3/CYBA/LYN/PTPRC	4
GO:0042531	positive regulation of tyrosine phosphorylation of STAT protein	3/104	67/18903	0.00600513	0.0238188	0.0156437	HCLS1/HES1/LYN	3
GO:0071900	regulation of protein serine/threonine kinase activity	7/104	395/18903	0.00618647	0.0245007	0.0160916	CCND1/LYN/PTPRC/S100A12/SYK/TGFB1/THBS1	7
GO:0044089	positive regulation of cellular component biogenesis	8/104	498/18903	0.00621941	0.0245937	0.0161526	HCK/LCP1/MSN/NCKAP1L/PLEK/SYK/TGFB1/TGFBR1	8
GO:0035303	regulation of dephosphorylation	4/104	133/18903	0.00626239	0.024726	0.0162395	NCKAP1L/PLEK/PTPRC/TGFB1	4
GO:0030003	cellular cation homeostasis	8/104	499/18903	0.00629254	0.0248073	0.016293	CCL3/CCR1/CYBA/HAMP/LYN/PTPRC/S100A9/SLC11A1	8
GO:0002223	stimulatory C-type lectin receptor signaling pathway	2/104	22/18903	0.00644558	0.0251059	0.016489	LYN/SYK	2
GO:0002902	regulation of B cell apoptotic process	2/104	22/18903	0.00644558	0.0251059	0.016489	CD74/LYN	2
GO:0033630	positive regulation of cell adhesion mediated by integrin	2/104	22/18903	0.00644558	0.0251059	0.016489	NCKAP1L/SYK	2
GO:0034104	negative regulation of tissue remodeling	2/104	22/18903	0.00644558	0.0251059	0.016489	HAMP/TMEM119	2
GO:0045061	thymic T cell selection	2/104	22/18903	0.00644558	0.0251059	0.016489	CD74/PTPRC	2
GO:0071404	cellular response to low-density lipoprotein particle stimulus	2/104	22/18903	0.00644558	0.0251059	0.016489	ITGB2/SYK	2
GO:1990840	response to lectin	2/104	22/18903	0.00644558	0.0251059	0.016489	LYN/SYK	2
GO:1990858	cellular response to lectin	2/104	22/18903	0.00644558	0.0251059	0.016489	LYN/SYK	2
GO:2000401	regulation of lymphocyte migration	3/104	69/18903	0.0065161	0.0253426	0.0166445	AIF1/CCL3/MSN	3
GO:0051607	defense response to virus	6/104	304/18903	0.0067027	0.0260293	0.0170956	CASP1/FGL2/LILRB1/PTPRC/TLR2/TRIM38	6
GO:0002294	CD4-positive alpha-beta T cell differentiation involved in immune response	3/104	70/18903	0.006781	0.0262941	0.0172695	HLA-DRA/HLA-DRB1/LGALS9	3
GO:0140546	defense response to symbiont	6/104	305/18903	0.00680738	0.026357	0.0173108	CASP1/FGL2/LILRB1/PTPRC/TLR2/TRIM38	6
GO:0034504	protein localization to nucleus	6/104	306/18903	0.00691324	0.0267271	0.0175538	GBP2/HCLS1/LILRB4/SP100/SYK/TGFB1	6
GO:0034101	erythrocyte homeostasis	4/104	137/18903	0.00694337	0.0268037	0.0176041	B2M/HCLS1/LYN/NCKAP1L	4
GO:0045723	positive regulation of fatty acid biosynthetic process	2/104	23/18903	0.00703426	0.0270232	0.0177483	APOC2/CD74	2
GO:0002287	alpha-beta T cell activation involved in immune response	3/104	71/18903	0.00705224	0.0270232	0.0177483	HLA-DRA/HLA-DRB1/LGALS9	3
GO:0002293	alpha-beta T cell differentiation involved in immune response	3/104	71/18903	0.00705224	0.0270232	0.0177483	HLA-DRA/HLA-DRB1/LGALS9	3
GO:0032715	negative regulation of interleukin-6 production	3/104	71/18903	0.00705224	0.0270232	0.0177483	CD84/LILRB4/NCKAP1L	3
GO:0070527	platelet aggregation	3/104	71/18903	0.00705224	0.0270232	0.0177483	LYN/PLEK/SYK	3
GO:0071331	cellular response to hexose stimulus	4/104	138/18903	0.00712095	0.0272463	0.0178948	CYBA/HLA-DRB1/SLC2A5/UCP2	4
GO:0008277	regulation of G protein-coupled receptor signaling pathway	4/104	139/18903	0.00730152	0.0278961	0.0183216	C3/PLEK/RGS1/RGS10	4
GO:0071326	cellular response to monosaccharide stimulus	4/104	140/18903	0.00748508	0.0285554	0.0187546	CYBA/HLA-DRB1/SLC2A5/UCP2	4
GO:0072678	T cell migration	3/104	73/18903	0.00761383	0.029004	0.0190493	AIF1/CCL3/MSN	3
GO:0002922	positive regulation of humoral immune response	2/104	24/18903	0.00764637	0.0290428	0.0190747	C3/PTPRC	2
GO:0038095	Fc-epsilon receptor signaling pathway	2/104	24/18903	0.00764637	0.0290428	0.0190747	LYN/SYK	2
GO:0001889	liver development	4/104	141/18903	0.00767166	0.0290963	0.0191099	CCND1/HAMP/HES1/UCP2	4
GO:0038061	NIK/NF-kappaB signaling	4/104	142/18903	0.00786129	0.0297721	0.0195537	CD14/LAPTM5/LGALS9/TLR2	4
GO:0050688	regulation of defense response to virus	3/104	74/18903	0.00790426	0.0298912	0.019632	FGL2/LILRB1/TRIM38	3
GO:0050678	regulation of epithelial cell proliferation	7/104	414/18903	0.00792112	0.0299115	0.0196453	B2M/CCND1/CYBA/HES1/TGFB1/TGFBR1/THBS1	7
GO:0097191	extrinsic apoptotic signaling pathway	5/104	224/18903	0.00795964	0.0300133	0.0197121	PTPRC/SP100/TGFB1/TGFBR1/THBS1	5
GO:0010212	response to ionizing radiation	4/104	143/18903	0.00805397	0.0302811	0.019888	CCND1/CYBA/HAMP/PTPRC	4
GO:0055076	transition metal ion homeostasis	4/104	143/18903	0.00805397	0.0302811	0.019888	B2M/HAMP/S100A9/SLC11A1	4
GO:0007596	blood coagulation	5/104	225/18903	0.00810575	0.0303878	0.0199581	LYN/PLEK/SERPINA1/SYK/THBS1	5
GO:0033157	regulation of intracellular protein transport	5/104	225/18903	0.00810575	0.0303878	0.0199581	HCLS1/ITGB2/LCP1/SP100/TGFB1	5
GO:0061008	hepaticobiliary system development	4/104	144/18903	0.00824974	0.0308248	0.0202451	CCND1/HAMP/HES1/UCP2	4
GO:0032693	negative regulation of interleukin-10 production	2/104	25/18903	0.00828164	0.0308248	0.0202451	LILRB1/LILRB4	2
GO:0043302	positive regulation of leukocyte degranulation	2/104	25/18903	0.00828164	0.0308248	0.0202451	ITGB2/SYK	2
GO:0050860	negative regulation of T cell receptor signaling pathway	2/104	25/18903	0.00828164	0.0308248	0.0202451	LAPTM5/LILRB4	2
GO:1903077	negative regulation of protein localization to plasma membrane	2/104	25/18903	0.00828164	0.0308248	0.0202451	ABI3/TGFB1	2
GO:0010001	glial cell differentiation	5/104	227/18903	0.00840355	0.0312338	0.0205137	HES1/LYN/S100A9/TGFB1/TLR2	5
GO:0045089	positive regulation of innate immune response	4/104	145/18903	0.0084486	0.0313564	0.0205943	HCK/LYN/MNDA/SYK	4
GO:0045685	regulation of glial cell differentiation	3/104	76/18903	0.00850456	0.031519	0.0207011	HES1/TGFB1/TLR2	3
GO:0032720	negative regulation of tumor necrosis factor production	3/104	77/18903	0.00881448	0.0325747	0.0213944	LGALS9/LILRB1/LILRB4	3
GO:0045824	negative regulation of innate immune response	3/104	77/18903	0.00881448	0.0325747	0.0213944	HLA-B/LGALS9/LILRB1	3
GO:0050817	coagulation	5/104	230/18903	0.00886437	0.0327125	0.021485	LYN/PLEK/SERPINA1/SYK/THBS1	5
GO:0035821	modulation of process of another organism	2/104	26/18903	0.00893981	0.032851	0.0215759	S100A9/SYK	2
GO:0051016	barbed-end actin filament capping	2/104	26/18903	0.00893981	0.032851	0.0215759	CAPG/SCIN	2
GO:0060333	interferon-gamma-mediated signaling pathway	2/104	26/18903	0.00893981	0.032851	0.0215759	HCK/SP100	2
GO:0007599	hemostasis	5/104	231/18903	0.00902178	0.0330587	0.0217123	LYN/PLEK/SERPINA1/SYK/THBS1	5
GO:0050769	positive regulation of neurogenesis	5/104	231/18903	0.00902178	0.0330587	0.0217123	CX3CR1/HES1/LYN/TGFB1/TLR2	5
GO:1903556	negative regulation of tumor necrosis factor superfamily cytokine production	3/104	79/18903	0.00945403	0.0345938	0.0227205	LGALS9/LILRB1/LILRB4	3
GO:0071496	cellular response to external stimulus	6/104	328/18903	0.00955679	0.0347144	0.0227997	AIF1/CASP1/CYBA/LYN/PTPRC/UCP2	6
GO:0001783	B cell apoptotic process	2/104	27/18903	0.00962061	0.0347144	0.0227997	CD74/LYN	2
GO:0002407	dendritic cell chemotaxis	2/104	27/18903	0.00962061	0.0347144	0.0227997	CCR1/LGALS9	2
GO:0010884	positive regulation of lipid storage	2/104	27/18903	0.00962061	0.0347144	0.0227997	C3/MSR1	2
GO:0032682	negative regulation of chemokine production	2/104	27/18903	0.00962061	0.0347144	0.0227997	LGALS9/LILRB4	2
GO:0032753	positive regulation of interleukin-4 production	2/104	27/18903	0.00962061	0.0347144	0.0227997	LGALS9/SYK	2
GO:0034143	regulation of toll-like receptor 4 signaling pathway	2/104	27/18903	0.00962061	0.0347144	0.0227997	CD14/LYN	2
GO:0042832	defense response to protozoan	2/104	27/18903	0.00962061	0.0347144	0.0227997	GBP2/SLC11A1	2
GO:0050687	negative regulation of defense response to virus	2/104	27/18903	0.00962061	0.0347144	0.0227997	FGL2/TRIM38	2
GO:1904376	negative regulation of protein localization to cell periphery	2/104	27/18903	0.00962061	0.0347144	0.0227997	ABI3/TGFB1	2
GO:0051961	negative regulation of nervous system development	4/104	151/18903	0.00970794	0.0349809	0.0229748	B2M/HES1/SPP1/TLR2	4
GO:0070227	lymphocyte apoptotic process	3/104	80/18903	0.00978371	0.0352051	0.023122	CD74/LGALS9/LYN	3
GO:0009410	response to xenobiotic stimulus	7/104	432/18903	0.0098744	0.0354823	0.0233041	CCND1/CYBA/CYBB/LYN/NCKAP1L/S100A12/THBS1	7
GO:0071322	cellular response to carbohydrate stimulus	4/104	152/18903	0.00992903	0.0356293	0.0234006	CYBA/HLA-DRB1/SLC2A5/UCP2	4
GO:0001562	response to protozoan	2/104	28/18903	0.0103238	0.0368422	0.0241973	GBP2/SLC11A1	2
GO:0010758	regulation of macrophage chemotaxis	2/104	28/18903	0.0103238	0.0368422	0.0241973	C3AR1/THBS1	2
GO:0032801	receptor catabolic process	2/104	28/18903	0.0103238	0.0368422	0.0241973	LAPTM5/TGFB1	2
GO:0045830	positive regulation of isotype switching	2/104	28/18903	0.0103238	0.0368422	0.0241973	PTPRC/TGFB1	2
GO:0007584	response to nutrient	4/104	154/18903	0.010381	0.0368944	0.0242315	CCND1/CYBB/HAMP/SPP1	4
GO:0008360	regulation of cell shape	4/104	154/18903	0.010381	0.0368944	0.0242315	CCL3/HCK/ITGB2/MSN	4
GO:0045834	positive regulation of lipid metabolic process	4/104	154/18903	0.010381	0.0368944	0.0242315	APOC2/CD74/LYN/TGFB1	4
GO:0042509	regulation of tyrosine phosphorylation of STAT protein	3/104	82/18903	0.010463	0.0370845	0.0243564	HCLS1/HES1/LYN	3
GO:0046209	nitric oxide metabolic process	3/104	82/18903	0.010463	0.0370845	0.0243564	AIF1/CX3CR1/TLR2	3
GO:0032368	regulation of lipid transport	4/104	155/18903	0.0106119	0.0375097	0.0246356	APOC2/SPP1/SYK/THBS1	4
GO:2001236	regulation of extrinsic apoptotic signaling pathway	4/104	155/18903	0.0106119	0.0375097	0.0246356	PTPRC/SP100/TGFBR1/THBS1	4
GO:0032386	regulation of intracellular transport	6/104	336/18903	0.0106765	0.0376868	0.024752	HCLS1/ITGB2/LCP1/MSN/SP100/TGFB1	6
GO:0050848	regulation of calcium-mediated signaling	3/104	83/18903	0.0108127	0.0379613	0.0249322	CCL3/PLEK/SYK	3
GO:0061515	myeloid cell development	3/104	83/18903	0.0108127	0.0379613	0.0249322	LILRB1/NCKAP1L/TLR2	3
GO:0140029	exocytic process	3/104	83/18903	0.0108127	0.0379613	0.0249322	LYN/PLEK/SYK	3
GO:2001057	reactive nitrogen species metabolic process	3/104	83/18903	0.0108127	0.0379613	0.0249322	AIF1/CX3CR1/TLR2	3
GO:0001933	negative regulation of protein phosphorylation	6/104	338/18903	0.0109704	0.0384225	0.0252351	LILRB4/LYN/NIBAN1/PTPRC/SAMSN1/TGFB1	6
GO:0048732	gland development	7/104	441/18903	0.0109736	0.0384225	0.0252351	CCND1/HAMP/HES1/MSN/TGFB1/TGFBR1/UCP2	7
GO:0007263	nitric oxide mediated signal transduction	2/104	29/18903	0.011049	0.0385307	0.0253062	FPR1/THBS1	2
GO:0060037	pharyngeal system development	2/104	29/18903	0.011049	0.0385307	0.0253062	HES1/TGFBR1	2
GO:0097066	response to thyroid hormone	2/104	29/18903	0.011049	0.0385307	0.0253062	CTSS/HES1	2
GO:0010921	regulation of phosphatase activity	3/104	84/18903	0.0111691	0.0388971	0.0255469	NCKAP1L/PLEK/PTPRC	3
GO:0090330	regulation of platelet aggregation	2/104	30/18903	0.0117961	0.0408767	0.026847	LYN/SYK	2
GO:2000108	positive regulation of leukocyte apoptotic process	2/104	30/18903	0.0117961	0.0408767	0.026847	LGALS9/LYN	2
GO:0033002	muscle cell proliferation	5/104	247/18903	0.0118097	0.0408767	0.026847	AIF1/CYBA/TGFB1/TGFBR1/THBS1	5
GO:0051017	actin filament bundle assembly	4/104	160/18903	0.0118162	0.0408767	0.026847	AIF1/LCP1/PLEK/TGFBR1	4
GO:0051147	regulation of muscle cell differentiation	4/104	160/18903	0.0118162	0.0408767	0.026847	BHLHE41/HAMP/TGFB1/TMEM119	4
GO:0007260	tyrosine phosphorylation of STAT protein	3/104	86/18903	0.0119021	0.04101	0.0269346	HCLS1/HES1/LYN	3
GO:0033077	T cell differentiation in thymus	3/104	86/18903	0.0119021	0.04101	0.0269346	B2M/CD74/PTPRC	3
GO:0033273	response to vitamin	3/104	86/18903	0.0119021	0.04101	0.0269346	CCND1/HAMP/SPP1	3
GO:0009636	response to toxic substance	5/104	250/18903	0.0123909	0.0426378	0.0280037	ALOX5AP/CCL3/LYN/S100A9/TLR2	5
GO:0002220	innate immune response activating cell surface receptor signaling pathway	2/104	31/18903	0.0125648	0.0431221	0.0283217	LYN/SYK	2
GO:0060390	regulation of SMAD protein signal transduction	2/104	31/18903	0.0125648	0.0431221	0.0283217	TGFB1/TGFBR1	2
GO:0055072	iron ion homeostasis	3/104	88/18903	0.0126621	0.0433415	0.0284659	B2M/HAMP/SLC11A1	3
GO:1901879	regulation of protein depolymerization	3/104	88/18903	0.0126621	0.0433415	0.0284659	CAPG/PLEK/SCIN	3
GO:0045765	regulation of angiogenesis	6/104	349/18903	0.0126903	0.0433807	0.0284916	C3/C3AR1/CX3CR1/CYBB/SP100/THBS1	6
GO:0061572	actin filament bundle organization	4/104	164/18903	0.0128404	0.0438363	0.0287908	AIF1/LCP1/PLEK/TGFBR1	4
GO:0048678	response to axon injury	3/104	89/18903	0.0130524	0.0445014	0.0292277	AIF1/LYN/SPP1	3
GO:0031960	response to corticosteroid	4/104	165/18903	0.0131051	0.0446225	0.0293072	AIF1/CCND1/CYBA/CYBB	4
GO:0010165	response to X-ray	2/104	32/18903	0.0133548	0.0451182	0.0296328	CCND1/HAMP	2
GO:0043552	positive regulation of phosphatidylinositol 3-kinase activity	2/104	32/18903	0.0133548	0.0451182	0.0296328	LYN/TGFB1	2
GO:0051482	positive regulation of cytosolic calcium ion concentration involved in phospholipase C-activating G protein-coupled signaling pathway	2/104	32/18903	0.0133548	0.0451182	0.0296328	C3AR1/LPAR6	2
GO:0061099	negative regulation of protein tyrosine kinase activity	2/104	32/18903	0.0133548	0.0451182	0.0296328	LILRB4/PTPRC	2
GO:1901889	negative regulation of cell junction assembly	2/104	32/18903	0.0133548	0.0451182	0.0296328	THBS1/TLR2	2
GO:1990776	response to angiotensin	2/104	32/18903	0.0133548	0.0451182	0.0296328	CYBA/CYBB	2
GO:0030307	positive regulation of cell growth	4/104	167/18903	0.0136448	0.0460378	0.0302367	CYBA/HAMP/S100A9/TGFBR1	4
GO:1901342	regulation of vasculature development	6/104	355/18903	0.0137044	0.0461791	0.0303295	C3/C3AR1/CX3CR1/CYBB/SP100/THBS1	6
GO:0045577	regulation of B cell differentiation	2/104	33/18903	0.0141659	0.0474267	0.0311489	NCKAP1L/SYK	2
GO:0050858	negative regulation of antigen receptor-mediated signaling pathway	2/104	33/18903	0.0141659	0.0474267	0.0311489	LAPTM5/LILRB4	2
GO:0090279	regulation of calcium ion import	2/104	33/18903	0.0141659	0.0474267	0.0311489	CCL3/HES1	2
GO:1905476	negative regulation of protein localization to membrane	2/104	33/18903	0.0141659	0.0474267	0.0311489	ABI3/TGFB1	2
GO:2000191	regulation of fatty acid transport	2/104	33/18903	0.0141659	0.0474267	0.0311489	SYK/THBS1	2

## Sheet: OCT_black
ID	Description	GeneRatio	BgRatio	pvalue	p.adjust	qvalue	geneID	Count
GO:0001503	ossification	36/473	429/18903	2.44306e-10	1.10109e-06	8.92616e-07	ISG15/ID3/CCN1/DDR2/TGFB2/TNFAIP6/IGFBP5/RHOA/SOX2/REST/BMP2K/FGF2/SMAD1/SFRP2/RANBP3L/IL6ST/VCAN/ADGRV1/MSX2/ID4/HGF/TMEM38B/TNC/BAMBI/MDK/MMP14/FERMT2/CDH11/WWOX/TOB1/FSTL3/RRBP1/ZHX3/RUNX1/GPM6B/PHEX	36
GO:0033002	muscle cell proliferation	24/473	247/18903	1.5863e-08	2.65297e-05	2.15068e-05	JUN/DDR2/TGFB2/CALCRL/IGFBP5/RHOA/GNAI2/FGF2/SMAD1/HBEGF/PIM1/MAP3K5/TNFAIP3/SOD2/ELN/HGF/ANGPT1/PRKG1/IL18/IRAK4/FRS2/FOS/RUNX1/APLN	24
GO:0009612	response to mechanical stimulus	22/473	211/18903	1.7659e-08	2.65297e-05	2.15068e-05	JUN/TXNIP/DDR2/CHI3L1/BTG2/CASP8/RHOA/CXCL10/USP53/FGF2/ADGRV1/IRF1/TNFRSF10A/IL33/GSN/FAS/MDK/SLC38A2/MMP14/NFKBIA/FOS/MEIS2	22
GO:0045766	positive regulation of angiogenesis	20/473	187/18903	5.15714e-08	4.16407e-05	3.37568e-05	CHI3L1/RHOB/FGF2/SMAD1/SFRP2/ITGB8/HGF/HIPK2/AGO2/MDK/APLNR/ETS1/SP1/BTG1/ITGAX/STAT3/GRN/SPHK1/LRG1/RUNX1	20
GO:1904018	positive regulation of vasculature development	20/473	187/18903	5.15714e-08	4.16407e-05	3.37568e-05	CHI3L1/RHOB/FGF2/SMAD1/SFRP2/ITGB8/HGF/HIPK2/AGO2/MDK/APLNR/ETS1/SP1/BTG1/ITGAX/STAT3/GRN/SPHK1/LRG1/RUNX1	20
GO:0031589	cell-substrate adhesion	29/473	369/18903	6.00923e-08	4.16407e-05	3.37568e-05	PDPN/CCN1/GBP1/VCAM1/ANTXR1/MAP4K4/LIMS1/ITGA6/RHOA/FAM107A/BCL6/DAB2/ITGB8/ANGPT1/TLN1/ECM2/SORBS1/CD44/HSD17B12/MDK/ITGBL1/MMP14/FERMT2/MSLN/ITGAX/ID1/RAC2/ARHGAP6/GPM6B	29
GO:0001649	osteoblast differentiation	23/473	246/18903	6.46739e-08	4.16407e-05	3.37568e-05	ID3/CCN1/DDR2/TNFAIP6/IGFBP5/SOX2/REST/FGF2/SMAD1/SFRP2/RANBP3L/IL6ST/VCAN/MSX2/ID4/HGF/TNC/BAMBI/FERMT2/WWOX/TOB1/RRBP1/ZHX3	23
GO:0045667	regulation of osteoblast differentiation	17/473	141/18903	9.07532e-08	4.6925e-05	3.80406e-05	ID3/CCN1/DDR2/TNFAIP6/IGFBP5/REST/FGF2/SMAD1/SFRP2/RANBP3L/IL6ST/MSX2/HGF/BAMBI/FERMT2/TOB1/ZHX3	17
GO:0071560	cellular response to transforming growth factor beta stimulus	24/473	271/18903	9.37042e-08	4.6925e-05	3.80406e-05	JUN/DDR2/TGFB2/ZFP36L2/LIMS1/PAK2/SMAD1/DAB2/ITGB8/HIPK2/BAMBI/SOX6/PDE3A/SMAD9/FERMT2/ZFP36L1/FOS/WWOX/STAT3/SMURF2/YES1/LRG1/ID1/PPARA	24
GO:0071559	response to transforming growth factor beta	24/473	277/18903	1.41238e-07	6.3656e-05	5.16039e-05	JUN/DDR2/TGFB2/ZFP36L2/LIMS1/PAK2/SMAD1/DAB2/ITGB8/HIPK2/BAMBI/SOX6/PDE3A/SMAD9/FERMT2/ZFP36L1/FOS/WWOX/STAT3/SMURF2/YES1/LRG1/ID1/PPARA	24
GO:0070997	neuron death	28/473	368/18903	1.99402e-07	7.78344e-05	6.30979e-05	TNFRSF1B/JUN/HDGF/DDR2/BTG2/RAB29/TGFB2/CASP8/RHOA/REST/SLC7A11/IL6ST/MAP3K5/SOD2/PTPRZ1/HIPK2/CLN8/ANGPT1/NTRK2/UNC5B/FAS/MDK/RB1/FOS/GRN/CTSZ/FBXO7/PPARA	28
GO:1901214	regulation of neuron death	26/473	325/18903	2.07236e-07	7.78344e-05	6.30979e-05	TNFRSF1B/JUN/HDGF/DDR2/BTG2/RAB29/TGFB2/CASP8/RHOA/REST/SLC7A11/IL6ST/MAP3K5/SOD2/PTPRZ1/HIPK2/CLN8/ANGPT1/NTRK2/UNC5B/MDK/FOS/GRN/CTSZ/FBXO7/PPARA	26
GO:0097191	extrinsic apoptotic signaling pathway	21/473	224/18903	2.31243e-07	8.01702e-05	6.49915e-05	TNFRSF1B/LMNA/ATF3/TGFB2/ITGA6/CASP8/TMBIM1/PAK2/SFRP2/HMGB2/RIPK1/TNFAIP3/HGF/TNFRSF10A/IL33/UNC5B/FAS/LGALS3/PDIA3/WWOX/ICAM1	21
GO:1902893	regulation of miRNA transcription	11/473	61/18903	2.90032e-07	9.33697e-05	7.56919e-05	JUN/TGFB2/REST/FGF2/SMAD1/TEAD1/ETS1/FOS/STAT3/PPARA/APLN	11
GO:0061614	miRNA transcription	11/473	62/18903	3.44734e-07	0.000103581	8.39699e-05	JUN/TGFB2/REST/FGF2/SMAD1/TEAD1/ETS1/FOS/STAT3/PPARA/APLN	11
GO:0051017	actin filament bundle assembly	17/473	160/18903	5.69465e-07	0.000160411	0.00013004	WASF2/RHOA/FAM107A/PAK2/DPYSL3/EZR/ELN/ARHGEF10/SORBS1/SWAP70/USH1C/EPS8/FERMT2/GPR65/CGNL1/ID1/ARHGAP6	17
GO:0061572	actin filament bundle organization	17/473	164/18903	8.08317e-07	0.000214299	0.000173726	WASF2/RHOA/FAM107A/PAK2/DPYSL3/EZR/ELN/ARHGEF10/SORBS1/SWAP70/USH1C/EPS8/FERMT2/GPR65/CGNL1/ID1/ARHGAP6	17
GO:0019221	cytokine-mediated signaling pathway	32/473	496/18903	1.09243e-06	0.000273533	0.000221744	ISG15/TNFRSF1B/PADI2/LIMS1/NMI/CASP8/PARP9/CXCL10/ACSL1/LIFR/IL6ST/IRF1/RIPK1/CD24/TNFAIP3/ANGPT1/IL33/FAS/CD44/CASP4/IL18/PTPN6/IRAK4/OAS3/NFKBIA/SPPL2A/STAT5A/STAT3/SPHK1/JAK3/LSM14A/SAMHD1	32
GO:0030099	myeloid cell differentiation	28/473	407/18903	1.50562e-06	0.000357148	0.000289529	ISG15/WASF2/PABPC4/JUN/LBR/TNFAIP6/CASP8/INPP5D/BCL6/HMGB2/RIPK1/ITGB8/IKZF1/HIPK2/ETS1/PTPN6/RB1/NFKBIA/ZFP36L1/FOS/MEIS2/IRF8/STAT3/FSTL3/JAK3/GABPA/RUNX1/GAB3	28
GO:0045785	positive regulation of cell adhesion	31/473	484/18903	1.87601e-06	0.000406372	0.000329433	PDPN/ARID1A/CCN1/VCAM1/TGFB2/MAP4K4/LIMS1/RHOA/NCK1/SOX2/BCL6/SFRP2/DAB2/IL6ST/CD24/ANGPT1/DOCK8/ECM2/MAP3K8/CD44/HSD17B12/MDK/IL18/ETS1/PTPN6/FERMT2/YES1/LAMA1/FSTL3/JAK3/RUNX1	31
GO:1903706	regulation of hemopoiesis	28/473	413/18903	2.00232e-06	0.000406372	0.000329433	ISG15/ARID1A/ZFP36L2/TNFAIP6/CASP8/INPP5D/RHOA/BCL6/HMGB2/IRF1/RIPK1/TMEM176B/MDK/IL18/ETS1/PTPN6/RB1/MMP14/NFKBIA/ZFP36L1/FOS/MEIS2/STAT3/FSTL3/JAK3/GABPA/RUNX1/FBXO7	28
GO:0048660	regulation of smooth muscle cell proliferation	17/473	175/18903	2.00239e-06	0.000406372	0.000329433	JUN/DDR2/CALCRL/IGFBP5/RHOA/GNAI2/FGF2/HBEGF/MAP3K5/TNFAIP3/SOD2/ELN/PRKG1/IL18/IRAK4/FRS2/APLN	17
GO:1902895	positive regulation of miRNA transcription	9/473	47/18903	2.08639e-06	0.000406372	0.000329433	JUN/TGFB2/FGF2/SMAD1/TEAD1/ETS1/FOS/STAT3/APLN	9
GO:2000628	regulation of miRNA metabolic process	11/473	74/18903	2.16395e-06	0.000406372	0.000329433	JUN/TGFB2/REST/FGF2/SMAD1/TEAD1/ETS1/FOS/STAT3/PPARA/APLN	11
GO:0010586	miRNA metabolic process	12/473	90/18903	2.45003e-06	0.000416143	0.000337354	JUN/TGFB2/REST/FGF2/SMAD1/AGO2/TEAD1/ETS1/FOS/STAT3/PPARA/APLN	12
GO:0042060	wound healing	29/473	442/18903	2.52174e-06	0.000416143	0.000337354	PDPN/PAFAH2/PABPC4/CCN1/DDR2/PLA2G4A/TGFB2/RHOA/MYLK/ANXA5/FGF2/SLC7A11/IL6ST/HBEGF/MSX2/MAP3K5/TNFAIP3/IL33/TLN1/PRKG1/MYOF/CD44/AHNAK/PTPN6/ELK3/FERMT2/RAB27A/LRG1/PPARA	29
GO:1901215	negative regulation of neuron death	19/473	218/18903	2.59906e-06	0.000416143	0.000337354	TNFRSF1B/JUN/HDGF/BTG2/RHOA/REST/SLC7A11/IL6ST/SOD2/PTPRZ1/HIPK2/CLN8/ANGPT1/NTRK2/UNC5B/MDK/GRN/FBXO7/PPARA	19
GO:0051607	defense response to virus	23/473	304/18903	2.71544e-06	0.000416143	0.000337354	ISG15/IFI44L/GBP1/RSAD2/PARP9/DTX3L/CXCL10/DDX60/IRF2/IRF1/TNFAIP3/ZC3HAV1/IL33/IFIT3/TRIM34/TRIM22/ABCC9/OAS3/DNAJC3/ITGAX/LSM14A/SAMHD1/MX2	23
GO:0048659	smooth muscle cell proliferation	17/473	179/18903	2.73292e-06	0.000416143	0.000337354	JUN/DDR2/CALCRL/IGFBP5/RHOA/GNAI2/FGF2/HBEGF/MAP3K5/TNFAIP3/SOD2/ELN/PRKG1/IL18/IRAK4/FRS2/APLN	17
GO:0140546	defense response to symbiont	23/473	305/18903	2.8699e-06	0.000416143	0.000337354	ISG15/IFI44L/GBP1/RSAD2/PARP9/DTX3L/CXCL10/DDX60/IRF2/IRF1/TNFAIP3/ZC3HAV1/IL33/IFIT3/TRIM34/TRIM22/ABCC9/OAS3/DNAJC3/ITGAX/LSM14A/SAMHD1/MX2	23
GO:0044319	wound healing, spreading of cells	8/473	37/18903	2.95464e-06	0.000416143	0.000337354	PDPN/CCN1/RHOA/HBEGF/MSX2/CD44/FERMT2/LRG1	8
GO:0090505	epiboly involved in wound healing	8/473	37/18903	2.95464e-06	0.000416143	0.000337354	PDPN/CCN1/RHOA/HBEGF/MSX2/CD44/FERMT2/LRG1	8
GO:0048017	inositol lipid-mediated signaling	17/473	182/18903	3.42983e-06	0.00045837	0.000371586	TGFB2/PTPN13/FGF2/EZR/HGF/PREX2/ANGPT1/NTRK2/UNC5B/PLCE1/PIK3C2A/IL18/PTPN6/ZFP36L1/PIRT/ADAP2/PIK3IP1	17
GO:1904705	regulation of vascular associated smooth muscle cell proliferation	12/473	93/18903	3.48216e-06	0.00045837	0.000371586	JUN/DDR2/CALCRL/IGFBP5/RHOA/GNAI2/FGF2/MAP3K5/SOD2/PRKG1/FRS2/APLN	12
GO:1901342	regulation of vasculature development	25/473	355/18903	3.64353e-06	0.00045837	0.000371586	CHI3L1/TGFB2/RHOB/CXCL10/FGF2/SMAD1/SFRP2/SPARC/TNFAIP3/ITGB8/HGF/HIPK2/AGO2/MDK/APLNR/ETS1/SP1/BTG1/ITGAX/STAT3/GRN/SPHK1/LRG1/ID1/RUNX1	25
GO:0090504	epiboly	8/473	38/18903	3.66127e-06	0.00045837	0.000371586	PDPN/CCN1/RHOA/HBEGF/MSX2/CD44/FERMT2/LRG1	8
GO:1990874	vascular associated smooth muscle cell proliferation	12/473	95/18903	4.3671e-06	0.000527449	0.000427587	JUN/DDR2/CALCRL/IGFBP5/RHOA/GNAI2/FGF2/MAP3K5/SOD2/PRKG1/FRS2/APLN	12
GO:0003012	muscle system process	29/473	455/18903	4.4471e-06	0.000527449	0.000427587	TNFRSF1B/PDE4B/LMNA/CALCRL/IGFBP5/DES/RHOA/MYLK/PAK2/PDLIM5/IL6ST/ASPH/SNTB1/TMEM38B/GSN/PRKG1/MYOF/PLCE1/PIK3C2A/ARHGAP42/SPX/ABCC9/SSPN/TWF1/SYNM/SPHK1/DSC2/DTNA/PPARA	29
GO:2001236	regulation of extrinsic apoptotic signaling pathway	15/473	155/18903	8.35191e-06	0.000959083	0.000777499	LMNA/ATF3/ITGA6/TMBIM1/PAK2/SFRP2/HMGB2/RIPK1/TNFAIP3/HGF/UNC5B/LGALS3/PDIA3/WWOX/ICAM1	15
GO:0045765	regulation of angiogenesis	24/473	349/18903	8.51194e-06	0.000959083	0.000777499	CHI3L1/TGFB2/RHOB/CXCL10/FGF2/SMAD1/SFRP2/SPARC/TNFAIP3/ITGB8/HGF/HIPK2/AGO2/MDK/APLNR/ETS1/SP1/BTG1/ITGAX/STAT3/GRN/SPHK1/LRG1/RUNX1	24
GO:0007160	cell-matrix adhesion	19/473	238/18903	9.32744e-06	0.00101968	0.000826624	VCAM1/MAP4K4/LIMS1/ITGA6/RHOA/FAM107A/BCL6/ITGB8/TLN1/ECM2/SORBS1/CD44/ITGBL1/MMP14/FERMT2/MSLN/ITGAX/ARHGAP6/GPM6B	19
GO:2000630	positive regulation of miRNA metabolic process	9/473	56/18903	9.50225e-06	0.00101968	0.000826624	JUN/TGFB2/FGF2/SMAD1/TEAD1/ETS1/FOS/STAT3/APLN	9
GO:0002683	negative regulation of immune system process	28/473	449/18903	9.76171e-06	0.00102316	0.000829447	ISG15/PADI2/GBP1/TGFB2/NMI/TNFAIP6/INPP5D/BCL6/IRF1/TNFAIP3/EZR/TMEM176B/ANGPT1/IL33/MDK/PTPN6/OAS3/LGALS3/GRN/MILR1/YES1/SOCS6/FSTL3/LDLR/JAK3/SAMHD1/RUNX1/FBXO7	28
GO:0007265	Ras protein signal transduction	24/473	353/18903	1.02988e-05	0.00105362	0.000854133	PDPN/WASF2/JUN/RAP1A/TGFB2/RHOB/MAP4K4/RHOA/BCL6/FGF2/ERBIN/ARHGEF10/PLCE1/ARHGAP42/EPS8/CDK2/RAP1B/RB1/GPR65/KANK2/RAC2/ARHGAP6/OPHN1/LPAR4	24
GO:0003158	endothelium development	14/473	139/18903	1.05198e-05	0.00105362	0.000854133	PDPN/RAP1A/RHOB/RHOA/FSTL1/ARHGEF26/CXCL10/EZR/TJP2/RAP1B/BTG1/ITGAX/ICAM1/ID1	14
GO:0048015	phosphatidylinositol-mediated signaling	16/473	178/18903	1.08157e-05	0.0010597	0.000859069	TGFB2/PTPN13/FGF2/EZR/HGF/PREX2/ANGPT1/NTRK2/UNC5B/PLCE1/PIK3C2A/IL18/PTPN6/ZFP36L1/PIRT/PIK3IP1	16
GO:0042063	gliogenesis	22/473	310/18903	1.23519e-05	0.00118446	0.000960208	TNFRSF1B/TGFB2/RHOA/SOX2/FGF2/IL6ST/ID4/PTPRZ1/ARHGEF10/IL33/NTRK2/VIM/SOX6/PAX6/MDK/PPP1CC/RB1/MMP14/STAT3/GRN/GFAP/LDLR	22
GO:0032970	regulation of actin filament-based process	26/473	406/18903	1.27916e-05	0.00118945	0.000964248	PDPN/WASF2/PDE4B/RHOB/RHOQ/RHOA/FAM107A/NCK1/PAK2/RHOBTB3/ELN/ARHGEF10/GSN/ADD3/SWAP70/MDK/EPS8/TWF1/FERMT2/GPR65/CGNL1/DSC2/ID1/RAC2/ARHGAP6/GPM6B	26
GO:0010810	regulation of cell-substrate adhesion	18/473	222/18903	1.29316e-05	0.00118945	0.000964248	PDPN/CCN1/GBP1/MAP4K4/LIMS1/RHOA/FAM107A/BCL6/DAB2/TLN1/ECM2/HSD17B12/MDK/MMP14/FERMT2/RAC2/ARHGAP6/GPM6B	18
GO:0009615	response to virus	26/473	409/18903	1.45416e-05	0.00131078	0.00106261	ISG15/IFI44L/GBP1/RSAD2/NMI/PARP9/DTX3L/CXCL10/DDX60/IRF2/IRF1/TNFAIP3/ITGB8/ZC3HAV1/IL33/IFIT3/TRIM34/TRIM22/ABCC9/OAS3/DNAJC3/ITGAX/LSM14A/HNRNPUL1/SAMHD1/MX2	26
GO:0045669	positive regulation of osteoblast differentiation	10/473	75/18903	1.6922e-05	0.00147094	0.00119245	CCN1/DDR2/FGF2/SMAD1/SFRP2/IL6ST/MSX2/HGF/FERMT2/ZHX3	10
GO:0002011	morphogenesis of an epithelial sheet	9/473	60/18903	1.69712e-05	0.00147094	0.00119245	PDPN/CCN1/RHOA/HBEGF/MSX2/CD44/FERMT2/LAMA1/LRG1	9
GO:0010001	glial cell differentiation	18/473	227/18903	1.7496e-05	0.00148782	0.00120613	TNFRSF1B/RHOA/SOX2/FGF2/IL6ST/ID4/PTPRZ1/ARHGEF10/IL33/NTRK2/VIM/SOX6/PAX6/MDK/STAT3/GRN/GFAP/LDLR	18
GO:0007159	leukocyte cell-cell adhesion	26/473	414/18903	1.79472e-05	0.00149793	0.00121432	ARID1A/VCAM1/RHOA/NCK1/BCL6/SLC39A8/IL6ST/IRF1/CD24/EZR/DOCK8/MAP3K8/CD44/MDK/IL18/ETS1/PTPN6/LGALS3/YES1/SOCS6/LRG1/ICAM1/JAK3/RUNX1/RAC2/PPARA	26
GO:0030198	extracellular matrix organization	22/473	318/18903	1.83507e-05	0.00150375	0.00121905	TNFRSF1B/PDPN/CCN1/DDR2/TGFB2/ANTXR1/CRTAP/SLC39A8/SFRP2/AEBP1/ELN/MATN2/ECM2/TMEM38B/HSD17B12/RB1/MMP14/CRISPLD2/GFAP/LAMA1/RUNX1/GPM6B	22
GO:0045936	negative regulation of phosphate metabolic process	27/473	440/18903	1.87255e-05	0.00150706	0.00122173	SFN/JUN/DDR2/TGFB2/AIDA/KAT2B/GNAI2/NCK1/PAK2/PTPN13/SFRP2/TNFAIP3/HGF/ANGPT1/CDK5RAP2/SWAP70/PAX6/PTPN6/LRP6/RB1/DNAJC3/LGALS3/STAT3/MIDN/PIK3IP1/FBXO7/PPARA	27
GO:0043062	extracellular structure organization	22/473	319/18903	1.92611e-05	0.00151458	0.00122782	TNFRSF1B/PDPN/CCN1/DDR2/TGFB2/ANTXR1/CRTAP/SLC39A8/SFRP2/AEBP1/ELN/MATN2/ECM2/TMEM38B/HSD17B12/RB1/MMP14/CRISPLD2/GFAP/LAMA1/RUNX1/GPM6B	22
GO:0010563	negative regulation of phosphorus metabolic process	27/473	441/18903	1.9491e-05	0.00151458	0.00122782	SFN/JUN/DDR2/TGFB2/AIDA/KAT2B/GNAI2/NCK1/PAK2/PTPN13/SFRP2/TNFAIP3/HGF/ANGPT1/CDK5RAP2/SWAP70/PAX6/PTPN6/LRP6/RB1/DNAJC3/LGALS3/STAT3/MIDN/PIK3IP1/FBXO7/PPARA	27
GO:0001959	regulation of cytokine-mediated signaling pathway	15/473	167/18903	2.04794e-05	0.00156442	0.00126822	ISG15/PADI2/CASP8/PARP9/RIPK1/CD24/TNFAIP3/ANGPT1/CASP4/PTPN6/OAS3/SPPL2A/SPHK1/LSM14A/SAMHD1	15
GO:0045229	external encapsulating structure organization	22/473	321/18903	2.1205e-05	0.00159285	0.00129128	TNFRSF1B/PDPN/CCN1/DDR2/TGFB2/ANTXR1/CRTAP/SLC39A8/SFRP2/AEBP1/ELN/MATN2/ECM2/TMEM38B/HSD17B12/RB1/MMP14/CRISPLD2/GFAP/LAMA1/RUNX1/GPM6B	22
GO:0007044	cell-substrate junction assembly	11/473	95/18903	2.52287e-05	0.00186403	0.00151111	MAP4K4/LIMS1/ITGA6/RHOA/FAM107A/TLN1/SORBS1/MMP14/FERMT2/ARHGAP6/GPM6B	11
GO:0071356	cellular response to tumor necrosis factor	18/473	234/18903	2.62973e-05	0.00191165	0.00154971	TNFRSF1B/GBP1/VCAM1/CHI3L1/ZFP36L2/LIMS1/CASP8/ERBIN/RIPK1/MAP3K5/TNFAIP3/FAS/CASP4/NFKBIA/ZFP36L1/FOS/SPPL2A/SPHK1	18
GO:0051893	regulation of focal adhesion assembly	9/473	64/18903	2.89408e-05	0.00203806	0.00165219	MAP4K4/LIMS1/RHOA/FAM107A/TLN1/MMP14/FERMT2/ARHGAP6/GPM6B	9
GO:0090109	regulation of cell-substrate junction assembly	9/473	64/18903	2.89408e-05	0.00203806	0.00165219	MAP4K4/LIMS1/RHOA/FAM107A/TLN1/MMP14/FERMT2/ARHGAP6/GPM6B	9
GO:1902041	regulation of extrinsic apoptotic signaling pathway via death domain receptors	8/473	50/18903	3.08986e-05	0.00211	0.00171051	ATF3/TMBIM1/SFRP2/HMGB2/TNFAIP3/HGF/LGALS3/ICAM1	8
GO:1904707	positive regulation of vascular associated smooth muscle cell proliferation	8/473	50/18903	3.08986e-05	0.00211	0.00171051	JUN/DDR2/CALCRL/IGFBP5/GNAI2/FGF2/MAP3K5/FRS2	8
GO:0043524	negative regulation of neuron apoptotic process	14/473	154/18903	3.3627e-05	0.00221684	0.00179713	JUN/HDGF/BTG2/RHOA/IL6ST/SOD2/PTPRZ1/HIPK2/CLN8/ANGPT1/NTRK2/UNC5B/MDK/GRN	14
GO:0048661	positive regulation of smooth muscle cell proliferation	11/473	98/18903	3.3848e-05	0.00221684	0.00179713	JUN/DDR2/CALCRL/IGFBP5/GNAI2/FGF2/HBEGF/MAP3K5/IL18/IRAK4/FRS2	11
GO:0050673	epithelial cell proliferation	28/473	481/18903	3.39388e-05	0.00221684	0.00179713	SFN/JUN/TGFB2/IGFBP5/SOX2/FGF2/SFRP2/HMGB2/DAB2/SPARC/FABP7/TNFAIP3/HGF/PAX6/MDK/APLNR/SP1/FRS2/RB1/MMP14/ZFP36L1/STAT5A/STAT3/GRN/LRG1/ID1/HMGN1/APLN	28
GO:2001237	negative regulation of extrinsic apoptotic signaling pathway	11/473	99/18903	3.72355e-05	0.00239743	0.00194353	LMNA/ITGA6/TMBIM1/SFRP2/HMGB2/RIPK1/TNFAIP3/HGF/UNC5B/LGALS3/ICAM1	11
GO:0150115	cell-substrate junction organization	11/473	101/18903	4.48947e-05	0.00284986	0.00231029	MAP4K4/LIMS1/ITGA6/RHOA/FAM107A/TLN1/SORBS1/MMP14/FERMT2/ARHGAP6/GPM6B	11
GO:0060759	regulation of response to cytokine stimulus	15/473	179/18903	4.61477e-05	0.00288872	0.00234179	ISG15/PADI2/CASP8/PARP9/RIPK1/CD24/TNFAIP3/ANGPT1/CASP4/PTPN6/OAS3/SPPL2A/SPHK1/LSM14A/SAMHD1	15
GO:0051216	cartilage development	16/473	201/18903	4.85214e-05	0.0029957	0.00242852	CCN1/PRRX1/CHI3L1/MBOAT2/EFEMP1/FGF2/SMAD1/SFRP2/MSX2/ITGB8/TRPS1/SOX6/CD44/MDK/RB1/RUNX1	16
GO:0008625	extrinsic apoptotic signaling pathway via death domain receptors	10/473	85/18903	5.11272e-05	0.00303431	0.00245982	ATF3/CASP8/TMBIM1/SFRP2/HMGB2/TNFAIP3/HGF/TNFRSF10A/LGALS3/ICAM1	10
GO:0048041	focal adhesion assembly	10/473	85/18903	5.11272e-05	0.00303431	0.00245982	MAP4K4/LIMS1/RHOA/FAM107A/TLN1/SORBS1/MMP14/FERMT2/ARHGAP6/GPM6B	10
GO:0032956	regulation of actin cytoskeleton organization	23/473	365/18903	5.16192e-05	0.00303431	0.00245982	WASF2/RHOB/RHOQ/RHOA/FAM107A/NCK1/PAK2/RHOBTB3/ELN/ARHGEF10/GSN/ADD3/SWAP70/MDK/EPS8/TWF1/FERMT2/GPR65/CGNL1/ID1/RAC2/ARHGAP6/GPM6B	23
GO:0007178	transmembrane receptor protein serine/threonine kinase signaling pathway	24/473	390/18903	5.18397e-05	0.00303431	0.00245982	JUN/CCN1/TGFB2/TNFAIP6/FSTL1/SMAD1/SFRP2/DAB2/MSX2/ITGB8/HIPK2/VIM/BAMBI/SMAD9/FERMT2/FOS/STAT3/TOB1/SMURF2/FSTL3/LRG1/ID1/TGIF2/PPARA	24
GO:1902105	regulation of leukocyte differentiation	21/473	317/18903	5.33128e-05	0.00303498	0.00246036	ARID1A/ZFP36L2/TNFAIP6/CASP8/INPP5D/RHOA/BCL6/IRF1/RIPK1/TMEM176B/MDK/IL18/PTPN6/RB1/MMP14/ZFP36L1/FOS/FSTL3/JAK3/RUNX1/FBXO7	21
GO:0150116	regulation of cell-substrate junction organization	9/473	69/18903	5.3327e-05	0.00303498	0.00246036	MAP4K4/LIMS1/RHOA/FAM107A/TLN1/MMP14/FERMT2/ARHGAP6/GPM6B	9
GO:0045639	positive regulation of myeloid cell differentiation	11/473	103/18903	5.38714e-05	0.00303498	0.00246036	ISG15/CASP8/INPP5D/HMGB2/RIPK1/ETS1/RB1/ZFP36L1/FOS/STAT3/RUNX1	11
GO:0014065	phosphatidylinositol 3-kinase signaling	13/473	145/18903	7.36241e-05	0.00409659	0.00332098	TGFB2/PTPN13/FGF2/HGF/PREX2/ANGPT1/NTRK2/UNC5B/PIK3C2A/IL18/PTPN6/ZFP36L1/PIK3IP1	13
GO:0034612	response to tumor necrosis factor	18/473	254/18903	7.68473e-05	0.00422379	0.00342409	TNFRSF1B/GBP1/VCAM1/CHI3L1/ZFP36L2/LIMS1/CASP8/ERBIN/RIPK1/MAP3K5/TNFAIP3/FAS/CASP4/NFKBIA/ZFP36L1/FOS/SPPL2A/SPHK1	18
GO:1903053	regulation of extracellular matrix organization	8/473	57/18903	8.16068e-05	0.00443135	0.00359235	TNFRSF1B/PDPN/DDR2/ANTXR1/AEBP1/RB1/LAMA1/RUNX1	8
GO:0007015	actin filament organization	26/473	454/18903	8.42453e-05	0.00452016	0.00366435	WASF2/ENAH/RHOB/RHOA/FAM107A/NCK1/PAK2/RHOBTB3/DPYSL3/EZR/ELN/ARHGEF10/GSN/NEBL/SORBS1/ADD3/SWAP70/USH1C/EPS8/TWF1/FERMT2/GPR65/CGNL1/ID1/RAC2/ARHGAP6	26
GO:0007163	establishment or maintenance of cell polarity	17/473	234/18903	8.91923e-05	0.00472929	0.00383389	DOCK7/LMNA/RHOB/RHOQ/PARD3B/RHOA/ERBIN/RHOBTB3/DOCK2/DOCK8/CDK5RAP2/GSN/PAX6/RAP1B/LAMA1/RAC2/OPHN1	17
GO:0051056	regulation of small GTPase mediated signal transduction	20/473	305/18903	9.18942e-05	0.0048159	0.0039041	TGFB2/MAP4K4/BCL6/ERBIN/DOCK2/ARHGEF10/PREX2/DOCK8/PLCE1/SWAP70/ARHGAP42/EPS8/FGD4/SPATA13/GPR65/CGNL1/KANK2/ARHGAP6/OPHN1/LPAR4	20
GO:0042326	negative regulation of phosphorylation	23/473	381/18903	9.8734e-05	0.00511487	0.00414647	SFN/JUN/DDR2/AIDA/KAT2B/NCK1/PAK2/PTPN13/SFRP2/TNFAIP3/HGF/ANGPT1/CDK5RAP2/PAX6/PTPN6/LRP6/RB1/DNAJC3/STAT3/MIDN/PIK3IP1/FBXO7/PPARA	23
GO:0045637	regulation of myeloid cell differentiation	16/473	214/18903	0.000102171	0.00518468	0.00420306	ISG15/TNFAIP6/CASP8/INPP5D/HMGB2/RIPK1/ETS1/RB1/NFKBIA/ZFP36L1/FOS/MEIS2/STAT3/FSTL3/GABPA/RUNX1	16
GO:1902042	negative regulation of extrinsic apoptotic signaling pathway via death domain receptors	6/473	31/18903	0.000102866	0.00518468	0.00420306	TMBIM1/SFRP2/HMGB2/TNFAIP3/HGF/ICAM1	6
GO:0045661	regulation of myoblast differentiation	9/473	75/18903	0.000103533	0.00518468	0.00420306	ID3/ARID1A/CXCL10/RANBP3L/MAP3K5/IL18/BTG1/ZFP36L1/DPF3	9
GO:0045445	myoblast differentiation	11/473	112/18903	0.000115898	0.00574014	0.00465336	ID3/ARID1A/REST/CXCL10/RANBP3L/MAP3K5/IL18/BTG1/RB1/ZFP36L1/DPF3	11
GO:0022604	regulation of cell morphogenesis	20/473	312/18903	0.000125015	0.0061244	0.00496486	PDPN/GBP1/RHOB/RHOQ/LIMS1/RHOA/DAB2/RHOBTB3/SPARC/EZR/CUX1/BAMBI/CD44/MDK/EPS8/FGD4/FGD6/FBXW8/FERMT2/RAC2	20
GO:0050678	regulation of epithelial cell proliferation	24/473	414/18903	0.000130438	0.00632135	0.00512452	SFN/JUN/TGFB2/SOX2/FGF2/SFRP2/HMGB2/DAB2/SPARC/TNFAIP3/PAX6/MDK/APLNR/SP1/FRS2/RB1/ZFP36L1/STAT5A/STAT3/GRN/LRG1/ID1/HMGN1/APLN	24
GO:0070371	ERK1 and ERK2 cascade	21/473	340/18903	0.000143352	0.00687328	0.00557195	JUN/CCN1/GBP1/RAP1A/DDR2/CHI3L1/ATF3/ZFP36L2/GNAI2/FGF2/DAB2/EZR/ANGPT1/PRXL2C/CD44/PTPN6/RAP1B/FRS2/FERMT2/ZFP36L1/ICAM1	21
GO:0045577	regulation of B cell differentiation	6/473	33/18903	0.000148322	0.00702908	0.00569825	ZFP36L2/INPP5D/BCL6/PTPN6/MMP14/ZFP36L1	6
GO:0031102	neuron projection regeneration	8/473	62/18903	0.000149721	0.00702908	0.00569825	JUN/PRRX1/DHFR/HGF/TNC/GRN/GFAP/PTPRS	8
GO:0010975	regulation of neuron projection development	25/473	446/18903	0.00016035	0.00745049	0.00603988	RAP1A/PRRX1/RAB29/ITGA6/RHOA/RYK/NCK1/TNIK/PAK2/PDLIM5/SFRP2/DAB2/DPYSL3/HGF/CUX1/NTRK2/VIM/MDK/TWF1/FBXW8/GRN/GFAP/PTPRS/ID1/FBXO7	25
GO:0022409	positive regulation of cell-cell adhesion	20/473	322/18903	0.000190524	0.00876216	0.00710321	PDPN/ARID1A/VCAM1/RHOA/NCK1/SOX2/BCL6/IL6ST/CD24/DOCK8/MAP3K8/CD44/MDK/IL18/ETS1/PTPN6/YES1/FSTL3/JAK3/RUNX1	20
GO:1901653	cellular response to peptide	22/473	373/18903	0.000193506	0.00880941	0.00714152	VCAM1/AHCYL1/DDR2/RHOQ/KAT2B/GNAI2/NCK1/KLF3/VIM/SORBS1/PIK3C2A/CASP4/SP1/RB1/ZFP36L1/FOS/STAT5A/STAT3/ICAM1/JAK3/SNX5/ID1	22
GO:0061448	connective tissue development	18/473	274/18903	0.000199293	0.00896617	0.00726859	CCN1/PRRX1/CHI3L1/MBOAT2/EFEMP1/FGF2/SMAD1/SFRP2/MSX2/ID4/ITGB8/TRPS1/SOX6/CD44/MDK/RB1/SPTLC2/RUNX1	18
GO:2001233	regulation of apoptotic signaling pathway	22/473	374/18903	0.000200928	0.00896617	0.00726859	LMNA/ATF3/ITGA6/TMBIM1/GNAI2/NCK1/PAK2/SFRP2/HMGB2/RIPK1/TNFAIP3/SOD2/HGF/UNC5B/FAS/CD44/RB1/LGALS3/PDIA3/WWOX/ICAM1/PTTG1IP	22
GO:0060395	SMAD protein signal transduction	9/473	82/18903	0.000207062	0.00914932	0.00741707	JUN/TGFB2/SMAD1/DAB2/HIPK2/VIM/SMAD9/FOS/TOB1	9
GO:0007266	Rho protein signal transduction	12/473	140/18903	0.00021147	0.00925335	0.00750141	PDPN/RHOB/RHOA/BCL6/ARHGEF10/ARHGAP42/EPS8/GPR65/KANK2/ARHGAP6/OPHN1/LPAR4	12
GO:0006936	muscle contraction	21/473	351/18903	0.000221747	0.00953947	0.00773335	PDE4B/CALCRL/DES/RHOA/MYLK/ASPH/SNTB1/TMEM38B/GSN/PRKG1/MYOF/PLCE1/PIK3C2A/ARHGAP42/SPX/ABCC9/SSPN/SYNM/SPHK1/DSC2/DTNA	21
GO:0031331	positive regulation of cellular catabolic process	24/473	429/18903	0.000222242	0.00953947	0.00773335	TNFRSF1B/YBX1/SH3GLB1/BTG2/ZFP36L2/ZBTB20/DTX3L/DAB2/ZC3HAV1/RNF19A/AGO2/IL33/PRXL2C/TRIM34/TRIM22/PIK3C2A/FBXW8/ZFP36L1/SPTLC2/METTL16/CALCOCO2/TOB1/FBXO7/PPARA	24
GO:0050767	regulation of neurogenesis	22/473	377/18903	0.000224724	0.00955501	0.00774595	TNFRSF1B/DOCK7/RYK/REST/FGF2/HMGB2/IL6ST/ID4/CUX1/PTPRZ1/CHD7/IL33/NTRK2/PAX6/MDK/PPP1CC/FBXW8/RB1/GFAP/PTPRS/LDLR/ID1	22
GO:0071496	cellular response to external stimulus	20/473	328/18903	0.000242917	0.010232	0.00829478	SH3GLB1/VCAM1/ATF3/CASP8/FAM107A/FGF2/SFRP2/IRF1/PIM1/MAP3K5/TNFRSF10A/IL33/FAS/SLC38A2/SP1/FOS/DSC2/KANK2/PPARA/PHEX	20
GO:0051402	neuron apoptotic process	17/473	255/18903	0.000250344	0.0104472	0.00846926	JUN/HDGF/BTG2/TGFB2/RHOA/IL6ST/SOD2/PTPRZ1/HIPK2/CLN8/ANGPT1/NTRK2/UNC5B/FAS/MDK/RB1/GRN	17
GO:0022612	gland morphogenesis	11/473	123/18903	0.000266242	0.0110087	0.00892443	TGFB2/IGFBP5/MSX2/ID4/TNFAIP3/HGF/TNC/PAX6/MDK/FRS2/LAMA1	11
GO:2001234	negative regulation of apoptotic signaling pathway	16/473	233/18903	0.000271294	0.0111157	0.00901111	LMNA/ITGA6/TMBIM1/GNAI2/SFRP2/HMGB2/RIPK1/TNFAIP3/SOD2/HGF/UNC5B/CD44/RB1/LGALS3/ICAM1/PTTG1IP	16
GO:0022407	regulation of cell-cell adhesion	26/473	490/18903	0.000281949	0.0114482	0.00928066	PDPN/ARID1A/VCAM1/RHOA/NCK1/SOX2/BCL6/IL6ST/IRF1/CD24/DOCK8/MAP3K8/PRKG1/SWAP70/CD44/MDK/IL18/ETS1/PTPN6/LGALS3/YES1/SOCS6/FSTL3/JAK3/RUNX1/PPARA	26
GO:0072089	stem cell proliferation	11/473	124/18903	0.000285716	0.0114975	0.00932068	SFN/PRRX1/FGF2/SFRP2/HMGB2/ID4/PIM1/ETV6/FERMT2/ZFP36L1/RUNX1	11
GO:1902903	regulation of supramolecular fiber organization	22/473	384/18903	0.000290143	0.0115723	0.00938133	WASF2/PDE4DIP/RHOA/NCK1/PAK2/AEBP1/ELN/ARHGEF10/CDK5RAP2/GSN/ADD3/SWAP70/EPS8/TWF1/RB1/FERMT2/GPR65/CGNL1/LDLR/ID1/ARHGAP6/MID1IP1	22
GO:0030509	BMP signaling pathway	13/473	167/18903	0.000303152	0.0119852	0.00971599	CCN1/TGFB2/TNFAIP6/FSTL1/SMAD1/SFRP2/MSX2/HIPK2/BAMBI/SMAD9/TOB1/SMURF2/FSTL3	13
GO:0050727	regulation of inflammatory response	23/473	414/18903	0.000329831	0.0128962	0.0104545	TNFRSF1B/NMI/TNFAIP6/CALCRL/BCL6/IL6ST/RIPK1/CDK19/TNFAIP3/HGF/IL33/TNC/MDK/CASP4/IL18/ETS1/RB1/NFKBIA/GRN/SPHK1/YES1/LDLR/PPARA	23
GO:0001654	eye development	22/473	388/18903	0.000334591	0.0128962	0.0104545	JUN/TGFB2/EFEMP1/SOX2/CC2D2A/FGF2/SLC7A11/HIPK2/CLN8/CHD7/NTRK2/VIM/USH1C/PAX6/FRS2/MEIS2/NKD1/STAT3/LAMA1/TGIF2/HMGN1/LIMK2	22
GO:0009409	response to cold	7/473	53/18903	0.00033478	0.0128962	0.0104545	ACOT11/CASP8/CXCL10/SOD2/DNAJC3/NFKBIA/FOS	7
GO:0002262	myeloid cell homeostasis	13/473	169/18903	0.00034029	0.0129974	0.0105366	ISG15/PDE4B/INPP5D/BCL6/SLC7A11/HMGB2/IKZF1/HIPK2/ETS1/RB1/ZFP36L1/STAT3/JAK3	13
GO:0014013	regulation of gliogenesis	10/473	107/18903	0.000352315	0.0132886	0.0107726	TNFRSF1B/IL6ST/ID4/PTPRZ1/IL33/MDK/PPP1CC/RB1/GFAP/LDLR	10
GO:0033627	cell adhesion mediated by integrin	9/473	88/18903	0.000353811	0.0132886	0.0107726	TGFB2/ITGA6/SFRP2/ITGB8/SWAP70/PTPN6/ITGBL1/ITGAX/ICAM1	9
GO:0007179	transforming growth factor beta receptor signaling pathway	15/473	216/18903	0.000370892	0.0136535	0.0110685	JUN/TGFB2/SMAD1/DAB2/ITGB8/HIPK2/BAMBI/SMAD9/FERMT2/FOS/STAT3/SMURF2/LRG1/ID1/PPARA	15
GO:0030218	erythrocyte differentiation	11/473	128/18903	0.000376063	0.0136535	0.0110685	ISG15/INPP5D/BCL6/HMGB2/IKZF1/HIPK2/ETS1/RB1/ZFP36L1/STAT3/JAK3	11
GO:0061351	neural precursor cell proliferation	12/473	149/18903	0.000376178	0.0136535	0.0110685	DOCK7/BTG2/RHOA/GNAI2/RYK/FGF2/ID4/PTPRZ1/EMX2/PAX6/MDK/FRS2	12
GO:0032231	regulation of actin filament bundle assembly	10/473	108/18903	0.000379763	0.0136535	0.0110685	WASF2/RHOA/PAK2/ARHGEF10/SWAP70/FERMT2/GPR65/CGNL1/ID1/ARHGAP6	10
GO:1902106	negative regulation of leukocyte differentiation	10/473	108/18903	0.000379763	0.0136535	0.0110685	TNFAIP6/INPP5D/BCL6/IRF1/TMEM176B/MDK/FSTL3/JAK3/RUNX1/FBXO7	10
GO:0150063	visual system development	22/473	392/18903	0.000384902	0.0136535	0.0110685	JUN/TGFB2/EFEMP1/SOX2/CC2D2A/FGF2/SLC7A11/HIPK2/CLN8/CHD7/NTRK2/VIM/USH1C/PAX6/FRS2/MEIS2/NKD1/STAT3/LAMA1/TGIF2/HMGN1/LIMK2	22
GO:1903131	mononuclear cell differentiation	25/473	473/18903	0.000389308	0.0136535	0.0110685	ARID1A/JUN/VCAM1/RSAD2/ZFP36L2/INPP5D/RHOA/BCL6/IRF1/DOCK2/ITGB8/IKZF1/TMEM176B/CHD7/MDK/IL18/PTPN6/MMP14/ZFP36L1/FOS/IRF8/STAT3/JAK3/RUNX1/FBXO7	25
GO:0070372	regulation of ERK1 and ERK2 cascade	19/473	315/18903	0.000394571	0.0136535	0.0110685	JUN/CCN1/GBP1/RAP1A/DDR2/CHI3L1/ATF3/GNAI2/FGF2/DAB2/EZR/ANGPT1/PRXL2C/CD44/PTPN6/RAP1B/FRS2/FERMT2/ICAM1	19
GO:0030522	intracellular receptor signaling pathway	17/473	266/18903	0.000408791	0.0136535	0.0110685	PADI2/ARID1A/ASXL2/KDM3A/RHOA/DDX60/DAB2/ERBIN/PIM1/TNFAIP3/FABP5/OAS3/NFKBIA/STAT3/KANK2/LSM14A/PPARA	17
GO:0043523	regulation of neuron apoptotic process	15/473	218/18903	0.000408918	0.0136535	0.0110685	JUN/HDGF/BTG2/TGFB2/RHOA/IL6ST/SOD2/PTPRZ1/HIPK2/CLN8/ANGPT1/NTRK2/UNC5B/MDK/GRN	15
GO:0035994	response to muscle stretch	5/473	26/18903	0.000408963	0.0136535	0.0110685	JUN/DDR2/GSN/NFKBIA/FOS	5
GO:1900151	regulation of nuclear-transcribed mRNA catabolic process, deadenylation-dependent decay	5/473	26/18903	0.000408963	0.0136535	0.0110685	YBX1/ZFP36L2/AGO2/ZFP36L1/TOB1	5
GO:0030038	contractile actin filament bundle assembly	10/473	109/18903	0.00040897	0.0136535	0.0110685	WASF2/RHOA/PAK2/ELN/ARHGEF10/SORBS1/FERMT2/GPR65/CGNL1/ARHGAP6	10
GO:0033209	tumor necrosis factor-mediated signaling pathway	10/473	109/18903	0.00040897	0.0136535	0.0110685	TNFRSF1B/LIMS1/CASP8/RIPK1/TNFAIP3/FAS/CASP4/NFKBIA/SPPL2A/SPHK1	10
GO:0043149	stress fiber assembly	10/473	109/18903	0.00040897	0.0136535	0.0110685	WASF2/RHOA/PAK2/ELN/ARHGEF10/SORBS1/FERMT2/GPR65/CGNL1/ARHGAP6	10
GO:1900153	positive regulation of nuclear-transcribed mRNA catabolic process, deadenylation-dependent decay	4/473	15/18903	0.000424293	0.0140609	0.0113988	ZFP36L2/AGO2/ZFP36L1/TOB1	4
GO:0050866	negative regulation of cell activation	15/473	221/18903	0.000472209	0.0151194	0.0122568	INPP5D/BCL6/IRF1/TNFAIP3/PRKG1/MDK/PTPN6/LGALS3/GRN/MILR1/SOCS6/LDLR/JAK3/RUNX1/FBXO7	15
GO:0010718	positive regulation of epithelial to mesenchymal transition	7/473	56/18903	0.000472284	0.0151194	0.0122568	PDPN/TGFB2/DAB2/BAMBI/MDK/FERMT2/LRG1	7
GO:0048880	sensory system development	22/473	398/18903	0.000472776	0.0151194	0.0122568	JUN/TGFB2/EFEMP1/SOX2/CC2D2A/FGF2/SLC7A11/HIPK2/CLN8/CHD7/NTRK2/VIM/USH1C/PAX6/FRS2/MEIS2/NKD1/STAT3/LAMA1/TGIF2/HMGN1/LIMK2	22
GO:0014066	regulation of phosphatidylinositol 3-kinase signaling	10/473	111/18903	0.000473005	0.0151194	0.0122568	TGFB2/PTPN13/FGF2/HGF/ANGPT1/NTRK2/UNC5B/IL18/PTPN6/PIK3IP1	10
GO:0030510	regulation of BMP signaling pathway	10/473	111/18903	0.000473005	0.0151194	0.0122568	CCN1/TNFAIP6/FSTL1/SFRP2/MSX2/HIPK2/BAMBI/TOB1/SMURF2/FSTL3	10
GO:0002695	negative regulation of leukocyte activation	14/473	198/18903	0.000481284	0.0152757	0.0123835	INPP5D/BCL6/IRF1/TNFAIP3/MDK/PTPN6/LGALS3/GRN/MILR1/SOCS6/LDLR/JAK3/RUNX1/FBXO7	14
GO:1905564	positive regulation of vascular endothelial cell proliferation	5/473	27/18903	0.000491679	0.0153819	0.0124696	FGF2/MDK/SP1/STAT3/APLN	5
GO:0097581	lamellipodium organization	9/473	92/18903	0.000492747	0.0153819	0.0124696	PDPN/WASF2/NCK1/PLCE1/ABLIM1/CD44/TWF1/SPATA13/RAC2	9
GO:0031098	stress-activated protein kinase signaling cascade	16/473	246/18903	0.000495194	0.0153819	0.0124696	TGFB2/AIDA/MAP4K4/MAP3K20/RHOA/TNIK/SFRP2/RIPK1/MAP3K5/EZR/HGF/HIPK2/FAS/IRAK4/ZFP36L1/SPHK1	16
GO:0010634	positive regulation of epithelial cell migration	13/473	176/18903	0.000502322	0.0153819	0.0124696	JUN/TGFB2/RHOB/MAP4K4/FGF2/HBEGF/SPARC/ANGPT1/PIK3C2A/ETS1/SP1/STAT5A/GRN	13
GO:0008360	regulation of cell shape	12/473	154/18903	0.00050742	0.0153819	0.0124696	PDPN/RHOB/RHOQ/RHOA/RHOBTB3/EZR/BAMBI/EPS8/FGD4/FGD6/FERMT2/RAC2	12
GO:0050729	positive regulation of inflammatory response	12/473	154/18903	0.00050742	0.0153819	0.0124696	NMI/IL6ST/RIPK1/CDK19/IL33/MDK/CASP4/IL18/ETS1/NFKBIA/GRN/LDLR	12
GO:0150077	regulation of neuroinflammatory response	6/473	41/18903	0.000508521	0.0153819	0.0124696	TNFRSF1B/IL33/IL18/GRN/SPHK1/LDLR	6
GO:0032608	interferon-beta production	7/473	57/18903	0.000526978	0.0156256	0.0126672	ISG15/NMI/ZBTB20/HMGB2/IRF1/OAS3/PTPRS	7
GO:0032648	regulation of interferon-beta production	7/473	57/18903	0.000526978	0.0156256	0.0126672	ISG15/NMI/ZBTB20/HMGB2/IRF1/OAS3/PTPRS	7
GO:0035196	miRNA processing	7/473	57/18903	0.000526978	0.0156256	0.0126672	SMAD1/RIPK1/SRSF3/HNRNPA2B1/AGO2/ZC3H10/STAT3	7
GO:0051960	regulation of nervous system development	24/473	456/18903	0.000537363	0.0158294	0.0128324	TNFRSF1B/DOCK7/RYK/REST/FGF2/HMGB2/IL6ST/ID4/HGF/CUX1/PTPRZ1/CHD7/IL33/NTRK2/PAX6/MDK/PPP1CC/FBXW8/RB1/ITGAX/GFAP/PTPRS/LDLR/ID1	24
GO:0007229	integrin-mediated signaling pathway	10/473	113/18903	0.000545147	0.0159544	0.0129337	ISG15/LIMS1/ITGA6/ERBIN/ITGB8/TLN1/ITGBL1/FERMT2/ITGAX/LAMA1	10
GO:0031053	primary miRNA processing	4/473	16/18903	0.000554594	0.0160513	0.0130123	SMAD1/SRSF3/HNRNPA2B1/STAT3	4
GO:0071772	response to BMP	13/473	178/18903	0.000559142	0.0160513	0.0130123	CCN1/TGFB2/TNFAIP6/FSTL1/SMAD1/SFRP2/MSX2/HIPK2/BAMBI/SMAD9/TOB1/SMURF2/FSTL3	13
GO:0071773	cellular response to BMP stimulus	13/473	178/18903	0.000559142	0.0160513	0.0130123	CCN1/TGFB2/TNFAIP6/FSTL1/SMAD1/SFRP2/MSX2/HIPK2/BAMBI/SMAD9/TOB1/SMURF2/FSTL3	13
GO:1903037	regulation of leukocyte cell-cell adhesion	21/473	377/18903	0.000571727	0.0163087	0.0132209	ARID1A/VCAM1/RHOA/NCK1/BCL6/IL6ST/IRF1/CD24/DOCK8/MAP3K8/CD44/MDK/IL18/ETS1/PTPN6/LGALS3/YES1/SOCS6/JAK3/RUNX1/PPARA	21
GO:1903707	negative regulation of hemopoiesis	10/473	114/18903	0.000584498	0.0165681	0.0134313	TNFAIP6/INPP5D/BCL6/IRF1/TMEM176B/MDK/FSTL3/JAK3/RUNX1/FBXO7	10
GO:1903039	positive regulation of leukocyte cell-cell adhesion	17/473	275/18903	0.000596723	0.0168089	0.0136265	ARID1A/VCAM1/RHOA/NCK1/BCL6/IL6ST/CD24/DOCK8/MAP3K8/CD44/MDK/IL18/ETS1/PTPN6/YES1/JAK3/RUNX1	17
GO:0034109	homotypic cell-cell adhesion	9/473	95/18903	0.000623997	0.0174206	0.0141224	PDPN/SLC7A11/IL6ST/TLN1/TJP2/PRKG1/PTPN6/DSC2/CD99	9
GO:0001938	positive regulation of endothelial cell proliferation	10/473	115/18903	0.000626169	0.0174206	0.0141224	JUN/FGF2/HMGB2/MDK/APLNR/SP1/STAT5A/STAT3/LRG1/APLN	10
GO:1901888	regulation of cell junction assembly	14/473	204/18903	0.00064754	0.0179047	0.0145148	RAP1A/MAP4K4/LIMS1/RHOA/FAM107A/PDLIM5/TLN1/NTRK2/APLNR/RAP1B/MMP14/FERMT2/ARHGAP6/GPM6B	14
GO:0034101	erythrocyte homeostasis	11/473	137/18903	0.000669596	0.0184016	0.0149176	ISG15/INPP5D/BCL6/HMGB2/IKZF1/HIPK2/ETS1/RB1/ZFP36L1/STAT3/JAK3	11
GO:0090257	regulation of muscle system process	16/473	256/18903	0.000761588	0.0205983	0.0166984	TNFRSF1B/PDE4B/LMNA/CALCRL/IGFBP5/RHOA/IL6ST/TMEM38B/PRKG1/PLCE1/ARHGAP42/SPX/TWF1/SPHK1/DSC2/PPARA	16
GO:1902107	positive regulation of leukocyte differentiation	13/473	184/18903	0.000763238	0.0205983	0.0166984	ARID1A/CASP8/INPP5D/RHOA/BCL6/RIPK1/MDK/IL18/RB1/MMP14/ZFP36L1/FOS/RUNX1	13
GO:1903708	positive regulation of hemopoiesis	13/473	184/18903	0.000763238	0.0205983	0.0166984	ARID1A/CASP8/INPP5D/RHOA/BCL6/RIPK1/MDK/IL18/RB1/MMP14/ZFP36L1/FOS/RUNX1	13
GO:0043410	positive regulation of MAPK cascade	25/473	496/18903	0.000774544	0.020779	0.0168449	JUN/RAP1A/DDR2/CHI3L1/TGFB2/GNAI2/RYK/TNIK/SOX2/FGF2/RIPK1/CD24/MAP3K5/HGF/HIPK2/ANGPT1/NTRK2/PRXL2C/PLCE1/CD44/RAP1B/FRS2/FERMT2/SPHK1/ICAM1	25
GO:0030865	cortical cytoskeleton organization	7/473	61/18903	0.000798156	0.0211605	0.0171542	RHOB/RHOQ/RHOA/RHOBTB3/EZR/TLN1/RAC2	7
GO:0070918	small regulatory ncRNA processing	7/473	61/18903	0.000798156	0.0211605	0.0171542	SMAD1/RIPK1/SRSF3/HNRNPA2B1/AGO2/ZC3H10/STAT3	7
GO:0007162	negative regulation of cell adhesion	18/473	308/18903	0.000803213	0.0211701	0.0171619	GBP1/MAP4K4/RHOA/FAM107A/BCL6/IRF1/ANGPT1/PRKG1/SWAP70/MDK/PTPN6/MMP14/LGALS3/SOCS6/JAK3/RUNX1/PPARA/ARHGAP6	18
GO:0045619	regulation of lymphocyte differentiation	14/473	210/18903	0.000860117	0.0225381	0.0182709	ARID1A/ZFP36L2/INPP5D/RHOA/BCL6/IRF1/MDK/IL18/PTPN6/MMP14/ZFP36L1/JAK3/RUNX1/FBXO7	14
GO:0014068	positive regulation of phosphatidylinositol 3-kinase signaling	8/473	80/18903	0.000867876	0.0226099	0.0183292	TGFB2/FGF2/HGF/ANGPT1/NTRK2/UNC5B/IL18/PTPN6	8
GO:0003159	morphogenesis of an endothelium	4/473	18/18903	0.000896166	0.0230801	0.0187103	RHOB/RHOA/CXCL10/ITGAX	4
GO:0061154	endothelial tube morphogenesis	4/473	18/18903	0.000896166	0.0230801	0.0187103	RHOB/RHOA/CXCL10/ITGAX	4
GO:0045446	endothelial cell differentiation	10/473	121/18903	0.00093094	0.0237415	0.0192465	PDPN/RAP1A/FSTL1/ARHGEF26/EZR/TJP2/RAP1B/BTG1/ICAM1/ID1	10
GO:0051494	negative regulation of cytoskeleton organization	12/473	165/18903	0.000935724	0.0237415	0.0192465	WASF2/KAT2B/PAK2/CDK5RAP2/GSN/ADD3/SWAP70/EPS8/TWF1/CGNL1/ARHGAP6/MID1IP1	12
GO:0014855	striated muscle cell proliferation	8/473	81/18903	0.000942335	0.0237415	0.0192465	TGFB2/FGF2/SMAD1/PIM1/HGF/ANGPT1/FOS/RUNX1	8
GO:0042098	T cell proliferation	14/473	212/18903	0.000942917	0.0237415	0.0192465	TNFRSF1B/VCAM1/NCK1/BCL6/IL6ST/IRF1/DOCK2/CD24/DOCK8/IL18/PTPN6/LGALS3/JAK3/RAC2	14
GO:0030514	negative regulation of BMP signaling pathway	7/473	63/18903	0.000969794	0.0242826	0.0196851	TNFAIP6/SFRP2/HIPK2/BAMBI/TOB1/SMURF2/FSTL3	7
GO:0043010	camera-type eye development	19/473	340/18903	0.000991566	0.0246906	0.0200159	JUN/TGFB2/EFEMP1/CC2D2A/FGF2/SLC7A11/HIPK2/CLN8/CHD7/NTRK2/VIM/USH1C/PAX6/FRS2/STAT3/LAMA1/TGIF2/HMGN1/LIMK2	19
GO:0048708	astrocyte differentiation	8/473	82/18903	0.00102182	0.0251475	0.0203863	IL6ST/ID4/VIM/PAX6/STAT3/GRN/GFAP/LDLR	8
GO:0050777	negative regulation of immune response	13/473	190/18903	0.00102666	0.0251475	0.0203863	ISG15/NMI/INPP5D/BCL6/TNFAIP3/IL33/PTPN6/OAS3/LGALS3/GRN/YES1/JAK3/SAMHD1	13
GO:0051302	regulation of cell division	13/473	190/18903	0.00102666	0.0251475	0.0203863	SFN/YBX1/SH3GLB1/TXNIP/TGFB2/RHOA/FGF2/SFRP2/KIF13A/PAX6/MDK/RBL2/RBL1	13
GO:0051403	stress-activated MAPK cascade	15/473	239/18903	0.00105585	0.0257228	0.0208527	TGFB2/AIDA/MAP4K4/MAP3K20/TNIK/SFRP2/RIPK1/MAP3K5/EZR/HGF/HIPK2/FAS/IRAK4/ZFP36L1/SPHK1	15
GO:0045646	regulation of erythrocyte differentiation	6/473	47/18903	0.00107027	0.025934	0.0210239	ISG15/INPP5D/HMGB2/ETS1/ZFP36L1/STAT3	6
GO:0003170	heart valve development	7/473	65/18903	0.00116922	0.0280301	0.0227232	TNFRSF1B/CCN1/MDM4/TGFB2/ELN/APLNR/RB1	7
GO:0006940	regulation of smooth muscle contraction	7/473	65/18903	0.00116922	0.0280301	0.0227232	CALCRL/RHOA/PRKG1/PLCE1/ARHGAP42/SPX/SPHK1	7
GO:0001952	regulation of cell-matrix adhesion	10/473	125/18903	0.0011948	0.0283617	0.0229919	MAP4K4/LIMS1/RHOA/FAM107A/BCL6/TLN1/MMP14/FERMT2/ARHGAP6/GPM6B	10
GO:0045598	regulation of fat cell differentiation	11/473	147/18903	0.00119773	0.0283617	0.0229919	ASXL2/ZFP36L2/SFRP2/MSX2/ID4/PIM1/SOD2/CCDC71L/WDFY2/FERMT2/ZFP36L1	11
GO:0002366	leukocyte activation involved in immune response	17/473	293/18903	0.00120193	0.0283617	0.0229919	NMI/BCL6/DOCK2/IL33/SWAP70/MDK/IL18/PTPN6/LGALS3/RAB27A/IRF8/STAT3/GRN/MILR1/ICAM1/JAK3/RAC2	17
GO:0010812	negative regulation of cell-substrate adhesion	7/473	66/18903	0.00128028	0.0297844	0.0241453	GBP1/MAP4K4/RHOA/FAM107A/BCL6/MMP14/ARHGAP6	7
GO:0032479	regulation of type I interferon production	9/473	105/18903	0.00128204	0.0297844	0.0241453	ISG15/NMI/ZBTB20/HMGB2/IRF1/ZC3HAV1/OAS3/IRF8/PTPRS	9
GO:0032606	type I interferon production	9/473	105/18903	0.00128204	0.0297844	0.0241453	ISG15/NMI/ZBTB20/HMGB2/IRF1/ZC3HAV1/OAS3/IRF8/PTPRS	9
GO:0034329	cell junction assembly	22/473	430/18903	0.00130076	0.0300643	0.0243722	RAP1A/RAB29/MAP4K4/LIMS1/ITGA6/RHOA/FAM107A/RYK/PAK2/PDLIM5/CTNND2/TLN1/NTRK2/SORBS1/APLNR/RAP1B/MMP14/FERMT2/CDH11/ARHGAP6/GPM6B/OPHN1	22
GO:0003018	vascular process in circulatory system	16/473	270/18903	0.00133315	0.0304149	0.0246564	RHOA/SOD2/SLC7A2/FABP5/ANGPT1/TJP2/PRKG1/PIK3C2A/ARHGAP42/PDE3A/ABCC9/SLC38A1/SLC38A2/ABCC4/FERMT2/YES1	16
GO:1905475	regulation of protein localization to membrane	12/473	172/18903	0.00134037	0.0304149	0.0246564	GBP1/RAP1A/RHOQ/TNFAIP6/TMBIM1/SLC7A11/DAB2/EZR/GSN/SORBS1/MMP14/LGALS3	12
GO:0048872	homeostasis of number of cells	17/473	296/18903	0.0013416	0.0304149	0.0246564	ISG15/PDE4B/INPP5D/FSTL1/BCL6/SLC7A11/HMGB2/TNFAIP3/IKZF1/HIPK2/CRISPLD1/FAS/ETS1/RB1/ZFP36L1/STAT3/JAK3	17
GO:0050863	regulation of T cell activation	20/473	376/18903	0.00134293	0.0304149	0.0246564	TNFRSF1B/ARID1A/VCAM1/RHOA/NCK1/BCL6/IL6ST/IRF1/CD24/DOCK8/MAP3K8/MDK/IL18/PTPN6/LGALS3/YES1/SOCS6/JAK3/RUNX1/RAC2	20
GO:0014856	skeletal muscle cell proliferation	4/473	20/18903	0.00136381	0.0305806	0.0247907	FGF2/HGF/ANGPT1/FOS	4
GO:0032495	response to muramyl dipeptide	4/473	20/18903	0.00136381	0.0305806	0.0247907	ERBIN/TNFAIP3/VIM/NFKBIA	4
GO:0002263	cell activation involved in immune response	17/473	297/18903	0.0013911	0.0310105	0.0251392	NMI/BCL6/DOCK2/IL33/SWAP70/MDK/IL18/PTPN6/LGALS3/RAB27A/IRF8/STAT3/GRN/MILR1/ICAM1/JAK3/RAC2	17
GO:0045930	negative regulation of mitotic cell cycle	15/473	246/18903	0.00140815	0.0310105	0.0251392	BTG2/ZFP36L2/MAP3K20/FAM107A/BCL6/CDK5RAP2/STK33/CDK2/BTG1/RB1/ZFP36L1/RBL2/KANK2/RBL1/FBXO7	15
GO:0030010	establishment of cell polarity	11/473	150/18903	0.00141051	0.0310105	0.0251392	DOCK7/PARD3B/RHOA/DOCK2/DOCK8/CDK5RAP2/GSN/PAX6/RAP1B/LAMA1/OPHN1	11
GO:0034614	cellular response to reactive oxygen species	11/473	150/18903	0.00141051	0.0310105	0.0251392	JUN/DDR2/RHOB/DHFR/RIPK1/MAP3K5/TNFAIP3/SOD2/HGF/FOS/SPHK1	11
GO:0045648	positive regulation of erythrocyte differentiation	5/473	34/18903	0.00146771	0.0321116	0.0260318	ISG15/INPP5D/HMGB2/ETS1/STAT3	5
GO:0089718	amino acid import across plasma membrane	6/473	50/18903	0.00148718	0.0323804	0.0262498	SLC7A11/CLN8/SLC7A2/SLC38A1/SLC38A2/GFAP	6
GO:0035023	regulation of Rho protein signal transduction	8/473	88/18903	0.00161835	0.0350669	0.0284277	BCL6/ARHGEF10/ARHGAP42/EPS8/GPR65/KANK2/OPHN1/LPAR4	8
GO:1902905	positive regulation of supramolecular fiber organization	12/473	176/18903	0.00163026	0.0351558	0.0284997	WASF2/PDE4DIP/RHOA/NCK1/ARHGEF10/CDK5RAP2/GSN/SWAP70/RB1/FERMT2/GPR65/ID1	12
GO:0060397	growth hormone receptor signaling pathway via JAK-STAT	3/473	10/18903	0.00163855	0.0351665	0.0285084	STAT5A/STAT3/JAK3	3
GO:0014015	positive regulation of gliogenesis	7/473	69/18903	0.00166358	0.0355344	0.0288066	TNFRSF1B/IL6ST/PTPRZ1/IL33/MDK/PPP1CC/GFAP	7
GO:0050870	positive regulation of T cell activation	15/473	251/18903	0.00171618	0.0364851	0.0295773	ARID1A/VCAM1/RHOA/NCK1/BCL6/IL6ST/CD24/DOCK8/MAP3K8/MDK/IL18/PTPN6/YES1/JAK3/RUNX1	15
GO:0048678	response to axon injury	8/473	89/18903	0.00174016	0.0368211	0.0298497	JUN/FGF2/DHFR/DPYSL3/SOD2/TNC/GRN/PTPRS	8
GO:0044089	positive regulation of cellular component biogenesis	24/473	498/18903	0.00178797	0.0376561	0.0305266	ISG15/WASF2/SH3GLB1/PDE4DIP/RHOQ/MAP4K4/LIMS1/RHOA/NCK1/DPYSL3/ARHGEF10/NTRK2/CDK5RAP2/PLCE1/SWAP70/EPS8/CDK2/RAP1B/FERMT2/LGALS3/GPR65/TPPP3/ID1/RAC2	24
GO:0110053	regulation of actin filament organization	16/473	278/18903	0.00179845	0.0377005	0.0305627	WASF2/RHOA/NCK1/PAK2/ELN/ARHGEF10/GSN/ADD3/SWAP70/EPS8/TWF1/FERMT2/GPR65/CGNL1/ID1/ARHGAP6	16
GO:2000177	regulation of neural precursor cell proliferation	8/473	90/18903	0.0018691	0.0390001	0.0316162	BTG2/RHOA/GNAI2/FGF2/ID4/PTPRZ1/PAX6/MDK	8
GO:0031532	actin cytoskeleton reorganization	9/473	111/18903	0.00189093	0.0392738	0.031838	ANTXR1/RHOA/TNIK/PDLIM4/EZR/GSN/MDK/EPS8/GPR65	9
GO:0002237	response to molecule of bacterial origin	19/473	360/18903	0.00191643	0.0396209	0.0321195	TNFRSF1B/PDE4B/VCAM1/CASP8/RHOA/PLSCR4/TLR1/CXCL10/HMGB2/ERBIN/CD24/CDK19/TNFAIP3/SOD2/VIM/IL18/NFKBIA/FOS/IRF8	19
GO:0010720	positive regulation of cell development	17/473	307/18903	0.00197709	0.0405474	0.0328705	TNFRSF1B/LIMS1/FGF2/DAB2/IL6ST/ID4/CUX1/PTPRZ1/IL33/NTRK2/PAX6/MDK/PDE3A/PPP1CC/FBXW8/FERMT2/GFAP	17
GO:0035313	wound healing, spreading of epidermal cells	4/473	22/18903	0.00197924	0.0405474	0.0328705	HBEGF/MSX2/FERMT2/LRG1	4
GO:1901216	positive regulation of neuron death	8/473	91/18903	0.00200545	0.0408985	0.0331552	DDR2/TGFB2/CASP8/RHOA/REST/MAP3K5/FOS/GRN	8
GO:0060071	Wnt signaling pathway, planar cell polarity pathway	6/473	53/18903	0.00201753	0.0409	0.0331564	RHOA/RYK/SFRP2/DAB2/NKD1/SMURF2	6
GO:0031667	response to nutrient levels	23/473	474/18903	0.00202604	0.0409	0.0331564	SH3GLB1/VCAM1/ATF3/GNAI2/FAM107A/CXCL10/SFRP2/ACSL1/PIM1/MAP3K5/SOD2/FAS/SPX/SLC38A2/SP1/FOS/BNIP2/DSC2/LIPG/LDLR/KANK2/PPARA/PHEX	23
GO:0043281	regulation of cysteine-type endopeptidase activity involved in apoptotic process	13/473	205/18903	0.00203275	0.0409	0.0331564	SFN/CCN1/CASP8/RHOA/SOX2/PAK2/REST/SFRP2/MAP3K5/HGF/GSN/FAS/CD44	13
GO:1903311	regulation of mRNA metabolic process	17/473	309/18903	0.00211622	0.042187	0.0341997	PABPC4/YBX1/AHCYL1/BTG2/ZFP36L2/REST/SRSF3/QKI/HNRNPA2B1/ZC3HAV1/AGO2/VIM/ZC3H10/ZFP36L1/METTL16/TAF15/TOB1	17
GO:0030098	lymphocyte differentiation	21/473	419/18903	0.00212874	0.042187	0.0341997	ARID1A/VCAM1/RSAD2/ZFP36L2/INPP5D/RHOA/BCL6/IRF1/DOCK2/IKZF1/CHD7/MDK/IL18/PTPN6/MMP14/ZFP36L1/IRF8/STAT3/JAK3/RUNX1/FBXO7	21
GO:0070265	necrotic cell death	7/473	72/18903	0.00213064	0.042187	0.0341997	DDR2/CASP8/RIPK1/MAP3K5/FAS/TMEM123/PYGL	7
GO:0006939	smooth muscle contraction	9/473	113/18903	0.00213868	0.042187	0.0341997	CALCRL/RHOA/MYLK/PRKG1/PLCE1/PIK3C2A/ARHGAP42/SPX/SPHK1	9
GO:0072091	regulation of stem cell proliferation	8/473	92/18903	0.00214952	0.042187	0.0341997	SFN/PRRX1/FGF2/HMGB2/ID4/PIM1/FERMT2/ZFP36L1	8
GO:0042129	regulation of T cell proliferation	12/473	182/18903	0.0021603	0.042187	0.0341997	TNFRSF1B/VCAM1/NCK1/BCL6/IL6ST/IRF1/CD24/IL18/PTPN6/LGALS3/JAK3/RAC2	12
GO:0060416	response to growth hormone	5/473	37/18903	0.00216224	0.042187	0.0341997	IGFBP5/STAT5A/STAT3/JAK3/PHEX	5
GO:0070482	response to oxygen levels	18/473	337/18903	0.00219231	0.0425894	0.0345259	PDPN/VCAM1/LMNA/DDR2/MDM4/TGFB2/RHOA/PLOD2/REST/CD24/SOD2/HIPK2/FAS/MMP14/ZFP36L1/FOS/BNIP2/PPARA	18
GO:0034975	protein folding in endoplasmic reticulum	3/473	11/18903	0.00221136	0.0427751	0.0346764	CANX/DNAJC3/PDIA3	3
GO:1902743	regulation of lamellipodium organization	6/473	54/18903	0.00222267	0.0428101	0.0347048	PDPN/WASF2/PLCE1/CD44/TWF1/RAC2	6
GO:0043434	response to peptide hormone	21/473	421/18903	0.00225304	0.0431425	0.0349743	AHCYL1/DDR2/BTG2/RHOQ/IGFBP5/KAT2B/GNAI2/NCK1/SORBS1/PIK3C2A/LRP6/SP1/RB1/ZFP36L1/FOS/STAT5A/STAT3/JAK3/SNX5/PPARA/PHEX	21
GO:0001933	negative regulation of protein phosphorylation	18/473	338/18903	0.0022636	0.0431425	0.0349743	SFN/JUN/AIDA/KAT2B/NCK1/PAK2/PTPN13/SFRP2/TNFAIP3/HGF/ANGPT1/CDK5RAP2/PAX6/PTPN6/LRP6/RB1/DNAJC3/FBXO7	18
GO:0002062	chondrocyte differentiation	9/473	114/18903	0.0022719	0.0431425	0.0349743	MBOAT2/EFEMP1/SFRP2/MSX2/TRPS1/SOX6/MDK/RB1/RUNX1	9
GO:0030032	lamellipodium assembly	7/473	73/18903	0.00230693	0.0431425	0.0349743	WASF2/NCK1/PLCE1/ABLIM1/TWF1/SPATA13/RAC2	7
GO:0061035	regulation of cartilage development	7/473	73/18903	0.00230693	0.0431425	0.0349743	CCN1/MBOAT2/EFEMP1/SMAD1/TRPS1/SOX6/MDK	7
GO:0071260	cellular response to mechanical stimulus	7/473	73/18903	0.00230693	0.0431425	0.0349743	CASP8/FGF2/IRF1/TNFRSF10A/IL33/FAS/SLC38A2	7
GO:0150076	neuroinflammatory response	7/473	73/18903	0.00230693	0.0431425	0.0349743	TNFRSF1B/JUN/IL33/IL18/GRN/SPHK1/LDLR	7
GO:0060537	muscle tissue development	21/473	422/18903	0.00231747	0.0431604	0.0349888	LMNA/BTG2/ATF3/TGFB2/IGFBP5/RHOA/MYLK/PDLIM5/FGF2/SMAD1/MSX2/PIM1/ELN/CHD7/NEBL/SOX6/FRS2/RB1/FOS/RUNX1/PPARA	21
GO:0034312	diol biosynthetic process	4/473	23/18903	0.00234907	0.0433904	0.0351752	DHFR/SPTSSA/SPTLC2/SPHK1	4
GO:0097150	neuronal stem cell population maintenance	4/473	23/18903	0.00234907	0.0433904	0.0351752	PRRX1/SOX2/REST/SS18	4
GO:0045668	negative regulation of osteoblast differentiation	6/473	55/18903	0.00244313	0.044761	0.0362863	ID3/TNFAIP6/IGFBP5/RANBP3L/BAMBI/TOB1	6
GO:1903202	negative regulation of oxidative stress-induced cell death	6/473	55/18903	0.00244313	0.044761	0.0362863	DDR2/REST/SLC7A11/SOD2/HGF/FBXO7	6
GO:0051492	regulation of stress fiber assembly	8/473	94/18903	0.00246199	0.0449238	0.0364183	WASF2/RHOA/PAK2/ARHGEF10/FERMT2/GPR65/CGNL1/ARHGAP6	8
GO:2000116	regulation of cysteine-type endopeptidase activity	14/473	235/18903	0.00248358	0.0451351	0.0365896	SFN/CCN1/CASP8/RHOA/SOX2/PAK2/REST/SFRP2/MAP3K5/HGF/ASPH/GSN/FAS/CD44	14
GO:0031668	cellular response to extracellular stimulus	15/473	262/18903	0.00259537	0.0469773	0.038083	SH3GLB1/VCAM1/ATF3/FAM107A/SFRP2/PIM1/MAP3K5/FAS/SLC38A2/SP1/FOS/DSC2/KANK2/PPARA/PHEX	15
GO:0050900	leukocyte migration	20/473	398/18903	0.00260873	0.0470301	0.0381258	PADI2/PDE4B/VCAM1/TGFB2/TNFAIP6/ITGA6/RHOA/CXCL10/DOCK8/IL33/SWAP70/MDK/EPS8/IRAK4/MMP14/LGALS3/YES1/ICAM1/RAC2/CD99	20
GO:1900407	regulation of cellular response to oxidative stress	8/473	95/18903	0.002631	0.0472426	0.0382981	DDR2/REST/SLC7A11/DHFR/RIPK1/SOD2/HGF/FBXO7	8
GO:0001818	negative regulation of cytokine production	19/473	371/18903	0.00268163	0.0477913	0.0387429	GBP1/OTUD7B/TGFB2/NMI/INPP5D/BCL6/ERBIN/CD24/TNFAIP3/EZR/HGF/ANGPT1/IL33/PTPN6/OAS3/AQP4/PTPRS/JAK3/PPARA	19
GO:0002274	myeloid leukocyte activation	14/473	237/18903	0.00268276	0.0477913	0.0387429	JUN/PLA2G4A/NMI/TLR1/DOCK2/ITGB8/IL33/IL18/PTPN6/GRN/MILR1/SPHK1/LDLR/RAC2	14
GO:0002221	pattern recognition receptor signaling pathway	12/473	187/18903	0.00270284	0.0479595	0.0388793	RSAD2/NMI/TLR1/DDX60/ERBIN/IRF1/TNFAIP3/IRAK4/OAS3/NFKBIA/PTPRS/LSM14A	12
GO:0032728	positive regulation of interferon-beta production	5/473	39/18903	0.00274159	0.0484563	0.039282	ISG15/ZBTB20/HMGB2/IRF1/OAS3	5
GO:0001819	positive regulation of cytokine production	23/473	486/18903	0.00277249	0.048811	0.0395696	ISG15/PDE4B/CHI3L1/RSAD2/CASP8/ZBTB20/TLR1/HMGB2/IL6ST/IRF1/RIPK1/BTN3A2/HGF/ZC3HAV1/IL33/MDK/IL18/OAS3/TMED10/IRF8/STAT3/SPHK1/RUNX1	23
GO:0001738	morphogenesis of a polarized epithelium	8/473	96/18903	0.00280894	0.0492603	0.0399338	RHOA/RYK/SFRP2/DAB2/NKD1/SMURF2/LAMA1/OPHN1	8
GO:0002064	epithelial cell development	13/473	213/18903	0.00283782	0.0495738	0.0401879	SFN/RAP1A/ARHGEF26/PALLD/IL6ST/EZR/TJP2/VIM/PAX6/EXPH5/RAP1B/FRS2/ICAM1	13

## Sheet: OCT_blue
ID	Description	GeneRatio	BgRatio	pvalue	p.adjust	qvalue	geneID	Count
GO:0016570	histone modification	150/2633	474/18903	1.12993e-23	6.77056e-20	6.15635e-20	PRDM2/KDM1A/RBBP4/SFPQ/RLF/MYSM1/MIER1/MTF2/DR1/GATAD2B/ASH1L/CDC73/KDM5B/RBBP5/ELK4/RCOR3/ARID4B/NCOA1/IWS1/EPC2/RIF1/HAT1/SF3B1/BARD1/TRIP12/SETD5/SETD2/ATXN7/RYBP/RIOX2/MSL2/RNF168/NSD2/BOD1L1/CLOCK/SMARCAD1/TET2/PRDM5/JADE1/SETD7/SMARCA5/NIPBL/BRD8/PWWP2A/UIMC1/NSD1/JARID2/DEK/RNF8/NFYA/USP49/UBR2/SUPT3H/ZNF451/MAP3K7/UFL1/PRDM1/HDAC2/TWIST1/BAZ1B/KMT2E/ING3/AASS/KDM7A/KMT2C/PAXIP1/NCAPG2/PIW…	150
GO:0008380	RNA splicing	146/2633	469/18903	2.69028e-22	8.06007e-19	7.32888e-19	TARDBP/KDM1A/HNRNPR/SRSF10/SRRM1/SYF2/SRSF4/SFPQ/THRAP3/SNIP1/SF3A3/RRAGC/SRSF11/ZRANB2/RBMXL1/ZNF326/RNPC3/PRPF38B/RBM15/TTF2/RBM8A/PRPF3/HNRNPU/SNRNP27/TIA1/MPHOSPH10/ZNF638/GCFC2/C2orf49/IWS1/PRPF40A/PPIG/CIR1/HNRNPA3/CWC22/SF3B1/NCL/ATXN7/PPP4R2/ISY1/MBNL1/CCNL1/RSRC1/FXR1/TRA2B/NCBP2/YTHDC1/LARP7/METTL14/MTREX/SREK1IP1/CWC27/PPWD1/SREK1/PIK3R1/FAM172A/DDX46/TCERG1/RBM22/SLU7/PRPF4B/SNRNP48/S…	146
GO:0000375	RNA splicing, via transesterification reactions	108/2633	333/18903	3.04004e-18	6.07197e-15	5.52113e-15	KDM1A/HNRNPR/SRSF10/SRRM1/SYF2/SRSF4/SFPQ/THRAP3/SNIP1/SF3A3/RBMXL1/RNPC3/RBM15/RBM8A/PRPF3/HNRNPU/SNRNP27/TIA1/MPHOSPH10/GCFC2/PRPF40A/HNRNPA3/CWC22/SF3B1/NCL/ISY1/MBNL1/RSRC1/FXR1/TRA2B/NCBP2/YTHDC1/LARP7/METTL14/MTREX/CWC27/PPWD1/FAM172A/DDX46/RBM22/SLU7/PRPF4B/SRPK1/USP49/CDC5L/KHDRBS2/SYNCRIP/CDC40/TRA2A/CDK13/SRPK2/LSM8/LUC7L2/TGS1/PABPC1/KHDRBS3/PSIP1/NCBP1/C9orf78/SETX/RBM17/CELF2/PRPF18/…	108
GO:0031023	microtubule organizing center organization	64/2633	150/18903	6.3647e-18	7.90008e-15	7.1834e-15	STIL/PATJ/GADD45A/USP33/SSX2IP/SASS6/SDCCAG8/ROCK2/GEN1/XPO1/CEP68/ALMS1/GCC2/RAB6C/PDCD6IP/CHMP2B/SPICE1/CEP63/CCNL1/HAUS3/CEP135/PLK4/MAP9/CEP44/CETN3/CEP120/KIF3A/FBXW11/TUBE1/XRCC2/MCPH1/PCM1/TMEM67/MPDZ/CNTLN/HAUS6/GOLGA2/CDK1/SIRT1/NAT10/CKAP5/UVRAG/CHORDC1/CEP295/MDM1/PPP1R12A/CENPJ/BRCA2/DZIP1/NIN/CEP152/PCLAF/CCP110/PLK1/CHD3/BRCA1/CEP295NL/CEP76/CEP192/CCDC102B/RTTN/KIF3B/PARD6B/AURKA	64
GO:0006302	double-strand break repair	100/2633	300/18903	6.59219e-18	7.90008e-15	7.1834e-15	KDM1A/SFPQ/POGZ/NUCKS1/PARP1/FMN2/SMC6/GEN1/PPP4R3B/APLF/EPC2/RIF1/NABP1/XRCC5/TRIP12/FANCD2/WDR48/SETD2/SMARCC1/PBRM1/ACTR8/PPP4R2/ATR/RNF168/NSD2/SMARCAD1/NIPBL/WDR70/ERCC8/SLF1/RAD50/BRD8/UIMC1/DEK/RNF8/MCM3/CGAS/MMS22L/REV3L/ARID1B/TWIST1/FIGNL1/ZCWPW1/ING3/XRCC2/WRN/PRKDC/NBN/UBR5/RAD21/SMARCA2/APTX/SMC5/RMI1/INIP/SETX/DCLRE1C/EPC1/ERCC6/SHLD2/SLF2/DCLRE1A/CDCA5/KMT5B/RNF169/UVRAG/MRE11/ATM/…	100
GO:0006338	chromatin remodeling	115/2633	373/18903	1.84661e-17	1.84415e-14	1.67685e-14	HP1BP3/KDM1A/RBBP4/NASP/MYSM1/MIER1/DR1/TTF2/GATAD2B/TPR/KDM5B/APLF/RIF1/BAZ2B/HAT1/SF3B1/INO80D/ZDBF2/ZNF445/SETD2/SMARCC1/PBRM1/ACTR8/TASOR/HLTF/PIK3CA/SMARCAD1/SETD7/SMARCA5/ZNF827/FAM172A/CHD1/JARID2/DEK/BRD2/RNF8/UBR2/BICRAL/HDAC2/L3MBTL3/SHPRH/ARID1B/BAZ1B/GATAD1/KAT6A/SMARCA2/KDM4C/MLLT3/CDKN2B-AS1/ERCC6L2/ANP32B/SET/ERCC6/SIRT1/TET1/DDX21/DNAJC9/KAT6B/BTAF1/HELLS/KCNQ1OT1/NAP1L4/RRP8/CTR9…	115
GO:0007098	centrosome cycle	59/2633	135/18903	3.14335e-17	2.14773e-14	1.9529e-14	STIL/GADD45A/USP33/SSX2IP/SASS6/SDCCAG8/ROCK2/GEN1/XPO1/CEP68/ALMS1/RAB6C/PDCD6IP/CHMP2B/SPICE1/CEP63/CCNL1/HAUS3/CEP135/PLK4/MAP9/CEP44/CETN3/CEP120/KIF3A/TUBE1/XRCC2/MCPH1/PCM1/TMEM67/CNTLN/HAUS6/GOLGA2/CDK1/SIRT1/NAT10/CKAP5/UVRAG/CHORDC1/CEP295/MDM1/PPP1R12A/CENPJ/BRCA2/NIN/CEP152/PCLAF/CCP110/PLK1/CHD3/BRCA1/CEP295NL/CEP76/CEP192/CCDC102B/RTTN/KIF3B/PARD6B/AURKA	59
GO:0000377	RNA splicing, via transesterification reactions with bulged adenosine as nucleophile	105/2633	329/18903	3.2259e-17	2.14773e-14	1.9529e-14	KDM1A/HNRNPR/SRSF10/SRRM1/SYF2/SRSF4/SFPQ/THRAP3/SNIP1/SF3A3/RBMXL1/RNPC3/RBM15/RBM8A/PRPF3/HNRNPU/SNRNP27/TIA1/GCFC2/PRPF40A/HNRNPA3/CWC22/SF3B1/NCL/ISY1/MBNL1/RSRC1/FXR1/TRA2B/NCBP2/YTHDC1/LARP7/METTL14/MTREX/CWC27/PPWD1/FAM172A/DDX46/RBM22/SLU7/PRPF4B/SRPK1/USP49/CDC5L/KHDRBS2/SYNCRIP/CDC40/TRA2A/CDK13/SRPK2/LSM8/LUC7L2/TGS1/PABPC1/KHDRBS3/PSIP1/NCBP1/C9orf78/SETX/RBM17/CELF2/PRPF18/CELF1/CWF1…	105
GO:0000398	mRNA splicing, via spliceosome	105/2633	329/18903	3.2259e-17	2.14773e-14	1.9529e-14	KDM1A/HNRNPR/SRSF10/SRRM1/SYF2/SRSF4/SFPQ/THRAP3/SNIP1/SF3A3/RBMXL1/RNPC3/RBM15/RBM8A/PRPF3/HNRNPU/SNRNP27/TIA1/GCFC2/PRPF40A/HNRNPA3/CWC22/SF3B1/NCL/ISY1/MBNL1/RSRC1/FXR1/TRA2B/NCBP2/YTHDC1/LARP7/METTL14/MTREX/CWC27/PPWD1/FAM172A/DDX46/RBM22/SLU7/PRPF4B/SRPK1/USP49/CDC5L/KHDRBS2/SYNCRIP/CDC40/TRA2A/CDK13/SRPK2/LSM8/LUC7L2/TGS1/PABPC1/KHDRBS3/PSIP1/NCBP1/C9orf78/SETX/RBM17/CELF2/PRPF18/CELF1/CWF1…	105
GO:0022613	ribonucleoprotein complex biogenesis	136/2633	489/18903	3.20041e-16	1.91769e-13	1.74372e-13	SRSF10/AGO4/AGO3/SNIP1/GNL2/SF3A3/NSUN4/ZNHIT6/WDR3/PRPF3/RNASEL/CDC73/UTP25/RRP15/NVL/NOL10/WDR43/XPO1/MPHOSPH10/GCFC2/DDX18/WDR75/SF3B1/NOP58/WDR12/FASTKD2/XRCC5/RIOX2/ISY1/NUDT16/ATR/NMD3/LSG1/NOP14/LYAR/YTHDC1/UTP3/SDAD1/EXOSC9/SPATA5/ABCE1/NAF1/DROSHA/BRIX1/DHX29/MTREX/UTP15/NSA2/RIOK2/WDR36/SRFBP1/DDX46/SLU7/RIOK1/PAK1IP1/SRPK1/RPL7L1/HSP90AB1/MDN1/RPF2/LTV1/GTPBP10/SRPK2/LUC7L2/NOM1/PRKDC/…	136
GO:0018205	peptidyl-lysine modification	119/2633	414/18903	1.75718e-15	9.57185e-13	8.70352e-13	KDM1A/RLF/PRKAA2/MTF2/DR1/ASH1L/RBBP5/ARID4B/SMC6/NCOA1/RANBP2/IWS1/EPC2/RIF1/IFIH1/HAT1/SF3B1/SETD5/SETD2/ATXN7/SENP7/MSL2/SENP2/SENP5/NSD2/BOD1L1/LIAS/CLOCK/TET2/PRDM5/JADE1/SETD7/SMARCA5/SLF1/BRD8/PWWP2A/NSD1/JARID2/DEK/NFYA/SUPT3H/KIAA1586/ZNF451/SENP6/MAP3K7/HDAC2/TWIST1/BAZ1B/KMT2E/ING3/KMT2C/PAXIP1/PIWIL2/NSD3/KAT6A/TAF2/PHF20L1/KDM4C/MLLT3/TOPORS/SMC5/SET/BMI1/EPC1/ERCC6/SIRT1/DDX21/KAT6B…	119
GO:0043414	macromolecule methylation	101/2633	348/18903	1.25726e-13	6.27791e-11	5.7084e-11	PRDM2/KDM1A/RLF/NSUN4/TYW3/MTF2/TRMT13/RBM15/ASH1L/TRMT1L/RBBP5/PARP1/ARID4B/NDUFAF7/THUMPD2/THADA/IWS1/RIF1/METTL8/ZDBF2/THUMPD3/SETD5/METTL6/SETD2/PIK3CA/NSD2/BOD1L1/TRMT10A/TET2/LARP7/METTL14/PRDM5/SETD7/SMARCA5/PRMT9/NSD1/JARID2/NFYA/PRDM1/TRMT11/KMT2E/AASS/KMT2C/PAXIP1/PIWIL2/NSD3/PCMTD1/TGS1/VIRMA/KDM4C/RNF20/TRDMT1/NSUN6/BMI1/SIRT1/TET1/HELLS/RRP8/CTR9/METTL15/KMT5B/ALKBH8/KMT2A/ATF7IP/ETF…	101
GO:2001020	regulation of response to DNA damage stimulus	93/2633	312/18903	2.1165e-13	9.75542e-11	8.87044e-11	KDM1A/USP1/POGZ/PARP1/FMN2/PPP4R3B/ETAA1/EPC2/RIF1/PLA2R1/INO80D/BARD1/TRIP12/WDR48/SETD2/SMARCC1/PBRM1/ACTR8/ATXN7/PPP4R2/ATR/SKIL/FXR1/RNF168/NSD2/SMARCA5/ERCC8/SLF1/BRD8/UIMC1/DEK/RNF8/POLH/SUPT3H/CGAS/BCLAF1/ARID1B/TWIST1/FIGNL1/BAZ1B/ZCWPW1/ING3/PAXIP1/PRKDC/UBR5/TAF2/SMARCA2/EPC1/ERCC6/PARG/SIRT1/SHLD2/SLF2/USP47/KMT5B/RNF169/ATM/TIGAR/RAD51AP1/ARID2/SMARCC2/TIMELESS/HELB/MDM2/KMT5A/EP400/H…	93
GO:1903311	regulation of mRNA metabolic process	92/2633	309/18903	3.06976e-13	1.25839e-10	1.14423e-10	CDK11B/CDK11A/TARDBP/SRSF10/SRRM1/SRSF4/PUM1/THRAP3/TUT4/SERBP1/RBMXL1/RBM15/RBM8A/RC3H1/RNASEL/CDC73/HNRNPU/ROCK2/PUM2/PNPT1/TIA1/IWS1/CWC22/FASTKD2/BARD1/NCL/GIGYF2/DCP1A/PDE12/MBNL1/DHX36/FXR1/TRA2B/NCBP2/YTHDC1/CNOT6L/LARP7/METTL14/EXOSC9/NOCT/GDNF/FAM172A/DCP2/LARP1/HNRNPAB/SRPK1/KHDRBS2/SYNCRIP/TRA2A/SRPK2/CNOT4/VIRMA/PABPC1/KHDRBS3/TUT7/SECISBP2/NCBP1/RC3H2/CELF2/CELF1/DCP1B/CNOT2/DIS3/HNR…	92
GO:0006282	regulation of DNA repair	71/2633	212/18903	3.15018e-13	1.25839e-10	1.14423e-10	KDM1A/USP1/POGZ/PARP1/FMN2/PPP4R3B/EPC2/RIF1/INO80D/BARD1/TRIP12/WDR48/SETD2/SMARCC1/PBRM1/ACTR8/ATXN7/PPP4R2/ATR/RNF168/NSD2/ERCC8/SLF1/BRD8/UIMC1/DEK/RNF8/POLH/SUPT3H/CGAS/ARID1B/TWIST1/FIGNL1/ZCWPW1/ING3/PRKDC/UBR5/TAF2/SMARCA2/EPC1/ERCC6/PARG/SIRT1/SHLD2/SLF2/KMT5B/RNF169/TIGAR/RAD51AP1/ARID2/SMARCC2/TIMELESS/HELB/EP400/HMGB1/SUPT20H/CUL4A/YY1/INO80/TP53BP1/BRD7/SMARCE1/BRCA1/MBTD1/SMCHD1/SPI…	71
GO:0006260	DNA replication	86/2633	286/18903	9.99691e-13	3.74384e-10	3.40421e-10	RBBP4/NASP/NUCKS1/SDE2/PARP1/LPIN1/GEN1/CCDC88A/ETAA1/REV1/RBMS1/ORC2/INO80D/BARD1/USP37/TRAIP/ACTR8/TOPBP1/ZBTB38/ATR/BOD1L1/RFC1/PDS5A/ANKRD17/EREG/ZGRF1/JADE1/SMARCA5/RAD17/POLK/RAD50/PURA/POLH/MCM3/MMS22L/REV3L/DBF4/DNAJC2/SRPK2/WRN/TERF1/NBN/NFIB/RMI1/SET/TTF1/GTPBP4/KIN/CDK1/DDX21/WAPL/NOC3L/SMC3/SSRP1/POLD3/MRE11/RECQL/DDX23/ATF1/TIMELESS/HELB/NAP1L1/BRCA2/OBI1/SUPT16H/BAZ1A/FANCM/WDHD1/YY…	86
GO:0016571	histone methylation	59/2633	167/18903	2.47905e-12	8.73791e-10	7.94523e-10	PRDM2/KDM1A/RLF/MTF2/ASH1L/RBBP5/ARID4B/IWS1/RIF1/SETD5/SETD2/NSD2/BOD1L1/TET2/PRDM5/SETD7/SMARCA5/NSD1/JARID2/NFYA/PRDM1/KMT2E/AASS/KMT2C/PAXIP1/NSD3/KDM4C/RNF20/SIRT1/TET1/RRP8/CTR9/KMT5B/KMT2A/HCFC2/NFYB/PRDM4/KMT5A/SETDB2/ARID4A/SNW1/SETD3/RTF1/CREBBP/CTCF/SUZ12/BRCA1/KANSL1/SETBP1/SMAD4/DNMT1/BRD4/NCOA6/PHF20/PAXBP1/PRMT2/KDM6A/ATRX/MECP2	59
GO:0040029	epigenetic regulation of gene expression	58/2633	163/18903	2.69588e-12	8.97427e-10	8.16015e-10	KDM1A/RBM15/LRIF1/IFI16/TPR/ARID4B/HNRNPU/RIF1/HAT1/ZDBF2/ZNF445/TASOR/MSL2/PIK3CA/YTHDC1/SMARCA5/FAM172A/CDYL/JARID2/UBR2/L3MBTL3/ARID1B/CDKN2B-AS1/TASOR2/BMI1/EPC1/SIRT1/TET1/PCGF5/HELLS/KCNQ1OT1/RRP8/CTR9/SPTY2D1/ATF7IP/RESF1/BAZ2A/TDG/MPHOSPH8/HMGB1/SETDB2/BAZ1A/ARID4A/SIN3A/CTCF/SUZ12/MSL1/BRCA1/PPM1D/SMCHD1/MBD2/DNMT1/PHF20/MORC2/EP300/MSL3/XIST/MECP2	58
GO:0032259	methylation	106/2633	390/18903	3.02572e-12	9.54215e-10	8.67651e-10	PRDM2/KDM1A/RLF/NSUN4/TYW3/MTF2/TRMT13/RBM15/ASH1L/TRMT1L/RBBP5/PARP1/ARID4B/MTR/NDUFAF7/THUMPD2/THADA/IWS1/RIF1/METTL8/ZDBF2/THUMPD3/SETD5/METTL6/SETD2/PIK3CA/NSD2/BOD1L1/TRMT10A/TET2/LARP7/METTL14/PRDM5/SETD7/SMARCA5/PRMT9/NSD1/JARID2/NFYA/PRDM1/TRMT11/KMT2E/BMT2/AASS/KMT2C/PAXIP1/PIWIL2/NSD3/PCMTD1/TGS1/VIRMA/KDM4C/MTAP/RNF20/TRDMT1/NSUN6/BMI1/SIRT1/TET1/HELLS/AS3MT/RRP8/CTR9/METTL15/KMT5B/ALK…	106
GO:0050684	regulation of mRNA processing	52/2633	139/18903	3.97959e-12	1.19228e-09	1.08412e-09	CDK11B/CDK11A/SRSF10/SRRM1/SRSF4/THRAP3/RBMXL1/RBM15/RBM8A/CDC73/HNRNPU/TIA1/IWS1/CWC22/BARD1/NCL/MBNL1/DHX36/FXR1/TRA2B/NCBP2/YTHDC1/LARP7/FAM172A/SRPK1/KHDRBS2/TRA2A/SRPK2/VIRMA/KHDRBS3/NCBP1/CELF2/CELF1/RBM23/NOVA1/RBM25/SNW1/ZC3H14/SLTM/RBFOX1/NSRP1/DDX5/CELF4/ZBTB7A/SAFB2/SAFB/RBM39/SON/DYRK1A/DDX17/RBM3/RBMX	52
GO:0034470	ncRNA processing	115/2633	439/18903	4.98875e-12	1.42346e-09	1.29432e-09	PUM1/AGO4/AGO3/SNIP1/TRIT1/NSUN4/TUT4/TYW3/ZNHIT6/TRMT13/WDR3/RNASEL/TRMT1L/UTP25/RRP15/NVL/NOL10/PUM2/WDR43/THUMPD2/THADA/PUS10/MPHOSPH10/C2orf49/DDX18/METTL8/WDR75/OSGEPL1/TYW5/NOP58/WDR12/TRNT1/THUMPD3/METTL6/RPP14/QTRT2/NUDT16/NCBP2/NOP14/LYAR/UTP3/TRMT10A/PPP3CA/LARP7/EXOSC9/NAF1/DROSHA/BRIX1/NUP155/MTREX/UTP15/NSA2/RIOK2/WDR36/SRFBP1/RIOK1/CDKAL1/RPL7L1/MDN1/RPF2/TRMT11/ADAT2/PUS7/DUS4L/PRK…	115
GO:0033044	regulation of chromosome organization	77/2633	252/18903	6.35532e-12	1.73096e-09	1.57393e-09	SFPQ/NUF2/TPR/CENPF/PARP1/HNRNPU/SMC6/GEN1/INO80D/XRCC5/SMARCC1/PBRM1/ACTR8/TASOR/XRN1/ATR/DHX36/SMC4/CENPE/SMARCA5/NAF1/GTF2H2/SLF1/RIOK2/APC/DCP2/RAD50/SPDL1/SENP6/ARID1B/MAP3K4/BAZ1B/MCPH1/TNKS/TERF1/NBN/RAD21/SMARCA2/SMC5/SMC2/WAPL/TNKS2/SLF2/NAT10/INCENP/CDCA5/MRE11/ATM/ATF7IP/RESF1/ARID2/SMARCC2/MPHOSPH8/SETDB2/HNRNPC/MNAT1/YLPM1/YY1/INO80/SIN3A/USP7/ERCC4/SMG1/PLK1/TENT4B/BRD7/CTCF/ZNF207/…	77
GO:0006473	protein acetylation	72/2633	230/18903	8.61329e-12	2.24395e-09	2.04038e-09	PRKAA2/DR1/NCOA1/FAM161A/IWS1/EPC2/HAT1/SF3B1/SETD5/ATXN7/MSL2/CLOCK/JADE1/NAA15/SMARCA5/BRD8/PWWP2A/DEK/NFYA/SUPT3H/ZNF451/MAP3K7/HDAC2/TWIST1/BAZ1B/KMT2E/ING3/PAXIP1/PIWIL2/KAT6A/TAF2/PHF20L1/MLLT3/SMC5/NAA35/SET/BMI1/EPC1/ERCC6/SIRT1/DDX21/KAT6B/NAT10/NAA40/CEP295/KMT2A/NFYB/NAA25/EP400/BRCA2/SUPT20H/NAA16/MBIP/SIN3A/CREBBP/BRD7/CTCF/TAOK1/TADA2A/MSL1/BRCA1/KANSL1/MBTD1/ESCO1/SMAD4/PHF20/NCOA3…	72
GO:0018394	peptidyl-lysine acetylation	64/2633	197/18903	2.0665e-11	5.15937e-09	4.69133e-09	PRKAA2/DR1/NCOA1/IWS1/EPC2/HAT1/SF3B1/SETD5/ATXN7/MSL2/CLOCK/JADE1/SMARCA5/BRD8/PWWP2A/DEK/NFYA/SUPT3H/ZNF451/MAP3K7/HDAC2/TWIST1/BAZ1B/KMT2E/ING3/PAXIP1/PIWIL2/KAT6A/TAF2/PHF20L1/MLLT3/SMC5/SET/BMI1/EPC1/ERCC6/SIRT1/DDX21/KAT6B/NAA40/KMT2A/NFYB/EP400/BRCA2/SUPT20H/MBIP/SIN3A/CREBBP/BRD7/CTCF/TADA2A/MSL1/BRCA1/KANSL1/MBTD1/ESCO1/SMAD4/PHF20/NCOA3/DIP2A/EP300/MSL3/TAF1/MECP2	64
GO:0006354	DNA-templated transcription elongation	73/2633	241/18903	3.52058e-11	8.43813e-09	7.67264e-09	CAMTA1/ELOA/THRAP3/ZNF326/GON4L/CDC73/HNRNPU/WDR43/CCNT2/NAB1/SETD5/VHL/SETD2/RYBP/MED12L/RNF168/NCBP2/LARP7/ELL2/TCERG1/PWWP2A/NSD1/RNF8/BCLAF1/SCAF8/CDK13/KDM7A/KAT6A/TCEA1/MTDH/PSIP1/NCBP1/ZMYND11/ERCC6/JMJD1C/KAT6B/BTAF1/CTR9/RSF1/MED17/NPAT/ATF7IP/AEBP2/INTS13/CCNT1/CNOT2/TDG/MED13L/SUPT20H/GTF2F2/INTS6/SUPT16H/MED6/RTF1/TP53BP1/PIAS1/CREBBP/TEFM/MED1/CDK12/INTS2/MED13/THOC1/PIAS2/ARID3A/GTF…	73
GO:0000725	recombinational repair	58/2633	173/18903	4.34687e-11	1.00179e-08	9.10907e-09	KDM1A/SFPQ/POGZ/NUCKS1/PARP1/SMC6/GEN1/EPC2/RIF1/NABP1/XRCC5/WDR48/SETD2/PPP4R2/NIPBL/SLF1/BRD8/MCM3/CGAS/MMS22L/REV3L/FIGNL1/ING3/XRCC2/WRN/NBN/RAD21/SMC5/RMI1/INIP/EPC1/ERCC6/SHLD2/SLF2/MRE11/ATM/RAD51AP1/RECQL/ARID2/TIMELESS/HELB/EP400/BRCA2/ERCC5/FANCM/YY1/FAN1/INO80/TP53BP1/BLM/ERCC4/PALB2/BRCA1/MBTD1/SMCHD1/MCM8/FANCB/USP51	58
GO:0000724	double-strand break repair via homologous recombination	57/2633	169/18903	4.87371e-11	1.0816e-08	9.83482e-09	KDM1A/SFPQ/POGZ/NUCKS1/PARP1/SMC6/GEN1/EPC2/RIF1/NABP1/WDR48/SETD2/PPP4R2/NIPBL/SLF1/BRD8/MCM3/CGAS/MMS22L/REV3L/FIGNL1/ING3/XRCC2/WRN/NBN/RAD21/SMC5/RMI1/INIP/EPC1/ERCC6/SHLD2/SLF2/MRE11/ATM/RAD51AP1/RECQL/ARID2/TIMELESS/HELB/EP400/BRCA2/ERCC5/FANCM/YY1/FAN1/INO80/TP53BP1/BLM/ERCC4/PALB2/BRCA1/MBTD1/SMCHD1/MCM8/FANCB/USP51	57
GO:0007059	chromosome segregation	101/2633	382/18903	5.62141e-11	1.20298e-08	1.09385e-08	PUM1/SFPQ/AGO4/POGZ/NUF2/TPR/NSL1/CENPF/FMN2/HNRNPU/SMC6/GEN1/PUM2/EML4/TTL/TLK1/TTN/SGO2/FANCD2/TOP2B/SMARCC1/PBRM1/CHMP2B/SPICE1/NEK11/STAG1/SMC4/ECT2/PDS5A/CENPC/SMARCAD1/CENPE/SMARCA5/NIPBL/CENPK/CENPH/ANKRD31/SLF1/RIOK2/APC/NR3C1/SPDL1/SRPK1/CENPQ/LATS1/ARID1B/BAZ1B/STAG3/ZCWPW1/NCAPG2/TNKS/RRS1/TERF1/RAD21/SMARCA2/SMC5/RMI1/SMC2/WAPL/SLF2/SMC3/INCENP/CDCA5/UVRAG/MRE11/ATM/ARID2/SMARCC2/KMT5…	101
GO:0070828	heterochromatin organization	38/2633	91/18903	6.98052e-11	1.44232e-08	1.31148e-08	HP1BP3/KDM1A/TPR/RIF1/HAT1/ZDBF2/ZNF445/TASOR/PIK3CA/SETD7/SMARCA5/FAM172A/UBR2/HDAC2/L3MBTL3/CDKN2B-AS1/SIRT1/TET1/HELLS/KCNQ1OT1/RRP8/CTR9/SPTY2D1/ATF7IP/RESF1/BAZ2A/MPHOSPH8/HMGB1/SETDB2/BAZ1A/SIN3A/CTCF/PPM1D/SMCHD1/MBD2/DNMT1/MORC2/MECP2	38
GO:0016573	histone acetylation	59/2633	180/18903	8.3275e-11	1.66328e-08	1.51239e-08	DR1/NCOA1/IWS1/EPC2/HAT1/SF3B1/SETD5/ATXN7/MSL2/CLOCK/JADE1/SMARCA5/BRD8/PWWP2A/DEK/NFYA/SUPT3H/ZNF451/MAP3K7/TWIST1/BAZ1B/KMT2E/ING3/PAXIP1/PIWIL2/KAT6A/TAF2/PHF20L1/MLLT3/SET/BMI1/EPC1/ERCC6/SIRT1/DDX21/KAT6B/NAA40/KMT2A/NFYB/EP400/BRCA2/SUPT20H/MBIP/SIN3A/CREBBP/BRD7/CTCF/TADA2A/MSL1/BRCA1/KANSL1/MBTD1/SMAD4/PHF20/NCOA3/EP300/MSL3/TAF1/MECP2	59
GO:0042254	ribosome biogenesis	86/2633	310/18903	1.09816e-10	2.12264e-08	1.93008e-08	GNL2/NSUN4/ZNHIT6/WDR3/RNASEL/UTP25/RRP15/NVL/NOL10/WDR43/XPO1/MPHOSPH10/DDX18/WDR75/NOP58/WDR12/FASTKD2/XRCC5/RIOX2/NUDT16/NMD3/LSG1/NOP14/LYAR/UTP3/SDAD1/EXOSC9/SPATA5/ABCE1/NAF1/DROSHA/BRIX1/DHX29/MTREX/UTP15/NSA2/RIOK2/WDR36/SRFBP1/RIOK1/PAK1IP1/RPL7L1/MDN1/RPF2/LTV1/GTPBP10/NOM1/PRKDC/RRS1/UTP23/RMRP/ZNF658/NOL8/DDX31/TSC1/SURF6/REXO4/GTPBP4/BMS1/DDX21/PDCD11/RRP8/METTL15/NAT10/DDX10/HELB/KR…	86
GO:0018393	internal peptidyl-lysine acetylation	60/2633	186/18903	1.19993e-10	2.24686e-08	2.04303e-08	DR1/NCOA1/IWS1/EPC2/HAT1/SF3B1/SETD5/ATXN7/MSL2/CLOCK/JADE1/SMARCA5/BRD8/PWWP2A/DEK/NFYA/SUPT3H/ZNF451/MAP3K7/TWIST1/BAZ1B/KMT2E/ING3/PAXIP1/PIWIL2/KAT6A/TAF2/PHF20L1/MLLT3/SMC5/SET/BMI1/EPC1/ERCC6/SIRT1/DDX21/KAT6B/NAA40/KMT2A/NFYB/EP400/BRCA2/SUPT20H/MBIP/SIN3A/CREBBP/BRD7/CTCF/TADA2A/MSL1/BRCA1/KANSL1/MBTD1/SMAD4/PHF20/NCOA3/EP300/MSL3/TAF1/MECP2	60
GO:0051054	positive regulation of DNA metabolic process	84/2633	301/18903	1.30538e-10	2.37025e-08	2.15523e-08	USP1/POGZ/NVL/PARP1/FMN2/LPIN1/APLF/EPC2/RIF1/INO80D/XRCC5/WDR48/SMARCC1/PBRM1/ACTR8/ATR/DHX36/RNF168/NSD2/EREG/SMARCA5/OTUD4/NAF1/SLF1/RAD50/BRD8/UIMC1/HNRNPAB/RNF8/HSP90AB1/ARID1B/MAP3K4/DBF4/ZCWPW1/ING3/PAXIP1/TNKS/WRN/PRKDC/TERF1/NBN/SMARCA2/EPC1/ERCC6/CDK1/SIRT1/SHLD2/TNKS2/SLF2/KMT5B/MRE11/ATM/TIGAR/RAD51AP1/ARID2/ATF1/SMARCC2/TIMELESS/PTGES3/EP400/HMGB1/BAZ1A/YY1/HSP90AA1/INO80/TP53BP1/USP…	84
GO:0045814	negative regulation of gene expression, epigenetic	38/2633	93/18903	1.5099e-10	2.63231e-08	2.39351e-08	KDM1A/TPR/RIF1/HAT1/ZDBF2/ZNF445/TASOR/PIK3CA/SMARCA5/FAM172A/UBR2/L3MBTL3/CDKN2B-AS1/TASOR2/BMI1/EPC1/SIRT1/TET1/HELLS/KCNQ1OT1/RRP8/CTR9/SPTY2D1/ATF7IP/RESF1/BAZ2A/MPHOSPH8/HMGB1/SETDB2/BAZ1A/SIN3A/CTCF/PPM1D/SMCHD1/MBD2/DNMT1/MORC2/MECP2	38
GO:0006310	DNA recombination	90/2633	332/18903	1.53756e-10	2.63231e-08	2.39351e-08	KDM1A/SFPQ/POGZ/NUCKS1/PARP1/SMC6/GEN1/MSH6/APLF/EPC2/RIF1/NABP1/HSPD1/INO80D/BARD1/XRCC5/FANCD2/TOP2B/WDR48/SETD2/ACTR8/PPP4R2/KPNA1/TOPBP1/RNF168/NSD2/SMARCAD1/NIPBL/ANKRD31/MSH3/SLF1/RAD50/BRD8/RNF8/UBR2/MCM3/CGAS/MMS22L/REV3L/FIGNL1/ZCWPW1/ING3/XRCC2/PAXIP1/WRN/PRKDC/NBN/RAD21/SMC5/RMI1/INIP/SETX/KIN/DCLRE1C/EPC1/ERCC6/SHLD2/SLF2/KMT5B/MRE11/ATM/RAD51AP1/RECQL/ARID2/TIMELESS/HELB/EP400/HMGB1/…	90
GO:0006475	internal protein amino acid acetylation	60/2633	188/18903	1.94539e-10	3.238e-08	2.94426e-08	DR1/NCOA1/IWS1/EPC2/HAT1/SF3B1/SETD5/ATXN7/MSL2/CLOCK/JADE1/SMARCA5/BRD8/PWWP2A/DEK/NFYA/SUPT3H/ZNF451/MAP3K7/TWIST1/BAZ1B/KMT2E/ING3/PAXIP1/PIWIL2/KAT6A/TAF2/PHF20L1/MLLT3/SMC5/SET/BMI1/EPC1/ERCC6/SIRT1/DDX21/KAT6B/NAA40/KMT2A/NFYB/EP400/BRCA2/SUPT20H/MBIP/SIN3A/CREBBP/BRD7/CTCF/TADA2A/MSL1/BRCA1/KANSL1/MBTD1/SMAD4/PHF20/NCOA3/EP300/MSL3/TAF1/MECP2	60
GO:2000779	regulation of double-strand break repair	48/2633	135/18903	2.07338e-10	3.35775e-08	3.05314e-08	KDM1A/POGZ/PARP1/FMN2/PPP4R3B/EPC2/RIF1/TRIP12/WDR48/SETD2/SMARCC1/PBRM1/PPP4R2/ATR/NSD2/SLF1/BRD8/DEK/CGAS/ARID1B/TWIST1/FIGNL1/ZCWPW1/ING3/PRKDC/UBR5/SMARCA2/EPC1/ERCC6/SHLD2/SLF2/KMT5B/RNF169/RAD51AP1/ARID2/SMARCC2/TIMELESS/HELB/EP400/TP53BP1/BRD7/SMARCE1/MBTD1/SMCHD1/SPIRE1/SMARCA4/FANCB/USP51	48
GO:2001022	positive regulation of response to DNA damage stimulus	55/2633	166/18903	2.27776e-10	3.50348e-08	3.18566e-08	USP1/POGZ/PARP1/FMN2/EPC2/RIF1/PLA2R1/INO80D/WDR48/SMARCC1/PBRM1/ACTR8/ATR/SKIL/FXR1/RNF168/SLF1/BRD8/UIMC1/RNF8/BCLAF1/ARID1B/ZCWPW1/ING3/PAXIP1/PRKDC/SMARCA2/EPC1/ERCC6/SIRT1/SHLD2/SLF2/KMT5B/ATM/TIGAR/RAD51AP1/ARID2/SMARCC2/TIMELESS/EP400/HMGB1/YY1/INO80/BRD7/SMARCE1/BRCA1/MBTD1/DDX5/SMCHD1/SPIRE1/PMAIP1/SMARCA4/CEBPG/FANCB/BRCC3	55
GO:0031056	regulation of histone modification	57/2633	175/18903	2.28031e-10	3.50348e-08	3.18566e-08	KDM1A/MTF2/DR1/IWS1/RIF1/SF3B1/TRIP12/SETD5/SETD7/SMARCA5/NIPBL/PWWP2A/NSD1/JARID2/DEK/NFYA/ZNF451/TWIST1/BAZ1B/KMT2E/AASS/PAXIP1/NCAPG2/PIWIL2/NSD3/UBR5/KDM4C/RNF20/SET/ERCC6/PARG/SIRT1/TET1/DDX21/RRP8/CTR9/KMT2A/KDM5A/LRRK2/NFYB/SART3/MBIP/SNW1/RTF1/SIN3A/BRD7/CTCF/TADA2A/BRCA1/KANSL1/SMAD4/DNMT1/BRD4/PHF20/PAXBP1/ATRX/MECP2	57
GO:0006479	protein methylation	64/2633	208/18903	2.73269e-10	3.99373e-08	3.63143e-08	PRDM2/KDM1A/RLF/MTF2/ASH1L/RBBP5/ARID4B/NDUFAF7/IWS1/RIF1/SETD5/SETD2/NSD2/BOD1L1/TET2/PRDM5/SETD7/SMARCA5/PRMT9/NSD1/JARID2/NFYA/PRDM1/KMT2E/AASS/KMT2C/PAXIP1/NSD3/PCMTD1/KDM4C/RNF20/SIRT1/TET1/RRP8/CTR9/KMT5B/KMT2A/ETFBKMT/HCFC2/NFYB/PRDM4/KMT5A/SETDB2/ARID4A/SNW1/SETD3/RTF1/CREBBP/GSPT1/CTCF/SUZ12/BRCA1/KANSL1/SETBP1/SMAD4/DNMT1/BRD4/NCOA6/PHF20/PAXBP1/PRMT2/KDM6A/ATRX/MECP2	64
GO:0008213	protein alkylation	64/2633	208/18903	2.73269e-10	3.99373e-08	3.63143e-08	PRDM2/KDM1A/RLF/MTF2/ASH1L/RBBP5/ARID4B/NDUFAF7/IWS1/RIF1/SETD5/SETD2/NSD2/BOD1L1/TET2/PRDM5/SETD7/SMARCA5/PRMT9/NSD1/JARID2/NFYA/PRDM1/KMT2E/AASS/KMT2C/PAXIP1/NSD3/PCMTD1/KDM4C/RNF20/SIRT1/TET1/RRP8/CTR9/KMT5B/KMT2A/ETFBKMT/HCFC2/NFYB/PRDM4/KMT5A/SETDB2/ARID4A/SNW1/SETD3/RTF1/CREBBP/GSPT1/CTCF/SUZ12/BRCA1/KANSL1/SETBP1/SMAD4/DNMT1/BRD4/NCOA6/PHF20/PAXBP1/PRMT2/KDM6A/ATRX/MECP2	64
GO:0031507	heterochromatin formation	35/2633	83/18903	2.82316e-10	4.02771e-08	3.66233e-08	KDM1A/TPR/RIF1/HAT1/ZDBF2/ZNF445/TASOR/PIK3CA/SMARCA5/FAM172A/UBR2/L3MBTL3/CDKN2B-AS1/SIRT1/TET1/HELLS/KCNQ1OT1/RRP8/CTR9/SPTY2D1/ATF7IP/RESF1/BAZ2A/MPHOSPH8/HMGB1/SETDB2/BAZ1A/SIN3A/CTCF/PPM1D/SMCHD1/MBD2/DNMT1/MORC2/MECP2	35
GO:0045739	positive regulation of DNA repair	46/2633	128/18903	3.26363e-10	4.54783e-08	4.13526e-08	USP1/POGZ/PARP1/FMN2/EPC2/RIF1/INO80D/WDR48/SMARCC1/PBRM1/ACTR8/RNF168/SLF1/BRD8/UIMC1/RNF8/ARID1B/ZCWPW1/ING3/PRKDC/SMARCA2/EPC1/ERCC6/SIRT1/SHLD2/SLF2/KMT5B/TIGAR/RAD51AP1/ARID2/SMARCC2/TIMELESS/EP400/HMGB1/YY1/INO80/BRD7/SMARCE1/BRCA1/MBTD1/SMCHD1/SPIRE1/SMARCA4/CEBPG/FANCB/BRCC3	46
GO:0034968	histone lysine methylation	46/2633	130/18903	5.88998e-10	8.02109e-08	7.29344e-08	KDM1A/RLF/MTF2/ASH1L/RBBP5/ARID4B/IWS1/RIF1/SETD5/SETD2/NSD2/BOD1L1/TET2/PRDM5/SETD7/NSD1/JARID2/NFYA/KMT2E/KMT2C/PAXIP1/NSD3/KDM4C/SIRT1/CTR9/KMT5B/KMT2A/HCFC2/NFYB/KMT5A/SETDB2/ARID4A/SNW1/SETD3/RTF1/BRCA1/KANSL1/SETBP1/SMAD4/DNMT1/BRD4/NCOA6/PHF20/KDM6A/ATRX/MECP2	46
GO:0051298	centrosome duplication	32/2633	74/18903	7.51206e-10	1.00027e-07	9.0953e-08	STIL/USP33/SASS6/ROCK2/GEN1/XPO1/ALMS1/RAB6C/PDCD6IP/CHMP2B/SPICE1/CEP63/CEP135/PLK4/CEP44/CEP120/TMEM67/SIRT1/NAT10/CKAP5/CHORDC1/CEP295/MDM1/CENPJ/BRCA2/CEP152/CCP110/BRCA1/CEP295NL/CEP76/CEP192/RTTN	32
GO:0043543	protein acylation	76/2633	272/18903	9.24053e-10	1.20368e-07	1.09448e-07	PRKAA2/DR1/NCOA1/FAM161A/IWS1/EPC2/HAT1/SF3B1/SETD5/ATXN7/MSL2/CLOCK/JADE1/NAA15/SMARCA5/BRD8/PWWP2A/CDYL/DEK/NFYA/SUPT3H/ZNF451/MAP3K7/HDAC2/TWIST1/BAZ1B/KMT2E/ING3/PAXIP1/PIWIL2/KAT6A/TAF2/PHF20L1/ZDHHC21/MLLT3/SMC5/NAA35/SET/NMT2/BMI1/EPC1/ERCC6/SIRT1/DDX21/KAT6B/NAT10/NAA40/CEP295/KMT2A/NFYB/NAA25/EP400/BRCA2/SUPT20H/NAA16/MBIP/SIN3A/CREBBP/BRD7/CTCF/TAOK1/TADA2A/MSL1/BRCA1/NMT1/KANSL1/MBTD1/…	76
GO:0042770	signal transduction in response to DNA damage	57/2633	181/18903	9.66805e-10	1.23257e-07	1.12076e-07	KDM1A/SYF2/GADD45A/SDE2/ETAA1/PLA2R1/BARD1/GIGYF2/FANCD2/XPC/NEK11/TOPBP1/CEP63/ATR/CLOCK/RAD1/RAD17/UIMC1/MDC1/CDC5L/MYO6/FOXO3/TWIST1/PAXIP1/PRKDC/NBN/WAC/ERCC6/CDK1/SIRT1/MRE11/ATM/MDM2/PTPN11/TAOK3/KMT5A/BRCA2/CUL4A/FOXN3/EIF2AK4/TP53BP1/WDR76/BLM/PLK1/TAOK1/ATAD5/ZNF830/BRCA1/PPM1D/BRIP1/DDX5/THOC1/PMAIP1/DYRK1A/THOC5/ATRX/BRCC3	57
GO:0006913	nucleocytoplasmic transport	87/2633	329/18903	1.19093e-09	1.45634e-07	1.32422e-07	TARDBP/KPNA6/RBM8A/TPR/PTGS2/IPO9/ZC3H11B/AHCTF1/XPO1/RANBP2/RGPD8/IWS1/BARD1/AGFG1/SETD2/APPL1/KPNA1/RSRC1/KPNA4/NMD3/ECT2/LSG1/NCBP2/FYTTD1/YTHDC1/SDAD1/NUP54/PPP3CA/ABCE1/NUP155/PIK3R1/TNPO1/RIOK2/PHAX/HSPA9/RBM22/ATXN1/NUP153/E2F3/HSP90AB1/MDN1/BACH2/KPNA5/LTV1/TNPO3/NUP205/RRS1/STK3/UBR5/JAK2/NCBP1/ANP32B/TSC1/UPF2/CDK1/TCF7L2/IPO7/IPO8/LRRK2/XPOT/NUP107/PPP1R12A/WASHC4/PTPN11/XPO4/KPNA3/UPF…	87
GO:0051169	nuclear transport	87/2633	329/18903	1.19093e-09	1.45634e-07	1.32422e-07	TARDBP/KPNA6/RBM8A/TPR/PTGS2/IPO9/ZC3H11B/AHCTF1/XPO1/RANBP2/RGPD8/IWS1/BARD1/AGFG1/SETD2/APPL1/KPNA1/RSRC1/KPNA4/NMD3/ECT2/LSG1/NCBP2/FYTTD1/YTHDC1/SDAD1/NUP54/PPP3CA/ABCE1/NUP155/PIK3R1/TNPO1/RIOK2/PHAX/HSPA9/RBM22/ATXN1/NUP153/E2F3/HSP90AB1/MDN1/BACH2/KPNA5/LTV1/TNPO3/NUP205/RRS1/STK3/UBR5/JAK2/NCBP1/ANP32B/TSC1/UPF2/CDK1/TCF7L2/IPO7/IPO8/LRRK2/XPOT/NUP107/PPP1R12A/WASHC4/PTPN11/XPO4/KPNA3/UPF…	87
GO:0032886	regulation of microtubule-based process	71/2633	252/18903	2.2185e-09	2.6553e-07	2.41442e-07	MACF1/STIL/PRKAA2/PATJ/SASS6/TPR/CAMSAP2/CCSAP/HNRNPU/ROCK2/GEN1/MEMO1/SPAST/XPO1/ALMS1/RAB6C/TTC21B/MAP2/TRAF3IP1/PDCD6IP/KIF15/ATXN7/CHMP2B/CEP97/PHLDB2/SPICE1/CEP70/CCNL1/CCDC39/SLAIN2/TACR3/PLK4/MAP9/MAP1B/APC/CEP120/SENP6/RAC1/CFAP69/AKAP9/MCPH1/TMEM67/MPDZ/BICD2/SIRT1/NAT10/CKAP5/CHORDC1/CEP295/DIXDC1/BICD1/MDM1/NAV3/CLIP1/CENPJ/CKAP2/TOGARAM1/DYNC1H1/MAP1A/PLK1/CYLD/TAOK1/BRCA1/CEP295NL/CE…	71
GO:0048024	regulation of mRNA splicing, via spliceosome	40/2633	109/18903	2.26002e-09	2.6553e-07	2.41442e-07	SRSF10/SRRM1/SRSF4/THRAP3/RBMXL1/RBM15/RBM8A/HNRNPU/TIA1/CWC22/NCL/MBNL1/FXR1/TRA2B/YTHDC1/LARP7/FAM172A/SRPK1/KHDRBS2/TRA2A/SRPK2/KHDRBS3/NCBP1/CELF2/CELF1/RBM23/NOVA1/RBM25/SNW1/RBFOX1/NSRP1/DDX5/CELF4/ZBTB7A/RBM39/SON/DYRK1A/DDX17/RBM3/RBMX	40
GO:0070646	protein modification by small protein removal	55/2633	176/18903	2.58587e-09	2.97186e-07	2.70226e-07	USP48/USP24/MYSM1/USP1/USP33/YOD1/DESI2/USP34/STAMBP/TANK/BARD1/USP37/WDR48/ATXN7/SENP7/USP13/SENP2/SENP5/USP46/USP38/OTUD4/OTULIN/UIMC1/USP49/SUPT3H/SENP6/USP45/USP42/OTUD6B/TAF2/CDK1/ZRANB1/USP47/SENP1/USP15/SART3/USP12/USPL1/SUPT20H/ATXN3/USP8/MINDY2/USP7/USP31/CYLD/SENP3/BRCA1/USP14/ITCH/USP25/USP16/USP9X/USP51/BRCC3/USP9Y	55
GO:0000380	alternative mRNA splicing, via spliceosome	33/2633	81/18903	2.62865e-09	2.97186e-07	2.70226e-07	KDM1A/SFPQ/THRAP3/RBM15/RBM8A/HNRNPU/TIA1/MBNL1/RSRC1/FXR1/TRA2B/NCBP2/YTHDC1/FAM172A/SLU7/KHDRBS2/CDK13/KHDRBS3/NCBP1/RBM17/CELF2/CELF1/NOVA1/RBM25/RBFOX1/NSRP1/SRSF1/DDX5/CELF4/ZBTB7A/HNRNPM/DDX17/RBMX	33
GO:0000956	nuclear-transcribed mRNA catabolic process	43/2633	125/18903	5.68237e-09	6.30533e-07	5.73332e-07	PNRC2/THRAP3/TUT4/RBM8A/RC3H1/HNRNPU/DCP1A/PDE12/XRN1/DHX36/NCBP2/CNOT6L/EXOSC9/NOCT/TENT2/DCP2/HNRNPAB/SYNCRIP/CNOT4/PABPC1/ZCCHC7/TUT7/SECISBP2/NCBP1/RC3H2/UPF2/MTPAP/ATM/DCP1B/CNOT2/DIS3/UPF3A/SAMD4A/GSPT1/SMG1/TNRC6A/TENT4B/DDX5/TNRC6C/XRN2/TNRC6B/GSPT2/UPF3B	43
GO:0000077	DNA damage checkpoint signaling	42/2633	121/18903	6.27873e-09	6.84039e-07	6.21984e-07	SYF2/SDE2/ETAA1/BARD1/GIGYF2/FANCD2/XPC/NEK11/TOPBP1/CEP63/ATR/CLOCK/RAD1/RAD17/UIMC1/MDC1/CDC5L/PRKDC/NBN/WAC/ERCC6/CDK1/MRE11/ATM/MDM2/PTPN11/TAOK3/BRCA2/CUL4A/FOXN3/EIF2AK4/TP53BP1/WDR76/BLM/PLK1/TAOK1/ZNF830/BRCA1/BRIP1/THOC1/THOC5/BRCC3	42
GO:1902275	regulation of chromatin organization	22/2633	43/18903	7.32902e-09	7.84206e-07	7.13065e-07	KDM1A/TPR/HNRNPU/TLK1/SETD5/ZNF445/TASOR/PIK3CA/L3MBTL3/MLLT3/TET1/CTR9/SSRP1/ATF7IP/RESF1/MPHOSPH8/SETDB2/BAZ1A/SIN3A/TLK2/DNMT1/MORC2	22
GO:0007051	spindle organization	58/2633	195/18903	7.49533e-09	7.8793e-07	7.16451e-07	STIL/SASS6/NUF2/TPR/CCSAP/HNRNPU/SPAST/KIF15/MAP4/TASOR/CHMP2B/CEP97/SPICE1/CEP63/STAG1/DLG1/HAUS3/CENPE/MAP9/KIF2A/CENPH/CEP120/EFHC1/SENP6/TNKS/TACC1/HAUS6/GOLGA2/SMC3/BCCIP/CKAP5/INCENP/UVRAG/CEP126/INTS13/CENPJ/PIBF1/TUBGCP3/TOGARAM1/DYNC1H1/TUBGCP5/INO80/STARD9/TUBGCP4/PLK1/CHD3/NCOR1/ZNF207/KPNB1/CEP192/KIZ/TPX2/KIF3B/AURKA/PCNT/SMC1A/ATRX/MECP2	58
GO:0018022	peptidyl-lysine methylation	47/2633	144/18903	7.82923e-09	8.08841e-07	7.35465e-07	KDM1A/RLF/MTF2/ASH1L/RBBP5/ARID4B/IWS1/RIF1/SETD5/SETD2/NSD2/BOD1L1/TET2/PRDM5/SETD7/NSD1/JARID2/NFYA/KMT2E/KMT2C/PAXIP1/NSD3/KDM4C/SIRT1/CTR9/KMT5B/KMT2A/ETFBKMT/HCFC2/NFYB/KMT5A/SETDB2/ARID4A/SNW1/SETD3/RTF1/BRCA1/KANSL1/SETBP1/SMAD4/DNMT1/BRD4/NCOA6/PHF20/KDM6A/ATRX/MECP2	47
GO:0098813	nuclear chromosome segregation	83/2633	321/18903	8.81223e-09	8.94964e-07	8.13775e-07	SFPQ/AGO4/POGZ/NUF2/TPR/NSL1/CENPF/FMN2/HNRNPU/GEN1/EML4/TTL/TTN/SGO2/FANCD2/TOP2B/SMARCC1/PBRM1/CHMP2B/SPICE1/STAG1/SMC4/ECT2/PDS5A/CENPC/CENPE/SMARCA5/NIPBL/CENPK/ANKRD31/SLF1/RIOK2/APC/SPDL1/CENPQ/LATS1/ARID1B/BAZ1B/STAG3/ZCWPW1/NCAPG2/TNKS/RRS1/TERF1/RAD21/SMARCA2/SMC5/RMI1/SMC2/WAPL/SLF2/SMC3/INCENP/CDCA5/MRE11/ATM/ARID2/SMARCC2/KMT5A/PDS5B/PIBF1/CHAMP1/FANCM/MLH3/DYNC1H1/INO80/NUSAP1/ERCC4/…	83
GO:0046605	regulation of centrosome cycle	25/2633	54/18903	9.81143e-09	9.79835e-07	8.90946e-07	STIL/SASS6/ROCK2/GEN1/XPO1/ALMS1/RAB6C/PDCD6IP/CHMP2B/SPICE1/CCNL1/PLK4/CEP120/MCPH1/TMEM67/SIRT1/NAT10/CHORDC1/CEP295/MDM1/CENPJ/BRCA1/CEP295NL/CEP76/AURKA	25
GO:0006403	RNA localization	59/2633	202/18903	1.1734e-08	1.15263e-06	1.04807e-06	ZNHIT6/RBM8A/TPR/ZC3H11B/HNRNPU/AHCTF1/PNPT1/XPO1/RANBP2/IWS1/KIF5C/NOP58/AGFG1/SETD2/ATR/DHX36/SENP2/NCBP2/FYTTD1/YTHDC1/NUP54/NAF1/NUP155/CETN3/DCP2/PHAX/HNRNPAB/NUP153/PEG10/NUP205/TNKS/TERF1/BICD2/NCBP1/TSC1/UPF2/CKAP5/ATM/PARP11/BICD1/XPOT/NUP107/ATXN2/UPF3A/NRDE2/YY1/RBFOX1/SMG1/NCBP3/KPNB1/SRSF1/THOC1/KHSRP/STAU1/PRPF6/THOC5/UPF3B/THOC2/DKC1	59
GO:0031570	DNA integrity checkpoint signaling	43/2633	129/18903	1.66038e-08	1.60467e-06	1.4591e-06	SYF2/SDE2/ETAA1/BARD1/GIGYF2/FANCD2/XPC/NEK11/TOPBP1/CEP63/ATR/CLOCK/RAD1/RAD17/UIMC1/MDC1/CDC5L/PRKDC/NBN/WAC/ERCC6/CDK1/MRE11/ATM/TIMELESS/MDM2/PTPN11/TAOK3/BRCA2/CUL4A/FOXN3/EIF2AK4/TP53BP1/WDR76/BLM/PLK1/TAOK1/ZNF830/BRCA1/BRIP1/THOC1/THOC5/BRCC3	43
GO:0000819	sister chromatid segregation	66/2633	239/18903	1.91448e-08	1.82089e-06	1.6557e-06	SFPQ/POGZ/NUF2/TPR/NSL1/CENPF/HNRNPU/GEN1/EML4/TTN/SGO2/TOP2B/SMARCC1/PBRM1/CHMP2B/STAG1/SMC4/PDS5A/CENPC/CENPE/SMARCA5/NIPBL/CENPK/SLF1/RIOK2/APC/SPDL1/LATS1/ARID1B/BAZ1B/STAG3/NCAPG2/TNKS/RRS1/RAD21/SMARCA2/SMC5/SMC2/WAPL/SLF2/SMC3/INCENP/CDCA5/MRE11/ATM/ARID2/SMARCC2/KMT5A/PDS5B/PIBF1/CHAMP1/INO80/NUSAP1/PLK1/BRD7/CTCF/MIS12/ZNF207/SMARCE1/CDC27/KPNB1/ESCO1/SMARCA4/SMC1A/HDAC8/ATRX	66
GO:0000723	telomere maintenance	48/2633	154/18903	2.85805e-08	2.67585e-06	2.43311e-06	PARP1/HNRNPU/SMC6/RIF1/INO80D/XRCC5/ACTR8/XRN1/ATR/DHX36/RFC1/ZNF827/NAF1/SLF1/DCP2/RAD50/HSP90AB1/MAP3K4/TNKS/WRN/PRKDC/TERF1/NBN/SMC5/DCLRE1C/SHLD2/TNKS2/SLF2/DCLRE1A/NAT10/MRE11/ATM/PTGES3/BRCA2/HNRNPC/YLPM1/YY1/HSP90AA1/INO80/BLM/USP7/ERCC4/SMG1/TENT4B/GNL3L/HDAC8/ATRX/DKC1	48
GO:0031503	protein-containing complex localization	53/2633	178/18903	3.14587e-08	2.90001e-06	2.63693e-06	SFPQ/LRRC7/SSX2IP/IPO9/HNRNPU/WDR35/XPO1/WDPCP/KIF5C/TTC21B/TRAF3IP1/IFT57/ATR/IFT80/NMD3/NLGN1/LSG1/DLG1/SDAD1/INTU/ABCE1/RIOK2/PURA/SGCD/LCA5/MDN1/LTV1/AKAP9/PCM1/RRS1/TERF1/IFT74/KIF5B/DLG2/DYNC2H1/ATM/KIF5A/GRIP1/ANKS1B/IFT81/IFT88/DZIP1/SYNJ2BP/ADAM10/CLUAP1/AP2B1/CEP112/CACNG8/KIF3B/STAU1/CACNG2/RPGR/GRIPAP1	53
GO:0060271	cilium assembly	89/2633	362/18903	3.45055e-08	3.13268e-06	2.84849e-06	CPLANE2/SPATA6/SSX2IP/ODF2L/FNBP1L/VANGL2/CEP350/RO60/DISC1/SDCCAG8/WDR35/CCDC88A/FAM161A/WDPCP/TTC21B/FSIP2/DNAH7/TRAF3IP1/MAP4/CCDC66/ARL13B/CEP97/IFT57/CFAP44/NPHP3/CEP70/IFT80/CCDC39/CEP19/IQCG/CEP135/ALPK1/INTU/PLK4/SCLT1/NEK1/SPEF2/CPLANE1/CEP120/KIF3A/CEP162/TBC1D32/AHI1/SEPTIN7/CFAP69/PCM1/TMEM67/ASAP1/RFX3/IFT74/KIF27/PTPDC1/WDR11/CEP126/DYNC2H1/JHY/RAB3IP/CEP290/CEP83/IFT81/TCTN1/MPHOSP…	89
GO:0016072	rRNA metabolic process	71/2633	268/18903	3.60308e-08	3.18908e-06	2.89978e-06	NSUN4/ZNHIT6/WDR3/RNASEL/UTP25/RRP15/NVL/TAF1B/NOL10/WDR43/MPHOSPH10/DDX18/WDR75/GTF3C3/NOP58/WDR12/NCL/NUDT16/XRN1/NOP14/LYAR/UTP3/EXOSC9/NAF1/DROSHA/BRIX1/MTREX/UTP15/NSA2/RIOK2/WDR36/SRFBP1/TCOF1/RIOK1/RPL7L1/MDN1/RPF2/PRKDC/RRS1/UTP23/RMRP/ZCCHC7/NOL8/REXO4/GTPBP4/BMS1/ERCC6/DDX21/PDCD11/RRP8/METTL15/NAT10/DDX10/HELB/KRR1/UTP20/DIS3/FCF1/DIS3L/RSL1D1/TENT4B/DDX52/FTSJ3/RIOK3/SMARCA4/NOP56/ESF…	71
GO:0006401	RNA catabolic process	77/2633	299/18903	3.61912e-08	3.18908e-06	2.89978e-06	TARDBP/PNRC2/PUM1/AGO4/AGO3/THRAP3/TUT4/SERBP1/RBM8A/RC3H1/RNASEL/HNRNPU/ROCK2/PUM2/PNPT1/FASTKD2/GIGYF2/DCP1A/PDE12/NUDT16/XRN1/DHX36/FXR1/NCBP2/CNOT6L/METTL14/EXOSC9/NOCT/NAF1/GDNF/MTREX/TENT2/DCP2/PHAX/LARP1/HNRNPAB/SYNCRIP/CNOT4/POP1/PABPC1/ZCCHC7/TUT7/SECISBP2/NCBP1/RC3H2/UPF2/TRDMT1/MTPAP/KCNQ1OT1/CELF1/ATM/DCP1B/CNOT2/DIS3/UPF3A/HNRNPC/SAMD4A/ZC3H14/NRDE2/DICER1/MYEF2/DIS3L/GSPT1/SMG1/TNRC…	77
GO:0030705	cytoskeleton-dependent intracellular transport	59/2633	208/18903	3.77083e-08	3.27461e-06	2.97755e-06	KIF1B/SFPQ/HOOK1/SSX2IP/FNBP1L/HNRNPU/WDR35/SPAST/CCDC88A/WDPCP/KIF5C/TTC21B/DYNC1I2/MYO1B/MAP2/TRAF3IP1/IFT57/IFT80/INTU/MAP1B/AP3B1/KIF3A/PURA/FBXW11/BLOC1S5/DST/MYO6/LCA5/PCM1/NEFL/HOOK3/IFT74/AGTPBP1/BICD2/ARHGAP21/KIF5B/CCDC186/DLG2/DYNC2H1/BICD1/KIF5A/RAB21/PPFIA2/IFT81/IFT88/HIF1A/SYNE2/DYNC1H1/MAP1A/SPG11/BLOC1S6/MYO5C/MYO5A/MYO1E/CLUAP1/KIF3B/STAU1/NEFH/RPGR	59
GO:0071478	cellular response to radiation	55/2633	189/18903	4.16902e-08	3.56868e-06	3.24494e-06	KDM1A/GADD45A/IFI16/PTGS2/NUCKS1/SDE2/PARP1/TANK/BARD1/XRCC5/XPC/ATR/DHX36/ECT2/GRK4/CLOCK/PPID/RAD1/NIPBL/PIK3R1/POLK/TENT2/POLH/PTPRK/FIGNL1/WRN/HSPA5/NET1/NMT2/SIRT1/USP47/POLD3/ATM/RAD51AP1/MDM2/BRCA2/CUL4A/ZBTB1/RDH11/YY1/EIF2AK4/INO80/TP53BP1/BLM/CREBBP/ERCC4/N4BP1/MMP2/BRCA1/NMT1/TLK2/EP300/TAF1/CUL4B/BRCC3	55
GO:0031060	regulation of histone methylation	31/2633	81/18903	4.54272e-08	3.80016e-06	3.45542e-06	KDM1A/MTF2/IWS1/RIF1/SETD7/SMARCA5/NSD1/JARID2/KMT2E/AASS/PAXIP1/NSD3/KDM4C/RNF20/SIRT1/TET1/RRP8/CTR9/KMT2A/SNW1/RTF1/CTCF/BRCA1/KANSL1/SMAD4/DNMT1/BRD4/PHF20/PAXBP1/ATRX/MECP2	31
GO:0044782	cilium organization	94/2633	391/18903	4.56628e-08	3.80016e-06	3.45542e-06	CPLANE2/SPATA6/SSX2IP/ODF2L/FNBP1L/VANGL2/CEP350/RO60/DISC1/SDCCAG8/WDR35/CCDC88A/FAM161A/WDPCP/TTC21B/FSIP2/DNAH7/TRAF3IP1/MAP4/CCDC66/ARL13B/CEP97/IFT57/CFAP44/NPHP3/CEP70/IFT80/CCDC39/CEP19/IQCG/CEP135/ALPK1/INTU/PLK4/SCLT1/NEK1/SPEF2/CPLANE1/CEP120/KIF3A/LCA5/CEP162/TBC1D32/AHI1/SEPTIN7/CFAP69/PCM1/TMEM67/ASAP1/RFX3/IFT74/CEP78/KIF27/PTPDC1/WDR11/TTC17/CEP126/DYNC2H1/JHY/RAB3IP/CEP290/CEP83/I…	94
GO:0043484	regulation of RNA splicing	53/2633	180/18903	4.75208e-08	3.90061e-06	3.54676e-06	SRSF10/SRRM1/SRSF4/THRAP3/RBMXL1/ZNF326/RBM15/RBM8A/HNRNPU/TIA1/CWC22/NCL/ATXN7/MBNL1/CCNL1/FXR1/TRA2B/YTHDC1/LARP7/PIK3R1/FAM172A/RBM22/SRPK1/SUPT3H/KHDRBS2/TRA2A/SRPK2/RBM12B/KHDRBS3/NCBP1/PTBP3/SETX/CELF2/CELF1/SUPT20H/RBM23/NOVA1/SRSF5/RBM25/SNW1/RBFOX1/NSRP1/CDK12/SRSF1/DDX5/CELF4/ZBTB7A/RBM39/SON/DYRK1A/DDX17/RBM3/RBMX	53
GO:0010824	regulation of centrosome duplication	22/2633	47/18903	5.88111e-08	4.76211e-06	4.33011e-06	STIL/SASS6/ROCK2/GEN1/XPO1/ALMS1/RAB6C/PDCD6IP/CHMP2B/SPICE1/PLK4/CEP120/TMEM67/SIRT1/NAT10/CHORDC1/CEP295/MDM1/CENPJ/BRCA1/CEP295NL/CEP76	22
GO:0000075	cell cycle checkpoint signaling	54/2633	186/18903	6.01423e-08	4.80497e-06	4.36908e-06	SYF2/NUF2/TPR/CENPF/SDE2/GEN1/ETAA1/NABP1/BARD1/GIGYF2/FANCD2/XPC/NEK11/TOPBP1/CEP63/ATR/CLOCK/RAD1/RAD17/APC/RAD50/SPDL1/UIMC1/MDC1/CDC5L/PRKDC/NBN/INIP/WAC/ERCC6/CDK1/INCENP/MRE11/ATM/TIMELESS/MDM2/PTPN11/TAOK3/BRCA2/CUL4A/FOXN3/EIF2AK4/TP53BP1/WDR76/BLM/PLK1/TAOK1/ZNF207/ZNF830/BRCA1/BRIP1/THOC1/THOC5/BRCC3	54
GO:0016579	protein deubiquitination	48/2633	158/18903	6.96915e-08	5.4594e-06	4.96414e-06	USP48/USP24/MYSM1/USP1/USP33/YOD1/DESI2/USP34/STAMBP/TANK/BARD1/USP37/WDR48/ATXN7/USP13/USP46/USP38/OTUD4/OTULIN/UIMC1/USP49/SUPT3H/USP45/USP42/OTUD6B/TAF2/CDK1/ZRANB1/USP47/USP15/SART3/USP12/SUPT20H/ATXN3/USP8/MINDY2/USP7/USP31/CYLD/BRCA1/USP14/ITCH/USP25/USP16/USP9X/USP51/BRCC3/USP9Y	48
GO:0031062	positive regulation of histone methylation	23/2633	51/18903	7.01558e-08	5.4594e-06	4.96414e-06	MTF2/RIF1/SMARCA5/JARID2/KMT2E/PAXIP1/NSD3/RNF20/SIRT1/TET1/RRP8/CTR9/KMT2A/SNW1/RTF1/BRCA1/KANSL1/SMAD4/DNMT1/BRD4/PHF20/PAXBP1/MECP2	23
GO:1903313	positive regulation of mRNA metabolic process	44/2633	140/18903	8.12859e-08	6.24442e-06	5.67794e-06	TARDBP/PUM1/THRAP3/TUT4/RBMXL1/RC3H1/CDC73/HNRNPU/ROCK2/PNPT1/NCL/GIGYF2/DCP1A/PDE12/DHX36/TRA2B/NCBP2/CNOT6L/METTL14/EXOSC9/NOCT/DCP2/SYNCRIP/TRA2A/CNOT4/PABPC1/TUT7/NCBP1/RC3H2/CELF1/DCP1B/CNOT2/DIS3/SAMD4A/SNW1/TNRC6A/TENT4B/TNRC6C/ROCK1/CELF4/KHSRP/TNRC6B/RBM3/RBMX	44
GO:0006402	mRNA catabolic process	66/2633	248/18903	8.95556e-08	6.79262e-06	6.17641e-06	TARDBP/PNRC2/PUM1/AGO4/AGO3/THRAP3/TUT4/SERBP1/RBM8A/RC3H1/RNASEL/HNRNPU/ROCK2/PUM2/PNPT1/FASTKD2/GIGYF2/DCP1A/PDE12/NUDT16/XRN1/DHX36/FXR1/NCBP2/CNOT6L/METTL14/EXOSC9/NOCT/GDNF/TENT2/DCP2/LARP1/HNRNPAB/SYNCRIP/CNOT4/PABPC1/ZCCHC7/TUT7/SECISBP2/NCBP1/RC3H2/UPF2/MTPAP/CELF1/ATM/DCP1B/CNOT2/DIS3/UPF3A/HNRNPC/SAMD4A/ZC3H14/MYEF2/GSPT1/SMG1/TNRC6A/TENT4B/DDX5/TNRC6C/ROCK1/KHSRP/HNRNPM/XRN2/TNRC6B/GSP…	66
GO:0010452	histone H3-K36 methylation	11/2633	14/18903	9.10538e-08	6.81993e-06	6.20124e-06	ASH1L/IWS1/SETD5/SETD2/NSD2/NSD1/PAXIP1/NSD3/SETD3/SETBP1/BRD4	11
GO:0031445	regulation of heterochromatin formation	16/2633	28/18903	1.10343e-07	7.97887e-06	7.25505e-06	KDM1A/TPR/ZNF445/TASOR/PIK3CA/L3MBTL3/TET1/CTR9/ATF7IP/RESF1/MPHOSPH8/SETDB2/BAZ1A/SIN3A/DNMT1/MORC2	16
GO:0120261	regulation of heterochromatin organization	16/2633	28/18903	1.10343e-07	7.97887e-06	7.25505e-06	KDM1A/TPR/ZNF445/TASOR/PIK3CA/L3MBTL3/TET1/CTR9/ATF7IP/RESF1/MPHOSPH8/SETDB2/BAZ1A/SIN3A/DNMT1/MORC2	16
GO:0006364	rRNA processing	62/2633	229/18903	1.11677e-07	7.97887e-06	7.25505e-06	NSUN4/ZNHIT6/WDR3/RNASEL/UTP25/RRP15/NVL/NOL10/WDR43/MPHOSPH10/DDX18/WDR75/NOP58/WDR12/NUDT16/NOP14/LYAR/UTP3/EXOSC9/NAF1/DROSHA/BRIX1/MTREX/UTP15/NSA2/RIOK2/WDR36/SRFBP1/RIOK1/RPL7L1/MDN1/RPF2/PRKDC/RRS1/UTP23/RMRP/NOL8/REXO4/GTPBP4/BMS1/DDX21/PDCD11/RRP8/METTL15/NAT10/DDX10/HELB/KRR1/UTP20/DIS3/FCF1/RSL1D1/TENT4B/DDX52/FTSJ3/RIOK3/NOP56/ESF1/XRN2/DDX27/DDX17/DKC1	62
GO:0000070	mitotic sister chromatid segregation	57/2633	204/18903	1.12401e-07	7.97887e-06	7.25505e-06	POGZ/NUF2/TPR/NSL1/CENPF/HNRNPU/GEN1/EML4/TTN/SGO2/SMARCC1/PBRM1/CHMP2B/SMC4/PDS5A/CENPC/CENPE/SMARCA5/NIPBL/CENPK/SLF1/RIOK2/APC/SPDL1/ARID1B/BAZ1B/NCAPG2/TNKS/RRS1/RAD21/SMARCA2/SMC5/SMC2/SLF2/SMC3/INCENP/CDCA5/ATM/ARID2/SMARCC2/KMT5A/PDS5B/PIBF1/CHAMP1/INO80/NUSAP1/PLK1/BRD7/MIS12/ZNF207/SMARCE1/CDC27/KPNB1/ESCO1/SMARCA4/SMC1A/ATRX	57
GO:2000781	positive regulation of double-strand break repair	32/2633	88/18903	1.13185e-07	7.97887e-06	7.25505e-06	POGZ/PARP1/FMN2/EPC2/RIF1/WDR48/SMARCC1/PBRM1/SLF1/BRD8/ARID1B/ZCWPW1/ING3/PRKDC/SMARCA2/EPC1/ERCC6/SHLD2/SLF2/KMT5B/RAD51AP1/ARID2/SMARCC2/TIMELESS/EP400/BRD7/SMARCE1/MBTD1/SMCHD1/SPIRE1/SMARCA4/FANCB	32
GO:0032204	regulation of telomere maintenance	35/2633	101/18903	1.17619e-07	8.19503e-06	7.4516e-06	PARP1/HNRNPU/SMC6/INO80D/XRCC5/ACTR8/XRN1/ATR/DHX36/NAF1/SLF1/DCP2/RAD50/MAP3K4/TNKS/TERF1/NBN/SMC5/TNKS2/SLF2/NAT10/MRE11/ATM/HNRNPC/YLPM1/YY1/INO80/USP7/ERCC4/SMG1/TENT4B/GNL3L/HDAC8/ATRX/DKC1	35
GO:0007052	mitotic spindle organization	42/2633	133/18903	1.36882e-07	9.42756e-06	8.57231e-06	STIL/SASS6/NUF2/TPR/CCSAP/HNRNPU/SPAST/KIF15/MAP4/TASOR/CHMP2B/CEP97/SPICE1/STAG1/CENPE/MAP9/KIF2A/CENPH/EFHC1/TNKS/TACC1/GOLGA2/SMC3/BCCIP/CKAP5/INCENP/CEP126/INTS13/CENPJ/PIBF1/TOGARAM1/DYNC1H1/PLK1/ZNF207/KPNB1/CEP192/TPX2/KIF3B/AURKA/PCNT/SMC1A/MECP2	42
GO:0031058	positive regulation of histone modification	35/2633	102/18903	1.55264e-07	1.05721e-05	9.61299e-06	KDM1A/MTF2/RIF1/SF3B1/SMARCA5/NIPBL/JARID2/DEK/BAZ1B/KMT2E/PAXIP1/PIWIL2/NSD3/RNF20/ERCC6/SIRT1/TET1/DDX21/RRP8/CTR9/KMT2A/LRRK2/SART3/SNW1/RTF1/BRD7/TADA2A/BRCA1/KANSL1/SMAD4/DNMT1/BRD4/PHF20/PAXBP1/MECP2	35
GO:0010212	response to ionizing radiation	44/2633	143/18903	1.60916e-07	1.08338e-05	9.85098e-06	KDM1A/GADD45A/IFI16/NUCKS1/PARP1/TANK/NABP1/BARD1/XRCC5/FANCD2/TOPBP1/ATR/ECT2/RNF168/CLOCK/RAD1/NIPBL/ERCC8/UIMC1/RNF8/FIGNL1/XRCC2/PAXIP1/WRN/PRKDC/INIP/HSPA5/NET1/DCLRE1C/ERCC6/SIRT1/XRRA1/ATM/TIGAR/RAD51AP1/MDM2/BRCA2/TRIM13/INO80/TP53BP1/BLM/BRCA1/TLK2/BRCC3	44
GO:1902115	regulation of organelle assembly	57/2633	207/18903	1.92994e-07	1.28491e-05	1.16835e-05	STIL/PRKAA2/ODF2L/SASS6/TPR/CCSAP/SDCCAG8/HNRNPU/FEZ2/CCDC88A/WDPCP/ALMS1/RAB3GAP1/PIKFYVE/PDCD6IP/KIF15/MAP4/CHMP2B/CEP97/SPICE1/IL1RAP/CEP135/CNOT6L/GRID2/INTU/PLK4/CEP120/LRRTM2/SENP6/SEPTIN7/ASAP1/PTPRD/STAM/TBC1D12/CEP295/RDX/LRRK2/MDM1/CNOT2/MPHOSPH9/IFT88/CENPJ/DZIP1/SCFD1/CDKL1/SYNE2/DYNC1H1/MNS1/CCP110/PLK1/CYLD/BRCA1/CEP295NL/CEP76/SMAD4/ARHGAP35/CDKL5	57
GO:0000280	nuclear division	108/2633	481/18903	2.06445e-07	1.35126e-05	1.22868e-05	AGO4/POGZ/NUF2/TPR/NSL1/CENPF/CCSAP/FMN2/HNRNPU/GEN1/SPAST/EML4/TTN/SGO2/FANCD2/TOP2B/KIF15/SMARCC1/PBRM1/WNT5A/TASOR/CHMP2B/CEP97/SPICE1/STAG1/SMC4/PDS5A/CENPC/EREG/CENPE/SMARCA5/MAP9/RAD1/NIPBL/KIF2A/CENPK/ANKRD31/SLF1/RIOK2/APC/RAD50/SPDL1/SYCP2L/UBR2/PHIP/ARID1B/FIGNL1/BAZ1B/STAG3/ZCWPW1/NCAPG2/TNKS/PIWIL2/RRS1/MYBL1/TERF1/RAD21/MTBP/SMARCA2/SMC5/RMI1/SMC2/GOLGA2/MASTL/KIF20B/SLF2/SMC3/BCCIP/…	108
GO:1901987	regulation of cell cycle phase transition	103/2633	453/18903	2.0747e-07	1.35126e-05	1.22868e-05	SYF2/STIL/SASS6/NUF2/PBX1/TPR/CDC73/CENPF/SDE2/ADAM17/GEN1/ETAA1/CACNB4/NABP1/BARD1/GIGYF2/FANCD2/XPC/NEK10/SMARCC1/PBRM1/APPL1/NEK11/TOPBP1/CEP63/ATR/EIF4G1/DLG1/CLOCK/ANKRD17/CENPE/JADE1/RAD1/RAD17/RIOK2/APC/RAD50/SPDL1/UIMC1/MDC1/CDC5L/ARID1B/DBF4/ZNF655/KMT2E/PAXIP1/PRKDC/NBN/RAD21/MTBP/ZNF16/SMARCA2/INIP/WAC/ERCC6/CDK1/USP47/INCENP/CDCA5/MRE11/ATM/RDX/ARID2/SMARCC2/TIMELESS/MDM2/PTPN11/TAOK3…	103
GO:2000756	regulation of peptidyl-lysine acetylation	28/2633	74/18903	2.66068e-07	1.71428e-05	1.55876e-05	PRKAA2/IWS1/SF3B1/SETD5/SMARCA5/PWWP2A/DEK/NFYA/ZNF451/HDAC2/TWIST1/BAZ1B/KMT2E/PAXIP1/PIWIL2/SET/ERCC6/SIRT1/DDX21/KMT2A/NFYB/SIN3A/BRD7/CTCF/TADA2A/BRCA1/SMAD4/DIP2A	28
GO:0099111	microtubule-based transport	57/2633	209/18903	2.74222e-07	1.74802e-05	1.58945e-05	KIF1B/SFPQ/SSX2IP/HNRNPU/WDR35/SPAST/WDPCP/KIF5C/TTC21B/DYNC1I2/MAP2/TRAF3IP1/NEK10/IFT57/NPHP3/IFT80/CCDC39/INTU/SPEF2/MAP1B/AP3B1/KIF3A/PURA/FBXW11/BLOC1S5/DST/LCA5/PCM1/NEFL/RFX3/IFT74/KIF27/AGTPBP1/BICD2/ARHGAP21/KIF5B/DLG2/DYNC2H1/JHY/BICD1/KIF5A/RAB21/IFT81/IFT88/HIF1A/SYNE2/DYNC1H1/MAP1A/SPG11/BLOC1S6/DNAAF4/CLUAP1/KIF3B/STAU1/NEFH/OFD1/RPGR	57
GO:0031122	cytoplasmic microtubule organization	25/2633	62/18903	2.77171e-07	1.74822e-05	1.58962e-05	HOOK1/CAMSAP2/CLIP4/CRIPT/CCDC88A/DLG1/SLAIN2/CEP120/DST/TRDN/KATNA1/PCM1/HOOK3/SLK/CEP126/CLIP1/CENPJ/KATNAL1/TUBGCP3/DYNC1H1/TUBGCP5/KATNBL1/TUBGCP4/KPNB1/KATNAL2	25
GO:0140014	mitotic nuclear division	79/2633	325/18903	3.28994e-07	2.05347e-05	1.86719e-05	POGZ/NUF2/TPR/NSL1/CENPF/CCSAP/HNRNPU/GEN1/SPAST/EML4/TTN/SGO2/KIF15/SMARCC1/PBRM1/TASOR/CHMP2B/CEP97/SPICE1/STAG1/SMC4/PDS5A/CENPC/EREG/CENPE/SMARCA5/MAP9/NIPBL/KIF2A/CENPK/SLF1/RIOK2/APC/SPDL1/PHIP/ARID1B/BAZ1B/NCAPG2/TNKS/RRS1/RAD21/MTBP/SMARCA2/SMC5/SMC2/GOLGA2/KIF20B/SLF2/SMC3/BCCIP/INCENP/CDCA5/ATM/ARID2/SMARCC2/KMT5A/ANKLE2/PDS5B/PIBF1/CHAMP1/TOGARAM1/INO80/NUSAP1/PLK1/BRD7/MIS12/ZNF207/SM…	79
GO:0051225	spindle assembly	40/2633	128/18903	3.67317e-07	2.26904e-05	2.0632e-05	STIL/SASS6/TPR/CCSAP/HNRNPU/KIF15/TASOR/CHMP2B/CEP97/SPICE1/CEP63/STAG1/HAUS3/MAP9/KIF2A/SENP6/TNKS/HAUS6/GOLGA2/SMC3/BCCIP/INCENP/CENPJ/PIBF1/TUBGCP3/TOGARAM1/DYNC1H1/TUBGCP5/INO80/STARD9/TUBGCP4/PLK1/NCOR1/ZNF207/KPNB1/CEP192/TPX2/KIF3B/AURKA/SMC1A	40
GO:1901983	regulation of protein acetylation	31/2633	88/18903	4.03144e-07	2.46494e-05	2.24132e-05	PRKAA2/FAM161A/IWS1/SF3B1/SETD5/SMARCA5/PWWP2A/DEK/NFYA/ZNF451/HDAC2/TWIST1/BAZ1B/KMT2E/PAXIP1/PIWIL2/SET/ERCC6/SIRT1/DDX21/CEP295/KMT2A/NFYB/SIN3A/BRD7/CTCF/TAOK1/TADA2A/BRCA1/SMAD4/DIP2A	31
GO:2001252	positive regulation of chromosome organization	35/2633	106/18903	4.48855e-07	2.71671e-05	2.47026e-05	SFPQ/TPR/INO80D/XRCC5/ACTR8/TASOR/ATR/DHX36/SMC4/NAF1/GTF2H2/SLF1/RAD50/MAP3K4/TNKS/TERF1/NBN/RAD21/SMC5/SMC2/TNKS2/SLF2/MRE11/ATM/ATF7IP/RESF1/MPHOSPH8/SETDB2/YY1/INO80/SIN3A/DNMT1/MORC2/ATRX/DKC1	35
GO:1902850	microtubule cytoskeleton organization involved in mitosis	47/2633	163/18903	5.25417e-07	3.1483e-05	2.86269e-05	STIL/SASS6/NUF2/TPR/CCSAP/HNRNPU/SPAST/KIF15/SETD2/MAP4/TASOR/CHMP2B/CEP97/SPICE1/STAG1/CENPE/MAP9/KIF2A/CENPH/SPDL1/FBXW11/EFHC1/MCPH1/TNKS/TACC1/GOLGA2/SMC3/BCCIP/CKAP5/INCENP/CEP126/INTS13/CENPJ/PIBF1/TOGARAM1/DYNC1H1/NUSAP1/PLK1/ZNF207/KPNB1/CEP192/TPX2/KIF3B/AURKA/PCNT/SMC1A/MECP2	47
GO:0010970	transport along microtubule	48/2633	168/18903	5.3759e-07	3.18935e-05	2.90002e-05	KIF1B/SFPQ/SSX2IP/HNRNPU/WDR35/SPAST/WDPCP/KIF5C/TTC21B/DYNC1I2/MAP2/TRAF3IP1/IFT57/IFT80/INTU/MAP1B/AP3B1/KIF3A/PURA/FBXW11/BLOC1S5/DST/LCA5/PCM1/NEFL/IFT74/AGTPBP1/BICD2/ARHGAP21/KIF5B/DLG2/DYNC2H1/BICD1/KIF5A/RAB21/IFT81/IFT88/HIF1A/SYNE2/DYNC1H1/MAP1A/SPG11/BLOC1S6/CLUAP1/KIF3B/STAU1/NEFH/RPGR	48
GO:0051053	negative regulation of DNA metabolic process	44/2633	149/18903	5.81322e-07	3.41498e-05	3.10519e-05	PARP1/HNRNPU/MSH6/RIF1/XRCC5/TRIP12/XRN1/ATR/PDS5A/RAD17/MSH3/DCP2/RAD50/CGAS/TWIST1/DNAJC2/TNKS/TERF1/NBN/UBR5/TTF1/GTPBP4/ERCC6/WAPL/SHLD2/TNKS2/NAT10/RNF169/ATM/KMT2A/TIMELESS/HELB/BRCA2/HNRNPC/TP53BP1/BLM/ERCC4/TENT4B/ZNF830/THOC1/SMCHD1/ZNF91/FANCB/GNL3L	44
GO:0140694	non-membrane-bounded organelle assembly	89/2633	386/18903	7.31307e-07	4.25436e-05	3.86841e-05	STIL/PRKAA2/SASS6/POGZ/PRRC2C/RC3H1/TPR/CENPF/CCSAP/HNRNPU/PUM2/TIA1/ALMS1/NEB/TTN/CFLAR/FASTKD2/XRCC5/KIF15/TASOR/CHMP2B/CEP97/SPICE1/CEP63/STAG1/HAUS3/CEP135/CENPC/CNOT6L/CENPE/PLK4/NOCT/MAP9/CEP44/BRIX1/DHX29/KIF2A/CENPK/CENPH/CEP120/SENP6/MDN1/RPF2/TNKS/PRKDC/RRS1/SQLE/ASAP1/HAUS6/GOLGA2/SMC3/BCCIP/INCENP/CEP295/DDX6/BICD1/MDM1/CNOT2/ATXN2/CENPJ/PIBF1/TUBGCP3/TOGARAM1/DYNC1H1/TUBGCP5/INO80/ST…	89
GO:0070536	protein K63-linked deubiquitination	18/2633	38/18903	7.5594e-07	4.35538e-05	3.96027e-05	USP33/YOD1/DESI2/STAMBP/BARD1/USP13/OTUD4/UIMC1/ZRANB1/ATXN3/USP8/USP7/CYLD/BRCA1/USP25/USP16/USP9X/BRCC3	18
GO:0051168	nuclear export	47/2633	165/18903	7.73272e-07	4.4128e-05	4.01248e-05	RBM8A/TPR/ZC3H11B/XPO1/RANBP2/IWS1/BARD1/AGFG1/SETD2/NMD3/LSG1/NCBP2/FYTTD1/YTHDC1/SDAD1/ABCE1/NUP155/RIOK2/PHAX/HSPA9/RBM22/ATXN1/NUP153/MDN1/LTV1/RRS1/NCBP1/ANP32B/TSC1/UPF2/TCF7L2/XPOT/NUP107/WASHC4/PTPN11/XPO4/NEMF/STYX/NRDE2/CTDSPL2/AKAP13/SMG1/NCBP3/THOC1/MALT1/THOC5/THOC2	47
GO:0035065	regulation of histone acetylation	25/2633	65/18903	8.02275e-07	4.53512e-05	4.12371e-05	IWS1/SF3B1/SETD5/SMARCA5/PWWP2A/DEK/NFYA/ZNF451/TWIST1/BAZ1B/KMT2E/PAXIP1/PIWIL2/SET/ERCC6/SIRT1/DDX21/KMT2A/NFYB/SIN3A/BRD7/CTCF/TADA2A/BRCA1/SMAD4	25
GO:0045005	DNA-templated DNA replication maintenance of fidelity	23/2633	57/18903	8.12939e-07	4.55246e-05	4.13947e-05	NUCKS1/PARP1/GEN1/ETAA1/BARD1/TRAIP/ATR/BOD1L1/ZGRF1/RAD50/MMS22L/WRN/NBN/MRE11/TIMELESS/BRCA2/FANCM/BLM/ZNF830/BRCA1/THOC1/MCM8/ATRX	23
GO:0009048	dosage compensation by inactivation of X chromosome	15/2633	28/18903	8.59472e-07	4.76848e-05	4.3359e-05	RBM15/LRIF1/HNRNPU/MSL2/YTHDC1/CDYL/JARID2/PCGF5/SUZ12/MSL1/BRCA1/SMCHD1/PHF20/MSL3/XIST	15
GO:0007099	centriole replication	19/2633	42/18903	9.07865e-07	4.99076e-05	4.53801e-05	STIL/SASS6/ALMS1/SPICE1/CEP63/CEP135/PLK4/CEP44/CEP120/CEP295/MDM1/CENPJ/CEP152/CCP110/BRCA1/CEP295NL/CEP76/CEP192/RTTN	19
GO:0051236	establishment of RNA localization	47/2633	166/18903	9.34734e-07	5.09175e-05	4.62984e-05	RBM8A/TPR/ZC3H11B/AHCTF1/PNPT1/XPO1/RANBP2/IWS1/KIF5C/AGFG1/SETD2/ATR/SENP2/NCBP2/FYTTD1/YTHDC1/NUP54/NUP155/CETN3/PHAX/NUP153/PEG10/NUP205/TNKS/TERF1/BICD2/NCBP1/TSC1/UPF2/CKAP5/ATM/PARP11/XPOT/NUP107/ATXN2/UPF3A/NRDE2/RBFOX1/SMG1/NCBP3/KPNB1/SRSF1/THOC1/KHSRP/THOC5/UPF3B/THOC2	47
GO:0000018	regulation of DNA recombination	40/2633	133/18903	1.11208e-06	6.00324e-05	5.45864e-05	KDM1A/POGZ/PARP1/MSH6/APLF/EPC2/RIF1/WDR48/SETD2/PPP4R2/KPNA1/NSD2/SMARCAD1/MSH3/RAD50/BRD8/CGAS/FIGNL1/ZCWPW1/ING3/PAXIP1/EPC1/ERCC6/SHLD2/KMT5B/MRE11/RAD51AP1/ARID2/TIMELESS/HELB/EP400/TP53BP1/BLM/ATAD5/MBTD1/THOC1/SMCHD1/IL27RA/FANCB/USP51	40
GO:0140718	facultative heterochromatin formation	16/2633	32/18903	1.25197e-06	6.69804e-05	6.09041e-05	KDM1A/TASOR/SMARCA5/L3MBTL3/SIRT1/TET1/HELLS/RRP8/ATF7IP/RESF1/BAZ2A/MPHOSPH8/SETDB2/MBD2/DNMT1/MORC2	16
GO:0022618	ribonucleoprotein complex assembly	60/2633	234/18903	1.31036e-06	6.94839e-05	6.31805e-05	SRSF10/AGO4/AGO3/SNIP1/SF3A3/ZNHIT6/PRPF3/CDC73/GCFC2/SF3B1/FASTKD2/XRCC5/ISY1/ATR/YTHDC1/NAF1/BRIX1/DHX29/DDX46/SLU7/SRPK1/HSP90AB1/MDN1/RPF2/SRPK2/LUC7L2/PRKDC/TGS1/RRS1/PSIP1/NCBP1/SETX/CELF2/PRPF18/EIF3A/CELF1/ATM/BUD13/SCAF11/DDX23/PTGES3/SART3/NUFIP1/PRPF39/SRSF5/DICER1/HSP90AA1/EIF3J/EIF3C/LUC7L3/COIL/SRSF1/CELF4/CRNKL1/EIF2S2/PRPF6/ZRSR2/RBMX2/HTATSF1/RBMX	60
GO:0071479	cellular response to ionizing radiation	27/2633	75/18903	1.36457e-06	7.17237e-05	6.52171e-05	KDM1A/GADD45A/IFI16/NUCKS1/TANK/BARD1/XRCC5/ATR/ECT2/CLOCK/RAD1/NIPBL/FIGNL1/WRN/HSPA5/NET1/SIRT1/ATM/RAD51AP1/MDM2/BRCA2/INO80/TP53BP1/BLM/BRCA1/TLK2/BRCC3	27
GO:0006289	nucleotide-excision repair	29/2633	84/18903	1.52133e-06	7.92677e-05	7.20767e-05	XPC/SMARCC1/PBRM1/ERCC8/GTF2H2C/GTF2H2/POLK/USP45/ARID1B/SMARCA2/ERCC6/SIRT1/POLD3/ARID2/SMARCC2/GTF2H3/BRCA2/ERCC5/CUL4A/MNAT1/ATXN3/FAN1/RNF111/USP7/ERCC4/BRD7/SMARCE1/BRIP1/SMARCA4	29
GO:0007018	microtubule-based movement	93/2633	415/18903	1.55348e-06	8.02454e-05	7.29657e-05	KIF1B/SFPQ/SSX2IP/ASH1L/DNAH14/CCSAP/FMN2/HNRNPU/WDR35/SPAST/WDPCP/DNAH6/KIF5C/TTC21B/DYNC1I2/FSIP2/DNAH7/MAP2/TRAF3IP1/NEK10/KIF15/MAP4/TMF1/IFT57/CFAP44/NPHP3/IFT80/ZBBX/CCDC39/IQCG/SLC9B1/SLC9B2/CENPE/TACR3/INTU/SPEF2/KIF2A/MAP1B/AP3B1/KIF3A/PURA/FBXW11/BLOC1S5/KIF6/DST/LCA5/CFAP69/PCM1/NEFL/RFX3/IFT74/DNAJA1/VPS13A/KIF27/AGTPBP1/BICD2/ARHGAP21/KIF5B/KIF20B/DLG2/DYNC2H1/JHY/INTS13/BICD1/KIF21A…	93
GO:0071826	ribonucleoprotein complex subunit organization	61/2633	242/18903	1.97646e-06	0.000101222	9.20391e-05	SRSF10/AGO4/AGO3/SNIP1/SF3A3/ZNHIT6/PRPF3/CDC73/GCFC2/SF3B1/FASTKD2/XRCC5/ISY1/ATR/YTHDC1/NAF1/BRIX1/DHX29/DDX46/SLU7/SRPK1/HSP90AB1/MDN1/RPF2/SRPK2/LUC7L2/PRKDC/TGS1/RRS1/PSIP1/NCBP1/SETX/CELF2/PRPF18/KIF5B/EIF3A/CELF1/ATM/BUD13/SCAF11/DDX23/PTGES3/SART3/NUFIP1/PRPF39/SRSF5/DICER1/HSP90AA1/EIF3J/EIF3C/LUC7L3/COIL/SRSF1/CELF4/CRNKL1/EIF2S2/PRPF6/ZRSR2/RBMX2/HTATSF1/RBMX	61
GO:0009314	response to radiation	99/2633	452/18903	2.13267e-06	0.000108296	9.84718e-05	PER3/KDM1A/USP1/GADD45A/IFI16/PTGS2/RO60/NUCKS1/SDE2/PARP1/MAP4K3/MSH6/REV1/NPHP1/CACNB4/TANC1/TANK/NABP1/BARD1/XRCC5/FANCD2/XPC/CCDC66/TOPBP1/ATR/DHX36/ECT2/RNF168/PDE6B/GRK4/CLOCK/PPID/RAD1/NIPBL/ERCC8/PIK3R1/GTF2H2/POLK/TENT2/UIMC1/RNF8/POLH/ELOVL4/PRDM1/PTPRK/MAP3K4/FIGNL1/BRAF/XRCC2/PAXIP1/ANGPT2/WRN/PRKDC/GNAQ/INIP/HSPA5/NET1/DCLRE1C/NMT2/ERCC6/SIRT1/USP47/POLD3/XRRA1/ATM/KMT2A/TIGAR/RAD51A…	99
GO:0031297	replication fork processing	20/2633	48/18903	2.31689e-06	0.000116662	0.000106079	NUCKS1/PARP1/GEN1/ETAA1/BARD1/TRAIP/ATR/BOD1L1/ZGRF1/RAD50/MMS22L/WRN/NBN/MRE11/BRCA2/FANCM/BLM/BRCA1/THOC1/ATRX	20
GO:0032784	regulation of DNA-templated transcription elongation	33/2633	104/18903	2.57634e-06	0.000128645	0.000116975	ZNF326/CDC73/HNRNPU/WDR43/CCNT2/SETD5/VHL/RNF168/NCBP2/LARP7/ELL2/TCERG1/PWWP2A/RNF8/SCAF8/CDK13/NCBP1/ZMYND11/ERCC6/MED17/INTS13/CCNT1/INTS6/SUPT16H/MED6/MED1/CDK12/INTS2/THOC1/GTF2F1/BRD4/THOC5/HTATSF1	33
GO:0000245	spliceosomal complex assembly	31/2633	95/18903	2.65459e-06	0.000131457	0.000119531	SRSF10/SNIP1/SF3A3/GCFC2/SF3B1/ISY1/YTHDC1/DDX46/SLU7/SRPK1/SRPK2/LUC7L2/PSIP1/NCBP1/SETX/CELF2/CELF1/BUD13/SCAF11/DDX23/PRPF39/SRSF5/LUC7L3/SRSF1/CELF4/CRNKL1/PRPF6/ZRSR2/RBMX2/HTATSF1/RBMX	31
GO:0043487	regulation of RNA stability	50/2633	187/18903	2.69808e-06	0.000131626	0.000119685	TARDBP/PUM1/THRAP3/TUT4/SERBP1/RC3H1/RNASEL/HNRNPU/ROCK2/PUM2/PNPT1/FASTKD2/GIGYF2/DCP1A/PDE12/DHX36/FXR1/CNOT6L/METTL14/EXOSC9/NOCT/NAF1/GDNF/TENT2/DCP2/PHAX/LARP1/SYNCRIP/CNOT4/PABPC1/TUT7/RC3H2/TRDMT1/CELF1/DCP1B/CNOT2/DIS3/HNRNPC/SAMD4A/ZC3H14/MYEF2/TNRC6A/TENT4B/ZC3H18/TNRC6C/ROCK1/KHSRP/HNRNPM/TNRC6B/DKC1	50
GO:0007549	dosage compensation	15/2633	30/18903	2.70193e-06	0.000131626	0.000119685	RBM15/LRIF1/HNRNPU/MSL2/YTHDC1/CDYL/JARID2/PCGF5/SUZ12/MSL1/BRCA1/SMCHD1/PHF20/MSL3/XIST	15
GO:0006346	DNA methylation-dependent heterochromatin formation	13/2633	24/18903	3.99146e-06	0.000192878	0.00017538	KDM1A/TASOR/L3MBTL3/SIRT1/TET1/HELLS/ATF7IP/RESF1/MPHOSPH8/SETDB2/MBD2/DNMT1/MORC2	13
GO:0010948	negative regulation of cell cycle process	74/2633	318/18903	4.30226e-06	0.000206233	0.000187524	SYF2/NUF2/TPR/CDC73/CENPF/SDE2/GEN1/ETAA1/CACNB4/NABP1/BARD1/GIGYF2/FANCD2/XPC/NEK11/TOPBP1/CEP63/ATR/DLG1/CLOCK/JADE1/SMARCA5/RAD1/RAD17/APC/RAD50/SPDL1/UIMC1/MDC1/CDC5L/BAZ1B/ZNF655/TNKS/PRKDC/TERF1/NBN/TMEM67/RAD21/MTBP/INIP/WAC/ERCC6/CDK1/WAPL/USP47/INCENP/MRE11/ATM/TIMELESS/MDM1/MDM2/PTPN11/TAOK3/BRCA2/CUL4A/FOXN3/EIF2AK4/TP53BP1/WDR76/BLM/CCP110/PLK1/BRD7/TAOK1/ZNF207/CCL2/ZNF830/BRCA1/BRIP…	74
GO:0032200	telomere organization	49/2633	185/18903	4.50549e-06	0.000213444	0.000194081	PARP1/HNRNPU/SMC6/RIF1/HAT1/INO80D/XRCC5/ACTR8/XRN1/ATR/DHX36/RFC1/ZNF827/NAF1/SLF1/DCP2/RAD50/HSP90AB1/MAP3K4/TNKS/WRN/PRKDC/TERF1/NBN/SMC5/DCLRE1C/SHLD2/TNKS2/SLF2/DCLRE1A/NAT10/MRE11/ATM/PTGES3/BRCA2/HNRNPC/YLPM1/YY1/HSP90AA1/INO80/BLM/USP7/ERCC4/SMG1/TENT4B/GNL3L/HDAC8/ATRX/DKC1	49
GO:0000381	regulation of alternative mRNA splicing, via spliceosome	23/2633	62/18903	4.52393e-06	0.000213444	0.000194081	THRAP3/RBM15/RBM8A/HNRNPU/TIA1/MBNL1/FXR1/TRA2B/YTHDC1/FAM172A/KHDRBS2/KHDRBS3/CELF2/CELF1/NOVA1/RBM25/RBFOX1/NSRP1/DDX5/CELF4/ZBTB7A/DDX17/RBMX	23
GO:0045945	positive regulation of transcription by RNA polymerase III	11/2633	18/18903	4.63141e-06	0.000216808	0.000197139	ZC3H8/SF3B1/SMARCA5/ICE1/DEK/BAZ1B/ERCC6/DDX21/ZNF143/CHD8/ICE2	11
GO:0070507	regulation of microtubule cytoskeleton organization	43/2633	155/18903	4.75201e-06	0.000220729	0.000200705	STIL/PRKAA2/PATJ/SASS6/TPR/CAMSAP2/CCSAP/HNRNPU/SPAST/MAP2/TRAF3IP1/KIF15/ATXN7/CHMP2B/CEP97/PHLDB2/CEP70/SLAIN2/MAP9/MAP1B/APC/SENP6/RAC1/AKAP9/MPDZ/BICD2/CKAP5/DIXDC1/BICD1/NAV3/CLIP1/CENPJ/CKAP2/TOGARAM1/DYNC1H1/MAP1A/PLK1/CYLD/TAOK1/ROCK1/TPX2/DYRK1A/MECP2	43
GO:0098534	centriole assembly	19/2633	46/18903	4.83121e-06	0.000222682	0.00020248	STIL/SASS6/ALMS1/SPICE1/CEP63/CEP135/PLK4/CEP44/CEP120/CEP295/MDM1/CENPJ/CEP152/CCP110/BRCA1/CEP295NL/CEP76/CEP192/RTTN	19
GO:0044818	mitotic G2/M transition checkpoint	20/2633	50/18903	4.93373e-06	0.000225671	0.000205199	SYF2/NABP1/BARD1/TOPBP1/RAD17/RAD50/UIMC1/NBN/INIP/CDK1/MRE11/ATM/TAOK3/FOXN3/BLM/PLK1/TAOK1/ZNF830/BRCA1/BRCC3	20
GO:0050779	RNA destabilization	33/2633	107/18903	5.15166e-06	0.000233854	0.000212639	TARDBP/PUM1/TUT4/RC3H1/HNRNPU/ROCK2/PNPT1/GIGYF2/DCP1A/PDE12/DHX36/CNOT6L/METTL14/EXOSC9/NOCT/DCP2/SYNCRIP/CNOT4/PABPC1/TUT7/RC3H2/CELF1/DCP1B/CNOT2/DIS3/SAMD4A/TNRC6A/TENT4B/ZC3H18/TNRC6C/ROCK1/KHSRP/TNRC6B	33
GO:0044772	mitotic cell cycle phase transition	101/2633	473/18903	5.47566e-06	0.000244759	0.000222555	SYF2/NASP/STIL/SASS6/NES/NUF2/PBX1/TPR/CDC73/CENPF/SDE2/ADAM17/GEN1/SPAST/CACNB4/NABP1/BARD1/USP37/GIGYF2/XPC/SMARCC1/PBRM1/APPL1/NEK11/TOPBP1/EIF4G1/DLG1/ANKRD17/PPP3CA/CENPE/JADE1/RAD17/RIOK2/APC/RAD50/SPDL1/UIMC1/E2F3/LATS1/ARID1B/ABCB1/DBF4/CDK6/ZNF655/KMT2E/PRKDC/NBN/RAD21/TAF2/MTBP/SMARCA2/SMC5/INIP/MASTL/WAC/CDK1/CACUL1/USP47/INCENP/CDCA5/MRE11/CUL5/NPAT/ATM/RDX/ARID2/SMARCC2/MDM2/TAOK3/CE…	101
GO:0090068	positive regulation of cell cycle process	63/2633	260/18903	5.50812e-06	0.000244759	0.000222555	SFPQ/STIL/PKN2/SASS6/PBX1/TPR/CDC73/HNRNPU/ADAM17/ROCK2/GEN1/SPAST/WNT5A/NUDT16/SMC4/ECT2/EIF4G1/ANKRD17/EREG/PLK4/ANKRD31/SLF1/CEP120/PHIP/DBF4/KMT2E/NCAPG2/PIWIL2/CSPP1/RAD21/MTBP/ZNF16/SMC5/SMC2/CDK1/KIF20B/SLF2/INCENP/CDCA5/CEP295/RDX/RAD51AP1/MDM2/CENPJ/CUL4A/DYNC1H1/INO80/NUSAP1/SIN3A/PLCG2/ATAD5/MED1/DBF4B/CDC27/THOC1/BRD4/PLCB1/KIF3B/AURKA/THOC5/ATRX/CUL4B/MECP2	63
GO:0043161	proteasome-mediated ubiquitin-dependent protein catabolic process	97/2633	450/18903	5.51443e-06	0.000244759	0.000222555	ZYG11B/KLHL20/EDEM3/YOD1/WDR26/UBXN2A/XPO1/PELI1/UBXN4/SPOPL/UBR3/NFE2L2/DNAJC10/TRIP12/SMARCC1/RYBP/UBXN7/FBXL5/CLOCK/DNAJB14/TRIM2/ERCC8/RNF180/APC/FBXO38/CSNK1A1/FBXW11/FAF2/UBR2/HSP90AB1/CD2AP/GCLC/UBE3D/UBE2J1/UFL1/ASCC3/RNF217/RNF216/ANKIB1/FBXL13/UBE2H/NUB1/UBXN8/WWP1/TMEM67/TOPORS/ECPAS/HSPA5/WAC/SIRT1/SVIP/BIRC2/CUL5/UBE4A/LRRK2/MDM2/HSP90B1/KBTBD6/KBTBD7/SIAH3/TRIM13/FBXL3/CUL4A/HECTD1/…	97
GO:0006261	DNA-templated DNA replication	45/2633	166/18903	5.6373e-06	0.000248373	0.000225841	NUCKS1/PARP1/GEN1/ETAA1/ORC2/BARD1/TRAIP/TOPBP1/ATR/BOD1L1/RFC1/ZGRF1/RAD50/PURA/MCM3/MMS22L/REV3L/DBF4/SRPK2/WRN/TERF1/NBN/DDX21/NOC3L/POLD3/MRE11/RECQL/DDX23/TIMELESS/HELB/BRCA2/BAZ1A/FANCM/WDHD1/INO80/BLM/NFAT5/ATAD5/ZNF830/BRCA1/DBF4B/THOC1/MCM8/POLA1/ATRX	45
GO:0046700	heterocycle catabolic process	100/2633	468/18903	5.90161e-06	0.00025812	0.000234704	TARDBP/PNRC2/PUM1/AGO4/AGO3/THRAP3/TUT4/SERBP1/DPYD/RBM8A/RC3H1/RNASEL/HNRNPU/ROCK2/PUM2/PNPT1/NFE2L2/FASTKD2/GIGYF2/EXOG/DCP1A/PDE12/MBD4/NUDT16/XRN1/DHX36/FXR1/NCBP2/CNOT6L/NUDT9/TET2/METTL14/EXOSC9/NOCT/NAF1/GDNF/MTREX/PDE4D/TENT2/DCP2/PHAX/LARP1/HNRNPAB/NUDT3/ENPP4/SYNCRIP/ENPP1/PDE10A/CNOT4/PDE7A/POP1/PABPC1/ZCCHC7/TUT7/SECISBP2/NCBP1/RC3H2/REXO4/UPF2/TRDMT1/MTPAP/TET1/ENTPD7/ABCC2/KCNQ1OT1/…	100
GO:0061157	mRNA destabilization	32/2633	103/18903	5.99514e-06	0.000260311	0.000236696	TARDBP/PUM1/TUT4/RC3H1/HNRNPU/ROCK2/PNPT1/GIGYF2/DCP1A/PDE12/DHX36/CNOT6L/METTL14/EXOSC9/NOCT/DCP2/SYNCRIP/CNOT4/PABPC1/TUT7/RC3H2/CELF1/DCP1B/CNOT2/DIS3/SAMD4A/TNRC6A/TENT4B/TNRC6C/ROCK1/KHSRP/TNRC6B	32
GO:0034655	nucleobase-containing compound catabolic process	93/2633	428/18903	6.06622e-06	0.000261502	0.000237779	TARDBP/PNRC2/PUM1/AGO4/AGO3/THRAP3/TUT4/SERBP1/DPYD/RBM8A/RC3H1/RNASEL/HNRNPU/ROCK2/PUM2/PNPT1/FASTKD2/GIGYF2/EXOG/DCP1A/PDE12/MBD4/NUDT16/XRN1/DHX36/FXR1/NCBP2/CNOT6L/NUDT9/METTL14/EXOSC9/NOCT/NAF1/GDNF/MTREX/PDE4D/TENT2/DCP2/PHAX/LARP1/HNRNPAB/NUDT3/ENPP4/SYNCRIP/ENPP1/PDE10A/CNOT4/PDE7A/POP1/PABPC1/ZCCHC7/TUT7/SECISBP2/NCBP1/RC3H2/REXO4/UPF2/TRDMT1/MTPAP/ENTPD7/KCNQ1OT1/CELF1/ATM/DCP1B/CNOT2/A…	93
GO:0007062	sister chromatid cohesion	23/2633	63/18903	6.19177e-06	0.000265008	0.000240967	SFPQ/POGZ/SGO2/STAG1/PDS5A/NIPBL/SLF1/STAG3/TNKS/RAD21/SMC5/WAPL/SLF2/SMC3/CDCA5/MRE11/PDS5B/PLK1/CTCF/ESCO1/SMC1A/HDAC8/ATRX	23
GO:0010569	regulation of double-strand break repair via homologous recombination	25/2633	72/18903	7.00602e-06	0.000297692	0.000270686	KDM1A/POGZ/PARP1/EPC2/RIF1/WDR48/SETD2/PPP4R2/BRD8/CGAS/FIGNL1/ING3/EPC1/ERCC6/SHLD2/RAD51AP1/ARID2/TIMELESS/HELB/EP400/TP53BP1/MBTD1/SMCHD1/FANCB/USP51	25
GO:0061647	histone H3-K9 modification	19/2633	47/18903	7.05477e-06	0.000297692	0.000270686	KDM1A/ARID4B/RIF1/PRDM5/SETD7/PWWP2A/JARID2/ZNF451/PIWIL2/KDM4C/SIRT1/KMT2A/SETDB2/ARID4A/BRCA1/SMAD4/DNMT1/ATRX/MECP2	19
GO:0050657	nucleic acid transport	44/2633	163/18903	8.0185e-06	0.000333659	0.00030339	RBM8A/TPR/ZC3H11B/AHCTF1/PNPT1/XPO1/RANBP2/IWS1/KIF5C/AGFG1/SETD2/SENP2/NCBP2/FYTTD1/YTHDC1/NUP54/NUP155/CETN3/PHAX/NUP153/PEG10/NUP205/TNKS/BICD2/NCBP1/TSC1/UPF2/CKAP5/PARP11/XPOT/NUP107/ATXN2/UPF3A/NRDE2/RBFOX1/SMG1/NCBP3/KPNB1/SRSF1/THOC1/KHSRP/THOC5/UPF3B/THOC2	44
GO:0050658	RNA transport	44/2633	163/18903	8.0185e-06	0.000333659	0.00030339	RBM8A/TPR/ZC3H11B/AHCTF1/PNPT1/XPO1/RANBP2/IWS1/KIF5C/AGFG1/SETD2/SENP2/NCBP2/FYTTD1/YTHDC1/NUP54/NUP155/CETN3/PHAX/NUP153/PEG10/NUP205/TNKS/BICD2/NCBP1/TSC1/UPF2/CKAP5/PARP11/XPOT/NUP107/ATXN2/UPF3A/NRDE2/RBFOX1/SMG1/NCBP3/KPNB1/SRSF1/THOC1/KHSRP/THOC5/UPF3B/THOC2	44
GO:0048511	rhythmic process	70/2633	302/18903	8.90456e-06	0.000367973	0.000334592	PER3/TARDBP/SFPQ/THRAP3/PRKAA2/NHLH2/KDM5B/PARP1/HNRNPU/ROCK2/KCNH7/CREB1/OXTR/NR1D2/ROBO2/NLGN1/PDE6B/GABRB1/CLOCK/EREG/NOCT/NPY5R/SLIT3/FBXW11/NFYA/FOXO3/HDAC2/AHR/TWIST1/PIWIL2/PRKDC/NCOA2/GNAQ/NFIL3/HSPA5/SETX/CDK1/SIRT1/ADRB1/PLEKHA1/KMT2A/KDM5A/TIMELESS/ENOX1/FBXL3/MYCBP2/CUL4A/UBE3A/RORA/SIN3A/SCAPER/CREBBP/USP7/MMP2/NCOR1/ZNF830/DDX5/MAP2K6/RELB/CSNK2A1/TOP1/ADNP/NRIP1/DYRK1A/CSNK1E/EP300…	70
GO:0016574	histone ubiquitination	20/2633	52/18903	9.97656e-06	0.000409449	0.000372305	KDM1A/CDC73/BARD1/TRIP12/RYBP/RNF168/RNF8/UBR2/UBR5/RNF20/BMI1/WAC/PCGF5/CTR9/BRCA2/SUZ12/BRCA1/HUWE1/CUL4B/BRCC3	20
GO:1901990	regulation of mitotic cell cycle phase transition	79/2633	354/18903	1.08642e-05	0.000442847	0.000402673	SYF2/STIL/SASS6/NUF2/PBX1/TPR/CDC73/CENPF/SDE2/ADAM17/GEN1/CACNB4/NABP1/BARD1/GIGYF2/XPC/SMARCC1/PBRM1/APPL1/NEK11/TOPBP1/EIF4G1/DLG1/ANKRD17/CENPE/JADE1/RAD17/RIOK2/APC/RAD50/SPDL1/UIMC1/ARID1B/ZNF655/KMT2E/PRKDC/NBN/RAD21/MTBP/SMARCA2/INIP/WAC/CDK1/USP47/INCENP/CDCA5/MRE11/ATM/RDX/ARID2/SMARCC2/MDM2/TAOK3/CENPJ/CUL4A/MNAT1/FOXN3/INO80/SIN3A/BLM/PLK1/BRD7/TAOK1/ATAD5/ZNF207/CCL2/ZNF830/SMARCE1/B…	79
GO:0071103	DNA conformation change	32/2633	106/18903	1.16602e-05	0.000472081	0.000429255	XRCC5/TOP2B/DHX36/SMARCAD1/GTF2H2/CHD1/RAD50/PURA/MCM3/ASCC3/MTERF1/WRN/NBN/SETX/MRE11/CHD4/RECQL/HELB/HMGB1/GTF2F2/CHD8/FANCM/MNAT1/BLM/CHD2/CHD9/CHD3/BRIP1/MCM8/TOP1/CHD6/ATRX	32
GO:0007064	mitotic sister chromatid cohesion	13/2633	26/18903	1.26567e-05	0.000508678	0.000462532	POGZ/PDS5A/NIPBL/SLF1/TNKS/SMC5/SLF2/SMC3/CDCA5/PDS5B/ESCO1/SMC1A/ATRX	13
GO:2001251	negative regulation of chromosome organization	30/2633	97/18903	1.27838e-05	0.000508678	0.000462532	NUF2/TPR/CENPF/PARP1/HNRNPU/GEN1/XRN1/SMARCA5/APC/DCP2/RAD50/SPDL1/BAZ1B/TNKS/TERF1/NBN/RAD21/WAPL/TNKS2/NAT10/INCENP/ATM/HNRNPC/MNAT1/ERCC4/PLK1/TENT4B/ZNF207/GNL3L/ATRX	30
GO:1901988	negative regulation of cell cycle phase transition	64/2633	272/18903	1.28188e-05	0.000508678	0.000462532	SYF2/NUF2/TPR/CDC73/CENPF/SDE2/GEN1/ETAA1/CACNB4/NABP1/BARD1/GIGYF2/FANCD2/XPC/NEK11/TOPBP1/CEP63/ATR/DLG1/CLOCK/JADE1/RAD1/RAD17/APC/RAD50/SPDL1/UIMC1/MDC1/CDC5L/ZNF655/PRKDC/NBN/RAD21/INIP/WAC/ERCC6/CDK1/USP47/INCENP/MRE11/ATM/TIMELESS/MDM2/PTPN11/TAOK3/BRCA2/CUL4A/FOXN3/EIF2AK4/TP53BP1/WDR76/BLM/PLK1/BRD7/TAOK1/ZNF207/CCL2/ZNF830/BRCA1/BRIP1/THOC1/PRMT2/THOC5/BRCC3	64
GO:0018023	peptidyl-lysine trimethylation	21/2633	57/18903	1.31917e-05	0.00052003	0.000472854	ARID4B/IWS1/SETD5/SETD2/TET2/NFYA/KMT2E/NSD3/KDM4C/SIRT1/CTR9/KMT5B/KMT2A/ETFBKMT/NFYB/ARID4A/SETD3/RTF1/BRD4/ATRX/MECP2	21
GO:0061014	positive regulation of mRNA catabolic process	32/2633	107/18903	1.44372e-05	0.000565409	0.000514117	TARDBP/PUM1/TUT4/RC3H1/HNRNPU/ROCK2/PNPT1/GIGYF2/DCP1A/PDE12/DHX36/CNOT6L/METTL14/EXOSC9/NOCT/DCP2/SYNCRIP/CNOT4/PABPC1/TUT7/RC3H2/CELF1/DCP1B/CNOT2/DIS3/SAMD4A/TNRC6A/TENT4B/TNRC6C/ROCK1/KHSRP/TNRC6B	32
GO:0051656	establishment of organelle localization	93/2633	437/18903	1.46101e-05	0.000568468	0.000516898	FNBP1L/NUF2/CENPF/FMN2/HNRNPU/SPAST/EML4/XPO1/EXOC6B/TTL/KIF5C/MYO1B/MAP2/PDCD6IP/MAP4/CHMP2B/TBC1D23/SPICE1/NMD3/NLGN1/LSG1/CEP19/DLG1/EXOC1/CENPC/SDAD1/CENPE/ABCE1/MAP1B/ZBED3/AP3B1/RIOK2/FER/CEP120/KIF3A/SPDL1/FBXW11/BLOC1S5/CENPQ/MYO6/MDN1/LTV1/PIK3CG/MCPH1/PCM1/NEFL/HOOK3/RRS1/TERF1/FAM91A1/AGTPBP1/BICD2/STAM/ARHGAP21/KIF5B/EXOC6/CCDC186/WDR11/INCENP/CDCA5/GAB2/ATM/C12orf4/BICD1/LRRK2/KIF5A/…	93
GO:0006400	tRNA modification	29/2633	93/18903	1.48709e-05	0.00057488	0.000522728	TRIT1/TYW3/TRMT13/TRMT1L/THUMPD2/THADA/PUS10/METTL8/OSGEPL1/TYW5/THUMPD3/METTL6/QTRT2/TRMT10A/CDKAL1/TRMT11/ADAT2/PUS7/DUS4L/ANKRD16/TRDMT1/NSUN6/NAT10/ALKBH8/PUS3/TRMT5/DTWD1/THUMPD1/METTL2A	29
GO:0046599	regulation of centriole replication	12/2633	23/18903	1.57406e-05	0.000604005	0.000549211	STIL/SASS6/ALMS1/SPICE1/PLK4/CEP120/CEP295/MDM1/CENPJ/BRCA1/CEP295NL/CEP76	12
GO:0051568	histone H3-K4 methylation	25/2633	75/18903	1.58259e-05	0.000604005	0.000549211	KDM1A/RLF/ASH1L/RBBP5/BOD1L1/TET2/NFYA/KMT2E/KMT2C/PAXIP1/CTR9/KMT2A/HCFC2/NFYB/ARID4A/SNW1/RTF1/BRCA1/KANSL1/SETBP1/SMAD4/DNMT1/NCOA6/PHF20/KDM6A	25
GO:0044839	cell cycle G2/M phase transition	42/2633	157/18903	1.61792e-05	0.000613581	0.000557919	SYF2/NES/PBX1/CENPF/NABP1/BARD1/NEK10/TOPBP1/RAD17/RAD50/UIMC1/LATS1/ABCB1/PAXIP1/NBN/RAD21/TAF2/INIP/MASTL/CDK1/USP47/MRE11/ATM/TAOK3/FBXL3/FOXN3/CALM1/ARPP19/SIN3A/BLM/PLK1/TAOK1/ATAD5/ZNF830/BRCA1/DBF4B/PPM1D/BRD4/PLCB1/AURKA/MECP2/BRCC3	42
GO:0000086	G2/M transition of mitotic cell cycle	39/2633	142/18903	1.66143e-05	0.000626118	0.000569318	SYF2/NES/PBX1/CENPF/NABP1/BARD1/TOPBP1/RAD17/RAD50/UIMC1/LATS1/ABCB1/NBN/RAD21/TAF2/INIP/MASTL/CDK1/USP47/MRE11/ATM/TAOK3/FBXL3/FOXN3/CALM1/ARPP19/SIN3A/BLM/PLK1/TAOK1/ZNF830/BRCA1/DBF4B/PPM1D/BRD4/PLCB1/AURKA/MECP2/BRCC3	39
GO:0044270	cellular nitrogen compound catabolic process	99/2633	474/18903	1.76766e-05	0.000661989	0.000601935	TARDBP/PNRC2/PUM1/AGO4/AGO3/THRAP3/TUT4/SERBP1/DPYD/RBM8A/RC3H1/RNASEL/HNRNPU/ROCK2/PUM2/PNPT1/FASTKD2/GIGYF2/EXOG/DCP1A/PDE12/MBD4/NUDT16/XRN1/DHX36/FXR1/NCBP2/CNOT6L/NUDT9/TET2/METTL14/EXOSC9/NOCT/NAF1/GDNF/MTREX/PDE4D/TENT2/DCP2/PHAX/LARP1/HNRNPAB/NUDT3/ENPP4/SYNCRIP/ENPP1/PDE10A/CNOT4/PDE7A/POP1/PABPC1/ZCCHC7/TUT7/SECISBP2/NCBP1/RC3H2/REXO4/UPF2/TRDMT1/MTPAP/TET1/ENTPD7/ABCC2/KCNQ1OT1/CELF1/A…	99
GO:0032392	DNA geometric change	30/2633	99/18903	1.99216e-05	0.000737826	0.000670893	XRCC5/DHX36/SMARCAD1/GTF2H2/CHD1/RAD50/PURA/MCM3/ASCC3/MTERF1/WRN/NBN/SETX/MRE11/CHD4/RECQL/HELB/HMGB1/GTF2F2/CHD8/FANCM/MNAT1/BLM/CHD2/CHD9/CHD3/BRIP1/MCM8/CHD6/ATRX	30
GO:0006303	double-strand break repair via nonhomologous end joining	23/2633	67/18903	1.99479e-05	0.000737826	0.000670893	APLF/RIF1/XRCC5/NSD2/ERCC8/DEK/RNF8/PRKDC/DCLRE1C/ERCC6/SHLD2/DCLRE1A/KMT5B/UVRAG/MRE11/ATM/HMGB1/TP53BP1/ERCC4/SMCHD1/ZBTB7A/POLA1/USP51	23
GO:0006368	transcription elongation by RNA polymerase II promoter	32/2633	109/18903	2.18769e-05	0.00080421	0.000731254	ELOA/CDC73/HNRNPU/WDR43/VHL/SETD2/RNF168/NCBP2/LARP7/ELL2/TCERG1/PWWP2A/RNF8/CDK13/TCEA1/NCBP1/ZMYND11/ERCC6/CTR9/MED17/INTS13/CCNT1/GTF2F2/INTS6/SUPT16H/MED6/RTF1/MED1/CDK12/INTS2/GTF2F1/BRD4	32
GO:0009411	response to UV	40/2633	149/18903	2.33027e-05	0.000851401	0.000774164	KDM1A/USP1/PTGS2/RO60/SDE2/PARP1/MAP4K3/MSH6/REV1/XPC/ATR/DHX36/PPID/ERCC8/PIK3R1/GTF2H2/POLK/POLH/PTPRK/MAP3K4/WRN/ERCC6/SIRT1/USP47/POLD3/BRCA2/ERCC5/CUL4A/ZBTB1/YY1/EIF2AK4/INO80/PCLAF/CREBBP/ERCC4/N4BP1/MMP2/EP300/TAF1/CUL4B	40
GO:0000288	nuclear-transcribed mRNA catabolic process, deadenylation-dependent decay	23/2633	68/18903	2.62024e-05	0.000951543	0.000865221	TUT4/RC3H1/HNRNPU/DCP1A/PDE12/DHX36/CNOT6L/EXOSC9/NOCT/DCP2/SYNCRIP/CNOT4/PABPC1/TUT7/RC3H2/DCP1B/CNOT2/DIS3/SAMD4A/TNRC6A/TENT4B/TNRC6C/TNRC6B	23
GO:0008088	axo-dendritic transport	25/2633	77/18903	2.63638e-05	0.000951637	0.000865307	KIF1B/SFPQ/HNRNPU/SPAST/KIF5C/MAP2/AP3B1/KIF3A/PURA/FBXW11/BLOC1S5/DST/NEFL/AGTPBP1/KIF5B/DLG2/KIF5A/RAB21/HIF1A/DYNC1H1/MAP1A/SPG11/BLOC1S6/KIF3B/STAU1	25
GO:1902749	regulation of cell cycle G2/M phase transition	32/2633	110/18903	2.67785e-05	0.00096082	0.000873657	SYF2/PBX1/CENPF/NABP1/BARD1/NEK10/TOPBP1/RAD17/RAD50/UIMC1/PAXIP1/NBN/RAD21/INIP/CDK1/USP47/MRE11/ATM/TAOK3/FOXN3/SIN3A/BLM/PLK1/TAOK1/ATAD5/ZNF830/BRCA1/DBF4B/BRD4/AURKA/MECP2/BRCC3	32
GO:0032205	negative regulation of telomere maintenance	15/2633	35/18903	2.84291e-05	0.00101397	0.000921987	PARP1/HNRNPU/XRN1/DCP2/RAD50/TNKS/TERF1/NBN/TNKS2/NAT10/ATM/HNRNPC/ERCC4/TENT4B/GNL3L	15
GO:0010972	negative regulation of G2/M transition of mitotic cell cycle	22/2633	64/18903	2.93099e-05	0.00103759	0.000943466	SYF2/NABP1/BARD1/TOPBP1/RAD17/RAD50/UIMC1/NBN/RAD21/INIP/CDK1/USP47/MRE11/ATM/TAOK3/FOXN3/BLM/PLK1/TAOK1/ZNF830/BRCA1/BRCC3	22
GO:0030521	androgen receptor signaling pathway	18/2633	47/18903	2.94378e-05	0.00103759	0.000943466	KDM1A/TMF1/FOXP1/KDM4C/DNAJA1/SIRT1/UBE3A/NCOR1/DDX5/PIAS2/ZBTB7A/SAFB2/SMARCA4/PMEPA1/PRMT2/DDX17/EP300/KDM5D	18
GO:0019827	stem cell population maintenance	45/2633	177/18903	3.2998e-05	0.00115628	0.00105139	RBBP4/TUT4/MTF2/CDC73/ARID4B/WDR43/RIF1/FANCD2/SMARCC1/RBPJ/METTL14/NIPBL/ZNF322/BICRAL/FOXO3/HDAC2/BRAF/MCPH1/PCM1/PIWIL2/HOOK3/SMARCA2/KDM4C/SMC5/TET1/SMC3/CTR9/MED17/DDX6/SINHCAF/CNOT2/SUDS3/ZC3H13/CUL4A/SAV1/ARID4A/MED6/RTF1/SIN3A/SMARCE1/CDH2/SMARCA4/NCOA3/SMC1A/NKAP	45
GO:0030518	intracellular steroid hormone receptor signaling pathway	33/2633	116/18903	3.33416e-05	0.00116153	0.00105616	KDM1A/PARP1/TMF1/FOXP1/CLOCK/ZNF366/NR3C1/UFL1/LATS1/UBR5/JAK2/KDM4C/DNAJA1/SIRT1/PTGES3/CNOT2/STRN3/UBE3A/DNAAF4/NCOR1/MED1/BRCA1/DDX5/PIAS2/ZBTB7A/SAFB2/SAFB/SMARCA4/PMEPA1/PRMT2/DDX17/EP300/KDM5D	33
GO:0006275	regulation of DNA replication	37/2633	136/18903	3.38724e-05	0.0011732	0.00106677	NUCKS1/LPIN1/CCDC88A/INO80D/USP37/ACTR8/ZBTB38/ATR/PDS5A/ANKRD17/EREG/JADE1/SMARCA5/RAD17/MCM3/DBF4/TERF1/NBN/TTF1/GTPBP4/CDK1/WAPL/SMC3/ATF1/TIMELESS/BRCA2/OBI1/BAZ1A/YY1/INO80/BLM/RBBP6/ATAD5/ZNF830/DBF4B/ESCO1/ATRX	37
GO:0007063	regulation of sister chromatid cohesion	11/2633	21/18903	3.42512e-05	0.0011795	0.0010725	SFPQ/SLF1/TNKS/RAD21/SMC5/WAPL/SLF2/CDCA5/CTCF/HDAC8/ATRX	11
GO:0060765	regulation of androgen receptor signaling pathway	13/2633	28/18903	3.46936e-05	0.00118791	0.00108014	KDM1A/FOXP1/KDM4C/SIRT1/NCOR1/DDX5/PIAS2/ZBTB7A/SAFB2/SMARCA4/PRMT2/EP300/KDM5D	13
GO:1905515	non-motile cilium assembly	22/2633	65/18903	3.85255e-05	0.00131068	0.00119178	VANGL2/CEP350/DISC1/MAP4/ARL13B/IFT57/NPHP3/IFT80/CEP135/INTU/TBC1D32/SEPTIN7/PCM1/IFT74/CEP126/DYNC2H1/CEP290/IFT88/CENPJ/PIBF1/TOGARAM1/EXOC5	22
GO:0090307	mitotic spindle assembly	24/2633	74/18903	3.87167e-05	0.00131068	0.00119178	TPR/CCSAP/HNRNPU/KIF15/TASOR/CHMP2B/CEP97/SPICE1/STAG1/MAP9/KIF2A/GOLGA2/SMC3/BCCIP/INCENP/PIBF1/TOGARAM1/PLK1/ZNF207/KPNB1/CEP192/TPX2/KIF3B/SMC1A	24
GO:0071539	protein localization to centrosome	14/2633	32/18903	3.96918e-05	0.00133614	0.00121493	STIL/CEP350/DISC1/GOLGB1/CCDC14/APC/MCPH1/PCM1/HOOK3/BICD1/CEP83/PIBF1/CEP192/AURKA	14
GO:0090308	regulation of DNA methylation-dependent heterochromatin formation	10/2633	18/18903	4.04782e-05	0.001355	0.00123208	KDM1A/TASOR/L3MBTL3/TET1/ATF7IP/RESF1/MPHOSPH8/SETDB2/DNMT1/MORC2	10
GO:0032508	DNA duplex unwinding	28/2633	93/18903	4.23194e-05	0.00140877	0.00128097	XRCC5/DHX36/SMARCAD1/GTF2H2/CHD1/RAD50/PURA/MCM3/ASCC3/WRN/NBN/SETX/MRE11/CHD4/RECQL/HELB/GTF2F2/CHD8/FANCM/MNAT1/BLM/CHD2/CHD9/CHD3/BRIP1/MCM8/CHD6/ATRX	28
GO:0000184	nuclear-transcribed mRNA catabolic process, nonsense-mediated decay	16/2633	40/18903	4.33626e-05	0.00142356	0.00129442	PNRC2/RBM8A/DCP1A/NCBP2/DCP2/HNRNPAB/PABPC1/SECISBP2/NCBP1/UPF2/DCP1B/UPF3A/GSPT1/SMG1/GSPT2/UPF3B	16
GO:0000054	ribosomal subunit export from nucleus	9/2633	15/18903	4.39518e-05	0.00142356	0.00129442	XPO1/NMD3/LSG1/SDAD1/ABCE1/RIOK2/MDN1/LTV1/RRS1	9
GO:0031453	positive regulation of heterochromatin formation	9/2633	15/18903	4.39518e-05	0.00142356	0.00129442	TPR/TASOR/ATF7IP/RESF1/MPHOSPH8/SETDB2/SIN3A/DNMT1/MORC2	9
GO:0033750	ribosome localization	9/2633	15/18903	4.39518e-05	0.00142356	0.00129442	XPO1/NMD3/LSG1/SDAD1/ABCE1/RIOK2/MDN1/LTV1/RRS1	9
GO:0120263	positive regulation of heterochromatin organization	9/2633	15/18903	4.39518e-05	0.00142356	0.00129442	TPR/TASOR/ATF7IP/RESF1/MPHOSPH8/SETDB2/SIN3A/DNMT1/MORC2	9
GO:0030522	intracellular receptor signaling pathway	61/2633	266/18903	4.55773e-05	0.00146827	0.00133508	KDM1A/PUM1/PARP1/PUM2/NCOA1/IFIH1/NR1D2/TMF1/FOXP1/CLOCK/ANKRD17/ALPK1/OTULIN/ZNF366/NR2F1/NR3C1/MAP3K7/UFL1/LATS1/AHR/TWIST1/TRIM24/NCOA2/UBR5/JAK2/KDM4C/DNAJA1/SIRT1/CTBP2/TRAF6/CLPB/BIRC3/BIRC2/PTGES3/USP15/CNOT2/LACC1/STRN3/SNW1/UBE3A/DNAAF4/RORA/CYLD/NCOR1/MED1/BRCA1/DDX5/MAP2K6/RIOK3/PIAS2/ZBTB7A/SAFB2/SAFB/SMARCA4/ITCH/PMEPA1/PRMT2/DDX17/EP300/XIAP/KDM5D	61
GO:0061013	regulation of mRNA catabolic process	47/2633	190/18903	4.69834e-05	0.00150548	0.00136891	TARDBP/PUM1/THRAP3/TUT4/SERBP1/RBM8A/RC3H1/RNASEL/HNRNPU/ROCK2/PUM2/PNPT1/FASTKD2/GIGYF2/DCP1A/PDE12/DHX36/FXR1/CNOT6L/METTL14/EXOSC9/NOCT/GDNF/DCP2/LARP1/HNRNPAB/SYNCRIP/CNOT4/PABPC1/TUT7/SECISBP2/RC3H2/CELF1/DCP1B/CNOT2/DIS3/HNRNPC/SAMD4A/ZC3H14/MYEF2/TNRC6A/TENT4B/TNRC6C/ROCK1/KHSRP/HNRNPM/TNRC6B	47
GO:0034644	cellular response to UV	27/2633	89/18903	4.97037e-05	0.00158417	0.00144046	KDM1A/PTGS2/SDE2/PARP1/XPC/ATR/DHX36/PPID/PIK3R1/POLK/POLH/PTPRK/SIRT1/USP47/POLD3/CUL4A/ZBTB1/YY1/EIF2AK4/INO80/CREBBP/ERCC4/N4BP1/MMP2/EP300/TAF1/CUL4B	27
GO:1902750	negative regulation of cell cycle G2/M phase transition	22/2633	66/18903	5.02525e-05	0.00159319	0.00144866	SYF2/NABP1/BARD1/TOPBP1/RAD17/RAD50/UIMC1/NBN/RAD21/INIP/CDK1/USP47/MRE11/ATM/TAOK3/FOXN3/BLM/PLK1/TAOK1/ZNF830/BRCA1/BRCC3	22
GO:0015931	nucleobase-containing compound transport	53/2633	223/18903	5.15255e-05	0.00162495	0.00147754	SLC35A3/SLC25A24/RBM8A/TPR/CR1/ZC3H11B/AHCTF1/PNPT1/XPO1/RANBP2/IWS1/KIF5C/AGFG1/SETD2/SLC25A36/SLC33A1/SENP2/NCBP2/FYTTD1/YTHDC1/NUP54/NUP155/CETN3/PHAX/SLC35B3/NUP153/PEG10/NUP205/TNKS/SLC25A51/BICD2/NCBP1/TSC1/UPF2/CKAP5/PARP11/XPOT/NUP107/SLC35E3/ATXN2/UPF3A/NRDE2/RBFOX1/SMG1/NCBP3/KPNB1/SRSF1/THOC1/EPG5/KHSRP/THOC5/UPF3B/THOC2	53
GO:0043488	regulation of mRNA stability	44/2633	175/18903	5.34189e-05	0.00167584	0.00152381	TARDBP/PUM1/THRAP3/TUT4/SERBP1/RC3H1/RNASEL/HNRNPU/ROCK2/PUM2/PNPT1/FASTKD2/GIGYF2/DCP1A/PDE12/DHX36/FXR1/CNOT6L/METTL14/EXOSC9/NOCT/GDNF/DCP2/LARP1/SYNCRIP/CNOT4/PABPC1/TUT7/RC3H2/CELF1/DCP1B/CNOT2/DIS3/HNRNPC/SAMD4A/ZC3H14/MYEF2/TNRC6A/TENT4B/TNRC6C/ROCK1/KHSRP/HNRNPM/TNRC6B	44
GO:0010389	regulation of G2/M transition of mitotic cell cycle	29/2633	99/18903	5.44838e-05	0.00170035	0.0015461	SYF2/PBX1/CENPF/NABP1/BARD1/TOPBP1/RAD17/RAD50/UIMC1/NBN/RAD21/INIP/CDK1/USP47/MRE11/ATM/TAOK3/FOXN3/SIN3A/BLM/PLK1/TAOK1/ZNF830/BRCA1/DBF4B/BRD4/AURKA/MECP2/BRCC3	29
GO:0006359	regulation of transcription by RNA polymerase III	13/2633	29/18903	5.48818e-05	0.00170389	0.00154932	ZC3H8/SF3B1/DHX36/SMARCA5/ICE1/POLR3G/DEK/BAZ1B/ERCC6/DDX21/ZNF143/CHD8/ICE2	13
GO:0000281	mitotic cytokinesis	26/2633	85/18903	5.8253e-05	0.00179924	0.00163601	ROCK2/SPAST/SPTBN1/EXOC6B/STAMBP/MITD1/PDCD6IP/CHMP2B/ECT2/EXOC1/MAP9/APC/EFHC1/SNX9/ANK3/KIF20B/EXOC6/INCENP/CKAP2/EXOC5/NUSAP1/USP8/PLK1/MYH10/ROCK1/SON	26
GO:0098727	maintenance of cell number	45/2633	181/18903	5.91702e-05	0.00181819	0.00165325	RBBP4/TUT4/MTF2/CDC73/ARID4B/WDR43/RIF1/FANCD2/SMARCC1/RBPJ/METTL14/NIPBL/ZNF322/BICRAL/FOXO3/HDAC2/BRAF/MCPH1/PCM1/PIWIL2/HOOK3/SMARCA2/KDM4C/SMC5/TET1/SMC3/CTR9/MED17/DDX6/SINHCAF/CNOT2/SUDS3/ZC3H13/CUL4A/SAV1/ARID4A/MED6/RTF1/SIN3A/SMARCE1/CDH2/SMARCA4/NCOA3/SMC1A/NKAP	45
GO:0036297	interstrand cross-link repair	16/2633	41/18903	6.19685e-05	0.00189447	0.00172261	NUCKS1/FANCL/FANCD2/ATR/RNF168/RNF8/ERCC6L2/DCLRE1C/DCLRE1A/RAD51AP1/FANCM/FAN1/FANCI/ERCC4/MCM8/FANCB	16
GO:0031124	mRNA 3'-end processing	20/2633	58/18903	6.34088e-05	0.00192866	0.00175369	RPRD2/CDC73/PNPT1/PAPOLG/BARD1/DHX36/NCBP2/FIP1L1/YTHDC1/TENT2/SCAF8/VIRMA/PABPC1/NCBP1/MTPAP/PCF11/ZC3H14/CPSF2/TENT4B/RPRD1B	20
GO:0016482	cytosolic transport	43/2633	171/18903	6.43505e-05	0.00194742	0.00177075	SRSF10/HOOK1/EVI5/KLHL20/VPS54/GCC2/TMEM87B/RAB6C/PIKFYVE/MAP2/TBC1D5/TBC1D23/DNAJC13/SNX2/DOP1A/HOOK3/SNX16/RIC1/VPS13A/KIF5B/WASHC2C/WASHC2A/VTI1A/RDX/ERC1/CCDC91/LRRK2/KIF5A/MON2/RAB21/PPFIA2/EEA1/SNX6/ATG14/TMEM87A/VPS13C/USP7/GOSR1/SPAG9/PIK3C3/KIF16B/TRAPPC10/RAB9B	43
GO:0000910	cytokinesis	46/2633	187/18903	6.5071e-05	0.00195932	0.00178158	PKN2/FMN2/AHCTF1/ROCK2/SPAST/BIRC6/SPTBN1/EXOC6B/STAMBP/MITD1/PRPF40A/PDCD6IP/SETD2/CHMP2B/ECT2/EXOC1/SEPTIN11/PLK4/MAP9/APC/EFHC1/SNX9/SEPTIN7/CSPP1/KLHL9/ANK3/KIF20B/EXOC6/INCENP/UVRAG/BRCA2/CKAP2/EXOC5/CALM1/NUSAP1/USP8/CCP110/PLK1/MYH10/SPIRE1/ROCK1/PIK3C3/KIF3B/AURKA/SON/KLHL13	46
GO:0010833	telomere maintenance via telomere lengthening	25/2633	81/18903	6.81071e-05	0.00203034	0.00184615	PARP1/HNRNPU/XRCC5/XRN1/ATR/DHX36/RFC1/NAF1/DCP2/RAD50/HSP90AB1/MAP3K4/TNKS/TERF1/TNKS2/NAT10/MRE11/ATM/PTGES3/HNRNPC/HSP90AA1/ERCC4/TENT4B/GNL3L/DKC1	25
GO:0044773	mitotic DNA damage checkpoint signaling	25/2633	81/18903	6.81071e-05	0.00203034	0.00184615	SYF2/SDE2/GIGYF2/FANCD2/XPC/NEK11/TOPBP1/RAD17/UIMC1/MDC1/PRKDC/NBN/WAC/CDK1/MRE11/ATM/MDM2/TAOK3/FOXN3/BLM/PLK1/TAOK1/ZNF830/BRCA1/BRCC3	25
GO:0051028	mRNA transport	35/2633	130/18903	6.88138e-05	0.00204125	0.00185607	RBM8A/TPR/ZC3H11B/AHCTF1/XPO1/RANBP2/IWS1/KIF5C/AGFG1/SETD2/SENP2/NCBP2/FYTTD1/YTHDC1/NUP54/NUP155/CETN3/NUP153/PEG10/NUP205/TNKS/BICD2/NCBP1/UPF2/PARP11/NUP107/UPF3A/SMG1/NCBP3/SRSF1/THOC1/KHSRP/THOC5/UPF3B/THOC2	35
GO:0072698	protein localization to microtubule cytoskeleton	19/2633	54/18903	7.02113e-05	0.00207244	0.00188444	STIL/CEP350/DISC1/HNRNPU/CRIPT/GOLGB1/CCDC14/APC/MCPH1/PCM1/HOOK3/KIF20B/BICD1/CEP83/PIBF1/CHAMP1/MAP1A/CEP192/AURKA	19
GO:0034243	regulation of transcription elongation by RNA polymerase II	26/2633	86/18903	7.25528e-05	0.00212453	0.0019318	CDC73/HNRNPU/WDR43/VHL/RNF168/NCBP2/LARP7/ELL2/TCERG1/PWWP2A/RNF8/CDK13/NCBP1/ZMYND11/ERCC6/MED17/INTS13/CCNT1/INTS6/SUPT16H/MED6/MED1/CDK12/INTS2/GTF2F1/BRD4	26
GO:0033143	regulation of intracellular steroid hormone receptor signaling pathway	23/2633	72/18903	7.26852e-05	0.00212453	0.0019318	KDM1A/PARP1/FOXP1/CLOCK/ZNF366/UFL1/LATS1/KDM4C/SIRT1/CNOT2/STRN3/DNAAF4/NCOR1/MED1/BRCA1/DDX5/PIAS2/ZBTB7A/SAFB2/SMARCA4/PRMT2/EP300/KDM5D	23
GO:0007093	mitotic cell cycle checkpoint signaling	37/2633	141/18903	7.82888e-05	0.00227722	0.00207063	SYF2/NUF2/TPR/CENPF/SDE2/GEN1/NABP1/BARD1/GIGYF2/FANCD2/XPC/NEK11/TOPBP1/RAD17/APC/RAD50/SPDL1/UIMC1/MDC1/PRKDC/NBN/INIP/WAC/CDK1/INCENP/MRE11/ATM/MDM2/TAOK3/FOXN3/BLM/PLK1/TAOK1/ZNF207/ZNF830/BRCA1/BRCC3	37
GO:0034085	establishment of sister chromatid cohesion	9/2633	16/18903	8.80154e-05	0.00254777	0.00231664	STAG1/NIPBL/STAG3/RAD21/WAPL/SMC3/CDCA5/SMC1A/HDAC8	9
GO:0007095	mitotic G2 DNA damage checkpoint signaling	14/2633	34/18903	8.91785e-05	0.00255673	0.00232479	SYF2/TOPBP1/UIMC1/NBN/CDK1/MRE11/ATM/TAOK3/FOXN3/BLM/PLK1/TAOK1/BRCA1/BRCC3	14
GO:1905508	protein localization to microtubule organizing center	14/2633	34/18903	8.91785e-05	0.00255673	0.00232479	STIL/CEP350/DISC1/GOLGB1/CCDC14/APC/MCPH1/PCM1/HOOK3/BICD1/CEP83/PIBF1/CEP192/AURKA	14
GO:0030490	maturation of SSU-rRNA	19/2633	55/18903	9.33757e-05	0.00266139	0.00241995	WDR3/UTP25/NOL10/WDR43/MPHOSPH10/NOP14/UTP3/RIOK2/SRFBP1/RIOK1/RRS1/UTP23/BMS1/NAT10/HELB/UTP20/FCF1/DDX52/RIOK3	19
GO:0098935	dendritic transport	8/2633	13/18903	9.3717e-05	0.00266139	0.00241995	SFPQ/HNRNPU/KIF5C/PURA/KIF5B/KIF5A/KIF3B/STAU1	8
GO:0045786	negative regulation of cell cycle	84/2633	405/18903	9.53419e-05	0.00269476	0.0024503	SYF2/NUF2/TPR/PTGS2/CDC73/CENPF/SDE2/GEN1/ETAA1/CACNB4/NABP1/BARD1/GIGYF2/FANCD2/XPC/NEK11/TOPBP1/CEP63/ATR/DLG1/CLOCK/JADE1/SMARCA5/RAD1/RAD17/APC/YTHDC2/RAD50/SPDL1/UIMC1/MDC1/CDC5L/PTPRK/LATS1/BAZ1B/CDK6/ZNF655/TNKS/FZD3/PRKDC/TERF1/NBN/TMEM67/RAD21/MTBP/INIP/WAC/ERCC6/CDK1/SIRT1/WAPL/RRP8/IPO7/USP47/INCENP/MRE11/ATM/TIMELESS/MDM1/MDM2/PTPN11/TAOK3/BRCA2/CUL4A/FOXN3/EIF2AK4/TP53BP1/WDR76/BLM/C…	84
GO:0042274	ribosomal small subunit biogenesis	24/2633	78/18903	9.97118e-05	0.00280504	0.00255057	WDR3/UTP25/NOL10/WDR43/MPHOSPH10/XRCC5/NOP14/UTP3/RIOK2/SRFBP1/RIOK1/LTV1/NOM1/PRKDC/RRS1/UTP23/SURF6/BMS1/NAT10/HELB/UTP20/FCF1/DDX52/RIOK3	24
GO:0051383	kinetochore organization	11/2633	23/18903	0.000100341	0.00280955	0.00255468	POGZ/NUF2/CENPF/SMC4/CENPC/CENPE/CENPK/CENPH/SENP6/SMC2/MIS12	11
GO:0019439	aromatic compound catabolic process	98/2633	489/18903	0.000103572	0.00288652	0.00262466	TARDBP/PNRC2/PUM1/AGO4/AGO3/THRAP3/TUT4/SERBP1/DPYD/RBM8A/RC3H1/RNASEL/HNRNPU/ROCK2/PUM2/PNPT1/FASTKD2/GIGYF2/EXOG/DCP1A/PDE12/MBD4/NUDT16/XRN1/DHX36/FXR1/NCBP2/CNOT6L/NUDT9/TET2/METTL14/EXOSC9/NOCT/NAF1/GDNF/MTREX/PDE4D/TENT2/DCP2/PHAX/LARP1/HNRNPAB/NUDT3/ENPP4/SYNCRIP/ENPP1/PDE10A/CNOT4/PDE7A/POP1/PABPC1/ZCCHC7/TUT7/SECISBP2/NCBP1/RC3H2/REXO4/UPF2/TRDMT1/MTPAP/TET1/ENTPD7/ABCC2/KCNQ1OT1/CELF1/A…	98
GO:0007004	telomere maintenance via telomerase	22/2633	69/18903	0.000106821	0.0029633	0.00269448	HNRNPU/XRCC5/XRN1/ATR/RFC1/NAF1/DCP2/RAD50/HSP90AB1/MAP3K4/TNKS/TERF1/TNKS2/NAT10/MRE11/ATM/PTGES3/HNRNPC/HSP90AA1/TENT4B/GNL3L/DKC1	22
GO:0032786	positive regulation of DNA-templated transcription, elongation	20/2633	60/18903	0.000108967	0.00300889	0.00273593	CDC73/CCNT2/NCBP2/ELL2/TCERG1/PWWP2A/SCAF8/CDK13/NCBP1/ERCC6/MED17/CCNT1/SUPT16H/MED6/MED1/CDK12/THOC1/GTF2F1/BRD4/THOC5	20
GO:0042073	intraciliary transport	17/2633	47/18903	0.000112814	0.00310084	0.00281954	SSX2IP/WDR35/WDPCP/TTC21B/TRAF3IP1/IFT57/IFT80/INTU/LCA5/PCM1/IFT74/DYNC2H1/IFT81/IFT88/CLUAP1/KIF3B/RPGR	17
GO:1904357	negative regulation of telomere maintenance via telomere lengthening	12/2633	27/18903	0.00011777	0.00322228	0.00292996	PARP1/HNRNPU/XRN1/DCP2/TNKS/TERF1/TNKS2/NAT10/HNRNPC/ERCC4/TENT4B/GNL3L	12
GO:0051567	histone H3-K9 methylation	14/2633	35/18903	0.000129678	0.00353196	0.00321155	KDM1A/ARID4B/RIF1/PRDM5/SETD7/JARID2/KDM4C/SIRT1/SETDB2/ARID4A/BRCA1/DNMT1/ATRX/MECP2	14
GO:0009451	RNA modification	43/2633	176/18903	0.000130574	0.00354027	0.00321911	TRIT1/NSUN4/TYW3/TRMT13/RBM15/TRMT1L/THUMPD2/THADA/PUS10/METTL8/OSGEPL1/TYW5/THUMPD3/METTL6/QTRT2/TRMT10A/LARP7/METTL14/NAF1/HNRNPAB/CDKAL1/TRMT11/ADAT2/PUS7/DUS4L/TGS1/VIRMA/ANKRD16/TRDMT1/NSUN6/METTL15/NAT10/ALKBH8/PUS3/PUS7L/ZC3H13/TRMT5/DTWD1/THUMPD1/METTL2A/FTSJ3/RNMT/DKC1	43
GO:0034504	protein localization to nucleus	66/2633	306/18903	0.000160983	0.0043377	0.0039442	TARDBP/KPNA6/TOR1AIP2/TPR/PTGS2/IPO9/UTP25/NVL/PARP1/HNRNPU/XPO1/RANBP2/RGPD8/CACNB4/PIKFYVE/BARD1/APPL1/KPNA1/KPNA4/NMD3/ECT2/NUP54/PPP3CA/LARP7/NUP155/PIK3R1/TNPO1/RBM22/NUP153/E2F3/HSP90AB1/CD2AP/RPF2/KPNA5/LATS1/SYNE1/TNPO3/WRN/RRS1/STK3/UBR5/JAK2/TOPORS/NOL8/TAF3/CDK1/IPO7/ZBTB16/INTS13/IPO8/LRRK2/NUP107/MDM2/OSBPL8/KPNA3/HSP90AA1/SPG11/SIN3A/PLK1/NF1/MED1/KPNB1/ZBTB7A/STK4/MORC3/DKC1	66
GO:0044774	mitotic DNA integrity checkpoint signaling	25/2633	85/18903	0.000161433	0.0043377	0.0039442	SYF2/SDE2/GIGYF2/FANCD2/XPC/NEK11/TOPBP1/RAD17/UIMC1/MDC1/PRKDC/NBN/WAC/CDK1/MRE11/ATM/MDM2/TAOK3/FOXN3/BLM/PLK1/TAOK1/ZNF830/BRCA1/BRCC3	25
GO:0071214	cellular response to abiotic stimulus	71/2633	335/18903	0.00016304	0.00434194	0.00394805	KDM1A/GADD45A/LRRC8D/IFI16/RCSD1/PTGS2/NUCKS1/SDE2/PARP1/MAP3K2/TANK/SCN2A/BARD1/XRCC5/XPC/OXSR1/ATR/DHX36/ECT2/PIK3CA/GRK4/CLOCK/NFKB1/PPID/RAD1/NIPBL/ITGA2/MAP3K1/PIK3R1/POLK/TENT2/GPLD1/POLH/GCLC/CASP8AP2/PTPRK/FIGNL1/WRN/HSPA5/NET1/NMT2/SIRT1/USP47/POLD3/ATM/RAD51AP1/MDM2/BRCA2/CUL4A/ZBTB1/RDH11/YY1/EIF2AK4/INO80/TP53BP1/BLM/CREBBP/ERCC4/N4BP1/MMP2/NFAT5/BRCA1/NMT1/TLK2/KCNJ2/RELB/EP300/WNK3/…	71
GO:0104004	cellular response to environmental stimulus	71/2633	335/18903	0.00016304	0.00434194	0.00394805	KDM1A/GADD45A/LRRC8D/IFI16/RCSD1/PTGS2/NUCKS1/SDE2/PARP1/MAP3K2/TANK/SCN2A/BARD1/XRCC5/XPC/OXSR1/ATR/DHX36/ECT2/PIK3CA/GRK4/CLOCK/NFKB1/PPID/RAD1/NIPBL/ITGA2/MAP3K1/PIK3R1/POLK/TENT2/GPLD1/POLH/GCLC/CASP8AP2/PTPRK/FIGNL1/WRN/HSPA5/NET1/NMT2/SIRT1/USP47/POLD3/ATM/RAD51AP1/MDM2/BRCA2/CUL4A/ZBTB1/RDH11/YY1/EIF2AK4/INO80/TP53BP1/BLM/CREBBP/ERCC4/N4BP1/MMP2/NFAT5/BRCA1/NMT1/TLK2/KCNJ2/RELB/EP300/WNK3/…	71
GO:1905269	positive regulation of chromatin organization	9/2633	17/18903	0.000163899	0.0043455	0.00395129	TPR/TASOR/ATF7IP/RESF1/MPHOSPH8/SETDB2/SIN3A/DNMT1/MORC2	9
GO:0033120	positive regulation of RNA splicing	15/2633	40/18903	0.00017742	0.00468327	0.00425842	THRAP3/RBMXL1/NCL/TRA2B/PIK3R1/RBM22/TRA2A/NCBP1/SETX/SRSF5/SNW1/CELF4/DYRK1A/RBM3/RBMX	15
GO:0006383	transcription by RNA polymerase III	18/2633	53/18903	0.000181524	0.00477058	0.00433781	RO60/ZC3H8/GTF3C3/SF3B1/DHX36/SMARCA5/ICE1/BDP1/POLR3G/DEK/CRCP/BAZ1B/ERCC6/DDX21/ZNF143/CHD8/SNAPC1/ICE2	18
GO:0071108	protein K48-linked deubiquitination	14/2633	36/18903	0.000185166	0.00484503	0.0044055	USP33/YOD1/DESI2/USP34/USP37/USP13/OTUD4/USP15/ATXN3/USP8/MINDY2/USP7/USP25/USP9X	14
GO:0033522	histone H2A ubiquitination	13/2633	32/18903	0.000186919	0.00486964	0.00442788	BARD1/TRIP12/RYBP/RNF168/RNF8/UBR2/UBR5/BMI1/PCGF5/BRCA2/BRCA1/CUL4B/BRCC3	13
GO:1902017	regulation of cilium assembly	21/2633	67/18903	0.000199112	0.00516485	0.00469631	ODF2L/SDCCAG8/CCDC88A/WDPCP/MAP4/CEP97/CEP135/INTU/CEP120/SEPTIN7/MPHOSPH9/IFT88/CENPJ/DZIP1/CDKL1/SYNE2/MNS1/CCP110/CYLD/ARHGAP35/CDKL5	21
GO:0001841	neural tube formation	29/2633	106/18903	0.000205986	0.00532011	0.00483749	LUZP1/PHACTR4/STIL/LMO4/VANGL2/SOX11/SETD2/WNT5A/IFT57/NPHP3/LIAS/BRD2/TWIST1/RALA/COBL/FZD3/STK3/FZD6/TSC1/KIF20B/TRAF6/APAF1/TCTN1/HECTD1/HIF1A/CLUAP1/MIB1/ARHGAP35/STK4	29
GO:0044380	protein localization to cytoskeleton	19/2633	58/18903	0.000208066	0.00535077	0.00486537	STIL/CEP350/DISC1/HNRNPU/CRIPT/GOLGB1/CCDC14/APC/MCPH1/PCM1/HOOK3/KIF20B/BICD1/CEP83/PIBF1/CHAMP1/MAP1A/CEP192/AURKA	19
GO:0000209	protein polyubiquitination	55/2633	246/18903	0.000211135	0.0054065	0.00491604	KLHL20/RC3H1/PELI1/BARD1/TRIP12/DZIP3/RNF168/TRIM2/ERCC8/RNF180/LNPEP/FBXO38/FBXW11/RNF8/UBE3D/UBE2J1/RNF217/SHPRH/RNF216/ANKIB1/UBE2H/TNKS/WWP1/UBR5/TOPORS/UBE2R2/RNF20/RC3H2/TNKS2/TRIM44/TRAF6/ZFP91/BIRC2/UBE4A/MDM2/KBTBD6/KBTBD7/TPP2/HECTD1/UBE3A/RNF111/UBE2Q2/FBXO22/WSB1/BRCA1/CDC27/NPEPPS/SPOP/RNF152/ITCH/TTC3/UBE2G2/HUWE1/TAF1/XIAP	55
GO:0045911	positive regulation of DNA recombination	22/2633	72/18903	0.000213971	0.0054558	0.00496086	POGZ/PARP1/EPC2/RIF1/WDR48/NSD2/BRD8/ZCWPW1/ING3/PAXIP1/EPC1/ERCC6/SHLD2/KMT5B/RAD51AP1/ARID2/TIMELESS/EP400/TP53BP1/ATAD5/MBTD1/FANCB	22
GO:0036092	phosphatidylinositol-3-phosphate biosynthetic process	10/2633	21/18903	0.000218743	0.00555386	0.00505003	PIK3R3/PIKFYVE/PIK3CA/INPP4B/SYNJ2/PIK3CG/UVRAG/ATM/ATG14/PIK3C3	10
GO:0006476	protein deacetylation	32/2633	122/18903	0.000232766	0.00588495	0.00535108	RBBP4/SFPQ/PRKAA2/MIER1/DR1/GATAD2B/ELK4/RCOR3/SMARCAD1/PRDM5/SMARCA5/NIPBL/HDAC2/NCAPG2/SIRT1/RRP8/KDM5A/CHD4/LRRK2/BAZ2A/SUDS3/NEK3/MBIP/RCOR1/SIN3A/CHD3/TADA2A/MBD2/DYRK1A/EP300/MSL3/HDAC8	32
GO:0043631	RNA polyadenylation	15/2633	41/18903	0.000244027	0.00612645	0.00557068	CDC73/PNPT1/PAPOLG/FIP1L1/YTHDC1/TENT2/SCAF8/VIRMA/PABPC1/ZCCHC7/MTPAP/PCF11/ZC3H14/CPSF2/TENT4B	15
GO:0090305	nucleic acid phosphodiester bond hydrolysis	56/2633	253/18903	0.000244363	0.00612645	0.00557068	PNRC2/AGO4/AGO3/RNASEL/GEN1/PNPT1/APLF/EXOG/DCP1A/PDE12/RPP14/NUDT16/XRN1/NCBP2/NOP14/N4BP2/FIP1L1/CNOT6L/EXOSC9/NOCT/DROSHA/RAD1/ANKRD31/DCP2/RAD50/ENPP1/PIWIL2/WRN/RRS1/POP1/UTP23/APTX/RMRP/NCBP1/REXO4/DCLRE1C/BMS1/DCLRE1A/PCF11/MRE11/DCP1B/CNOT2/UTP20/DIS3/ERCC5/FANCM/FCF1/CPSF2/DICER1/FAN1/DIS3L/DNASE1/ERCC4/N4BP1/ATAD5/XRN2	56
GO:0016575	histone deacetylation	28/2633	102/18903	0.000247201	0.00617178	0.00561189	RBBP4/SFPQ/MIER1/DR1/GATAD2B/ELK4/RCOR3/SMARCAD1/PRDM5/SMARCA5/NIPBL/HDAC2/NCAPG2/SIRT1/RRP8/KDM5A/CHD4/LRRK2/BAZ2A/SUDS3/MBIP/RCOR1/SIN3A/CHD3/TADA2A/MBD2/MSL3/HDAC8	28
GO:0045943	positive regulation of transcription by RNA polymerase I	13/2633	33/18903	0.00026933	0.00669637	0.0060889	WDR43/WDR75/SF3B1/NCL/LYAR/SMARCA5/UTP15/DEK/BAZ1B/ERCC6/DDX21/DHX33/SMARCA4	13
GO:0071482	cellular response to light stimulus	32/2633	123/18903	0.000273229	0.00676524	0.00615151	KDM1A/PTGS2/SDE2/PARP1/XPC/ATR/DHX36/GRK4/PPID/PIK3R1/POLK/TENT2/POLH/PTPRK/NMT2/SIRT1/USP47/POLD3/CUL4A/ZBTB1/RDH11/YY1/EIF2AK4/INO80/CREBBP/ERCC4/N4BP1/MMP2/NMT1/EP300/TAF1/CUL4B	32
GO:0061640	cytoskeleton-dependent cytokinesis	30/2633	113/18903	0.000286654	0.00706843	0.0064272	FMN2/ROCK2/SPAST/SPTBN1/EXOC6B/STAMBP/MITD1/PDCD6IP/CHMP2B/ECT2/EXOC1/SEPTIN11/MAP9/APC/EFHC1/SNX9/SEPTIN7/ANK3/KIF20B/EXOC6/INCENP/CKAP2/EXOC5/NUSAP1/USP8/PLK1/MYH10/SPIRE1/ROCK1/SON	30
GO:0098930	axonal transport	20/2633	64/18903	0.000292781	0.00718993	0.00653768	KIF1B/SPAST/KIF5C/MAP2/AP3B1/KIF3A/FBXW11/BLOC1S5/DST/NEFL/AGTPBP1/KIF5B/DLG2/KIF5A/RAB21/HIF1A/DYNC1H1/MAP1A/BLOC1S6/KIF3B	20
GO:0008033	tRNA processing	34/2633	134/18903	0.000298462	0.00729952	0.00663733	TRIT1/TYW3/TRMT13/TRMT1L/THUMPD2/THADA/PUS10/C2orf49/METTL8/OSGEPL1/TYW5/TRNT1/THUMPD3/METTL6/RPP14/QTRT2/TRMT10A/CDKAL1/TRMT11/ADAT2/PUS7/DUS4L/POP1/ANKRD16/TRDMT1/NSUN6/NAT10/ALKBH8/PUS3/TRMT5/DTWD1/THUMPD1/ADAT1/METTL2A	34
GO:0120032	regulation of plasma membrane bounded cell projection assembly	46/2633	199/18903	0.000306294	0.00746063	0.00678383	CAPZB/ODF2L/FNBP1L/SRGAP2C/SDCCAG8/SH3YL1/CDC42EP3/CCDC88A/WDPCP/ABI2/MAP4/CEP97/P2RY12/NLGN1/PIK3CA/FXR1/CEP135/INTU/PIK3R1/FER/APC/CEP120/TENM2/RAC1/SEPTIN7/RALA/COBL/NRP1/RDX/RAB3IP/CORO1C/MPHOSPH9/IFT88/CENPJ/DZIP1/CDKL1/SYNE2/HSP90AA1/MNS1/CCP110/CYLD/ATP8B1/ARHGAP35/CDKL5/ATP7A/DOCK11	46
GO:0044089	positive regulation of cellular component biogenesis	97/2633	498/18903	0.000323972	0.00785928	0.0071463	STIL/FNBP1L/SASS6/TPR/ROCK2/CDC42EP3/NRXN1/CCDC88A/NPHP1/RAB3GAP1/ABI2/OXTR/PDCD6IP/TASOR/PHLDB2/ATR/P2RY12/NLGN1/PIK3CA/EIF4G1/IL1RAP/DLG1/TLR6/LIMCH1/SLAIN2/CEP135/CNOT6L/GRID2/PLK4/FNIP2/ICE1/RICTOR/PIK3R1/MAP1B/SLF1/FER/APC/CEP120/FNIP1/LRRTM2/TENM2/ADGRB3/SNX9/RAC1/SEPTIN7/RALA/COBL/AKAP9/LRRN3/BRAF/BAG4/TERF1/MTSS1/ASAP1/PTPRD/TSC1/STAM/NRP1/WASHC2C/LRRTM3/SLF2/CKAP5/FCHSD2/CEP295/ATM/CLEC7…	97
GO:0043967	histone H4 acetylation	22/2633	74/18903	0.000329945	0.00796846	0.00724558	NCOA1/IWS1/EPC2/HAT1/MSL2/JADE1/BRD8/ING3/KAT6A/EPC1/SIRT1/NAA40/KMT2A/EP400/BRCA2/MSL1/BRCA1/KANSL1/MBTD1/PHF20/EP300/MSL3	22
GO:0030488	tRNA methylation	15/2633	42/18903	0.000331133	0.00796846	0.00724558	TYW3/TRMT13/TRMT1L/THUMPD2/THADA/METTL8/THUMPD3/METTL6/TRMT10A/TRMT11/TRDMT1/NSUN6/ALKBH8/TRMT5/METTL2A	15
GO:0046822	regulation of nucleocytoplasmic transport	29/2633	109/18903	0.000345204	0.00827384	0.00752326	TARDBP/TPR/PTGS2/XPO1/IWS1/BARD1/SETD2/ECT2/NCBP2/NUP54/PIK3R1/RIOK2/RBM22/NUP153/HSP90AB1/MDN1/UBR5/JAK2/ANP32B/CDK1/TCF7L2/PPP1R12A/PTPN11/XPO4/NRDE2/HSP90AA1/CTDSPL2/NF1/THOC2	29
GO:1901985	positive regulation of protein acetylation	17/2633	51/18903	0.000350524	0.00836789	0.00760878	PRKAA2/FAM161A/SF3B1/SMARCA5/DEK/BAZ1B/PAXIP1/PIWIL2/ERCC6/DDX21/CEP295/BRD7/TAOK1/TADA2A/BRCA1/SMAD4/DIP2A	17
GO:0010457	centriole-centriole cohesion	8/2633	15/18903	0.000361008	0.00858398	0.00780526	CEP68/CEP135/CEP44/KIF3A/CNTLN/NIN/CCDC102B/RTTN	8
GO:0045787	positive regulation of cell cycle	74/2633	362/18903	0.000378783	0.00897102	0.00815719	SFPQ/STIL/PKN2/SASS6/PBX1/TPR/CDC73/HNRNPU/ADAM17/ROCK2/GEN1/SPAST/TTL/CCNT2/WNT5A/NUDT16/SMC4/ECT2/EIF4G1/ANKRD17/EREG/PLK4/ANKRD31/SLF1/YTHDC2/CEP120/ZBED9/PHIP/DBF4/KMT2E/SRPK2/NCAPG2/PIWIL2/CSPP1/RAD21/MTBP/ZNF16/SMC5/SMC2/CDK1/KIF20B/SLF2/INCENP/CDCA5/CEP295/RDX/RAD51AP1/CCNT1/MDM2/PTPN11/CENPJ/BRCA2/CUL4A/MNAT1/DYNC1H1/INO80/NUSAP1/CCPG1/SIN3A/PLCG2/ATAD5/MED1/DBF4B/CDC27/RPS6KB1/THOC1/BRD4…	74
GO:0034453	microtubule anchoring	11/2633	26/18903	0.000383582	0.00904891	0.00822802	CEP350/GCC2/CEP19/KIF3A/PCM1/HOOK3/BICD2/BCCIP/CEP57/BICD1/NIN	11
GO:0060491	regulation of cell projection assembly	46/2633	201/18903	0.000388085	0.00911924	0.00829197	CAPZB/ODF2L/FNBP1L/SRGAP2C/SDCCAG8/SH3YL1/CDC42EP3/CCDC88A/WDPCP/ABI2/MAP4/CEP97/P2RY12/NLGN1/PIK3CA/FXR1/CEP135/INTU/PIK3R1/FER/APC/CEP120/TENM2/RAC1/SEPTIN7/RALA/COBL/NRP1/RDX/RAB3IP/CORO1C/MPHOSPH9/IFT88/CENPJ/DZIP1/CDKL1/SYNE2/HSP90AA1/MNS1/CCP110/CYLD/ATP8B1/ARHGAP35/CDKL5/ATP7A/DOCK11	46
GO:0034502	protein localization to chromosome	30/2633	115/18903	0.000397255	0.00929825	0.00845473	XRCC5/SETD2/TASOR/ATR/ZNF827/NIPBL/SLF1/SPDL1/JARID2/CENPQ/TNKS/TERF1/RAD21/MTBP/SMC5/CDK1/WAPL/TNKS2/SLF2/CDCA5/BRCA2/CHAMP1/PLK1/CTCF/MIS12/MCM8/GNL3L/HDAC8/ATRX/DKC1	30
GO:0043401	steroid hormone mediated signaling pathway	34/2633	136/18903	0.000401043	0.00935039	0.00850214	KDM1A/PARP1/TMF1/FOXP1/CLOCK/ZNF366/NR3C1/UFL1/LATS1/UBR5/JAK2/KDM4C/DNAJA1/SIRT1/PTGES3/CNOT2/STRN3/UBE3A/DNAAF4/ABHD2/NCOR1/MED1/BRCA1/DDX5/PIAS2/ZBTB7A/SAFB2/SAFB/SMARCA4/PMEPA1/PRMT2/DDX17/EP300/KDM5D	34
GO:0006278	RNA-templated DNA biosynthetic process	22/2633	75/18903	0.000406284	0.00943587	0.00857987	HNRNPU/XRCC5/XRN1/ATR/RFC1/NAF1/DCP2/RAD50/HSP90AB1/MAP3K4/TNKS/TERF1/TNKS2/NAT10/MRE11/ATM/PTGES3/HNRNPC/HSP90AA1/TENT4B/GNL3L/DKC1	22
GO:0044728	DNA methylation or demethylation	28/2633	105/18903	0.000415766	0.0096188	0.00874621	RLF/PARP1/ZDBF2/PIK3CA/TET2/SMARCA5/OTUD4/HNRNPAB/KMT2E/PIWIL2/BMI1/TET1/HELLS/KMT2A/ATF7IP/BAZ2A/TDG/MPHOSPH8/USP7/CTCF/BRCA1/PPM1D/MBD2/DNMT1/MIS18A/USP9X/ATRX/MECP2	28
GO:0090309	positive regulation of DNA methylation-dependent heterochromatin formation	7/2633	12/18903	0.000419728	0.00967312	0.0087956	TASOR/ATF7IP/RESF1/MPHOSPH8/SETDB2/DNMT1/MORC2	7
GO:0031331	positive regulation of cellular catabolic process	85/2633	429/18903	0.000422367	0.00969663	0.00881698	TARDBP/VPS13D/PUM1/TUT4/ZYG11B/PRKAA2/ATF6/RC3H1/DISC1/HNRNPU/ROCK2/PNPT1/RAB3GAP1/NFE2L2/GIGYF2/ABHD5/DCP1A/PDE12/DHX36/CNOT6L/METTL14/EXOSC9/NOCT/SH3D19/RNF180/DCP2/CSNK1A1/LARP1/GPLD1/GCLC/SYNCRIP/MAP3K7/UFL1/FOXO3/RNF217/SNX9/TWIST1/ANKIB1/CNOT4/NUB1/RB1CC1/MTDH/PABPC1/AGTPBP1/TUT7/RC3H2/TSC1/WAC/SIRT1/KCNQ1OT1/SVIP/CELF1/UVRAG/SESN3/ATM/DCP1B/ABCD2/LRRK2/MDM2/CNOT2/HMGB1/TRIM13/DIS3/IRS2/HEC…	85
GO:0001510	RNA methylation	25/2633	90/18903	0.000426802	0.00972395	0.00884182	NSUN4/TYW3/TRMT13/RBM15/TRMT1L/THUMPD2/THADA/METTL8/THUMPD3/METTL6/TRMT10A/LARP7/METTL14/TRMT11/TGS1/VIRMA/TRDMT1/NSUN6/METTL15/ALKBH8/ZC3H13/TRMT5/METTL2A/FTSJ3/RNMT	25
GO:0045995	regulation of embryonic development	25/2633	90/18903	0.000426802	0.00972395	0.00884182	DR1/WNT2B/UTP25/CCSAP/WDPCP/NFE2L2/INO80D/TRIP12/ACTR8/PHLDB2/POGLUT1/NPHP3/DHX36/NOCT/NIPBL/ZBED3/SEPTIN7/CDK1/TDG/RBM19/MBIP/YY1/INO80/TADA2A/PLCB1	25
GO:0070918	small regulatory ncRNA processing	19/2633	61/18903	0.000430845	0.00974196	0.0088582	PUM1/AGO4/AGO3/SNIP1/TUT4/PUM2/PUS10/NCBP2/PPP3CA/DROSHA/NUP155/RMRP/TUT7/NCBP1/DICER1/ZC3H7A/NCOR1/DDX5/SMAD2	19
GO:1904356	regulation of telomere maintenance via telomere lengthening	19/2633	61/18903	0.000430845	0.00974196	0.0088582	PARP1/HNRNPU/XRCC5/XRN1/ATR/DHX36/NAF1/DCP2/MAP3K4/TNKS/TERF1/TNKS2/NAT10/ATM/HNRNPC/ERCC4/TENT4B/GNL3L/DKC1	19
GO:0034605	cellular response to heat	20/2633	66/18903	0.000459974	0.0103615	0.00942155	TPR/PTGS2/ATR/DHX36/SLU7/HSP90AB1/HDAC2/DNAJC2/TFEC/SIRT1/CLPB/CHORDC1/ATM/ST8SIA1/ATXN3/HSP90AA1/CREBBP/NF1/DNAJC7/EP300	20
GO:0007076	mitotic chromosome condensation	9/2633	19/18903	0.000478609	0.010698	0.00972749	TTN/SMC4/SMARCA5/BAZ1B/SMC2/CDCA5/KMT5A/NUSAP1/PLK1	9
GO:0009301	snRNA transcription	9/2633	19/18903	0.000478609	0.010698	0.00972749	RPAP2/ZC3H8/LARP7/ICE1/ELL2/ZNF143/USPL1/SNAPC1/ICE2	9
GO:0002562	somatic diversification of immune receptors via germline recombination within a single locus	21/2633	71/18903	0.000482052	0.010698	0.00972749	MSH6/APLF/RIF1/HSPD1/RNF168/NSD2/MSH3/RNF8/PAXIP1/PRKDC/NBN/DCLRE1C/SHLD2/KMT5B/ATM/HMGB1/YY1/TP53BP1/ATAD5/THOC1/IL27RA	21
GO:0016444	somatic cell DNA recombination	21/2633	71/18903	0.000482052	0.010698	0.00972749	MSH6/APLF/RIF1/HSPD1/RNF168/NSD2/MSH3/RNF8/PAXIP1/PRKDC/NBN/DCLRE1C/SHLD2/KMT5B/ATM/HMGB1/YY1/TP53BP1/ATAD5/THOC1/IL27RA	21
GO:0051983	regulation of chromosome segregation	33/2633	132/18903	0.000484139	0.0107047	0.00973355	PUM1/NUF2/TPR/CENPF/HNRNPU/SMC6/GEN1/PUM2/SMARCC1/PBRM1/SMC4/CENPE/RIOK2/APC/SPDL1/ARID1B/NCAPG2/RAD21/SMARCA2/SMC5/SMC2/WAPL/INCENP/ATM/ARID2/SMARCC2/PLK1/BRD7/ZNF207/SMARCE1/CDC27/SMARCA4/CSNK2A1	33
GO:0006378	mRNA polyadenylation	14/2633	39/18903	0.000489243	0.0107383	0.00976411	CDC73/PNPT1/PAPOLG/FIP1L1/YTHDC1/TENT2/SCAF8/VIRMA/PABPC1/MTPAP/PCF11/ZC3H14/CPSF2/TENT4B	14
GO:1905168	positive regulation of double-strand break repair via homologous recombination	14/2633	39/18903	0.000489243	0.0107383	0.00976411	POGZ/PARP1/EPC2/WDR48/BRD8/ING3/EPC1/ERCC6/RAD51AP1/ARID2/TIMELESS/EP400/MBTD1/FANCB	14
GO:0035196	miRNA processing	18/2633	57/18903	0.000502195	0.0109823	0.00998603	PUM1/AGO4/AGO3/SNIP1/TUT4/PUM2/PUS10/NCBP2/PPP3CA/DROSHA/NUP155/TUT7/NCBP1/DICER1/ZC3H7A/NCOR1/DDX5/SMAD2	18
GO:0009299	mRNA transcription	16/2633	48/18903	0.000518728	0.0112617	0.01024	NCOA1/CREB1/HLTF/NCBP2/EREG/AP3B1/NCOA2/TAF2/NCBP1/TAF3/HIPK3/ZBTB1/NCBP3/MED1/DDX5/TAF1	16
GO:0031057	negative regulation of histone modification	16/2633	48/18903	0.000518728	0.0112617	0.01024	KDM1A/MTF2/TRIP12/PWWP2A/JARID2/ZNF451/TWIST1/AASS/UBR5/KDM4C/SET/SIRT1/KDM5A/SIN3A/BRCA1/DNMT1	16
GO:0010390	histone monoubiquitination	13/2633	35/18903	0.000529274	0.0113615	0.0103308	CDC73/BARD1/RYBP/RNF168/RNF20/BMI1/WAC/PCGF5/CTR9/BRCA2/BRCA1/CUL4B/BRCC3	13
GO:0050685	positive regulation of mRNA processing	13/2633	35/18903	0.000529274	0.0113615	0.0103308	THRAP3/RBMXL1/CDC73/NCL/DHX36/TRA2B/NCBP2/TRA2A/NCBP1/SNW1/CELF4/RBM3/RBMX	13
GO:0060218	hematopoietic stem cell differentiation	13/2633	35/18903	0.000529274	0.0113615	0.0103308	EIF2AK2/NFE2L2/XRCC5/HSPA9/UFL1/CDK6/PUS7/PRKDC/MLLT3/N4BP2L2/CHD2/MED1/ITCH	13
GO:0051098	regulation of binding	75/2633	372/18903	0.000530911	0.0113615	0.0103308	KDM1A/EPB41/USP33/NES/IFI16/NUCKS1/NVL/PARP1/DISC1/SOX11/MITD1/PLCL1/MAP2/WNT5A/NPHP3/NMD3/EIF4G1/PPP3CA/RAPGEF2/ITGA2/CSNK1A1/NSD1/HSP90AB1/HDAC2/TWIST1/KRIT1/TNKS/STK3/JAK2/NCBP1/ZNF462/GOLGA2/GTPBP4/NRP1/WAPL/IFIT2/BTAF1/IDE/TCF7L2/CTBP2/TRAF6/RSF1/LRRK2/TDG/HMGB1/DZIP1/STYX/CALM1/MARK3/CCPG1/SIN3A/ERCC4/PLK1/EIF3C/ZFP90/CRK/ATP2A3/ROCK1/SMAD2/SMAD4/MBD2/ZBTB7A/GTF2F1/ZNF675/CEBPG/STK4/ADNP/AU…	75
GO:0035601	protein deacylation	33/2633	133/18903	0.00055925	0.0119254	0.0108435	RBBP4/SFPQ/PRKAA2/MIER1/DR1/GATAD2B/ELK4/RCOR3/SMARCAD1/PRDM5/SMARCA5/NIPBL/HDAC2/NCAPG2/SIRT1/RRP8/KDM5A/CHD4/LRRK2/BAZ2A/SUDS3/NEK3/ABHD13/MBIP/RCOR1/SIN3A/CHD3/TADA2A/MBD2/DYRK1A/EP300/MSL3/HDAC8	33
GO:0051571	positive regulation of histone H3-K4 methylation	11/2633	27/18903	0.000566327	0.0120335	0.0109418	KMT2E/PAXIP1/CTR9/KMT2A/SNW1/RTF1/BRCA1/KANSL1/SMAD4/DNMT1/PHF20	11
GO:0140013	meiotic nuclear division	44/2633	194/18903	0.000627273	0.0132813	0.0120765	AGO4/NUF2/FMN2/SGO2/FANCD2/TOP2B/WNT5A/STAG1/SMC4/CENPC/EREG/RAD1/ANKRD31/RAD50/SYCP2L/UBR2/FIGNL1/STAG3/ZCWPW1/PIWIL2/MYBL1/TERF1/RAD21/RMI1/SMC2/GOLGA2/MASTL/SMC3/INCENP/MRE11/ATM/RAD51AP1/FOXJ2/BRCA2/FANCM/MLH3/ERCC4/PLK1/BRIP1/SPIRE1/PLCB1/AURKA/SYCP2/SMC1A	44
GO:0007158	neuron cell-cell adhesion	8/2633	16/18903	0.000634001	0.0133765	0.0121631	TNR/NRXN1/CNTN4/NLGN1/NRXN3/NCAM2/NLGN4X/NLGN4Y	8
GO:1901532	regulation of hematopoietic progenitor cell differentiation	14/2633	40/18903	0.000657148	0.0137679	0.0125189	EIF2AK2/SOS1/NFE2L2/DHX36/METTL14/FNIP1/HSPA9/CDK6/PUS7/PRKDC/N4BP2L2/SOS2/ZBTB1/ITCH	14
GO:2000758	positive regulation of peptidyl-lysine acetylation	14/2633	40/18903	0.000657148	0.0137679	0.0125189	PRKAA2/SF3B1/SMARCA5/DEK/BAZ1B/PAXIP1/PIWIL2/ERCC6/DDX21/BRD7/TADA2A/BRCA1/SMAD4/DIP2A	14
GO:0006352	DNA-templated transcription initiation	35/2633	145/18903	0.000667583	0.0139378	0.0126734	ELOA/DR1/TAF1B/MITF/DHX36/SMARCA5/GTF2H2/BDP1/PWWP2A/E2F3/ZNF451/BCLAF1/TWIST1/CRCP/PAXIP1/TAF2/SETX/TAF3/ERCC6/TFAM/RSF1/MED17/ATF7IP/BAZ2A/HMGB1/GTF2F2/MED6/GTF2A1/MED1/PPM1D/MED13/GTF2F1/SMARCA4/NCOA6/TAF1	35
GO:0008089	anterograde axonal transport	16/2633	49/18903	0.000671776	0.0139767	0.0127087	KIF1B/SPAST/KIF5C/MAP2/AP3B1/KIF3A/BLOC1S5/NEFL/AGTPBP1/KIF5B/DLG2/KIF5A/RAB21/MAP1A/BLOC1S6/KIF3B	16
GO:0048193	Golgi vesicle transport	62/2633	298/18903	0.000677364	0.0140442	0.0127701	MACF1/KLHL20/MIA3/COG2/RAB10/SPAST/YIPF4/SPTBN1/VPS54/EXOC6B/GCC2/CCDC93/RAB6C/MYO1B/ACSL3/GOLGA4/SEC22C/COPB2/PRKCI/CEP19/EXOC1/SEC31A/SNX2/SEC24A/YIPF5/DOP1A/BCAP29/INSIG1/VPS13A/BICD2/GOLGA2/ANK3/EXOC6/VTI1A/SEC23IP/COPB1/UVRAG/CCDC91/ERGIC2/LRRK2/MON2/COG6/SCFD1/MIA2/EXOC5/TRIP11/GOLGA5/MYO5A/VPS13C/RAB8B/WHAMM/RABEP1/MYO18A/GOSR1/SPIRE1/TRAPPC8/LMAN1/KIF16B/ARFGEF2/DNAJC28/TRAPPC10/ARFGAP3	62
GO:0031109	microtubule polymerization or depolymerization	31/2633	124/18903	0.00070619	0.0145913	0.0132677	CAMSAP2/CCSAP/SPAST/NCKAP5/MAP2/ATXN7/SLAIN2/KIF2A/MAP1B/APC/RAC1/AKAP9/GOLGA2/CKAP5/NAV3/CLIP1/CENPJ/CKAP2/TUBGCP3/TOGARAM1/NIN/TUBGCP5/TUBGCP4/MAP1A/TAOK1/ZNF207/CEP192/TPX2/DYRK1A/MAP7D3/MECP2	31
GO:0031346	positive regulation of cell projection organization	71/2633	352/18903	0.000725875	0.0149465	0.0135906	KDM1A/MACF1/LRRC7/FNBP1L/ABL2/DISC1/KIDINS220/CDC42EP3/CCDC88A/NFE2L2/ZNF804A/CFLAR/ABI2/GOLGA4/WNT5A/ROBO2/ROBO1/P2RY12/DHX36/PRKCI/SKIL/NLGN1/PIK3CA/CEP135/RAPGEF2/SEMA5A/ITGA2/PIK3R1/MAP1B/APC/CEP120/FBXO38/TENM2/FUT9/RAC1/TMEM106B/SEPTIN7/RALA/COBL/MAGI2/PLXNA4/BRAF/NEFL/PTPRD/HSPA5/SETX/NRP1/SHTN1/DIXDC1/ATF1/GRIP1/RAB21/CORO1C/IFT88/CENPJ/DZIP1/NIN/HSP90AA1/MNS1/RAB8B/CCP110/ARHGAP35/ADNP/T…	71
GO:0006607	NLS-bearing protein import into nucleus	9/2633	20/18903	0.000763107	0.0156059	0.0141902	KPNA6/RANBP2/RGPD8/KPNA1/KPNA4/NUP54/KPNA5/KPNA3/KPNB1	9
GO:0008334	histone mRNA metabolic process	9/2633	20/18903	0.000763107	0.0156059	0.0141902	XRN1/NCBP2/TENT2/DCP2/NCBP1/MTPAP/ATM/CPSF2/TENT4B	9
GO:0016578	histone deubiquitination	15/2633	45/18903	0.000768819	0.0156693	0.0142478	MYSM1/BARD1/ATXN7/UIMC1/USP49/SUPT3H/TAF2/USP15/SART3/SUPT20H/USP7/BRCA1/USP16/USP51/BRCC3	15
GO:0010165	response to X-ray	12/2633	32/18903	0.000780273	0.0158488	0.014411	NUCKS1/XRCC5/NIPBL/ERCC8/XRCC2/ERCC6/XRRA1/ATM/BRCA2/TP53BP1/BLM/BRCC3	12
GO:0046831	regulation of RNA export from nucleus	7/2633	13/18903	0.000800074	0.0161416	0.0146772	TPR/IWS1/SETD2/NCBP2/NUP153/NRDE2/THOC2	7
GO:1905874	regulation of postsynaptic density organization	7/2633	13/18903	0.000800074	0.0161416	0.0146772	CRIPT/IL1RAP/GRID2/LRRTM2/PTPRD/CDH2/LILRB2	7
GO:2000819	regulation of nucleotide-excision repair	11/2633	28/18903	0.000816254	0.0164127	0.0149238	SMARCC1/PBRM1/ERCC8/ARID1B/SMARCA2/ARID2/SMARCC2/CUL4A/BRD7/SMARCE1/SMARCA4	11
GO:0010639	negative regulation of organelle organization	73/2633	366/18903	0.000855467	0.0171437	0.0155884	CAPZB/ODF2L/NUF2/TPR/CAMSAP2/CENPF/PARP1/HNRNPU/GEN1/FEZ2/PLEKHH2/SPTBN1/MAP2/MAP4/ATXN7/CEP97/PHLDB2/XRN1/PIK3CA/SMARCA5/RAD1/PIK3R1/MAP1B/APC/DCP2/RAD50/SPDL1/GCLC/BAZ1B/TNKS/ARFGEF1/TERF1/NBN/TMEM67/RAD21/MTBP/WASHC2C/WAPL/TNKS2/NAT10/INCENP/PPFIA1/ATM/C11orf65/RDX/TIGAR/LRRK2/LIMA1/MDM1/NAV3/MPHOSPH9/CKAP2/TBC1D4/HNRNPC/SCFD1/MNAT1/TJP1/ERCC4/CCP110/PLK1/TENT4B/TAOK1/SSH2/ZNF207/BRCA1/SMAD4/M…	73
GO:0006376	mRNA splice site selection	16/2633	50/18903	0.000861729	0.0172116	0.0156502	SRSF10/SF3A3/ISY1/YTHDC1/SLU7/LUC7L2/PSIP1/SETX/CELF2/CELF1/PRPF39/SRSF5/LUC7L3/SRSF1/CELF4/RBMX	16
GO:0006513	protein monoubiquitination	23/2633	84/18903	0.000884872	0.0176151	0.0160171	CDC73/FANCL/BARD1/WDR48/RYBP/RNF168/UBE3D/TOPORS/UBE2R2/RNF20/BMI1/WAC/PCGF5/CTR9/BIRC2/BRCA2/OBI1/FANCM/BRCA1/FANCB/HUWE1/CUL4B/BRCC3	23
GO:0098732	macromolecule deacylation	33/2633	137/18903	0.000972435	0.0192812	0.0175321	RBBP4/SFPQ/PRKAA2/MIER1/DR1/GATAD2B/ELK4/RCOR3/SMARCAD1/PRDM5/SMARCA5/NIPBL/HDAC2/NCAPG2/SIRT1/RRP8/KDM5A/CHD4/LRRK2/BAZ2A/SUDS3/NEK3/ABHD13/MBIP/RCOR1/SIN3A/CHD3/TADA2A/MBD2/DYRK1A/EP300/MSL3/HDAC8	33
GO:0032435	negative regulation of proteasomal ubiquitin-dependent protein catabolic process	13/2633	37/18903	0.000975	0.0192812	0.0175321	SMARCC1/RYBP/HSP90AB1/WAC/SVIP/STYX/BAG5/MAP1A/USP7/N4BP1/TLK2/USP14/USP9X	13
GO:0002753	cytoplasmic pattern recognition receptor signaling pathway	18/2633	60/18903	0.000990902	0.0195312	0.0177594	PUM1/PUM2/IFIH1/ANKRD17/ALPK1/OTULIN/MAP3K7/TRAF6/CLPB/BIRC3/BIRC2/USP15/LACC1/CYLD/MAP2K6/RIOK3/ITCH/XIAP	18
GO:0035825	homologous recombination	19/2633	65/18903	0.00102962	0.0202278	0.0183927	NUCKS1/BARD1/FANCD2/TOP2B/TOPBP1/ANKRD31/RAD50/UBR2/NBN/RAD21/RMI1/MRE11/ATM/RAD51AP1/FANCM/MLH3/ERCC4/BRCA1/BRIP1	19
GO:0007623	circadian rhythm	46/2633	210/18903	0.00105043	0.0204637	0.0186072	PER3/TARDBP/SFPQ/THRAP3/PRKAA2/PARP1/HNRNPU/ROCK2/KCNH7/CREB1/NR1D2/NLGN1/PDE6B/CLOCK/NOCT/FBXW11/HDAC2/AHR/PIWIL2/PRKDC/NCOA2/GNAQ/NFIL3/SETX/CDK1/SIRT1/ADRB1/KMT2A/KDM5A/TIMELESS/FBXL3/MYCBP2/UBE3A/RORA/SIN3A/USP7/NCOR1/RELB/TOP1/NRIP1/DYRK1A/CSNK1E/EP300/USP9X/HUWE1/NONO	46
GO:1900034	regulation of cellular response to heat	8/2633	17/18903	0.00105187	0.0204637	0.0186072	ATR/DNAJC2/SIRT1/CHORDC1/ATM/CREBBP/DNAJC7/EP300	8
GO:1902036	regulation of hematopoietic stem cell differentiation	8/2633	17/18903	0.00105187	0.0204637	0.0186072	EIF2AK2/NFE2L2/HSPA9/CDK6/PUS7/PRKDC/N4BP2L2/ITCH	8
GO:0090169	regulation of spindle assembly	12/2633	33/18903	0.00107224	0.0207924	0.0189062	STIL/SASS6/TPR/CCSAP/HNRNPU/KIF15/CHMP2B/CEP97/SENP6/CENPJ/DYNC1H1/PLK1	12
GO:0045132	meiotic chromosome segregation	26/2633	101/18903	0.0011593	0.0224081	0.0203752	AGO4/NUF2/FMN2/SGO2/FANCD2/TOP2B/STAG1/SMC4/CENPC/ANKRD31/STAG3/ZCWPW1/TERF1/RAD21/RMI1/SMC2/SMC3/MRE11/ATM/FANCM/MLH3/ERCC4/PLK1/BRIP1/SYCP2/SMC1A	26
GO:0008090	retrograde axonal transport	9/2633	21/18903	0.00117138	0.022531	0.020487	FBXW11/DST/NEFL/AGTPBP1/KIF5B/DLG2/KIF5A/DYNC1H1/MAP1A	9
GO:1901991	negative regulation of mitotic cell cycle phase transition	43/2633	194/18903	0.00117317	0.022531	0.020487	SYF2/NUF2/TPR/CDC73/CENPF/SDE2/GEN1/CACNB4/NABP1/BARD1/GIGYF2/TOPBP1/DLG1/JADE1/RAD17/APC/RAD50/SPDL1/UIMC1/ZNF655/PRKDC/NBN/RAD21/INIP/WAC/CDK1/USP47/INCENP/MRE11/ATM/MDM2/TAOK3/FOXN3/BLM/PLK1/BRD7/TAOK1/ZNF207/CCL2/ZNF830/BRCA1/PRMT2/BRCC3	43
GO:0016447	somatic recombination of immunoglobulin gene segments	18/2633	61/18903	0.00122535	0.0234577	0.0213297	MSH6/APLF/RIF1/HSPD1/RNF168/NSD2/MSH3/RNF8/PAXIP1/PRKDC/NBN/SHLD2/KMT5B/YY1/TP53BP1/ATAD5/THOC1/IL27RA	18
GO:0036503	ERAD pathway	28/2633	112/18903	0.00124737	0.0238033	0.0216439	ATF6/EDEM3/YOD1/UGGT1/UBXN4/NFE2L2/DNAJC10/NGLY1/USP13/DNAJB14/FAF2/UBE2J1/UBXN8/TMEM67/ECPAS/HSPA5/SVIP/UBE4A/HSP90B1/TRIM13/UGGT2/SEL1L/ATXN3/SELENOS/CCDC47/USP14/USP25/UBE2G2	28
GO:0002200	somatic diversification of immune receptors	22/2633	81/18903	0.00127258	0.0242056	0.0220097	MSH6/APLF/RIF1/HSPD1/RNF168/NSD2/MSH3/RNF8/PAXIP1/PRKDC/NBN/DCLRE1C/SHLD2/KMT5B/ATM/HMGB1/YY1/TP53BP1/ATAD5/THOC1/IL27RA/CTNNBL1	22
GO:1902459	positive regulation of stem cell population maintenance	15/2633	47/18903	0.00127653	0.0242056	0.0220097	RBBP4/ARID4B/SMARCC1/ZNF322/BICRAL/HDAC2/SMARCA2/TET1/SINHCAF/SUDS3/ARID4A/SIN3A/SMARCE1/SMARCA4/NCOA3	15
GO:1903046	meiotic cell cycle process	46/2633	212/18903	0.00129153	0.0244129	0.0221982	AGO4/NUF2/FMN2/MSH6/SGO2/FANCD2/TOP2B/WNT5A/STAG1/SMC4/CENPC/EREG/RAD1/ANKRD31/RAD50/SYCP2L/UBR2/FIGNL1/STAG3/ZCWPW1/PIWIL2/MYBL1/TERF1/RAD21/RMI1/SMC2/GOLGA2/MASTL/SMC3/INCENP/MRE11/ATM/RAD51AP1/FOXJ2/BRCA2/FANCM/MLH3/ERCC4/PLK1/BRIP1/SPIRE1/PLCB1/AURKA/SYCP2/SMC1A/ATRX	46
GO:0070816	phosphorylation of RNA polymerase II C-terminal domain	7/2633	14/18903	0.00140824	0.0264519	0.0240523	NCBP2/PPIL4/CDK13/NCBP1/CCNT1/GTF2H3/CDK12	7
GO:0072393	microtubule anchoring at microtubule organizing center	7/2633	14/18903	0.00140824	0.0264519	0.0240523	CEP19/KIF3A/PCM1/HOOK3/BICD2/BICD1/NIN	7
GO:0031123	RNA 3'-end processing	28/2633	113/18903	0.00144187	0.0269707	0.024524	TUT4/RPRD2/CDC73/PNPT1/PAPOLG/BARD1/TRNT1/DHX36/NCBP2/FIP1L1/YTHDC1/LARP7/EXOSC9/TENT2/SCAF8/VIRMA/PABPC1/TUT7/NCBP1/MTPAP/PCF11/INTS6/ZC3H14/CPSF2/TENT4B/INTS2/RPRD1B/DKC1	28
GO:0035066	positive regulation of histone acetylation	12/2633	34/18903	0.00144936	0.0269707	0.024524	SF3B1/SMARCA5/DEK/BAZ1B/PAXIP1/PIWIL2/ERCC6/DDX21/BRD7/TADA2A/BRCA1/SMAD4	12
GO:2000780	negative regulation of double-strand break repair	12/2633	34/18903	0.00144936	0.0269707	0.024524	RIF1/TRIP12/CGAS/TWIST1/UBR5/ERCC6/SHLD2/RNF169/HELB/TP53BP1/SMCHD1/FANCB	12
GO:0006360	transcription by RNA polymerase I	18/2633	62/18903	0.00150526	0.027838	0.0253126	TAF1B/WDR43/WDR75/SF3B1/NCL/LYAR/SMARCA5/UTP15/TCOF1/DEK/BAZ1B/TTF1/ERCC6/DDX21/BAZ2A/DHX33/SMARCA4/TAF1	18
GO:0046824	positive regulation of nucleocytoplasmic transport	18/2633	62/18903	0.00150526	0.027838	0.0253126	TARDBP/TPR/PTGS2/ECT2/NCBP2/PIK3R1/RIOK2/RBM22/HSP90AB1/UBR5/JAK2/ANP32B/CDK1/TCF7L2/XPO4/NRDE2/HSP90AA1/CTDSPL2	18
GO:0051304	chromosome separation	32/2633	135/18903	0.00152656	0.0281451	0.0255918	NUF2/TPR/CENPF/GEN1/TOP2B/SMARCC1/PBRM1/SMC4/SMARCAD1/CENPE/RIOK2/APC/SPDL1/ARID1B/NCAPG2/RAD21/SMARCA2/RMI1/SMC2/INCENP/ATM/ARID2/SMARCC2/FANCM/ERCC4/PLK1/BRD7/ZNF207/SMARCE1/CDC27/SMARCA4/CSNK2A1	32
GO:0032869	cellular response to insulin stimulus	45/2633	208/18903	0.0015403	0.0283112	0.0257429	PIK3R3/NUCKS1/PARP1/LPIN1/NCOA1/RAB10/CFLAR/NCL/SMARCC1/APPL1/PRKCI/PIK3CA/GHR/PIK3R1/FER/APC/GPLD1/GCLC/PHIP/ENPP1/INSIG1/PRKDC/NCOA2/DENND4C/GKAP1/SIRT1/IDE/PTPRE/PDE3B/SESN3/OSBPL8/ATP2B1/PTPN11/TBC1D4/IRS2/SRSF5/ZNF106/MYO5A/SELENOS/PRKCB/RPS6KB1/LPIN2/PTPN2/PTPN1/SYAP1	45
GO:0032434	regulation of proteasomal ubiquitin-dependent protein catabolic process	33/2633	141/18903	0.00163117	0.0298898	0.0271783	ZYG11B/XPO1/NFE2L2/SMARCC1/RYBP/RNF180/CSNK1A1/HSP90AB1/GCLC/UFL1/RNF217/ANKIB1/NUB1/WAC/SVIP/LRRK2/MDM2/HECTD1/STYX/SOCS4/BAG5/MAP1A/PIAS1/FBXO22/USP7/PLK1/N4BP1/TLK2/USP14/AURKA/CSNK1E/USP9X/TAF1	33
GO:0051382	kinetochore assembly	8/2633	18/18903	0.00166351	0.0302971	0.0275487	POGZ/CENPF/CENPC/CENPE/CENPK/CENPH/SENP6/MIS12	8
GO:1902570	protein localization to nucleolus	8/2633	18/18903	0.00166351	0.0302971	0.0275487	UTP25/NVL/CACNB4/NMD3/RPF2/WRN/RRS1/NOL8	8
GO:0051170	import into nucleus	38/2633	169/18903	0.00167048	0.0303319	0.0275803	TARDBP/KPNA6/TPR/PTGS2/IPO9/RANBP2/RGPD8/APPL1/KPNA1/KPNA4/ECT2/NUP54/PPP3CA/NUP155/PIK3R1/TNPO1/RBM22/NUP153/E2F3/HSP90AB1/BACH2/KPNA5/TNPO3/STK3/UBR5/JAK2/CDK1/IPO7/IPO8/LRRK2/NUP107/KPNA3/HSP90AA1/SPG11/NF1/MED1/KPNB1/STK4	38
GO:0048026	positive regulation of mRNA splicing, via spliceosome	10/2633	26/18903	0.00169875	0.0306594	0.027878	THRAP3/RBMXL1/NCL/TRA2B/TRA2A/NCBP1/SNW1/CELF4/RBM3/RBMX	10
GO:0051570	regulation of histone H3-K9 methylation	10/2633	26/18903	0.00169875	0.0306594	0.027878	KDM1A/RIF1/SETD7/JARID2/KDM4C/SIRT1/BRCA1/DNMT1/ATRX/MECP2	10
GO:0032210	regulation of telomere maintenance via telomerase	16/2633	53/18903	0.0017256	0.0310504	0.0282336	HNRNPU/XRCC5/XRN1/ATR/NAF1/DCP2/MAP3K4/TNKS/TERF1/TNKS2/NAT10/ATM/HNRNPC/TENT4B/GNL3L/DKC1	16
GO:0034770	histone H4-K20 methylation	6/2633	11/18903	0.00178728	0.0316512	0.0287799	ARID4B/NSD2/KMT5B/KMT5A/ARID4A/BRCA1	6
GO:0042276	error-prone translesion synthesis	6/2633	11/18903	0.00178728	0.0316512	0.0287799	USP1/REV1/POLK/POLH/REV3L/POLD3	6
GO:0045793	positive regulation of cell size	6/2633	11/18903	0.00178728	0.0316512	0.0287799	KDM1A/AKT3/HSP90AB1/RB1CC1/HSP90AA1/ATP7A	6
GO:0060623	regulation of chromosome condensation	6/2633	11/18903	0.00178728	0.0316512	0.0287799	SMC4/SMARCA5/BAZ1B/MCPH1/SMC2/WAPL	6
GO:0071044	histone mRNA catabolic process	6/2633	11/18903	0.00178728	0.0316512	0.0287799	XRN1/TENT2/DCP2/MTPAP/ATM/TENT4B	6
GO:0021915	neural tube development	37/2633	164/18903	0.00179068	0.0316512	0.0287799	CPLANE2/LUZP1/PHACTR4/STIL/LMO4/VANGL2/SOX11/WDPCP/SETD2/WNT5A/ARL13B/IFT57/NPHP3/LIAS/INTU/BRD2/MARCKS/TBC1D32/TWIST1/RALA/COBL/FZD3/STK3/FZD6/TSC1/BMI1/KIF20B/TRAF6/APAF1/TCTN1/HECTD1/HIF1A/CLUAP1/NF1/MIB1/ARHGAP35/STK4	37
GO:0043966	histone H3 acetylation	21/2633	78/18903	0.00182846	0.0322239	0.0293006	DR1/ATXN7/JADE1/PWWP2A/SUPT3H/ZNF451/MAP3K7/PIWIL2/KAT6A/TAF2/SIRT1/KAT6B/KMT2A/BRCA2/SUPT20H/MBIP/SIN3A/TADA2A/BRCA1/SMAD4/EP300	21
GO:2000058	regulation of ubiquitin-dependent protein catabolic process	38/2633	170/18903	0.00186828	0.0328292	0.029851	ZYG11B/DISC1/XPO1/NFE2L2/SMARCC1/RYBP/RNF180/CSNK1A1/HSP90AB1/GCLC/UFL1/RNF217/LATS1/ANKIB1/NUB1/AGTPBP1/WAC/SVIP/LRRK2/MDM2/HECTD1/STYX/SOCS4/BAG5/UBE3A/MAP1A/PIAS1/FBXO22/USP7/PLK1/N4BP1/TLK2/USP14/CSNK2A1/AURKA/CSNK1E/USP9X/TAF1	38
GO:0006606	protein import into nucleus	37/2633	165/18903	0.00200483	0.0351255	0.031939	TARDBP/KPNA6/TPR/PTGS2/IPO9/RANBP2/RGPD8/APPL1/KPNA1/KPNA4/ECT2/NUP54/PPP3CA/NUP155/PIK3R1/TNPO1/RBM22/NUP153/E2F3/HSP90AB1/KPNA5/TNPO3/STK3/UBR5/JAK2/CDK1/IPO7/IPO8/LRRK2/NUP107/KPNA3/HSP90AA1/SPG11/NF1/MED1/KPNB1/STK4	37
GO:0030261	chromosome condensation	15/2633	49/18903	0.00203976	0.0354267	0.0322129	TTN/SMC4/SMARCA5/BAZ1B/NCAPG2/MCPH1/SMC5/SMC2/CDK1/WAPL/CDCA5/KMT5A/ACIN1/NUSAP1/PLK1	15
GO:0032968	positive regulation of transcription elongation by RNA polymerase II	15/2633	49/18903	0.00203976	0.0354267	0.0322129	CDC73/NCBP2/ELL2/TCERG1/PWWP2A/CDK13/NCBP1/MED17/CCNT1/SUPT16H/MED6/MED1/CDK12/GTF2F1/BRD4	15
GO:0034661	ncRNA catabolic process	15/2633	49/18903	0.00203976	0.0354267	0.0322129	TUT4/PNPT1/NUDT16/XRN1/EXOSC9/MTREX/TENT2/POP1/ZCCHC7/TRDMT1/KCNQ1OT1/DIS3/DICER1/DIS3L/TENT4B	15
GO:0045930	negative regulation of mitotic cell cycle	51/2633	246/18903	0.00208234	0.0360618	0.0327904	SYF2/NUF2/TPR/CDC73/CENPF/SDE2/GEN1/CACNB4/NABP1/BARD1/GIGYF2/FANCD2/XPC/NEK11/TOPBP1/DLG1/JADE1/RAD17/APC/YTHDC2/RAD50/SPDL1/UIMC1/MDC1/ZNF655/FZD3/PRKDC/NBN/RAD21/MTBP/INIP/WAC/CDK1/USP47/INCENP/MRE11/ATM/MDM2/TAOK3/FOXN3/BLM/PLK1/BRD7/TAOK1/ZNF207/CCL2/ZNF830/BRCA1/BTG3/PRMT2/BRCC3	51
GO:0017148	negative regulation of translation	53/2633	258/18903	0.00212504	0.0366952	0.0333663	TARDBP/PUM1/AGO4/AGO3/TUT4/RC3H1/TPR/HNRNPU/ROCK2/EIF2AK2/PNPT1/TIA1/NCL/EIF4E2/GIGYF2/DCP1A/PDE12/XRN1/DHX36/FXR1/EIF4G1/CNOT6L/BANK1/METTL14/EXOSC9/NOCT/DCP2/PURA/LARP1/CPEB4/SYNCRIP/PUS7/CNOT4/PABPC1/TUT7/RC3H2/TSC1/CELF1/DDX6/DCP1B/CNOT2/DIS3/SAMD4A/EIF2AK4/IREB2/TNRC6A/TENT4B/UNK/TNRC6C/ROCK1/CELF4/KHSRP/TNRC6B	53
GO:0006457	protein folding	47/2633	223/18903	0.00215664	0.0371338	0.0337651	DNAJB4/ATF6/ERO1B/APLF/RANBP2/UGGT1/PPIG/DNAJC10/HSPD1/NGLY1/NKTR/DNAJB14/HSPA4L/PPID/DNAJC21/CWC27/LYRM7/HSPA4/HSPA9/HSP90AB1/DNAJC2/BAG4/DNAJA1/ERP44/HSPA5/HSPA14/DNAJC1/RIC3/DNAJC24/CHORDC1/TBCEL/FKBP11/PTGES3/HSP90B1/SACS/HSPH1/HSP90AA1/BAG5/CLPX/MESD/CCT6B/DNAJC7/CCDC47/LMAN1/KHSRP/CSNK2A1/ST13	47
GO:0006305	DNA alkylation	21/2633	79/18903	0.00216942	0.0371405	0.0337712	RLF/PARP1/ZDBF2/PIK3CA/SMARCA5/KMT2E/PIWIL2/BMI1/HELLS/KMT2A/ATF7IP/BAZ2A/MPHOSPH8/CTCF/BRCA1/PPM1D/MBD2/DNMT1/MIS18A/ATRX/MECP2	21
GO:0006306	DNA methylation	21/2633	79/18903	0.00216942	0.0371405	0.0337712	RLF/PARP1/ZDBF2/PIK3CA/SMARCA5/KMT2E/PIWIL2/BMI1/HELLS/KMT2A/ATF7IP/BAZ2A/MPHOSPH8/CTCF/BRCA1/PPM1D/MBD2/DNMT1/MIS18A/ATRX/MECP2	21
GO:0016233	telomere capping	13/2633	40/18903	0.00219938	0.0375461	0.0341401	RAD50/MAP3K4/TNKS/PRKDC/TERF1/NBN/DCLRE1C/TNKS2/DCLRE1A/MRE11/ATM/USP7/ERCC4	13
GO:1990830	cellular response to leukemia inhibitory factor	25/2633	100/18903	0.0022119	0.0376526	0.0342369	MTF2/GCLM/CACYBP/KDM5B/HNRNPU/WDR35/UBXN2A/B3GNT2/RIF1/CACNB4/CREB1/XRCC5/NCL/MYNN/PRDM5/SMARCA5/JARID2/BCLAF1/ARID5B/SIRT1/HELLS/CTBP2/NFYB/RNMT/NEFH	25
GO:0001838	embryonic epithelial tube formation	30/2633	127/18903	0.00222534	0.0377741	0.0343473	LUZP1/PHACTR4/STIL/LMO4/VANGL2/SOX11/SETD2/WNT5A/IFT57/NPHP3/LIAS/GDNF/BRD2/TWIST1/RALA/COBL/FZD3/STK3/FZD6/TSC1/KIF20B/TRAF6/APAF1/TCTN1/HECTD1/HIF1A/CLUAP1/MIB1/ARHGAP35/STK4	30
GO:1905818	regulation of chromosome separation	27/2633	111/18903	0.00231173	0.0391297	0.0355799	NUF2/TPR/CENPF/GEN1/SMARCC1/PBRM1/SMC4/CENPE/RIOK2/APC/SPDL1/ARID1B/NCAPG2/RAD21/SMARCA2/SMC2/INCENP/ATM/ARID2/SMARCC2/PLK1/BRD7/ZNF207/SMARCE1/CDC27/SMARCA4/CSNK2A1	27
GO:0000463	maturation of LSU-rRNA from tricistronic rRNA transcript (SSU-rRNA, 5.8S rRNA, LSU-rRNA)	7/2633	15/18903	0.00232456	0.039236	0.0356766	ZNHIT6/DDX18/WDR12/RPL7L1/RPF2/GTPBP4/FTSJ3	7
GO:0071824	protein-DNA complex subunit organization	56/2633	277/18903	0.00235832	0.03963	0.0360349	HP1BP3/NASP/DR1/POGZ/CENPF/TAF1B/APLF/SETD2/SMARCC1/CENPC/CENPE/SMARCA5/ZNF827/CENPK/CENPH/BDP1/CHD1/BRD2/RNF8/SENP6/SHPRH/KAT6A/TERF1/TAF2/ANP32B/SET/TAF3/DNAJC9/KAT6B/HELLS/NAP1L4/SPTY2D1/SSRP1/RSF1/MED17/ATF7IP/ARID2/SMARCC2/BAZ2A/NAP1L1/SART3/HMGB1/SUPT16H/BAZ1A/MED6/GTF2A1/CHD2/MIS12/MED1/SMARCE1/TCF4/CHAF1A/SMARCA4/MIS18A/TAF1/ATRX	56
GO:0006399	tRNA metabolic process	42/2633	195/18903	0.00236113	0.03963	0.0360349	TRIT1/TYW3/TRMT13/TRMT1L/THUMPD2/THADA/PUS10/C2orf49/METTL8/OSGEPL1/GTF3C3/TYW5/TRNT1/THUMPD3/METTL6/RPP14/QTRT2/SEPSECS/TRMT10A/EXOSC9/CDKAL1/QRSL1/TRMT11/ADAT2/PUS7/DUS4L/POP1/ZCCHC7/ANKRD16/TRDMT1/NSUN6/NAT10/ALKBH8/PUS3/GATC/DTD2/TRMT5/DICER1/DTWD1/THUMPD1/ADAT1/METTL2A	42
GO:0006405	RNA export from nucleus	23/2633	90/18903	0.00240167	0.0401979	0.0365512	RBM8A/TPR/ZC3H11B/IWS1/AGFG1/SETD2/NCBP2/FYTTD1/YTHDC1/NUP155/PHAX/NUP153/NCBP1/TSC1/UPF2/XPOT/NUP107/NRDE2/SMG1/NCBP3/THOC1/THOC5/THOC2	23
GO:0032984	protein-containing complex disassembly	50/2633	242/18903	0.00246228	0.0410975	0.0373692	CAPZB/NES/CAMSAP2/CCSAP/SPAST/PLEKHH2/SPTBN1/NCKAP5/SMARCC1/ATXN7/CHMP2B/PIK3CA/MFSD8/ABCE1/SEMA5A/KIF2A/MAP1B/APC/ATG12/SCAF8/SET/SETX/KIF5B/WASHC2C/CKAP5/SSRP1/UVRAG/RDX/ARID2/LIMA1/SMARCC2/NAV3/MAP1LC3B2/CKAP2/SUPT16H/ATG14/CALM1/MAP1A/SH3GL3/GSPT1/OGFOD1/TAOK1/SMARCE1/PIK3C3/EPG5/SMARCA4/TPX2/SCAF4/SNAP29/GSPT2	50
GO:0046785	microtubule polymerization	22/2633	85/18903	0.00248718	0.0413977	0.0376422	CAMSAP2/MAP2/SLAIN2/MAP1B/RAC1/AKAP9/GOLGA2/CKAP5/NAV3/CLIP1/CENPJ/TUBGCP3/TOGARAM1/NIN/TUBGCP5/TUBGCP4/ZNF207/CEP192/TPX2/DYRK1A/MAP7D3/MECP2	22
GO:0035518	histone H2A monoubiquitination	9/2633	23/18903	0.00250759	0.0415701	0.037799	BARD1/RYBP/RNF168/BMI1/PCGF5/BRCA2/BRCA1/CUL4B/BRCC3	9
GO:0006997	nucleus organization	32/2633	139/18903	0.00251318	0.0415701	0.037799	TARDBP/SERBP1/MFSD14A/TPR/AHCTF1/LPIN1/UBXN2A/SPAST/AGFG1/ATXN7/TMF1/CHMP2B/NUP54/SMARCA5/NUP155/NUP153/SRPK1/SYNE1/SRPK2/NUP205/CDK1/SIRT1/RRP8/PARP11/BAZ2A/LEMD3/NUP107/ANKLE2/USPL1/PLK1/PRKCB/WBP2NL	32
GO:0006337	nucleosome disassembly	8/2633	19/18903	0.00252526	0.0415701	0.037799	SMARCC1/SET/SSRP1/ARID2/SMARCC2/SUPT16H/SMARCE1/SMARCA4	8
GO:0006304	DNA modification	30/2633	128/18903	0.00252708	0.0415701	0.037799	RLF/PARP1/ZDBF2/MBD4/PIK3CA/TET2/SMARCA5/OTUD4/HNRNPAB/ASCC3/KMT2E/PIWIL2/BMI1/TET1/HELLS/KMT2A/ATF7IP/BAZ2A/TDG/MPHOSPH8/USP7/CTCF/BRCA1/PPM1D/MBD2/DNMT1/MIS18A/USP9X/ATRX/MECP2	30
GO:0045738	negative regulation of DNA repair	12/2633	36/18903	0.00253223	0.0415701	0.037799	RIF1/TRIP12/CGAS/TWIST1/UBR5/ERCC6/SHLD2/RNF169/HELB/TP53BP1/SMCHD1/FANCB	12
GO:2000059	negative regulation of ubiquitin-dependent protein catabolic process	15/2633	50/18903	0.00254463	0.0416596	0.0378803	SMARCC1/RYBP/HSP90AB1/WAC/SVIP/STYX/BAG5/MAP1A/USP7/N4BP1/TLK2/USP14/CSNK2A1/USP9X/TAF1	15
GO:1990823	response to leukemia inhibitory factor	25/2633	101/18903	0.00255816	0.0417262	0.0379409	MTF2/GCLM/CACYBP/KDM5B/HNRNPU/WDR35/UBXN2A/B3GNT2/RIF1/CACNB4/CREB1/XRCC5/NCL/MYNN/PRDM5/SMARCA5/JARID2/BCLAF1/ARID5B/SIRT1/HELLS/CTBP2/NFYB/RNMT/NEFH	25
GO:0051865	protein autoubiquitination	21/2633	80/18903	0.00256262	0.0417262	0.0379409	BARD1/KLHL24/ERCC8/TRIM52/RNF8/UBE3D/CNOT4/NFX1/TRAF6/LRRK2/MDM2/BRCA2/TRIM13/OBI1/HECTD1/UBE3A/BRCA1/ITCH/LTN1/TAF1/BRCC3	21
GO:0006417	regulation of translation	90/2633	486/18903	0.00257933	0.0418844	0.0380847	TARDBP/EIF4G3/PUM1/AGO4/AGO3/TUT4/RBM8A/RC3H1/TPR/HNRNPU/ROCK2/PUM2/EIF2B4/EIF2AK2/MTIF2/PNPT1/TIA1/EIF5B/METTL8/FASTKD2/NCL/EIF4E2/GIGYF2/DCP1A/PDE12/XRN1/DHX36/FXR1/EIF4G1/NCBP2/SEPSECS/GUF1/CNOT6L/BANK1/METTL14/EXOSC9/LARP1B/NOCT/ABCE1/ITGA2/DHX29/DCP2/PURA/TCOF1/LARP1/CPEB4/SYNCRIP/FOXO3/PUS7/CNOT4/PIWIL2/PRKDC/PABPC1/PUM3/TUT7/SECISBP2/NCBP1/RC3H2/TSC1/DNAJC1/DNAJC24/NAT10/CELF1/DDX6/DCP1B/L…	90
GO:0016445	somatic diversification of immunoglobulins	19/2633	70/18903	0.00266808	0.0432085	0.0392887	MSH6/APLF/RIF1/HSPD1/RNF168/NSD2/MSH3/RNF8/PAXIP1/PRKDC/NBN/SHLD2/KMT5B/YY1/TP53BP1/ATAD5/THOC1/IL27RA/CTNNBL1	19
GO:0051321	meiotic cell cycle	57/2633	285/18903	0.00278431	0.0449692	0.0408897	PDIK1L/AGO4/NUF2/FMN2/MSH6/SGO2/FANCD2/TOP2B/WNT5A/STAG1/SMC4/CENPC/EREG/RAD1/ANKRD31/YTHDC2/RAD50/SYCP2L/UBR2/ZNF318/FIGNL1/STAG3/ZCWPW1/XRCC2/PIWIL2/MYBL1/TERF1/NBN/RAD21/RMI1/SMC2/GOLGA2/MASTL/SMC3/INCENP/MRE11/ATM/RAD51AP1/FOXJ2/BRCA2/TUBGCP3/FANCM/MLH3/TUBGCP5/TUBGCP4/MNS1/ERCC4/PLK1/CDC27/BRIP1/SPIRE1/PLCB1/AURKA/SYCP2/WBP2NL/SMC1A/ATRX	57
GO:0008156	negative regulation of DNA replication	11/2633	32/18903	0.00288162	0.0461675	0.0419793	ATR/PDS5A/RAD17/TERF1/TTF1/GTPBP4/WAPL/TIMELESS/BRCA2/BLM/ZNF830	11
GO:0034508	centromere complex assembly	11/2633	32/18903	0.00288162	0.0461675	0.0419793	NASP/POGZ/CENPF/CENPC/CENPE/CENPK/CENPH/SENP6/HELLS/MIS12/MIS18A	11
GO:0051642	centrosome localization	11/2633	32/18903	0.00288162	0.0461675	0.0419793	RANBP2/DLG1/AKAP9/BICD2/KIF5B/INTS13/CEP83/NIN/SYNE2/DYNC1LI2/AURKA	11
GO:0000082	G1/S transition of mitotic cell cycle	51/2633	250/18903	0.0029572	0.0472521	0.0429656	NASP/STIL/SASS6/CDC73/SDE2/ADAM17/CACNB4/USP37/GIGYF2/SMARCC1/PBRM1/APPL1/EIF4G1/DLG1/ANKRD17/PPP3CA/JADE1/APC/E2F3/LATS1/ARID1B/DBF4/CDK6/ZNF655/KMT2E/PRKDC/MTBP/SMARCA2/WAC/CACUL1/CUL5/NPAT/ATM/RDX/ARID2/SMARCC2/MDM2/CENPJ/CUL4A/MNAT1/INO80/GSPT1/BRD7/CCL2/SMARCE1/RPS6KB1/SMARCA4/BRD4/PLCB1/PRMT2/CUL4B	51
GO:0071383	cellular response to steroid hormone stimulus	44/2633	209/18903	0.00298956	0.0476421	0.0433201	KDM1A/PARP1/HNRNPU/TFPI/CFLAR/TMF1/FOXP1/CLOCK/ZNF366/NR3C1/UFL1/FOXO3/LATS1/UBR5/FBXO32/JAK2/KDM4C/DNAJA1/BMI1/SIRT1/PTGES3/CNOT2/ATP2B1/STRN3/UBE3A/USP8/DNAAF4/ABHD2/NCOR1/MED1/BRCA1/RPS6KB1/DDX5/PIAS2/ZBTB7A/SAFB2/SAFB/SMARCA4/URI1/PMEPA1/PRMT2/DDX17/EP300/KDM5D	44
GO:0007019	microtubule depolymerization	14/2633	46/18903	0.00301779	0.0479645	0.0436133	CAMSAP2/CCSAP/SPAST/NCKAP5/ATXN7/KIF2A/MAP1B/APC/CKAP5/NAV3/CKAP2/MAP1A/TAOK1/TPX2	14
GO:0042273	ribosomal large subunit biogenesis	20/2633	76/18903	0.00310414	0.0489475	0.0445071	ZNHIT6/RRP15/NVL/DDX18/WDR12/FASTKD2/SDAD1/SPATA5/BRIX1/NSA2/PAK1IP1/RPL7L1/MDN1/RPF2/RRS1/SURF6/GTPBP4/SPATA5L1/RSL1D1/FTSJ3	20
GO:0070192	chromosome organization involved in meiotic cell cycle	20/2633	76/18903	0.00310414	0.0489475	0.0445071	AGO4/SGO2/FANCD2/STAG1/SMC4/ANKRD31/RAD50/STAG3/ZCWPW1/TERF1/RAD21/SMC2/SMC3/MRE11/ATM/MLH3/BRIP1/SYCP2/SMC1A/ATRX	20
GO:2000142	regulation of DNA-templated transcription initiation	20/2633	76/18903	0.00310414	0.0489475	0.0445071	MITF/DHX36/PWWP2A/ZNF451/BCLAF1/TWIST1/PAXIP1/TAF2/SETX/TAF3/ERCC6/MED17/ATF7IP/HMGB1/MED6/GTF2A1/MED1/PPM1D/MED13/TAF1	20
GO:0000012	single strand break repair	6/2633	12/18903	0.00315483	0.0492285	0.0447627	PARP1/APLF/ERCC8/APTX/ERCC6/SIRT1	6
GO:0034086	maintenance of sister chromatid cohesion	6/2633	12/18903	0.00315483	0.0492285	0.0447627	NIPBL/SLF1/TNKS/SMC5/SLF2/ATRX	6
GO:0034088	maintenance of mitotic sister chromatid cohesion	6/2633	12/18903	0.00315483	0.0492285	0.0447627	NIPBL/SLF1/TNKS/SMC5/SLF2/ATRX	6
GO:0090435	protein localization to nuclear envelope	6/2633	12/18903	0.00315483	0.0492285	0.0447627	TOR1AIP2/NUP54/NUP155/INTS13/OSBPL8/PLK1	6
GO:0051310	metaphase plate congression	19/2633	71/18903	0.00317614	0.0493042	0.0448315	NUF2/CENPF/HNRNPU/EML4/TTL/CHMP2B/SPICE1/CENPC/CENPE/SPDL1/CENPQ/RRS1/INCENP/CDCA5/PIBF1/CHAMP1/DYNC1H1/MIS12/KPNB1	19
GO:2000036	regulation of stem cell population maintenance	19/2633	71/18903	0.00317614	0.0493042	0.0448315	RBBP4/ARID4B/WDR43/SMARCC1/ZNF322/BICRAL/HDAC2/SMARCA2/TET1/SINHCAF/CNOT2/SUDS3/ZC3H13/SAV1/ARID4A/SIN3A/SMARCE1/SMARCA4/NCOA3	19
GO:0097120	receptor localization to synapse	16/2633	56/18903	0.00321941	0.0495528	0.0450575	LRRC7/KIF5C/NLGN1/DLG1/KIF5B/DLG2/KIF5A/GRIP1/ANKS1B/SYNJ2BP/ADAM10/CEP112/CACNG8/KIF3B/CACNG2/GRIPAP1	16
GO:0000470	maturation of LSU-rRNA	10/2633	28/18903	0.00322523	0.0495528	0.0450575	ZNHIT6/RRP15/DDX18/WDR12/NSA2/RPL7L1/RPF2/GTPBP4/RSL1D1/FTSJ3	10
GO:0045724	positive regulation of cilium assembly	10/2633	28/18903	0.00322523	0.0495528	0.0450575	CCDC88A/CEP135/CEP120/SEPTIN7/IFT88/CENPJ/DZIP1/MNS1/CCP110/ARHGAP35	10
GO:0070076	histone lysine demethylation	10/2633	28/18903	0.00322523	0.0495528	0.0450575	KDM1A/KDM5B/RIOX2/KDM7A/KDM4C/JMJD1C/KDM5A/KDM6A/UTY/KDM5D	10
GO:0030071	regulation of mitotic metaphase/anaphase transition	23/2633	92/18903	0.0032493	0.0497949	0.0452776	NUF2/TPR/CENPF/GEN1/SMARCC1/PBRM1/CENPE/RIOK2/APC/SPDL1/ARID1B/RAD21/SMARCA2/INCENP/ATM/ARID2/SMARCC2/PLK1/BRD7/ZNF207/SMARCE1/CDC27/SMARCA4	23

## Sheet: OCT_brown
ID	Description	GeneRatio	BgRatio	pvalue	p.adjust	qvalue	geneID	Count
GO:0016050	vesicle organization	80/2068	353/18903	1.43717e-10	8.10134e-07	7.63063e-07	ATP13A2/PEF1/TRAPPC3/ATP6V0B/TMEM9/KLHL12/SNAP47/TRAPPC12/SDC1/PREB/TGFBRAP1/ALS2/ABCB6/PTPRN/SEC13/AP2M1/VPS8/CPLX1/TMEM175/BLOC1S4/NKD2/VPS37D/STX1A/CHMP7/AP3M2/WASHC5/TRAPPC9/VPS28/UNC13B/DNM1/SEC16A/SEC24C/PI4K2A/HPS1/GBF1/ARFGAP2/STX3/VPS37C/STX5/LAMTOR1/RNF26/SNX19/BLOC1S1/RAB5B/VPS33A/VIPAS39/VPS18/VPS39/AP3B2/AP3S2/ATP6V0C/CORO1A/STX1B/VPS4A/AP1G1/CHMP1A/DOC2B/RILP/TRAPPC1/PIP4K2B/ATP6V0A…	80
GO:0006605	protein targeting	74/2068	325/18903	5.62155e-10	1.58443e-06	1.49237e-06	ICMT/PEX14/MFN2/HPCA/AP4B1/HAX1/MTX1/ADORA1/HTRA2/ZFAND2B/MTERF4/TRAK1/ARIH2/MON1A/BAP1/ZDHHC23/RTP1/ZDHHC11B/ABLIM3/BAG6/ZDHHC14/ZDHHC4/NACAD/RABGEF1/VPS37D/SMURF1/CDK5/PMPCA/SEC61A2/TIMM23/ZDHHC6/HRAS/PEX16/ATG13/VPS37C/ZDHHC24/SORL1/PEX5/OS9/SIRT4/RNF31/CEMIP/PAM16/NAGPA/CACNG3/KATNB1/VPS4A/ZDHHC7/TIMM22/INPP5K/MIEF2/GGA3/HGS/MTCL1/AP3D1/TIMM13/SGTA/TIMM44/GET3/GIPC1/YIF1B/TIMM50/GSK3A/TOMM40/…	74
GO:0016236	macroautophagy	71/2068	317/18903	2.64864e-09	4.9768e-06	4.68763e-06	MTOR/MFN2/ATP13A2/ATP6V0B/QSOX1/ATP6V1C2/HTRA2/RETREG2/ATG9A/ATG16L1/MTMR14/TEX264/RUBCN/KLHL3/ILRUN/WIPI2/VPS37D/TECPR1/SMURF1/EXOC4/ATP6V0E2/CDK5/CHMP7/NRBP2/VPS28/LRSAM1/CTSD/ARFIP2/AMBRA1/ATG13/VPS37C/ATG2A/CAPN1/RAB1B/ATG16L2/EI24/VPS26B/RNF41/USP30/VPS33A/RNF31/VPS39/WDR24/TSC2/ATP6V0C/CLEC16A/MAPK3/ATP6V0D1/VPS4A/CHMP1A/SPATA33/PHF23/SMCR8/POLDIP2/PIP4K2B/ATP6V0A1/RETREG3/EXOC7/CHMP6/HGS/U…	71
GO:0051648	vesicle localization	53/2068	213/18903	6.38829e-09	8.14849e-06	7.67503e-06	PRKCZ/ATP13A2/PEF1/TRAPPC3/TRIM46/KLHL12/TRAPPC12/SDC1/PREB/DCTN1/RAB17/KIF1A/TRAK1/BLOC1S4/EXOC3/YKT6/EXOC4/CDK5/AP3M2/TRAPPC9/TESK1/DNM1/TOR1A/SEC16A/GBF1/ARFGAP2/MAP4K2/CNIH2/BORCS5/BLOC1S1/BICDL1/VPS33A/AP3B2/AP3S2/SMPD3/CDH3/VPS4A/TRAPPC1/MYO19/EXOC7/HGS/CSNK1D/TPGS1/AP3D1/TRAPPC5/RAB3A/SYNDIG1/ATP9A/SEPTIN5/SHROOM2/TRAPPC2/SYN1/IKBKG	53
GO:0007034	vacuolar transport	44/2068	162/18903	7.22768e-09	8.14849e-06	7.67503e-06	ATP13A2/EHD3/TGFBRAP1/ALS2/TRAK1/PTPN23/MON1A/GAK/VPS52/VPS37D/SMURF1/CHMP7/HGSNAT/VPS28/PSAP/VPS37C/VPS51/TPCN2/SORL1/VPS33A/VIPAS39/VPS18/SPTBN5/VPS39/AP3S2/MGRN1/NAGPA/CLEC16A/CACNG3/ATP6V0D1/VPS4A/AP1G1/CHMP1A/VPS53/RILP/GGA3/RNF157/CHMP6/HGS/AP3D1/UBXN6/CACNG7/VPS16/TMEM50B	44
GO:0051650	establishment of vesicle localization	49/2068	197/18903	2.3849e-08	2.24061e-05	2.11043e-05	PRKCZ/ATP13A2/PEF1/TRAPPC3/TRIM46/KLHL12/TRAPPC12/SDC1/PREB/DCTN1/RAB17/KIF1A/TRAK1/BLOC1S4/EXOC3/YKT6/EXOC4/CDK5/AP3M2/TRAPPC9/TESK1/DNM1/TOR1A/SEC16A/GBF1/ARFGAP2/MAP4K2/CNIH2/BORCS5/BLOC1S1/BICDL1/AP3B2/AP3S2/SMPD3/CDH3/VPS4A/TRAPPC1/MYO19/EXOC7/HGS/CSNK1D/AP3D1/TRAPPC5/RAB3A/ATP9A/SEPTIN5/SHROOM2/TRAPPC2/IKBKG	49
GO:0016197	endosomal transport	57/2068	247/18903	3.19039e-08	2.56918e-05	2.4199e-05	EIPR1/SNX17/EHD3/DCTN1/ALS2/RAB17/PTPN23/NSG2/TRIM27/VPS52/REPS1/YKT6/VPS37D/CHMP7/WASHC5/VPS28/DENND1A/GBF1/CALY/BET1L/ARHGAP1/VPS37C/STX5/VPS51/AP5B1/LAMTOR1/SORL1/VPS26B/BLOC1S1/RAB35/VPS39/CLEC16A/VPS35L/TBC1D10B/VPS4A/CHMP1A/VPS53/RILP/ARHGAP44/RAB11FIP4/GGA3/CHMP6/HGS/SLC66A2/RNF126/AP3D1/PLEKHJ1/UBXN6/VPS16/AP5S1/ATP9A/ARFRP1/TMEM50B/CLTCL1/TOM1/CCDC22/SNX12	57
GO:0099003	vesicle-mediated transport in synapse	51/2068	212/18903	4.03376e-08	2.84229e-05	2.67715e-05	CLSTN1/HPCA/RIMS3/SNAP47/BSN/AP2M1/CPLX1/GAK/DGKQ/SNCB/PACSIN1/PRKAR1B/STX1A/CDK5/AP3M2/ARC/UNC13B/APBA1/DNM1/TOR1A/PPP3CB/CALY/DRD4/AP2A2/STX3/SYT12/GIT2/NUMB/VPS18/AP3B2/AP3S2/DOC2A/STX1B/DOC2B/AP3D1/PIP5K1C/GIPC1/UNC13A/RAB3A/GRIK5/CALM3/AP2S1/NAPA/SLC17A7/AP2A1/SYT5/SYNDIG1/DNAJC5/SEPTIN5/SYN1/SYP	51
GO:0006900	vesicle budding from membrane	27/2068	83/18903	1.06256e-07	6.65514e-05	6.26846e-05	PEF1/TRAPPC3/KLHL12/TRAPPC12/PREB/SEC13/AP2M1/CHMP7/AP3M2/TRAPPC9/DNM1/SEC16A/SEC24C/GBF1/ARFGAP2/AP3B2/AP3S2/VPS4A/RILP/TRAPPC1/CHMP6/CSNK1D/AP3D1/TRAPPC5/TBC1D20/SEC23B/TRAPPC2	27
GO:0048193	Golgi vesicle transport	63/2068	298/18903	1.93814e-07	0.000109253	0.000102905	RER1/PEF1/TRAPPC3/SCAMP3/COPA/KLHL12/TRAPPC12/NBAS/PREB/NRBP1/EHD3/SEC13/TMEM115/GAK/STX18/NKD2/VPS52/YKT6/TMED4/RINT1/EXOC4/TRAPPC9/NRBP2/SEC16A/SEC24C/GBF1/BET1L/OSBPL5/ARFGAP2/STX5/VPS51/SCYL1/RAB1B/BBS1/HYOU1/SORL1/ARF3/COPZ1/TMED3/AP3S2/VPS35L/COG4/AP1G1/TRAPPC1/COG1/GGA3/CSNK1D/MPPE1/AP3D1/TRAPPC5/YIF1B/NAPA/KDELR1/AP2A1/TBC1D20/SEC23B/ERGIC3/ATP9A/ARFRP1/TRAPPC2/CCDC22/SNX12/BCAP31	63
GO:0007041	lysosomal transport	35/2068	129/18903	2.48765e-07	0.000127481	0.000120074	ATP13A2/EHD3/TGFBRAP1/ALS2/TRAK1/GAK/VPS52/CHMP7/HGSNAT/PSAP/VPS51/TPCN2/SORL1/VPS33A/VIPAS39/VPS18/SPTBN5/VPS39/MGRN1/NAGPA/CLEC16A/CACNG3/VPS4A/AP1G1/CHMP1A/VPS53/RILP/GGA3/RNF157/CHMP6/HGS/AP3D1/UBXN6/CACNG7/VPS16	35
GO:0006901	vesicle coating	17/2068	40/18903	3.22962e-07	0.000151712	0.000142897	PEF1/TRAPPC3/KLHL12/TRAPPC12/PREB/AP3M2/TRAPPC9/SEC16A/GBF1/ARFGAP2/AP3B2/AP3S2/TRAPPC1/CSNK1D/AP3D1/TRAPPC5/TRAPPC2	17
GO:0043161	proteasome-mediated ubiquitin-dependent protein catabolic process	84/2068	450/18903	6.15458e-07	0.000266872	0.000251366	UBE4B/FBXO2/FBXO44/UBXN11/PSMB2/PLK3/HECTD3/TRIB2/ZFAND2B/ARIH2/USP19/FHIT/SIAH2/PSMD2/ANAPC4/NKD2/RMND5B/BAG6/RHBDD2/SMURF1/KLHDC10/CUL1/AGAP3/CCAR2/TRIB1/FBXL6/ZER1/FBXW5/MAN1B1/ANAPC2/DNAJB12/FBXL15/PSMD13/TRIM3/SYVN1/KAT5/RNF121/ARRB1/FBXL14/USP5/WNT10B/OS9/ANAPC7/ANAPC5/CDC16/DCAF11/ASB2/STUB1/SPSB3/CCNF/KCTD13/TRIM72/FBXL8/WWP2/FBXO31/ARRB2/TNFAIP1/PSMD3/TMUB2/KCTD2/NPLOC4/CSNK1D/RNF126/APC…	84
GO:0010506	regulation of autophagy	68/2068	344/18903	8.8724e-07	0.000357241	0.000336484	CPTP/MTOR/ATP13A2/ATP6V0B/PLK3/HAX1/QSOX1/ATP6V1C2/HTRA2/ATG16L1/NPRL2/RUBCN/TRIM27/TECPR1/EXOC4/ATP6V0E2/CDK5/NRBP2/LRSAM1/ENDOG/CCNY/PSAP/AMBRA1/ATG13/ATG2A/CAPN1/KAT5/TPCN2/CTTN/VPS26B/RNF41/USP30/CAMKK2/RNF31/WDR24/TSC2/MLST8/ATP6V0C/CLEC16A/MAPK3/ATP6V0D1/PHF23/SMCR8/POLDIP2/PIP4K2B/ORMDL3/ATP6V0A1/EXOC7/FOXK2/MTCL1/RMC1/DAPK3/TICAM1/KEAP1/PRKACA/CAPNS1/SUPT5H/GSK3A/TRIB3/CTSA/EEF1A2/TOM1/SR…	68
GO:1903861	positive regulation of dendrite extension	12/2068	23/18903	1.21004e-06	0.000454731	0.00042831	MUL1/CPNE9/CPNE5/SMURF1/RASAL1/CPNE6/SYT17/RNF157/UNC13A/SYT3/CACNG7/SLC23A2	12
GO:0099072	regulation of postsynaptic membrane neurotransmitter receptor levels	21/2068	63/18903	1.73095e-06	0.000609837	0.000574404	PRKCZ/CLSTN1/HPCA/AP2M1/CPLX1/ARC/CALY/HRAS/DRD4/AP2A2/STX3/NUMB/CACNG3/STX1B/ARHGAP44/FLOT2/AP2S1/CPT1C/AP2A1/CACNG7/PORCN	21
GO:0016241	regulation of macroautophagy	38/2068	160/18903	2.88824e-06	0.000957705	0.00090206	MTOR/ATP13A2/ATP6V0B/QSOX1/ATP6V1C2/RUBCN/TECPR1/EXOC4/ATP6V0E2/CDK5/NRBP2/LRSAM1/AMBRA1/ATG2A/CAPN1/VPS26B/RNF41/USP30/RNF31/WDR24/TSC2/ATP6V0C/CLEC16A/MAPK3/ATP6V0D1/PHF23/SMCR8/POLDIP2/PIP4K2B/ATP6V0A1/EXOC7/PRKACA/CAPNS1/SUPT5H/TOM1/TBC1D25/WDR45/IKBKG	38
GO:0090150	establishment of protein localization to membrane	55/2068	270/18903	3.74876e-06	0.00117399	0.00110577	ICMT/CLSTN1/EMC1/HPCA/MTX1/ADORA1/BCS1L/ZFAND2B/ZDHHC23/RTP1/CPLX1/ZDHHC11B/REEP2/BAG6/ZDHHC14/ZDHHC4/NACAD/RABGEF1/VPS37D/CDK5/FRMPD1/SEC16A/SEC61A2/ZDHHC6/HRAS/PEX16/STX3/VPS37C/BBS1/ZDHHC24/PEX5/OXA1L/EMC9/CEMIP/STX1B/ZDHHC7/TIMM22/INPP5K/ARHGAP44/MIEF2/GGA3/MTCL1/TIMM13/SGTA/GET3/YIF1B/TOMM40/CALM3/BBC3/EMC10/ARFRP1/BID/MIEF1/GDI1/UBL4A	55
GO:0006488	dolichol-linked oligosaccharide biosynthetic process	10/2068	18/18903	4.58901e-06	0.00134544	0.00126727	DHDDS/ALG3/DOLK/DOLPP1/ALG8/ALG9/DPAGT1/ALG1/MPDU1/ALG12	10
GO:0009100	glycoprotein metabolic process	73/2068	395/18903	4.77361e-06	0.00134544	0.00126727	B3GALT6/FBXO2/FBXO44/DDOST/EXTL1/DHDDS/ST3GAL3/POMGNT1/B4GALT3/MOGS/CHST10/ST6GAL2/MGAT5/GPC1/TRAK1/GMPPB/PXYLP1/ALG3/XXYLT1/TNIP1/B4GALT7/MGAT4B/B3GALT4/CHST12/GALNT17/CHPF2/EXTL3/HGSNAT/EXT1/GCNT1/DPM2/DOLK/DOLPP1/MAN1B1/SPOCK2/NDST2/CHST15/EXT2/SLC35C1/B3GAT3/GANAB/SYVN1/GAL3ST3/RAB1B/ALG8/ALG9/DPAGT1/B3GNT4/GALNT9/SERP2/ADAMTS7/MAN2A2/NAGPA/ALG1/XYLT1/NECAB2/MPDU1/NAGLU/XYLT2/CANT1/SGSH/ST8SI…	73
GO:0006888	endoplasmic reticulum to Golgi vesicle-mediated transport	33/2068	134/18903	5.55933e-06	0.00149228	0.00140558	PEF1/TRAPPC3/COPA/KLHL12/TRAPPC12/PREB/NRBP1/SEC13/STX18/YKT6/TMED4/RINT1/TRAPPC9/NRBP2/SEC16A/SEC24C/GBF1/STX5/RAB1B/HYOU1/SORL1/TMED3/TRAPPC1/CSNK1D/MPPE1/TRAPPC5/YIF1B/KDELR1/TBC1D20/SEC23B/ERGIC3/TRAPPC2/BCAP31	33
GO:1903859	regulation of dendrite extension	12/2068	26/18903	6.30807e-06	0.00155954	0.00146892	MUL1/CPNE9/CPNE5/SMURF1/RASAL1/CPNE6/SYT17/RNF157/UNC13A/SYT3/CACNG7/SLC23A2	12
GO:0072655	establishment of protein localization to mitochondrion	31/2068	123/18903	6.36319e-06	0.00155954	0.00146892	MFN2/HAX1/MTX1/HTRA2/BCS1L/MTERF4/ARIH2/BAP1/ABLIM3/PMPCA/TIMM23/HK1/ATG13/SIRT4/OXA1L/RNF31/PAM16/TIMM22/TIMM13/TIMM44/TIMM50/GSK3A/TOMM40/CALM3/BBC3/TOMM34/BID/UBE2L3/SREBF2/TIMM17B/BCAP31	31
GO:0099504	synaptic vesicle cycle	42/2068	192/18903	8.34252e-06	0.00195945	0.0018456	RIMS3/SNAP47/BSN/AP2M1/CPLX1/GAK/DGKQ/SNCB/PACSIN1/PRKAR1B/STX1A/CDK5/AP3M2/UNC13B/APBA1/DNM1/TOR1A/PPP3CB/STX3/SYT12/GIT2/VPS18/AP3B2/AP3S2/DOC2A/STX1B/DOC2B/AP3D1/PIP5K1C/GIPC1/UNC13A/RAB3A/GRIK5/CALM3/NAPA/SLC17A7/SYT5/SYNDIG1/DNAJC5/SEPTIN5/SYN1/SYP	42
GO:0006490	oligosaccharide-lipid intermediate biosynthetic process	10/2068	19/18903	8.73559e-06	0.0019697	0.00185526	DHDDS/ALG3/DOLK/DOLPP1/ALG8/ALG9/DPAGT1/ALG1/MPDU1/ALG12	10
GO:0007033	vacuole organization	45/2068	213/18903	1.05084e-05	0.00227829	0.00214592	MTOR/MFN2/ATP13A2/ATP6V0B/TMEM9/ATG9A/ATG16L1/TMEM175/WIPI2/SMURF1/CHMP7/EXT1/WASHC5/LRSAM1/HPS1/CTSD/ARFIP2/AMBRA1/ATG13/ACP2/ATG2A/RAB1B/TPCN2/LAMTOR1/ATG16L2/VPS33A/VIPAS39/VPS18/HEXA/ATP6V0C/NAGPA/CORO1A/VPS4A/CHMP1A/PHF23/SMCR8/PIP4K2B/ATP6V0A1/NAGLU/CHMP6/ATG4D/VPS16/MAP1LC3A/TOM1/WDR45	45
GO:0006612	protein targeting to membrane	32/2068	134/18903	1.51093e-05	0.00300392	0.00282939	ICMT/HPCA/ADORA1/ZFAND2B/ZDHHC23/RTP1/ZDHHC11B/BAG6/ZDHHC14/ZDHHC4/NACAD/RABGEF1/VPS37D/CDK5/SEC61A2/ZDHHC6/HRAS/PEX16/VPS37C/ZDHHC24/PEX5/CEMIP/ZDHHC7/INPP5K/MIEF2/MTCL1/SGTA/GET3/YIF1B/MIEF1/GDI1/UBL4A	32
GO:0070585	protein localization to mitochondrion	31/2068	128/18903	1.51321e-05	0.00300392	0.00282939	MFN2/HAX1/MTX1/HTRA2/BCS1L/MTERF4/ARIH2/BAP1/ABLIM3/PMPCA/TIMM23/HK1/ATG13/SIRT4/OXA1L/RNF31/PAM16/TIMM22/TIMM13/TIMM44/TIMM50/GSK3A/TOMM40/CALM3/BBC3/TOMM34/BID/UBE2L3/SREBF2/TIMM17B/BCAP31	31
GO:0017156	calcium-ion regulated exocytosis	20/2068	66/18903	1.54539e-05	0.00300392	0.00282939	RIMS3/CDK5R2/HYAL3/STX1A/CDK5/UNC13B/PPP3CB/SYT12/RPH3A/SCAMP5/CACNA1H/SYT17/DOC2A/STX1B/DOC2B/CBARP/UNC13A/RAB3A/SYT3/SYT5	20
GO:0070085	glycosylation	49/2068	244/18903	1.84609e-05	0.00346881	0.00326726	B3GALT6/DDOST/EXTL1/DHDDS/ST3GAL3/POMGNT1/B4GALT3/MOGS/ST6GAL2/MGAT5/TRAK1/GMPPB/ALG3/XXYLT1/PIGZ/B4GALT7/MGAT4B/B3GALT4/GALNT17/EXTL3/EXT1/GBA2/GCNT1/DPM2/DOLK/DOLPP1/MAN1B1/EXT2/SLC35C1/B3GAT3/ALG8/ALG9/DPAGT1/B4GALNT1/B3GNT4/GALNT9/SERP2/MAN2A2/NAGPA/ALG1/COG4/MPDU1/COG1/ST8SIA5/FUT1/SLC35C2/B4GALT5/PMM1/ALG12	49
GO:0022411	cellular component disassembly	83/2068	483/18903	1.95736e-05	0.00355924	0.00335244	PEX14/MFN2/ATP13A2/MUL1/PLK3/HAX1/ARHGEF2/JMJD4/TRIM54/ADD2/DCTN1/HTRA2/DPP4/RETREG2/ATG9A/IQSEC1/APEH/TEX264/TWF2/MELTF/RUBCN/GAK/WDR1/FLOT1/HMGA1/WIPI2/TECPR1/CDK5/SMARCD3/CHMP7/GLE1/SPTAN1/ENDOG/GBF1/ARFIP2/AMBRA1/ATG13/STX5/ATG2A/KAT5/SPTBN2/PPP1CA/CTTN/RNF41/USP30/CAMKK2/VPS33A/SPTBN5/TTBK2/FURIN/TSC2/CLEC16A/KATNB1/MMP15/CARMIL2/VPS4A/CHMP1A/SPATA33/PHF23/EIF5A/SMCR8/RETREG3/CHMP6/APC2/CAMS…	83
GO:0018345	protein palmitoylation	13/2068	33/18903	2.14429e-05	0.0037773	0.00355782	HHAT/ZDHHC23/ZDHHC11B/ZDHHC14/ZDHHC4/ZDHHC16/ZDHHC6/ZDHHC5/ZDHHC24/ZDHHC7/CLIP3/ZDHHC8/PORCN	13
GO:0045746	negative regulation of Notch signaling pathway	14/2068	38/18903	2.54682e-05	0.00432438	0.00407312	DLX2/DLK2/HEY1/EGFL7/ARRDC1/TSPAN15/HIF1AN/NEURL1/SLC35C1/ARRB1/RITA1/METTL3/CHAC1/WWP2	14
GO:0036465	synaptic vesicle recycling	22/2068	79/18903	2.60829e-05	0.00432438	0.00407312	AP2M1/GAK/DGKQ/SNCB/PACSIN1/STX1A/CDK5/AP3M2/DNM1/TOR1A/PPP3CB/GIT2/AP3B2/AP3S2/STX1B/AP3D1/PIP5K1C/RAB3A/CALM3/SLC17A7/SYT5/SYP	22
GO:0048499	synaptic vesicle membrane organization	11/2068	25/18903	2.70441e-05	0.00435565	0.00410257	SNAP47/CPLX1/STX1A/TOR1A/STX3/STX1B/AP3D1/RAB3A/GRIK5/SYNGR1/SYP	11
GO:0038202	TORC1 signaling	18/2068	58/18903	2.84422e-05	0.00445357	0.0041948	MTOR/SEC13/NPRL2/DGKQ/DEPTOR/LAMTOR1/SIK3/ITFG2/WDR24/TELO2/MLST8/CLEC16A/CTNS/RNF167/SMCR8/KPTN/PIH1D1/OTUD5	18
GO:0006839	mitochondrial transport	40/2068	189/18903	3.0421e-05	0.00463469	0.0043654	MFN2/MUL1/STPG1/SLC9A1/HAX1/MTX1/HTRA2/BCS1L/MTERF4/ARIH2/BAP1/ABLIM3/PMPCA/TIMM23/ATG13/SIRT4/OXA1L/RNF31/RHOT2/PAM16/NOL3/SPG7/TIMM22/SLC25A10/TIMM13/ALKBH7/TIMM44/TIMM50/GSK3A/TOMM40/BBC3/BCL2L1/TOMM34/BID/RTL10/UBE2L3/SREBF2/SLC25A6/TIMM17B/BCAP31	40
GO:0050804	modulation of chemical synaptic transmission	77/2068	448/18903	3.83169e-05	0.00541287	0.00509837	PRKCZ/TPRG1L/CLSTN1/EPHB2/NCDN/RIMS3/LRP8/CHRNB2/ADORA1/ARF1/LRRTM1/PNKD/GRM2/ABHD6/CPLX1/RGS14/DBN1/GABBR1/FLOT1/PRRT1/LRFN2/SRF/PRKAR1B/STX1A/ACHE/CDK5/ARC/PHF24/APBA1/DNM1/GRIN1/ANAPC2/EGR2/PPP3CB/GRID1/NEURL1/HRAS/DGKZ/STX3/CNIH2/SYT12/TMEM25/NRGN/CLSTN3/ASIC1/BEGAIN/VPS18/CACNG3/KCTD13/STX1B/CA7/JPH3/ABR/ARRB2/RNF167/NEUROD2/MPP2/ACE/PRKACA/GIPC1/UNC13A/RAB3A/GRIK5/CALM3/SLC8A2/GRIN2D/CACNG7…	77
GO:0008089	anterograde axonal transport	16/2068	49/18903	3.8999e-05	0.00541287	0.00509837	TRIM46/ARL8A/KIF1A/TRAK1/BLOC1S4/AP3M2/CALY/CNIH2/BORCS5/BLOC1S1/AP3B2/AP3S2/MAPK8IP3/TERF2/SPG7/AP3D1	16
GO:0006626	protein targeting to mitochondrion	26/2068	104/18903	4.00785e-05	0.00541287	0.00509837	MFN2/HAX1/MTX1/HTRA2/MTERF4/ARIH2/BAP1/ABLIM3/PMPCA/TIMM23/ATG13/SIRT4/RNF31/PAM16/TIMM22/TIMM13/TIMM44/TIMM50/GSK3A/TOMM40/TOMM34/BID/UBE2L3/SREBF2/TIMM17B/BCAP31	26
GO:1990138	neuron projection extension	37/2068	172/18903	4.11199e-05	0.00541287	0.00509837	PRKCZ/MUL1/SEMA6C/TRIM46/SEMA4A/EMX1/SEMA4F/CPNE9/TWF2/DBN1/CPNE5/SRF/DBNL/LIMK1/SMURF1/CDK5/ANAPC2/SSNA1/PPP3CB/SLIT1/ZFYVE27/FLRT1/CTTN/RASAL1/CPNE6/NDN/PAK6/SEMA7A/SYT17/RNF157/UNC13A/SYT3/CACNG7/SLC23A2/RTN4R/ARHGAP4/GDI1	37
GO:0099177	regulation of trans-synaptic signaling	77/2068	449/18903	4.14009e-05	0.00541287	0.00509837	PRKCZ/TPRG1L/CLSTN1/EPHB2/NCDN/RIMS3/LRP8/CHRNB2/ADORA1/ARF1/LRRTM1/PNKD/GRM2/ABHD6/CPLX1/RGS14/DBN1/GABBR1/FLOT1/PRRT1/LRFN2/SRF/PRKAR1B/STX1A/ACHE/CDK5/ARC/PHF24/APBA1/DNM1/GRIN1/ANAPC2/EGR2/PPP3CB/GRID1/NEURL1/HRAS/DGKZ/STX3/CNIH2/SYT12/TMEM25/NRGN/CLSTN3/ASIC1/BEGAIN/VPS18/CACNG3/KCTD13/STX1B/CA7/JPH3/ABR/ARRB2/RNF167/NEUROD2/MPP2/ACE/PRKACA/GIPC1/UNC13A/RAB3A/GRIK5/CALM3/SLC8A2/GRIN2D/CACNG7…	77
GO:0048284	organelle fusion	34/2068	153/18903	4.1459e-05	0.00541287	0.00509837	MFN2/ATP13A2/MUL1/SNAP47/TGFBRAP1/MFN1/VPS8/CPLX1/TMEM175/NKD2/STX1A/CHMP7/MIGA2/ZDHHC6/STX3/STX5/USP30/VPS33A/VIPAS39/ADCK1/VPS18/VPS39/CORO1A/STX1B/VPS4A/CHMP1A/DOC2B/PLD6/PIP4K2B/CHMP6/RAB3A/GRIK5/VPS16/TOM1	34
GO:0099590	neurotransmitter receptor internalization	11/2068	26/18903	4.22505e-05	0.00541287	0.00509837	HPCA/AP2M1/ARC/CALY/DRD4/AP2A2/NUMB/CACNG3/AP2S1/AP2A1/CACNG7	11
GO:0009101	glycoprotein biosynthetic process	59/2068	321/18903	4.41946e-05	0.00553612	0.00521445	B3GALT6/DDOST/EXTL1/DHDDS/ST3GAL3/POMGNT1/B4GALT3/MOGS/CHST10/ST6GAL2/MGAT5/TRAK1/GMPPB/PXYLP1/ALG3/XXYLT1/TNIP1/B4GALT7/MGAT4B/B3GALT4/CHST12/GALNT17/CHPF2/EXTL3/EXT1/GCNT1/DPM2/DOLK/DOLPP1/MAN1B1/NDST2/CHST15/EXT2/SLC35C1/B3GAT3/GAL3ST3/ALG8/ALG9/DPAGT1/B3GNT4/GALNT9/SERP2/MAN2A2/NAGPA/ALG1/XYLT1/NECAB2/MPDU1/XYLT2/CANT1/ST8SIA5/CHST8/FUT1/NECAB3/ACOT8/SLC35C2/B4GALT5/PMM1/ALG12	59
GO:0048488	synaptic vesicle endocytosis	19/2068	66/18903	5.52617e-05	0.00662787	0.00624277	AP2M1/GAK/DGKQ/SNCB/PACSIN1/STX1A/CDK5/AP3M2/DNM1/TOR1A/PPP3CB/AP3B2/AP3S2/AP3D1/PIP5K1C/CALM3/SLC17A7/SYT5/SYP	19
GO:0140238	presynaptic endocytosis	19/2068	66/18903	5.52617e-05	0.00662787	0.00624277	AP2M1/GAK/DGKQ/SNCB/PACSIN1/STX1A/CDK5/AP3M2/DNM1/TOR1A/PPP3CB/AP3B2/AP3S2/AP3D1/PIP5K1C/CALM3/SLC17A7/SYT5/SYP	19
GO:0010970	transport along microtubule	36/2068	168/18903	5.65126e-05	0.00663669	0.00625108	PRKCZ/TMEM201/PEX14/KIF17/TRIM46/ARL8A/IFT172/KIF1A/TRAK1/IFT122/BLOC1S4/AP3M2/APBA1/SSNA1/CALY/TUB/CNIH2/BORCS5/BLOC1S1/BICDL1/IFT43/AP3B2/AP3S2/RHOT2/MAPK8IP3/TERF2/SPG7/BORCS6/FLOT2/AP3D1/CAMSAP3/KXD1/BORCS8/CLIP3/IFT27/RABL2B	36
GO:0017158	regulation of calcium ion-dependent exocytosis	14/2068	41/18903	6.76372e-05	0.00723101	0.00681087	CDK5R2/HYAL3/STX1A/CDK5/SYT12/RPH3A/SCAMP5/CACNA1H/SYT17/DOC2A/DOC2B/CBARP/SYT3/SYT5	14
GO:0006903	vesicle targeting	19/2068	67/18903	6.93049e-05	0.00723101	0.00681087	PEF1/TRAPPC3/KLHL12/TRAPPC12/PREB/EXOC3/YKT6/EXOC4/TRAPPC9/SEC16A/GBF1/ARFGAP2/MAP4K2/TRAPPC1/EXOC7/CSNK1D/TRAPPC5/SEPTIN5/TRAPPC2	19
GO:0006887	exocytosis	65/2068	369/18903	7.11497e-05	0.00723101	0.00681087	ATP13A2/RIMS3/SNAP47/SDC1/CDK5R2/JAGN1/HYAL3/CPLX1/PRSS12/EXOC3/NKD2/YKT6/RABGEF1/STX1A/EXOC4/CDK5/LGI3/UNC13B/APBA1/PPP3CB/STX3/SYT12/TPCN2/SNX19/RPH3A/RAB2B/RAB15/CHGA/VPS18/SCAMP5/CACNA1H/SYNGR3/SYT17/DOC2A/CORO1A/STX1B/TRIM72/SMPD3/VPS4A/AP1G1/DOC2B/ARHGAP44/SMCR8/EXOC7/HGS/CBARP/PIP5K1C/PRAM1/RAB3D/GIPC1/UNC13A/RAB3A/GRIK5/CALM3/NAPA/SYT3/SYT5/ATP9A/DNAJC5/SEPTIN5/PLA2G6/SYNGR1/CDK16/SYN1/SYP	65
GO:0048490	anterograde synaptic vesicle transport	9/2068	19/18903	7.31182e-05	0.00723101	0.00681087	TRIM46/BLOC1S4/AP3M2/CNIH2/BORCS5/BLOC1S1/AP3B2/AP3S2/AP3D1	9
GO:0097494	regulation of vesicle size	9/2068	19/18903	7.31182e-05	0.00723101	0.00681087	ALS2/AP2M1/WASHC5/BORCS5/BLOC1S1/RILP/BORCS6/KXD1/BORCS8	9
GO:0098884	postsynaptic neurotransmitter receptor internalization	9/2068	19/18903	7.31182e-05	0.00723101	0.00681087	HPCA/AP2M1/ARC/CALY/DRD4/AP2A2/NUMB/AP2S1/AP2A1	9
GO:0099514	synaptic vesicle cytoskeletal transport	9/2068	19/18903	7.31182e-05	0.00723101	0.00681087	TRIM46/BLOC1S4/AP3M2/CNIH2/BORCS5/BLOC1S1/AP3B2/AP3S2/AP3D1	9
GO:0099517	synaptic vesicle transport along microtubule	9/2068	19/18903	7.31182e-05	0.00723101	0.00681087	TRIM46/BLOC1S4/AP3M2/CNIH2/BORCS5/BLOC1S1/AP3B2/AP3S2/AP3D1	9
GO:0140239	postsynaptic endocytosis	9/2068	19/18903	7.31182e-05	0.00723101	0.00681087	HPCA/AP2M1/ARC/CALY/DRD4/AP2A2/NUMB/AP2S1/AP2A1	9
GO:0006029	proteoglycan metabolic process	23/2068	90/18903	7.59406e-05	0.00734219	0.00691559	B3GALT6/CHST10/GPC1/PXYLP1/B4GALT7/CHST12/CHPF2/EXTL3/HGSNAT/EXT1/SPOCK2/NDST2/CHST15/EXT2/B3GAT3/GAL3ST3/ADAMTS7/XYLT1/NAGLU/XYLT2/CANT1/SGSH/CHST8	23
GO:0008333	endosome to lysosome transport	20/2068	73/18903	7.70228e-05	0.00734219	0.00691559	TGFBRAP1/TRAK1/CHMP7/TPCN2/VPS33A/VIPAS39/VPS18/VPS39/MGRN1/CLEC16A/CACNG3/VPS4A/CHMP1A/RILP/RNF157/CHMP6/AP3D1/UBXN6/CACNG7/VPS16	20
GO:0006497	protein lipidation	24/2068	96/18903	7.815e-05	0.00734219	0.00691559	HHAT/ATG16L1/ZDHHC23/PIGZ/ZDHHC11B/ZDHHC14/WIPI2/ZDHHC4/GPAA1/DPM2/ZDHHC16/ZDHHC6/ATG13/ZDHHC5/ZDHHC24/ATG16L2/ZDHHC7/PIGL/MPPE1/CLIP3/PIGT/ZDHHC8/PORCN/WDR45	24
GO:0034058	endosomal vesicle fusion	7/2068	12/18903	8.93071e-05	0.00825285	0.00777334	TGFBRAP1/VPS8/VPS33A/VPS18/VPS39/VPS4A/VPS16	7
GO:0006486	protein glycosylation	44/2068	225/18903	9.23663e-05	0.00826459	0.00778439	B3GALT6/DDOST/EXTL1/DHDDS/ST3GAL3/POMGNT1/B4GALT3/MOGS/ST6GAL2/MGAT5/TRAK1/GMPPB/ALG3/XXYLT1/B4GALT7/MGAT4B/B3GALT4/GALNT17/EXTL3/EXT1/GCNT1/DPM2/DOLK/DOLPP1/MAN1B1/EXT2/SLC35C1/B3GAT3/ALG8/ALG9/DPAGT1/B3GNT4/GALNT9/SERP2/MAN2A2/NAGPA/ALG1/MPDU1/ST8SIA5/FUT1/SLC35C2/B4GALT5/PMM1/ALG12	44
GO:0043413	macromolecule glycosylation	44/2068	225/18903	9.23663e-05	0.00826459	0.00778439	B3GALT6/DDOST/EXTL1/DHDDS/ST3GAL3/POMGNT1/B4GALT3/MOGS/ST6GAL2/MGAT5/TRAK1/GMPPB/ALG3/XXYLT1/B4GALT7/MGAT4B/B3GALT4/GALNT17/EXTL3/EXT1/GCNT1/DPM2/DOLK/DOLPP1/MAN1B1/EXT2/SLC35C1/B3GAT3/ALG8/ALG9/DPAGT1/B3GNT4/GALNT9/SERP2/MAN2A2/NAGPA/ALG1/MPDU1/ST8SIA5/FUT1/SLC35C2/B4GALT5/PMM1/ALG12	44
GO:1903432	regulation of TORC1 signaling	15/2068	48/18903	0.000119108	0.0103973	0.0097932	SEC13/NPRL2/DGKQ/DEPTOR/SIK3/ITFG2/WDR24/TELO2/CLEC16A/CTNS/RNF167/SMCR8/KPTN/PIH1D1/OTUD5	15
GO:0046474	glycerophospholipid biosynthetic process	42/2068	214/18903	0.00012122	0.0103973	0.0097932	GNPAT/EFR3B/INPP1/MTMR14/TAMM41/SACM1L/PIGZ/DGKQ/AGPAT1/GPAT4/PTDSS1/GPAA1/PIP5KL1/DPM2/AGPAT2/PI4K2A/DGKZ/PITPNM1/LPCAT4/CDIPT/VAC14/INPP5K/PLSCR3/PIGL/PEMT/PIP4K2B/PGS1/PCYT2/MPPE1/PIP5K1C/PLA2G4C/MBOAT7/CDS2/PIGT/AGPAT3/HDHD5/INPP5J/PISD/PLA2G6/CHKB/OCRL/MTMR1	42
GO:0090114	COPII-coated vesicle budding	14/2068	43/18903	0.000121865	0.0103973	0.0097932	PEF1/TRAPPC3/KLHL12/TRAPPC12/PREB/SEC13/SEC16A/SEC24C/TRAPPC1/CSNK1D/TRAPPC5/TBC1D20/SEC23B/TRAPPC2	14
GO:0072594	establishment of protein localization to organelle	75/2068	449/18903	0.00012358	0.0103973	0.0097932	PEX14/MFN2/HAX1/MTX1/CCT3/HTRA2/BCS1L/ZFAND2B/MTERF4/SEC13/PTPN23/ARIH2/MON1A/BAP1/HDAC3/ABLIM3/TSPAN17/BAG6/MAPK14/POM121/VPS37D/POM121C/SMURF1/LRWD1/SPIDR/VPS28/LRSAM1/PMPCA/SEC61A2/TIMM23/HK1/SPRN/CRY2/PEX16/ATG13/VPS37C/SORL1/PEX5/SIRT4/CABP1/OXA1L/RNF31/TSC2/PAM16/NAGPA/CACNG3/NUP93/ACD/VPS4A/TIMM22/NUP85/GGA3/WBP2/HGS/AP3D1/TIMM13/SGTA/SIRT6/TIMM44/GET3/TIMM50/GSK3A/TOMM40/CALM3/BBC3/RUVBL2…	75
GO:0048199	vesicle targeting, to, from or within Golgi	12/2068	34/18903	0.000155235	0.0126862	0.0119491	PEF1/TRAPPC3/KLHL12/TRAPPC12/PREB/SEC16A/GBF1/ARFGAP2/TRAPPC1/CSNK1D/TRAPPC5/TRAPPC2	12
GO:0010821	regulation of mitochondrion organization	32/2068	150/18903	0.000155286	0.0126862	0.0119491	ATP13A2/MUL1/HAX1/HTRA2/ENDOG/MCU/ZDHHC6/AMBRA1/CTTN/RNF41/USP30/HRK/CAMKK2/ADCK1/INF2/RHOT2/TSC2/NOL3/ARRB2/PLSCR3/PLD6/MIEF2/MYO19/GSK3A/BBC3/BCL2L1/BID/PISD/PLA2G6/MIEF1/SREBF2/SLC25A6	32
GO:0032386	regulation of intracellular transport	59/2068	336/18903	0.000163836	0.0131935	0.0124269	ATP13A2/HPCA/TMEM53/PLK3/HAX1/TRIM46/EIPR1/PREB/HTRA2/CAMK1/PTPN23/ARIH2/BAP1/STX18/REEP2/HDAC3/ABLIM3/MAPK14/RINT1/CDK5/CALY/HRAS/ATG13/ARHGAP1/B3GAT3/CHRM1/CNIH2/SORL1/BORCS5/OS9/CABP1/UBAC2/GAS6/RNF31/CEMIP/MAPK3/INPP5K/ARHGAP44/MIEF2/BCAS3/MTCL1/REEP6/MAP2K2/SIRT6/PRKACA/GSK3A/BBC3/TBC1D20/TM9SF4/ERGIC3/ATP9A/UBE2L3/MIEF1/RANGAP1/SREBF2/SNX12/BCAP31/EMD/GDI1	59
GO:0051036	regulation of endosome size	7/2068	13/18903	0.000175188	0.0139089	0.0131008	ALS2/BORCS5/BLOC1S1/RILP/BORCS6/KXD1/BORCS8	7
GO:0042158	lipoprotein biosynthetic process	24/2068	101/18903	0.000182653	0.0143002	0.0134693	HHAT/ATG16L1/ZDHHC23/PIGZ/ZDHHC11B/ZDHHC14/WIPI2/ZDHHC4/GPAA1/DPM2/ZDHHC16/ZDHHC6/ATG13/ZDHHC5/ZDHHC24/ATG16L2/ZDHHC7/PIGL/MPPE1/CLIP3/PIGT/ZDHHC8/PORCN/WDR45	24
GO:0034497	protein localization to phagophore assembly site	8/2068	17/18903	0.000197944	0.0150795	0.0142033	MFN2/ATG9A/ATG16L1/WIPI2/ARFIP2/ATG13/ATG4D/WDR45	8
GO:1903008	organelle disassembly	30/2068	139/18903	0.000198133	0.0150795	0.0142033	MFN2/ATP13A2/MUL1/PLK3/HAX1/HTRA2/RETREG2/ATG9A/TEX264/WIPI2/GBF1/ARFIP2/AMBRA1/ATG13/STX5/ATG2A/KAT5/CTTN/RNF41/USP30/CAMKK2/TSC2/SPATA33/RETREG3/ATG4D/GSK3A/MAP1LC3A/SREBF2/RRP7A/WDR45	30
GO:0001505	regulation of neurotransmitter levels	42/2068	219/18903	0.000205463	0.0150795	0.0142033	RIMS3/SNAP47/PNKD/CPLX1/FLOT1/SLC29A1/DAGLB/STX1A/ACHE/CDK5/UNC13B/APBA1/TOR1A/DRD4/STX3/DAGLA/SLC29A2/SYT12/SLC6A13/ASIC1/NR4A1/PDE1B/RPH3A/GCHFR/VPS18/SYNGR3/DOC2A/STX1B/DOC2B/PIP5K1C/GIPC1/SLC1A6/UNC13A/RAB3A/GRIK5/CALM3/NAPA/SYT5/DNAJC5/SEPTIN5/SYN1/SYP	42
GO:0032006	regulation of TOR signaling	25/2068	108/18903	0.000210313	0.0150795	0.0142033	HTR6/SEC13/NPRL2/DGKQ/HDAC3/DEPTOR/ENDOG/LAMTOR1/SIK3/ITFG2/GAS6/WDR24/TELO2/TSC2/MLST8/CLEC16A/CTNS/RNF167/SMCR8/TNFAIP8L1/GSK3A/KPTN/PIH1D1/TTI1/OTUD5	25
GO:0045017	glycerolipid biosynthetic process	47/2068	254/18903	0.000214442	0.0150795	0.0142033	GNPAT/EFR3B/INPP1/MTMR14/TAMM41/SACM1L/PIGZ/DGKQ/AGPAT1/GPAT4/PTDSS1/GPAA1/DGAT1/PIP5KL1/DPM2/AGPAT2/PI4K2A/DGKZ/KAT5/PITPNM1/DGAT2/LPCAT4/CDIPT/CNEP1R1/PLA2G15/VAC14/INPP5K/PLSCR3/PIGL/PEMT/PIP4K2B/PGS1/PCYT2/MPPE1/PIP5K1C/PLA2G4C/MBOAT7/CDS2/PIGT/AGPAT3/HDHD5/INPP5J/PISD/PLA2G6/CHKB/OCRL/MTMR1	47
GO:0032388	positive regulation of intracellular transport	39/2068	199/18903	0.000214462	0.0150795	0.0142033	HPCA/PLK3/TRIM46/EIPR1/HTRA2/CAMK1/PTPN23/ARIH2/BAP1/STX18/HDAC3/ABLIM3/MAPK14/CDK5/CALY/HRAS/ATG13/B3GAT3/CHRM1/SORL1/BORCS5/GAS6/RNF31/CEMIP/MIEF2/BCAS3/MTCL1/SIRT6/PRKACA/GSK3A/BBC3/TBC1D20/TM9SF4/ERGIC3/UBE2L3/MIEF1/SREBF2/BCAP31/EMD	39
GO:0030201	heparan sulfate proteoglycan metabolic process	13/2068	40/18903	0.000216035	0.0150795	0.0142033	B3GALT6/GPC1/PXYLP1/EXTL3/HGSNAT/EXT1/NDST2/EXT2/B3GAT3/XYLT1/NAGLU/XYLT2/SGSH	13
GO:0048489	synaptic vesicle transport	13/2068	40/18903	0.000216035	0.0150795	0.0142033	TRIM46/BLOC1S4/CDK5/AP3M2/DNM1/TOR1A/CNIH2/BORCS5/BLOC1S1/AP3B2/AP3S2/AP3D1/RAB3A	13
GO:0007032	endosome organization	23/2068	96/18903	0.000216682	0.0150795	0.0142033	ATP6V0B/TMEM9/ALS2/VPS37D/CHMP7/WASHC5/VPS28/DNM1/PI4K2A/VPS37C/LAMTOR1/RNF26/RAB5B/VPS18/ATP6V0C/VPS4A/CHMP1A/RILP/ATP6V0A1/CHMP6/HGS/PLEKHJ1/TOM1	23
GO:0017157	regulation of exocytosis	41/2068	213/18903	0.000223985	0.0153638	0.0144711	ATP13A2/RIMS3/SDC1/CDK5R2/HYAL3/CPLX1/RABGEF1/STX1A/CDK5/LGI3/APBA1/SYT12/TPCN2/RPH3A/RAB2B/RAB15/VPS18/SCAMP5/CACNA1H/SYT17/DOC2A/STX1B/SMPD3/VPS4A/AP1G1/DOC2B/SMCR8/HGS/CBARP/PRAM1/RAB3D/GIPC1/RAB3A/CALM3/SYT3/SYT5/ATP9A/SEPTIN5/PLA2G6/SYN1/SYP	41
GO:0042157	lipoprotein metabolic process	30/2068	140/18903	0.000226219	0.0153638	0.0144711	LYPLA2/HHAT/ATG16L1/ABHD10/ZDHHC23/PIGZ/ZDHHC11B/ZDHHC14/WIPI2/ZDHHC4/GPAA1/DPM2/ZDHHC16/ZDHHC6/CTSD/ATG13/ZDHHC5/ZDHHC24/ATG16L2/DGAT2/ZDHHC7/PIGL/MPPE1/CLIP3/ABHD12/PIGT/ZDHHC8/APOL2/PORCN/WDR45	30
GO:0030166	proteoglycan biosynthetic process	17/2068	62/18903	0.000257092	0.0172527	0.0162503	B3GALT6/CHST10/PXYLP1/B4GALT7/CHST12/CHPF2/EXTL3/EXT1/NDST2/CHST15/EXT2/B3GAT3/GAL3ST3/XYLT1/XYLT2/CANT1/CHST8	17
GO:0097484	dendrite extension	12/2068	36/18903	0.000287769	0.0190842	0.0179753	MUL1/CPNE9/CPNE5/SMURF1/RASAL1/CPNE6/SYT17/RNF157/UNC13A/SYT3/CACNG7/SLC23A2	12
GO:0099111	microtubule-based transport	40/2068	209/18903	0.000300202	0.0196424	0.0185011	PRKCZ/TMEM201/PEX14/KIF17/TRIM46/ARL8A/IFT172/STK36/KIF1A/TRAK1/DNAH1/IFT122/BLOC1S4/AP3M2/APBA1/SSNA1/CALY/TUB/CNIH2/BORCS5/BLOC1S1/BICDL1/IFT43/AP3B2/AP3S2/RHOT2/MAPK8IP3/TERF2/SPG7/GAS8/BORCS6/FLOT2/CABYR/AP3D1/CAMSAP3/KXD1/BORCS8/CLIP3/IFT27/RABL2B	40
GO:0032456	endocytic recycling	21/2068	86/18903	0.000303155	0.0196424	0.0185011	EIPR1/SNX17/EHD3/RAB17/PTPN23/VPS52/DENND1A/ARHGAP1/VPS51/SORL1/RAB35/VPS39/VPS35L/VPS53/ARHGAP44/RAB11FIP4/GGA3/HGS/ATP9A/CCDC22/SNX12	21
GO:0046341	CDP-diacylglycerol metabolic process	7/2068	14/18903	0.000317279	0.0201806	0.019008	TAMM41/AGPAT1/GPAT4/AGPAT2/CDIPT/CDS2/AGPAT3	7
GO:0097479	synaptic vesicle localization	15/2068	52/18903	0.000320136	0.0201806	0.019008	TRIM46/BLOC1S4/CDK5/AP3M2/DNM1/TOR1A/CNIH2/BORCS5/BLOC1S1/AP3B2/AP3S2/AP3D1/RAB3A/SYNDIG1/SYN1	15
GO:0061620	glycolytic process through glucose-6-phosphate	8/2068	18/18903	0.000322202	0.0201806	0.019008	ENO1/PFKP/HK1/ENO2/PKM/ADPGK/GALK1/FOXK2	8
GO:0016079	synaptic vesicle exocytosis	25/2068	111/18903	0.000329793	0.020429	0.019242	RIMS3/SNAP47/CPLX1/STX1A/CDK5/UNC13B/APBA1/STX3/SYT12/VPS18/DOC2A/STX1B/DOC2B/PIP5K1C/GIPC1/UNC13A/RAB3A/GRIK5/CALM3/NAPA/SYT5/DNAJC5/SEPTIN5/SYN1/SYP	25
GO:0008654	phospholipid biosynthetic process	47/2068	259/18903	0.000340062	0.0207617	0.0195554	DHDDS/GNPAT/EFR3B/INPP1/MTMR14/TAMM41/SACM1L/PIGZ/DGKQ/AGPAT1/GPAT4/PTDSS1/GPAA1/PIP5KL1/DPM2/DOLK/DOLPP1/AGPAT2/PI4K2A/DGKZ/PITPNM1/MVK/LPCAT4/CDIPT/VAC14/INPP5K/PLSCR3/PIGL/PEMT/PIP4K2B/ORMDL3/PGS1/PCYT2/MPPE1/PIP5K1C/PLA2G4C/MBOAT7/CDS2/PIGT/AGPAT3/HDHD5/INPP5J/PISD/PLA2G6/CHKB/OCRL/MTMR1	47
GO:0048207	vesicle targeting, rough ER to cis-Golgi	10/2068	27/18903	0.000350056	0.0207617	0.0195554	PEF1/TRAPPC3/KLHL12/TRAPPC12/PREB/SEC16A/TRAPPC1/CSNK1D/TRAPPC5/TRAPPC2	10
GO:0048208	COPII vesicle coating	10/2068	27/18903	0.000350056	0.0207617	0.0195554	PEF1/TRAPPC3/KLHL12/TRAPPC12/PREB/SEC16A/TRAPPC1/CSNK1D/TRAPPC5/TRAPPC2	10
GO:0000422	autophagy of mitochondrion	22/2068	93/18903	0.000356372	0.0207617	0.0195554	MFN2/ATP13A2/MUL1/HAX1/HTRA2/ATG9A/WIPI2/ARFIP2/AMBRA1/ATG13/ATG2A/CTTN/RNF41/USP30/CAMKK2/TSC2/SPATA33/ATG4D/GSK3A/MAP1LC3A/SREBF2/WDR45	22
GO:0061726	mitochondrion disassembly	22/2068	93/18903	0.000356372	0.0207617	0.0195554	MFN2/ATP13A2/MUL1/HAX1/HTRA2/ATG9A/WIPI2/ARFIP2/AMBRA1/ATG13/ATG2A/CTTN/RNF41/USP30/CAMKK2/TSC2/SPATA33/ATG4D/GSK3A/MAP1LC3A/SREBF2/WDR45	22
GO:0006023	aminoglycan biosynthetic process	20/2068	81/18903	0.000357262	0.0207617	0.0195554	B3GALT6/ST3GAL3/PXYLP1/ABCC5/B4GALT7/CHST12/CHPF2/EXT1/NDST2/CHST15/EXT2/B3GAT3/B3GNT4/HEXA/CEMIP/XYLT1/SMPD3/XYLT2/AP2A1/B4GALT5	20
GO:0090316	positive regulation of intracellular protein transport	32/2068	157/18903	0.000370459	0.0213089	0.0200708	HPCA/PLK3/HTRA2/CAMK1/ARIH2/BAP1/HDAC3/ABLIM3/MAPK14/CDK5/HRAS/ATG13/B3GAT3/CHRM1/SORL1/GAS6/RNF31/CEMIP/MIEF2/BCAS3/MTCL1/SIRT6/PRKACA/GSK3A/BBC3/TM9SF4/ERGIC3/UBE2L3/MIEF1/SREBF2/BCAP31/EMD	32
GO:0006890	retrograde vesicle-mediated transport, Golgi to endoplasmic reticulum	15/2068	53/18903	0.000401866	0.022882	0.0215525	RER1/COPA/NBAS/TMEM115/STX18/RINT1/GBF1/BET1L/SCYL1/ARF3/COPZ1/COG4/KDELR1/ERGIC3/ATP9A	15
GO:0006836	neurotransmitter transport	40/2068	212/18903	0.000406286	0.0229024	0.0215717	RIMS3/SLC6A17/SNAP47/PNKD/CPLX1/SLC6A7/FLOT1/SLC29A1/STX1A/CDK5/UNC13B/APBA1/TOR1A/DRD4/STX3/SLC29A2/SYT12/SLC6A13/ASIC1/NR4A1/RPH3A/VPS18/SYNGR3/DOC2A/STX1B/DOC2B/PIP5K1C/GIPC1/SLC1A6/UNC13A/RAB3A/GRIK5/CALM3/NAPA/SLC17A7/SYT5/DNAJC5/SEPTIN5/SYN1/SYP	40
GO:0006906	vesicle fusion	26/2068	119/18903	0.000419119	0.0233918	0.0220327	ATP13A2/SNAP47/TGFBRAP1/VPS8/CPLX1/TMEM175/NKD2/STX1A/CHMP7/STX3/STX5/VPS33A/VIPAS39/VPS18/VPS39/CORO1A/STX1B/VPS4A/CHMP1A/DOC2B/PIP4K2B/CHMP6/RAB3A/GRIK5/VPS16/TOM1	26
GO:0032008	positive regulation of TOR signaling	14/2068	48/18903	0.000443535	0.0245118	0.0230876	HTR6/SEC13/HDAC3/LAMTOR1/SIK3/GAS6/WDR24/TELO2/MLST8/CLEC16A/CTNS/SMCR8/PIH1D1/OTUD5	14
GO:0007006	mitochondrial membrane organization	26/2068	120/18903	0.000480317	0.0262868	0.0247595	MFN2/MUL1/STPG1/SLC9A1/MTX1/BCS1L/UQCC3/PEX5/OXA1L/ADCK1/RHOT2/NOL3/SPG7/TIMM22/TIMM13/MICOS13/ALKBH7/TIMM50/GSK3A/TOMM40/CALM3/BBC3/BCL2L1/BID/RTL10/SLC25A6	26
GO:0006024	glycosaminoglycan biosynthetic process	19/2068	77/18903	0.000500902	0.0265178	0.0249771	B3GALT6/ST3GAL3/PXYLP1/ABCC5/B4GALT7/CHST12/CHPF2/EXT1/NDST2/CHST15/EXT2/B3GAT3/B3GNT4/HEXA/CEMIP/XYLT1/SMPD3/XYLT2/AP2A1	19
GO:0008088	axo-dendritic transport	19/2068	77/18903	0.000500902	0.0265178	0.0249771	KIF17/TRIM46/ARL8A/KIF1A/TRAK1/BLOC1S4/AP3M2/APBA1/CALY/CNIH2/BORCS5/BLOC1S1/AP3B2/AP3S2/MAPK8IP3/TERF2/SPG7/FLOT2/AP3D1	19
GO:0061912	selective autophagy	20/2068	83/18903	0.000502778	0.0265178	0.0249771	MFN2/HTRA2/RETREG2/ATG16L1/TEX264/KLHL3/WIPI2/LRSAM1/ARFIP2/AMBRA1/ATG13/ATG2A/RNF41/USP30/RNF31/TSC2/MAPK3/SPATA33/RETREG3/ATG4D	20
GO:0061615	glycolytic process through fructose-6-phosphate	8/2068	19/18903	0.000503354	0.0265178	0.0249771	ENO1/PFKP/HK1/ENO2/PKM/ADPGK/GALK1/FOXK2	8
GO:0090174	organelle membrane fusion	26/2068	121/18903	0.000549215	0.028666	0.0270004	ATP13A2/SNAP47/TGFBRAP1/VPS8/CPLX1/TMEM175/NKD2/STX1A/CHMP7/STX3/STX5/VPS33A/VIPAS39/VPS18/VPS39/CORO1A/STX1B/VPS4A/CHMP1A/DOC2B/PIP4K2B/CHMP6/RAB3A/GRIK5/VPS16/TOM1	26
GO:0043543	protein acylation	48/2068	272/18903	0.000567799	0.0293641	0.0276579	NFYC/HHAT/SUPT7L/KANSL3/CAMK1/TADA3/ZDHHC23/CTBP1/TADA2B/ZDHHC11B/JADE2/ATAT1/BAG6/ZDHHC14/ZDHHC4/OGDH/TAF6/ZDHHC16/ZDHHC6/APBB1/TAF10/ZDHHC5/TAF6L/KAT5/ZDHHC24/ARRB1/ING4/MCRS1/BLOC1S1/DLST/SF3B3/ZDHHC7/MYBBP1A/USP22/MED24/ATXN7L3/KAT7/WBP2/CLIP3/RUVBL2/PIH1D1/MRGBP/MCM3AP/ZDHHC8/THAP7/SMARCB1/PORCN/NAA10	48
GO:1903533	regulation of protein targeting	19/2068	78/18903	0.000595323	0.0305076	0.028735	HPCA/HAX1/HTRA2/ARIH2/BAP1/ABLIM3/CDK5/HRAS/ATG13/RNF31/CEMIP/INPP5K/MIEF2/MTCL1/GSK3A/UBE2L3/MIEF1/SREBF2/GDI1	19
GO:0018230	peptidyl-L-cysteine S-palmitoylation	9/2068	24/18903	0.000622325	0.0313219	0.029502	ZDHHC23/ZDHHC11B/ZDHHC14/ZDHHC4/ZDHHC6/ZDHHC24/ZDHHC7/CLIP3/ZDHHC8	9
GO:0018231	peptidyl-S-diacylglycerol-L-cysteine biosynthetic process from peptidyl-cysteine	9/2068	24/18903	0.000622325	0.0313219	0.029502	ZDHHC23/ZDHHC11B/ZDHHC14/ZDHHC4/ZDHHC6/ZDHHC24/ZDHHC7/CLIP3/ZDHHC8	9
GO:1903829	positive regulation of protein localization	72/2068	451/18903	0.00064422	0.0321369	0.0302696	PRKCZ/RER1/ATP13A2/EPHB2/HPCA/PLK3/CCT3/TRAPPC12/HTRA2/CAMK1/GPD1L/PTPN23/ARIH2/BAP1/NKD2/APBB3/HDAC3/ABLIM3/MAPK14/MEPCE/ACHE/CDK5/VPS28/UNC13B/TESK1/MCU/PPP3CB/HRAS/APBB1/ATG13/ZDHHC5/STX3/B3GAT3/CHRM1/C2CD2L/SORL1/CLSTN3/MCRS1/AACS/GAS6/RNF31/GPR68/CORO2B/CEMIP/PARD6A/NECAB2/GAS8/DOC2B/MIEF2/STAC2/ORMDL3/KAT7/ITGA3/BCAS3/MTCL1/SIRT6/PRKACA/CLIP3/GSK3A/MARK4/BBC3/TM9SF4/ERGIC3/NNAT/TRPM2/ZDHHC8…	72
GO:0035521	monoubiquitinated histone deubiquitination	10/2068	29/18903	0.000677255	0.0331973	0.0312684	SUPT7L/TADA3/BAP1/TADA2B/TAF6/TAF10/TAF6L/SF3B3/USP22/ATXN7L3	10
GO:0035522	monoubiquitinated histone H2A deubiquitination	10/2068	29/18903	0.000677255	0.0331973	0.0312684	SUPT7L/TADA3/BAP1/TADA2B/TAF6/TAF10/TAF6L/SF3B3/USP22/ATXN7L3	10
GO:0018198	peptidyl-cysteine modification	14/2068	50/18903	0.000699413	0.0339879	0.0320131	HHAT/ZDHHC23/ZDHHC11B/ZDHHC14/ZDHHC4/ZDHHC6/ZDHHC24/HMBS/ZDHHC7/NOS2/ACE/RAB3D/CLIP3/ZDHHC8	14
GO:0033157	regulation of intracellular protein transport	41/2068	225/18903	0.00072138	0.0347557	0.0327363	ATP13A2/HPCA/PLK3/HAX1/HTRA2/CAMK1/ARIH2/BAP1/HDAC3/ABLIM3/MAPK14/CDK5/HRAS/ATG13/B3GAT3/CHRM1/SORL1/OS9/CABP1/UBAC2/GAS6/RNF31/CEMIP/INPP5K/ARHGAP44/MIEF2/BCAS3/MTCL1/SIRT6/PRKACA/GSK3A/BBC3/TM9SF4/ERGIC3/UBE2L3/MIEF1/RANGAP1/SREBF2/BCAP31/EMD/GDI1	41
GO:0031929	TOR signaling	27/2068	130/18903	0.000758193	0.0359376	0.0338495	MTOR/HTR6/SEC13/NPRL2/DGKQ/HDAC3/DEPTOR/ENDOG/RPS6KB2/LAMTOR1/SIK3/ITFG2/GAS6/WDR24/TELO2/TSC2/MLST8/CLEC16A/CTNS/RNF167/SMCR8/TNFAIP8L1/GSK3A/KPTN/PIH1D1/TTI1/OTUD5	27
GO:1903421	regulation of synaptic vesicle recycling	8/2068	20/18903	0.000758889	0.0359376	0.0338495	AP2M1/DGKQ/CDK5/TOR1A/PPP3CB/STX1B/CALM3/SLC17A7	8
GO:0098876	vesicle-mediated transport to the plasma membrane	30/2068	150/18903	0.000770769	0.0359376	0.0338495	CLSTN1/EIPR1/SNX17/EHD3/RAB17/PTPN23/CPLX1/VPS52/EXOC4/DENND1A/SEC16A/OSBPL5/ARHGAP1/STX3/VPS51/BBS1/SORL1/RAB35/VPS39/VPS35L/STX1B/VPS53/ARHGAP44/RAB11FIP4/GGA3/HGS/ATP9A/ARFRP1/CCDC22/SNX12	30
GO:0016578	histone deubiquitination	13/2068	45/18903	0.000777788	0.0359376	0.0338495	SUPT7L/BABAM2/TADA3/BAP1/TADA2B/TAF6/TAF10/TAF6L/SF3B3/USP22/EPOP/ATXN7L3/BABAM1	13
GO:0047496	vesicle transport along microtubule	13/2068	45/18903	0.000777788	0.0359376	0.0338495	PRKCZ/TRIM46/KIF1A/TRAK1/BLOC1S4/AP3M2/CNIH2/BORCS5/BLOC1S1/BICDL1/AP3B2/AP3S2/AP3D1	13
GO:0016482	cytosolic transport	33/2068	171/18903	0.000834869	0.0382614	0.0360383	TRIM46/EIPR1/EHD3/DCTN1/KIF1A/PTPN23/GAK/TRIM27/VPS52/YKT6/WDR91/GBF1/BET1L/STX5/VPS51/TPCN2/SORL1/VPS26B/MAPK3/CORO1A/TBC1D10B/AP1G1/VPS53/RILP/SLC66A2/RNF126/PLEKHJ1/MAP2K2/AP2A1/ATP9A/ARFRP1/CLTCL1/SNX12	33
GO:0031111	negative regulation of microtubule polymerization or depolymerization	12/2068	40/18903	0.000848159	0.038557	0.0363167	ARHGEF2/TRIM54/TTBK2/KATNB1/TBCD/APC2/TUBB4A/CAMSAP3/CLIP3/EML2/SPEF1/INPP5J	12
GO:0035435	phosphate ion transmembrane transport	7/2068	16/18903	0.000867733	0.0391313	0.0368576	XPR1/ANKH/SLC37A4/ADAMTS8/SLC25A10/SLC17A7/SLC37A1	7
GO:0016242	negative regulation of macroautophagy	11/2068	35/18903	0.000899865	0.0398526	0.0375371	MTOR/QSOX1/RUBCN/NRBP2/RNF41/USP30/TSC2/CLEC16A/PHF23/SMCR8/POLDIP2	11
GO:0007030	Golgi organization	32/2068	165/18903	0.000909831	0.0398526	0.0375371	PLK3/TRAPPC12/EHD3/STK25/GAK/STX18/CUL7/TMED4/SURF4/SEC16A/PI4K2A/ARMH3/GBF1/STX5/VPS51/RAB1B/RAB2B/PRMT5/SPTBN5/TMED3/FAM174B/MAPK3/KIFC3/COG4/BCAS3/COG1/NPLOC4/CSNK1D/MAP2K2/CAMSAP3/TBC1D20/TANGO2	32
GO:0036503	ERAD pathway	24/2068	112/18903	0.000916918	0.0398526	0.0375371	UBE4B/FBXO2/FBXO44/USP19/BAG6/RHBDD2/TOR1A/MAN1B1/DNAJB12/SYVN1/RNF121/OS9/RNFT2/UBAC2/STUB1/TMUB2/NPLOC4/SGTA/UBXN6/FBXO27/HM13/RNF185/FOXRED2/BCAP31	24
GO:0007029	endoplasmic reticulum organization	21/2068	93/18903	0.000922121	0.0398526	0.0375371	EMC1/RETREG2/JAGN1/GAK/STX18/REEP2/BAG6/ESYT2/TOR1B/SEC16A/ZFYVE27/PEX5/ESYT1/EMC9/RNF112/RETREG3/REEP6/SGTA/GET3/EMC10/UBL4A	21
GO:0032984	protein-containing complex disassembly	43/2068	242/18903	0.000926148	0.0398526	0.0375371	PEX14/ARHGEF2/JMJD4/TRIM54/ADD2/APEH/TWF2/RUBCN/GAK/WDR1/HMGA1/TECPR1/SMARCD3/CHMP7/GLE1/SPTAN1/SPTBN2/PPP1CA/VPS33A/SPTBN5/TTBK2/CLEC16A/KATNB1/CARMIL2/VPS4A/CHMP1A/PHF23/EIF5A/SMCR8/CHMP6/APC2/CAMSAP3/SHFL/NAPA/VPS16/SPEF1/MAP1LC3A/STMN3/SMARCB1/TFIP11/TOM1/PDXP/TBC1D25	43
GO:0045055	regulated exocytosis	43/2068	242/18903	0.000926148	0.0398526	0.0375371	RIMS3/SNAP47/CDK5R2/HYAL3/CPLX1/RABGEF1/STX1A/CDK5/UNC13B/APBA1/PPP3CB/STX3/SYT12/RPH3A/RAB15/CHGA/VPS18/SCAMP5/CACNA1H/SYNGR3/SYT17/DOC2A/CORO1A/STX1B/AP1G1/DOC2B/CBARP/PIP5K1C/PRAM1/RAB3D/GIPC1/UNC13A/RAB3A/GRIK5/CALM3/NAPA/SYT3/SYT5/DNAJC5/SEPTIN5/SYNGR1/SYN1/SYP	43
GO:0006644	phospholipid metabolic process	63/2068	389/18903	0.000940448	0.0401614	0.0378279	DHDDS/SMPDL3B/GNPAT/EFR3B/INPP1/MTMR14/TAMM41/SACM1L/ABHD6/PIGZ/DGKQ/ABHD16A/AGPAT1/GPAT4/PTDSS1/GPAA1/PLPP6/PIP5KL1/DPM2/DOLK/DOLPP1/AGPAT2/PNPLA7/PI4K2A/INPP5A/OSBPL5/SMPD1/DGKZ/PITPNM1/MVK/PLBD2/LPCAT4/TNFAIP8L3/ABCA3/CDIPT/PLA2G15/SMPD3/VAC14/INPP5K/PLSCR3/PIGL/PEMT/PIP4K2B/ORMDL3/PGS1/PCYT2/MPPE1/PLPPR3/PIP5K1C/PLA2G4C/MBOAT7/CDS2/GPCPD1/ABHD12/PIGT/AGPAT3/HDHD5/INPP5J/PISD/PLA2G6/CHKB/OCRL/…	63
GO:0048588	developmental cell growth	41/2068	229/18903	0.00103201	0.0434043	0.0408824	PRKCZ/MUL1/SEMA6C/TRIM46/SEMA4A/EMX1/SEMA4F/CPNE9/ARIH2/TWF2/DBN1/CPNE5/SRF/DBNL/LIMK1/SMURF1/CDK5/EXT1/ANAPC2/SSNA1/PPP3CB/SLIT1/ZFYVE27/FLRT1/CTTN/RASAL1/CPNE6/NDN/PAK6/SEMA7A/SYT17/RNF157/CTDP1/UNC13A/GSK3A/SYT3/CACNG7/SLC23A2/RTN4R/ARHGAP4/GDI1	41
GO:0051222	positive regulation of protein transport	50/2068	294/18903	0.00103776	0.0434043	0.0408824	PRKCZ/ATP13A2/HPCA/PLK3/HTRA2/CAMK1/PTPN23/ARIH2/BAP1/APBB3/HDAC3/ABLIM3/MAPK14/ACHE/CDK5/VPS28/UNC13B/MCU/PPP3CB/HRAS/APBB1/ATG13/B3GAT3/CHRM1/C2CD2L/SORL1/AACS/GAS6/RNF31/GPR68/CEMIP/PARD6A/DOC2B/MIEF2/BCAS3/MTCL1/SIRT6/PRKACA/GSK3A/BBC3/TM9SF4/ERGIC3/NNAT/TRPM2/UBE2L3/PLA2G6/MIEF1/SREBF2/BCAP31/EMD	50
GO:0043244	regulation of protein-containing complex disassembly	26/2068	126/18903	0.00103948	0.0434043	0.0408824	ARHGEF2/JMJD4/TRIM54/ADD2/TWF2/RUBCN/WDR1/TECPR1/GLE1/SPTAN1/SPTBN2/SPTBN5/TTBK2/CLEC16A/KATNB1/CARMIL2/PHF23/EIF5A/SMCR8/APC2/CAMSAP3/SHFL/SPEF1/TOM1/PDXP/TBC1D25	26
GO:0030705	cytoskeleton-dependent intracellular transport	38/2068	208/18903	0.00105188	0.0435989	0.0410657	PRKCZ/TMEM201/PEX14/KIF17/TRIM46/ARL8A/IFT172/KIF1A/TRAK1/IFT122/BLOC1S4/AP3M2/APBA1/SSNA1/CALY/TUB/CNIH2/MAP6/BORCS5/BLOC1S1/BICDL1/IFT43/AP3B2/AP3S2/RHOT2/MAPK8IP3/TERF2/SPG7/BORCS6/FLOT2/MYO19/AP3D1/CAMSAP3/KXD1/BORCS8/CLIP3/IFT27/RABL2B	38
GO:0032509	endosome transport via multivesicular body sorting pathway	12/2068	41/18903	0.00108122	0.0444877	0.0419029	PTPN23/VPS37D/CHMP7/VPS28/VPS37C/VPS4A/CHMP1A/RILP/CHMP6/HGS/UBXN6/TMEM50B	12
GO:1904951	positive regulation of establishment of protein localization	52/2068	310/18903	0.001146	0.0468117	0.0440918	PRKCZ/ATP13A2/HPCA/PLK3/CCT3/HTRA2/CAMK1/PTPN23/ARIH2/BAP1/APBB3/HDAC3/ABLIM3/MAPK14/ACHE/CDK5/VPS28/UNC13B/MCU/PPP3CB/HRAS/APBB1/ATG13/B3GAT3/CHRM1/C2CD2L/SORL1/AACS/GAS6/RNF31/GPR68/CORO2B/CEMIP/PARD6A/DOC2B/MIEF2/BCAS3/MTCL1/SIRT6/PRKACA/GSK3A/BBC3/TM9SF4/ERGIC3/NNAT/TRPM2/UBE2L3/PLA2G6/MIEF1/SREBF2/BCAP31/EMD	52
GO:0098930	axonal transport	16/2068	64/18903	0.00116395	0.0470765	0.0443412	TRIM46/ARL8A/KIF1A/TRAK1/BLOC1S4/AP3M2/CALY/CNIH2/BORCS5/BLOC1S1/AP3B2/AP3S2/MAPK8IP3/TERF2/SPG7/AP3D1	16
GO:1903146	regulation of autophagy of mitochondrion	11/2068	36/18903	0.00116919	0.0470765	0.0443412	ATP13A2/HAX1/HTRA2/AMBRA1/CTTN/RNF41/USP30/CAMKK2/TSC2/GSK3A/SREBF2	11
GO:0042391	regulation of membrane potential	68/2068	431/18903	0.00122847	0.0491125	0.046259	PRKCZ/KCNAB2/MTOR/MUL1/SLC9A1/OPRD1/RIMS3/CHRNB2/HCN3/ADORA1/FKBP1B/EHD3/SLC4A3/GPD1L/TUSC2/MFN1/WDR1/KCNN2/GABBR1/SLC29A1/PRKAR1B/STX1A/KCNH2/CDK5/KCNK9/UNC13B/PIP5KL1/GRIN1/GRID1/DRD4/KCNJ11/KCNC1/CHRM1/KCNK4/CNIH2/HTR3B/SCN2B/TMEM25/ASIC1/SCN8A/KCNH5/CACNA1H/STX1B/WWP2/CTNS/P2RX5/ARRB2/SEZ6/ASIC2/CNTNAP1/MPP2/GNA15/SLC1A6/SCN1B/ATP1A3/GRIK5/GSK3A/CALM3/SLC8A2/GRIN2D/MYH14/BCL2L1/CHRNA4/BID/RTL…	68

## Sheet: OCT_cyan
ID	Description	GeneRatio	BgRatio	pvalue	p.adjust	qvalue	geneID	Count
GO:0007188	adenylate cyclase-modulating G protein-coupled receptor signaling pathway	9/100	248/18903	6.70868e-06	0.0118811	0.0109952	GRIK3/RXFP1/MRAP2/OPRM1/OPRK1/GNG2/GNAO1/SSTR2/GALR1	9
GO:0007218	neuropeptide signaling pathway	6/100	110/18903	2.58849e-05	0.0152769	0.0141378	OPRM1/OPRK1/SORCS3/SSTR2/GALR1/TENM1	6
GO:0007411	axon guidance	8/100	236/18903	3.63377e-05	0.0152769	0.0141378	NFASC/FEZF2/EPHA5/ETV1/SEMA3E/SEMA3A/NCAM1/BCL11B	8
GO:0097485	neuron projection guidance	8/100	237/18903	3.74448e-05	0.0152769	0.0141378	NFASC/FEZF2/EPHA5/ETV1/SEMA3E/SEMA3A/NCAM1/BCL11B	8
GO:0001764	neuron migration	7/100	177/18903	4.31308e-05	0.0152769	0.0141378	NR4A2/FEZF2/SPOCK1/SEMA3E/SEMA3A/FGFR1/NTNG2	7
GO:0030201	heparan sulfate proteoglycan metabolic process	4/100	40/18903	5.82138e-05	0.0171828	0.0159015	HS3ST5/SULF1/HS3ST2/HS3ST4	4
GO:0045664	regulation of neuron differentiation	7/100	196/18903	8.21196e-05	0.0207763	0.0192271	BCL11A/FEZF2/FGFR1/SOCS2/BCL11B/ZFHX3/MMD	7
GO:0007409	axonogenesis	10/100	438/18903	0.000108577	0.0240362	0.022244	NFASC/NR4A2/FEZF2/EPHA5/ETV1/SEMA3E/SEMA3A/NTNG2/NCAM1/BCL11B	10
GO:0007612	learning	6/100	150/18903	0.000145788	0.0286879	0.0265488	ATP8A1/OPRK1/SORCS3/LGMN/GABRA5/NETO1	6
GO:0061564	axon development	10/100	490/18903	0.000268856	0.0476145	0.0440642	NFASC/NR4A2/FEZF2/EPHA5/ETV1/SEMA3E/SEMA3A/NTNG2/NCAM1/BCL11B	10

## Sheet: OCT_green
ID	Description	GeneRatio	BgRatio	pvalue	p.adjust	qvalue	geneID	Count
GO:0016570	histone modification	46/733	474/18903	1.10548e-08	4.87184e-05	4.63486e-05	NOC2L/CHD5/KDM4A/DMAP1/SETDB1/PYGO2/UCN/HDAC4/ING5/NELFA/EHMT2/RING1/PHF1/TRRAP/WDR5/RBM14/PHC1/KMT2D/KDM2B/NAA60/PAGR1/SRCAP/SETD1A/KAT8/HSF4/PER1/FLCN/MLLT6/KAT2A/HDAC5/SAP30BP/USP36/SIRT7/CXXC1/MIER2/KDM4B/CARM1/AKAP8L/SIN3B/KMT2B/SPHK2/ASXL1/HDAC10/HDAC6/KDM5C/OGT	46
GO:0031346	positive regulation of cell projection organization	34/733	352/18903	1.02908e-06	0.00226758	0.00215727	AGRN/DVL1/CROCC/OBSL1/ZMYND10/PLXNA1/PLXND1/DVL3/HTT/FSCN1/CAMK2B/STYXL1/PTK2B/WASHC1/ENTR1/MARK2/EHD1/ISLR2/IST1/DLG4/DVL2/IFT20/KAT2A/PLEKHM1/BAIAP2/PALM/STK11/SF3A2/DNM2/CRTC1/MEGF8/FUZ/SRC/KCTD17	34
GO:0006354	DNA-templated transcription elongation	26/733	241/18903	2.5689e-06	0.00377371	0.00359015	INTS11/PIAS3/INTS3/NELFA/DDX39B/MED23/TRRAP/NELFB/SMARCD1/CALCOCO1/KDM2B/PCID2/AXIN1/ATF7IP2/FBXL19/KAT8/GPS2/MED9/RECQL5/MED16/ELOF1/DPF1/MED25/NELFCD/MED15/MED12	26
GO:0018205	peptidyl-lysine modification	36/733	414/18903	5.72644e-06	0.00518946	0.00493703	NOC2L/CHD5/KDM4A/DMAP1/PIAS3/SETDB1/PYGO2/HDAC4/ING5/NELFA/EHMT2/PHF1/TRRAP/WDR5/KMT2D/NAA60/PAGR1/SRCAP/SETD1A/KAT8/PER1/FLCN/MLLT6/P3H4/KAT2A/SIRT7/CXXC1/DOHH/KMT2B/SPHK2/TRIM28/RASD2/DESI1/HDAC10/HDAC6/OGT	36
GO:1902115	regulation of organelle assembly	23/733	207/18903	5.88775e-06	0.00518946	0.00493703	CROCC/ZMYND10/HTT/TBC1D14/EHMT2/FSCN1/STYXL1/ENTR1/RBM14/LRFN4/NUMA1/TCHP/ULK1/IFT140/RABEP2/CDK10/IFT20/KAT2A/DNM2/FUZ/LRRC4B/SRC/KCTD17	23
GO:0016575	histone deacetylation	15/733	102/18903	8.84569e-06	0.0056206	0.0053472	UCN/HDAC4/WDR5/RBM14/PER1/KAT2A/HDAC5/SAP30BP/SIRT7/MIER2/AKAP8L/SIN3B/SPHK2/HDAC10/HDAC6	15
GO:1902017	regulation of cilium assembly	12/733	67/18903	8.92766e-06	0.0056206	0.0053472	CROCC/ZMYND10/HTT/ENTR1/TCHP/IFT140/RABEP2/CDK10/IFT20/DNM2/FUZ/KCTD17	12
GO:0006476	protein deacetylation	16/733	122/18903	1.98093e-05	0.0109125	0.0103816	UCN/HDAC4/TPPP/WDR5/RBM14/PER1/KAT2A/HDAC5/SAP30BP/SIRT7/MIER2/AKAP8L/SIN3B/SPHK2/HDAC10/HDAC6	16
GO:0010675	regulation of cellular carbohydrate metabolic process	18/733	155/18903	3.29566e-05	0.0161377	0.0153528	CLK2/ZNF692/HDAC4/PASK/PTK2B/WDR5/BAD/GNB3/FLCN/GIT1/KAT2A/RPTOR/SIRT7/STK11/AKT2/SOGA1/SRC/OGT	18
GO:0034968	histone lysine methylation	16/733	130/18903	4.38569e-05	0.0193278	0.0183876	CHD5/KDM4A/SETDB1/PYGO2/NELFA/EHMT2/PHF1/WDR5/KMT2D/PAGR1/SETD1A/KAT8/MLLT6/CXXC1/KMT2B/OGT	16
GO:0035601	protein deacylation	16/733	133/18903	5.80258e-05	0.0232473	0.0221164	UCN/HDAC4/TPPP/WDR5/RBM14/PER1/KAT2A/HDAC5/SAP30BP/SIRT7/MIER2/AKAP8L/SIN3B/SPHK2/HDAC10/HDAC6	16
GO:0040029	epigenetic regulation of gene expression	18/733	163/18903	6.43758e-05	0.023642	0.022492	EXOSC10/SETDB1/DNMT3A/HDAC4/WDR5/KMT2D/SMARCD1/AXIN1/ATF7IP2/KAT8/HDAC5/LMNB2/SPHK2/TRIM28/L3MBTL1/ZNFX1/HDAC6/OGT	18
GO:0045724	positive regulation of cilium assembly	7/733	28/18903	7.43326e-05	0.0243307	0.0231472	CROCC/ZMYND10/HTT/ENTR1/IFT20/FUZ/KCTD17	7
GO:0006368	transcription elongation by RNA polymerase II promoter	14/733	109/18903	8.13624e-05	0.0243307	0.0231472	INTS11/INTS3/NELFA/MED23/NELFB/PCID2/AXIN1/MED9/RECQL5/MED16/ELOF1/MED25/NELFCD/MED15	14
GO:0098732	macromolecule deacylation	16/733	137/18903	8.30992e-05	0.0243307	0.0231472	UCN/HDAC4/TPPP/WDR5/RBM14/PER1/KAT2A/HDAC5/SAP30BP/SIRT7/MIER2/AKAP8L/SIN3B/SPHK2/HDAC10/HDAC6	16
GO:0016571	histone methylation	18/733	167/18903	8.83348e-05	0.0243307	0.0231472	CHD5/KDM4A/SETDB1/PYGO2/NELFA/EHMT2/PHF1/WDR5/KMT2D/PAGR1/SETD1A/KAT8/MLLT6/SIRT7/CXXC1/CARM1/KMT2B/OGT	18
GO:0016049	cell growth	37/733	493/18903	0.000103985	0.0254857	0.024246	DVL1/PTCH2/PSRC1/ADAM15/UCN/SEMA4C/DNAJB2/ING5/IP6K2/SEMA5B/PLXNA1/BRAT1/BIN3/PTK2B/KMT2D/TCHP/KDM2B/ULK1/FBLN5/MEG3/SMAD3/ISLR2/TAOK2/IST1/BCAR1/DERL2/FLCN/RPTOR/STK11/SEMA6B/DNM2/MEGF8/SPHK2/CPNE1/OGFR/KLHL22/HDAC6	37
GO:0006378	mRNA polyadenylation	8/733	39/18903	0.000104094	0.0254857	0.024246	WDR33/ZC3H3/HSF1/CPSF1/CPSF7/APLP1/SNRPA/SYMPK	8
GO:0034243	regulation of transcription elongation by RNA polymerase II	12/733	86/18903	0.000116205	0.0258012	0.0245462	INTS11/INTS3/NELFA/MED23/NELFB/AXIN1/MED9/RECQL5/MED16/MED25/NELFCD/MED15	12
GO:0006109	regulation of carbohydrate metabolic process	19/733	186/18903	0.000117092	0.0258012	0.0245462	CLK2/ZNF692/HDAC4/PASK/MLXIPL/PTK2B/WDR5/BAD/GNB3/FLCN/GIT1/KAT2A/RPTOR/SIRT7/STK11/AKT2/SOGA1/SRC/OGT	19
GO:0051568	histone H3-K4 methylation	11/733	75/18903	0.000140963	0.0289268	0.0275197	PYGO2/NELFA/EHMT2/WDR5/KMT2D/PAGR1/SETD1A/KAT8/CXXC1/KMT2B/OGT	11
GO:0018022	peptidyl-lysine methylation	16/733	144/18903	0.00015027	0.0289268	0.0275197	CHD5/KDM4A/SETDB1/PYGO2/NELFA/EHMT2/PHF1/WDR5/KMT2D/PAGR1/SETD1A/KAT8/MLLT6/CXXC1/KMT2B/OGT	16
GO:0043631	RNA polyadenylation	8/733	41/18903	0.000150968	0.0289268	0.0275197	WDR33/ZC3H3/HSF1/CPSF1/CPSF7/APLP1/SNRPA/SYMPK	8
GO:0032784	regulation of DNA-templated transcription elongation	13/733	104/18903	0.000191034	0.0350786	0.0333723	INTS11/INTS3/NELFA/DDX39B/MED23/NELFB/AXIN1/MED9/RECQL5/MED16/MED25/NELFCD/MED15	13

## Sheet: OCT_greenyellow
ID	Description	GeneRatio	BgRatio	pvalue	p.adjust	qvalue	geneID	Count
GO:0002443	leukocyte mediated immunity	43/163	463/18903	2.64058e-32	7.91117e-29	5.25058e-29	C1QA/C1QC/C1QB/FCGR1A/CD84/FCER1G/FCGR3A/PTPRC/VAMP8/IL1B/CX3CR1/CD74/HAVCR2/HLA-B/HLA-DRA/HLA-DRB5/HLA-DRB1/HLA-DQB1/HLA-DMB/HLA-DMA/HLA-DOA/HLA-DPA1/HLA-DPB1/TREM2/MYO1G/LAT2/LYN/SYK/SPI1/CTSC/NCKAP1L/B2M/LGALS9/CCL3/C3/STXBP2/ADGRE2/TYROBP/TGFB1/LILRB1/LILRB4/ITGB2/SASH3	43
GO:0050867	positive regulation of cell activation	38/163	467/18903	2.28868e-26	3.42845e-23	2.27543e-23	FCGR3A/PTPRC/PLEK/VAMP8/IL1B/HES1/CD74/HAVCR2/AIF1/HLA-DRA/HLA-DRB5/HLA-DRB1/HLA-DQB1/HLA-DMB/HLA-DMA/HLA-DOA/HLA-DPA1/HLA-DPB1/TREM2/LYN/SYK/CTSC/CD4/NCKAP1L/GPR183/THBS1/B2M/LGALS9/CCL3/RASAL3/HAMP/TYROBP/TGFB1/LILRB1/LILRB4/NFATC2/ITGB2/SASH3	38
GO:0002696	positive regulation of leukocyte activation	37/163	450/18903	7.9085e-26	7.89796e-23	5.24181e-23	FCGR3A/PTPRC/VAMP8/IL1B/HES1/CD74/HAVCR2/AIF1/HLA-DRA/HLA-DRB5/HLA-DRB1/HLA-DQB1/HLA-DMB/HLA-DMA/HLA-DOA/HLA-DPA1/HLA-DPB1/TREM2/LYN/SYK/CTSC/CD4/NCKAP1L/GPR183/THBS1/B2M/LGALS9/CCL3/RASAL3/HAMP/TYROBP/TGFB1/LILRB1/LILRB4/NFATC2/ITGB2/SASH3	37
GO:0002274	myeloid leukocyte activation	29/163	237/18903	3.25795e-25	2.44021e-22	1.61955e-22	C1QA/S100A12/CD84/FCER1G/FCGR3A/PTPRC/VAMP8/SLC11A1/CX3CR1/TLR2/CD74/HAVCR2/AIF1/TREM2/LAT2/LYN/SYK/SPI1/CTSC/THBS1/LGALS9/CCL3/STXBP2/ADGRE2/HAMP/TYROBP/LILRB4/ITGB2/VSIG4	29
GO:0048002	antigen processing and presentation of peptide antigen	19/163	64/18903	1.27595e-24	7.6455e-22	5.07425e-22	FCGR1A/CTSS/FCER1G/SLC11A1/CD74/HLA-C/HLA-B/HLA-DRA/HLA-DRB5/HLA-DRB1/HLA-DQB1/HLA-DMB/HLA-DMA/HLA-DOA/HLA-DPA1/HLA-DPB1/TREM2/B2M/IFI30	19
GO:0019882	antigen processing and presentation	22/163	108/18903	2.31286e-24	1.15489e-21	7.66489e-22	FCGR1A/CTSS/FCER1G/SLC11A1/CD74/HLA-C/HLA-B/HLA-DRA/HLA-DRB5/HLA-DRB1/HLA-DQB1/HLA-DMB/HLA-DMA/HLA-DOA/HLA-DPA1/HLA-DPB1/TREM2/FGL2/THBS1/B2M/CD68/IFI30	22
GO:0002504	antigen processing and presentation of peptide or polysaccharide antigen via MHC class II	16/163	36/18903	2.77212e-24	1.18647e-21	7.87448e-22	CTSS/FCER1G/CD74/HLA-DRA/HLA-DRB5/HLA-DRB1/HLA-DQB1/HLA-DMB/HLA-DMA/HLA-DOA/HLA-DPA1/HLA-DPB1/TREM2/THBS1/B2M/IFI30	16
GO:0002460	adaptive immune response based on somatic recombination of immune receptors built from immunoglobulin superfamily domains	33/163	375/18903	5.59766e-24	2.09632e-21	1.39131e-21	C1QA/C1QC/C1QB/FCGR1A/FCER1G/FCGR3A/PTPRC/IL1B/SLC11A1/CD74/HAVCR2/HLA-B/HLA-DRA/HLA-DRB5/HLA-DRB1/HLA-DQB1/HLA-DMB/HLA-DMA/HLA-DOA/HLA-DPA1/HLA-DPB1/TREM2/MYO1G/CTSC/CD4/NCKAP1L/B2M/C3/TGFB1/LILRB1/LILRB4/IL17RA/SASH3	33
GO:0002366	leukocyte activation involved in immune response	30/163	293/18903	9.38236e-24	3.0625e-21	2.03256e-21	CD84/FCER1G/FCGR3A/PTPRC/VAMP8/SLC11A1/CX3CR1/CD74/HAVCR2/HLA-DRA/HLA-DRB1/HLA-DMB/TREM2/LAT2/FGL2/LYN/SYK/APBB1IP/SPI1/NCKAP1L/LCP1/GPR183/LGALS9/CCL3/STXBP2/ADGRE2/TYROBP/TGFB1/LILRB1/ITGB2	30
GO:0007159	leukocyte cell-cell adhesion	34/163	414/18903	1.0222e-23	3.0625e-21	2.03256e-21	LAPTM5/S100A9/S100A8/PTPRC/IL1B/CX3CR1/HES1/CD74/HAVCR2/AIF1/HLA-DRA/HLA-DRB5/HLA-DRB1/HLA-DQB1/HLA-DMB/HLA-DMA/HLA-DOA/HLA-DPA1/HLA-DPB1/FGL2/LYN/SYK/CD4/OLR1/NCKAP1L/B2M/LGALS9/RASAL3/LILRB1/LILRB4/ITGB2/MSN/VSIG4/SASH3	34
GO:0002263	cell activation involved in immune response	30/163	297/18903	1.40043e-23	3.81425e-21	2.53149e-21	CD84/FCER1G/FCGR3A/PTPRC/VAMP8/SLC11A1/CX3CR1/CD74/HAVCR2/HLA-DRA/HLA-DRB1/HLA-DMB/TREM2/LAT2/FGL2/LYN/SYK/APBB1IP/SPI1/NCKAP1L/LCP1/GPR183/LGALS9/CCL3/STXBP2/ADGRE2/TYROBP/TGFB1/LILRB1/ITGB2	30
GO:0032103	positive regulation of response to external stimulus	35/163	464/18903	3.5344e-23	8.82422e-21	5.85656e-21	FCGR1A/S100A9/S100A12/S100A8/MNDA/VAMP8/IL1B/CX3CR1/CCR1/TLR2/CD14/CSF1R/CD74/HAVCR2/AIF1/TREM2/LYN/SYK/FCN1/SPI1/CTSC/CASP1/C3AR1/NCKAP1L/ALOX5AP/THBS1/CYBA/LGALS9/CCL3/CCL4/C3/TYROBP/TGFB1/HCK/IL17RA	35
GO:0002495	antigen processing and presentation of peptide antigen via MHC class II	15/163	34/18903	9.04775e-23	2.08516e-20	1.3839e-20	CTSS/FCER1G/CD74/HLA-DRA/HLA-DRB5/HLA-DRB1/HLA-DQB1/HLA-DMB/HLA-DMA/HLA-DOA/HLA-DPA1/HLA-DPB1/TREM2/B2M/IFI30	15
GO:0002697	regulation of immune effector process	32/163	379/18903	1.05208e-22	2.25146e-20	1.49427e-20	LAPTM5/FCGR1A/CD84/PTPRC/VAMP8/IL1B/CX3CR1/CD74/HAVCR2/HLA-B/HLA-DRA/HLA-DRB1/HLA-DMB/TREM2/FGL2/LYN/SYK/FCN1/SPI1/NCKAP1L/B2M/LGALS9/C3/STXBP2/ADGRE2/TYROBP/TGFB1/LILRB1/LILRB4/ITGB2/VSIG4/SASH3	32
GO:0001819	positive regulation of cytokine production	35/163	486/18903	1.63843e-22	3.27248e-20	2.17192e-20	LAPTM5/MNDA/CD84/FCER1G/FCGR3A/PTPRC/IL1B/SLC11A1/TLR2/CD14/CSF1R/CD74/HAVCR2/AIF1/HLA-DPA1/HLA-DPB1/TREM2/SYK/FCN1/CASP1/CD4/C3AR1/THBS1/B2M/CYBA/LGALS9/CCL3/C3/TYROBP/TGFB1/POU2F2/LILRB1/IL17RA/CYBB/SASH3	35
GO:0002449	lymphocyte mediated immunity	31/163	367/18903	5.19452e-22	9.72674e-20	6.45556e-20	C1QA/C1QC/C1QB/FCGR1A/FCER1G/FCGR3A/PTPRC/IL1B/CD74/HAVCR2/HLA-B/HLA-DRA/HLA-DRB5/HLA-DRB1/HLA-DQB1/HLA-DMB/HLA-DMA/HLA-DOA/HLA-DPA1/HLA-DPB1/TREM2/MYO1G/CTSC/NCKAP1L/B2M/LGALS9/C3/TGFB1/LILRB1/LILRB4/SASH3	31
GO:0019886	antigen processing and presentation of exogenous peptide antigen via MHC class II	14/163	30/18903	9.1859e-22	1.61888e-19	1.07444e-19	CTSS/FCER1G/CD74/HLA-DRA/HLA-DRB5/HLA-DRB1/HLA-DQB1/HLA-DMB/HLA-DMA/HLA-DOA/HLA-DPA1/HLA-DPB1/B2M/IFI30	14
GO:0002478	antigen processing and presentation of exogenous peptide antigen	15/163	40/18903	1.87607e-21	3.12261e-19	2.07245e-19	FCGR1A/CTSS/FCER1G/CD74/HLA-DRA/HLA-DRB5/HLA-DRB1/HLA-DQB1/HLA-DMB/HLA-DMA/HLA-DOA/HLA-DPA1/HLA-DPB1/B2M/IFI30	15
GO:0030595	leukocyte chemotaxis	26/163	240/18903	2.72049e-21	4.28978e-19	2.84709e-19	S100A9/S100A12/S100A8/FCER1G/IL1B/CX3CR1/CCR1/CCR5/CSF1R/CD74/AIF1/LYN/SYK/CH25H/SPI1/C3AR1/NCKAP1L/GPR183/THBS1/LGALS9/CCL3/CCL4/CCL3L1/ADGRE2/ITGB2/IL17RA	26
GO:0002703	regulation of leukocyte mediated immunity	26/163	241/18903	3.02798e-21	4.53591e-19	3.01045e-19	FCGR1A/CD84/PTPRC/VAMP8/IL1B/CX3CR1/HAVCR2/HLA-B/HLA-DRA/HLA-DRB1/TREM2/LYN/SYK/SPI1/NCKAP1L/B2M/LGALS9/C3/STXBP2/ADGRE2/TYROBP/TGFB1/LILRB1/LILRB4/ITGB2/SASH3	26
GO:0070661	leukocyte proliferation	29/163	348/18903	1.86156e-20	2.65582e-18	1.76265e-18	MNDA/FCGR3A/PTPRC/IL1B/SLC11A1/HES1/CSF1R/CD74/HAVCR2/LST1/AIF1/HLA-DRB1/HLA-DMB/HLA-DPA1/HLA-DPB1/TREM2/LYN/SYK/NCKAP1L/GPR183/LGALS9/RASAL3/TYROBP/LILRB1/LILRB4/NFATC2/MSN/VSIG4/SASH3	29
GO:0002699	positive regulation of immune effector process	26/163	261/18903	2.33377e-20	3.17817e-18	2.10933e-18	LAPTM5/FCGR1A/CD84/PTPRC/VAMP8/IL1B/CD74/HLA-B/HLA-DRA/HLA-DRB1/HLA-DMB/TREM2/LYN/SYK/FCN1/SPI1/B2M/LGALS9/C3/STXBP2/ADGRE2/TYROBP/TGFB1/LILRB1/ITGB2/SASH3	26
GO:0050670	regulation of lymphocyte proliferation	25/163	239/18903	3.99734e-20	5.20697e-18	3.45582e-18	MNDA/FCGR3A/PTPRC/IL1B/HES1/CD74/HAVCR2/LST1/AIF1/HLA-DRB1/HLA-DMB/HLA-DPA1/HLA-DPB1/LYN/SYK/NCKAP1L/GPR183/LGALS9/RASAL3/TYROBP/LILRB1/LILRB4/NFATC2/VSIG4/SASH3	25
[truncated: 879 more rows]

## Sheet: OCT_lightcyan
ID	Description	GeneRatio	BgRatio	pvalue	p.adjust	qvalue	geneID	Count
[truncated: 2 more rows]

## Sheet: OCT_magenta
ID	Description	GeneRatio	BgRatio	pvalue	p.adjust	qvalue	geneID	Count
[truncated: 6 more rows]

[truncated: 28 more sheets: OCT_midnightblue, OCT_pink, OCT_purple, OCT_red, OCT_salmon, OCT_tan, OCT_turquoise, OCT_yellow, CEN_black, CEN_blue, CEN_cyan, CEN_brown, CEN_green, CEN_greenyellow, CEN_grey60, CEN_lightcyan, CEN_lightgreen, CEN_lightyellow, CEN_magenta, CEN_midnightblue …]
