# Supplementary material for: Human microglial transitions at the Aβ–tau inflection point associate with divergent pathways to dementia and resilience
Source: Nat Med. 2026 Jun 4;32(6):2047–59. doi: 10.1038/s41591-026-04393-8 (PMC13278961; doi:10.1038/s41591-026-04393-8)
Supplement: Supplementary file 8 — Single-nuclei label transfer [file 41591_2026_4393_MOESM8_ESM.xlsx]

## Sheet: Collect
This paper ID	Seattle types
inh_5	Sncg_1	Sncg_2	Sncg_3	Sncg_4	Sncg_5	Sncg_6	Sncg_8
inh_9	Chandelier_1	Chandelier_2
inh_15	Sst Chodl_1	Sst Chodl_2
inh_12	Pax6_1	Pax6_2	Pax6_3	Pax6_4
inh_3	Lamp5_1	Lamp5_2	Lamp5_3
inh_11	Lamp5_4	Lamp5_5	Lamp5_6
inh_6	Lamp5_Lhx6_1
inh_0	Pvalb_1	Pvalb_2	Pvalb_3	Pvalb_10	Pvalb_12	Pvalb_13	Pvalb_14	Pvalb_15
inh_14	Pvalb_7	Pvalb_9
inh_13	Pvalb ???
inh_8	Sst_1	Sst_4	Sst_5	Sst_7	Sst_12
inh_1	Sst_2	Sst_3	Sst_11	Sst_19	Sst_20	Sst_22	Sst_23	Sst_25
inh_10	Sst_9	Sst_10	Sst_13
inh_4	Vip_1	Vip_11	Vip_9	Vip_13	Vip_6
inh_7	Vip_2	Vip_14	Vip_15	Vip_16	Vip_23
inh_2	Vip_4	Vip_19	Vip_18	Vip_21	Vip_5	Vip_12
exc_0	L2/3 IT_1	L2/3 IT_6	L2/3 IT_7	L2/3 IT_8
exc_2	L2/3 IT_3	L2/3 IT_10
exc_4	L2/3 IT_13	L2/3 IT_12	L2/3 IT_5
exc_14	L2/3 IT_2
exc_6	L4 IT_2	L4 IT_3
exc_8	L4 IT_4
exc_1	L4 IT_1	L5 IT_2	L5 IT_5	L5 IT_6	L5 IT_7
exc_12	L5 IT_1	L5 IT_3
exc_13	L5 ET_2	L5 ET_1
exc_9	L5/6 NP_1	L5/6 NP_2	L5/6 NP_3	L5/6 NP_4	L5/6 NP_6
exc_3	L6 IT_1	L6 IT_2
exc_5	L6 CT_1	L6 CT_2	L6 CT_3
exc_7	L6 CT_4	L6b_1	L6b_2	L6b_4	L6b_5	L6b_6
exc_11	L6 IT Car3_1	L6 IT Car3_2	L6 IT Car3_3
exc_10
astro_0	Astro_1	Astro_3
astro_6	Astro_4	Astro_5
astro_3	Astro_6-SEAAD
astro_1	Astro_2
astro_2	Astro_2
astro_4	Astro_2
astro_5	Astro_2
oligo_0	Oligo_4
oligo_2	Oligo_4
oligo_4	Oligo_4
oligo_1	Oligo_2	Oligo_2_1-SEAAD
oligo_3	Oligo_1
micro_0	Micro-PVM_3-SEAAD
micro_1	Micro-PVM_2
micro_2	Micro-PVM_4-SEAAD
micro_3	Micro-PVM_2_3-SEAAD
micro_6	Micro-PVM_1
micro_4
micro_5
opc_0
opc_1	OPC_2_2-SEAAD
opc_2
opc_3	OPC_1

## Sheet: Inh
This paper ID	Sncg_1	Sncg_2	Sncg_3	Sncg_4	Sncg_5	Sncg_6	Sncg_8	Chandelier_1	Chandelier_2	Sst Chodl_1	Sst Chodl_2	Pax6_1	Pax6_2	Pax6_3	Pax6_4	Lamp5_1	Lamp5_2	Lamp5_3	Lamp5_4	Lamp5_5	Lamp5_6	Lamp5_Lhx6_1	Pvalb_1	Pvalb_2	Pvalb_3	Pvalb_10	Pvalb_12	Pvalb_13	Pvalb_14	Pvalb_15	Pvalb_7	Pvalb_9	Pvalb_5	Pvalb_6	Pvalb_8
inh_5	38.3701	26.0052	28.0266	58.2149	42.6319	34.1078	49.227	-5.44411	-3.16951	-1.57983	-1.45653	-3.5419	-2.16327	-1.59945	-2.66706	-3.23997	-6.58525	-3.90987	-1.53983	-4.57637	2.52267	-7.3211	-3.66268	-4.914	-3.93374	-3.0079	-2.85901	-2.79277	-2.44746	-10.1835	-2.97662	-3.76351	-2.95559	-3.0695	-2.38287
inh_9	-2.47204	-1.42724	-1.64803	-3.25068	-2.33975	-2.21873	-2.70171	100.639	58.9801	-1.30288	-1.2012	-3.13775	-1.78404	-1.31907	-2.19952	-2.90604	-5.43084	-3.22447	-1.26989	-3.94646	-1.51381	-6.0377	-3.02061	-4.05257	-3.24415	-2.48061	-2.35782	-2.30319	-2.01842	-7.80292	-2.45482	-2.78157	-2.43747	-2.53142	-1.45628
inh_15	-0.805788	-0.465222	-0.537192	-1.05959	-0.762666	-0.723217	-0.880651	-1.46348	-0.852025	93.7622	71.1205	-1.02278	-0.581527	-0.429963	-0.716955	-0.947253	-1.77024	-1.05105	-0.413934	-1.28639	-0.493442	-1.96805	-0.984597	-1.32098	-1.05746	-0.808581	-0.768555	-0.750748	-0.657923	-2.7375	-0.800172	-1.0117	-0.794517	-0.82514	-0.64056
inh_12	-2.07287	-1.19677	0.065353	-2.72578	-1.96194	3.51456	-2.26545	-3.76477	-2.19182	-1.0925	-1.00723	83.265	37.275	35.9621	54.544	-2.02641	-4.5539	-2.7038	-1.06484	-3.00702	-1.26937	-5.06276	-2.53286	-3.39818	-2.7203	-2.08006	-1.97709	-1.93128	-1.69249	-7.04217	-2.05843	-2.60258	-2.04388	-2.12266	-1.64783
inh_3	-3.32953	-1.9223	-2.21968	-4.37825	-3.15134	-2.98834	-3.63886	-6.04711	-3.52058	-1.75481	-1.61786	-3.51629	4.67197	-1.77661	-1.27468	42.8404	87.5635	50.9191	1.21294	-5.31538	-2.03891	-7.02527	-4.06837	-5.45829	-4.36945	-3.34107	-3.17568	-3.1021	-2.71855	-11.3114	-3.30632	-4.18036	-3.28296	-3.40949	-2.6468
inh_11	6.0492	-1.20605	-1.39262	-2.7469	-1.97714	-1.3415	-2.28301	-3.79393	-2.2088	-1.10096	-1.01504	-2.65147	-1.50756	-1.11464	-1.85864	-2.45567	-4.58918	-0.889713	29.6793	103.717	33.1172	-5.10199	-2.55248	-3.42451	-2.74138	-2.09617	-1.99241	-1.94625	-1.70561	-7.09673	-2.07437	-2.62274	-2.05971	-2.1391	-1.6606
inh_6	-2.85224	-1.64674	-1.90149	-3.75063	-2.6996	-2.55996	-3.11723	-5.18026	-3.01591	-1.50326	-1.38594	-3.62033	-2.05843	-1.52194	-2.5378	-3.05474	-6.10651	-3.72038	-1.4652	-4.55342	-1.74663	114.906	-3.48517	-4.67585	-3.74309	-2.86213	-2.72045	-2.65742	-2.32884	-9.68992	-2.83236	-3.58111	-2.81235	-2.92074	-2.26739
inh_0	-5.21936	-3.0134	-3.47957	-6.86334	-4.94004	-4.68452	-5.70427	-9.47944	-5.51885	-2.75084	-2.53615	-6.62491	-3.76675	-2.78502	-4.64396	-6.13568	-11.4664	-6.80799	-2.68119	-8.33238	-3.19619	-12.7477	24.0416	35.0367	26.1454	20.7294	19.7296	14.4674	16.6226	66.0164	-4.99005	-4.11155	3.20907	7.19104	-3.18507
inh_14	-1.79383	-1.03567	-1.19589	-2.35885	-1.69783	-1.61001	-1.96049	-3.25797	-1.89676	-0.945431	-0.871644	-2.2769	-1.29458	-0.957176	-1.59607	-2.10876	-3.94087	-2.33982	-0.921492	-2.86374	-1.09849	-4.38123	-0.366984	-2.94073	-1.92931	-1.80005	0.0424761	0.722042	-1.46466	-5.93009	74.0048	80.7766	-1.76874	-1.83691	-0.724743
inh_13	-0.316112	-1.09541	-1.26487	-0.891649	-1.79577	-0.528403	-2.07358	-2.5753	-2.00617	-0.999967	-0.921924	-1.57776	-1.36926	-1.01239	-1.68814	2.25311	-4.16819	-2.47479	-0.974647	-0.387725	0.559527	-4.63396	5.01454	1.39072	2.32958	2.82331	0.400753	7.28356	1.67845	20.0835	-0.291794	4.75427	7.75096	0.115937	2.46983
inh_8	-2.78277	-1.60663	-1.31614	-3.65927	-2.63384	-2.49761	-3.0413	-5.05408	-2.94244	-1.46665	-1.35218	-3.53215	-2.00829	-1.48487	-2.47598	-3.27131	-6.11347	-3.62976	-1.42951	-4.44251	-1.70409	-6.7966	-3.40028	-4.56195	-3.65192	-2.79241	-2.27742	1.65001	-2.27212	-9.4539	-2.03962	-1.7766	-2.74384	-2.8496	-2.21216
inh_1	-4.70866	-2.71855	-3.13911	-6.19178	-4.45667	-4.22615	-5.14612	-8.5519	-4.97885	-2.48168	0.334384	-5.97668	-3.39818	-2.51251	-4.18956	-5.174	-10.3445	-6.14185	-2.41884	-7.51708	-2.88345	-11.5004	-5.75354	-7.71919	-4.72287	-4.72498	-4.49109	-4.38703	-3.32439	-15.9967	-4.67585	-5.91193	12.3728	11.7697	17.3621
inh_10	-2.4759	-1.42946	-1.6506	-3.25576	-2.3434	-2.22219	-2.70593	-4.49676	-2.61797	-1.30492	-1.20307	-3.14265	-1.78683	-1.32113	-2.20295	-2.91058	-5.43932	-3.2295	-1.27187	-3.95262	-1.51617	-6.04713	-3.02532	-4.0589	-3.24921	-2.48449	-2.3615	-2.30679	-2.02157	-8.41139	-2.45865	-3.1086	-2.44127	-2.53537	-1.96822
inh_4	-3.28913	-1.89898	-2.19275	-4.32513	-3.11311	-2.95209	-3.59471	-5.97375	-3.47787	-1.73352	-1.59823	-4.17488	-2.37373	-1.75506	-2.92653	-3.86657	-7.22591	-4.29025	-1.68963	-5.25089	-2.01417	-7.90886	-4.01901	-5.39207	-4.31644	-3.30053	-3.13715	-3.06447	-2.68556	-11.1742	-3.26621	-4.12965	-3.24313	-3.36813	-2.61469
inh_7	-2.81856	-1.6273	-1.87904	-3.70635	-2.66773	-2.52974	-3.08043	-5.1191	-2.9803	-1.48551	-1.36958	-3.57759	-2.03412	-1.50397	-2.50784	-3.01159	-6.19211	-3.67646	-1.4479	-4.49966	-1.72601	-6.88404	-3.44402	-4.62064	-3.6989	-2.82833	-2.68833	-2.62604	-2.30135	-9.57551	-2.79892	-3.53883	-2.77914	-2.88626	-2.24062
inh_2	-3.39203	-1.95839	-1.81914	-4.46044	-3.2105	-1.73057	-3.70717	-6.16063	-3.58667	-1.78776	-1.64823	-4.30549	-2.44799	-1.80997	-1.3614	-3.98754	-7.45197	-4.42447	-1.74249	-5.41516	-2.07719	-8.28467	-4.14474	-5.56076	-4.45148	-3.40379	-3.2353	-3.16034	-2.76958	-11.5238	-3.07151	-4.25884	-3.34459	-3.4735	-2.69649
	Sst_1	Sst_4	Sst_5	Sst_7	Sst_12	Sst_2	Sst_3	Sst_11	Sst_19	Sst_20	Sst_22	Sst_23	Sst_25	Sst_9	Sst_10	Sst_13	Vip_1	Vip_11	Vip_9	Vip_13	Vip_6	Vip_2	Vip_14	Vip_15	Vip_16	Vip_23	Vip_4	Vip_19	Vip_18	Vip_21	Vip_5	Vip_12
inh_5	-3.276	-3.13985	-3.08977	-2.95559	-3.32328	-3.61984	-6.9942	-2.96612	-4.78534	-2.90233	-1.78388	-3.67119	-2.94501	-3.14977	-3.26646	-4.60595	-4.59238	-4.49627	-3.47921	-3.33265	-2.22021	-4.15738	-1.65694	4.26016	7.9705	-4.17983	-5.36328	-5.19184	-1.81852	-2.36974	-0.925798	-2.91306
inh_9	-2.70171	-2.58943	-2.54812	-2.43747	-2.7407	-2.98528	-5.7681	-2.44616	-3.94646	-2.39355	-1.47116	-3.02762	-2.42875	-2.59761	-2.69385	-3.79852	-3.78733	-3.70807	-2.8693	-2.74843	-1.831	-3.42858	-1.36647	-3.29606	-1.51381	-3.4471	-4.42309	-4.28171	-1.49973	-1.95432	-1.60894	-2.40239
inh_15	-0.880651	-0.84405	-0.830587	-0.794517	-0.893359	-0.973081	-1.88017	-0.79735	-1.28639	-0.780201	-0.47954	-0.986884	-0.791675	-0.846716	-0.878087	-1.23817	-1.23452	-1.20868	-0.935277	-0.895879	-0.596833	-1.11758	-0.445416	-1.07438	-0.493442	-1.12362	-1.44175	-1.39567	-0.488852	-0.637031	-0.52445	-0.783085
inh_12	-2.26545	-2.1713	-2.13667	-2.04388	-2.29815	-2.50323	-4.8367	-2.05117	-3.30921	-2.00705	-1.23361	-2.53874	-2.03657	-2.17816	-2.25886	-3.18516	-3.17577	-3.10931	-2.40598	-2.30463	-1.53534	-2.87496	-1.14582	-2.76383	-1.26937	-2.89048	-3.43925	-2.75474	-1.25756	0.191916	-1.34914	-2.01447
inh_3	-3.63886	-3.48762	-3.432	-3.28296	-3.69137	-4.02078	-7.76889	-3.29466	-5.31538	-3.2238	-1.98146	-4.07782	-3.27121	-3.49864	-3.62827	-5.11612	-5.10105	-4.99429	-3.86458	-3.70178	-2.46612	-4.61786	-1.84046	-4.43937	-2.03891	-4.6428	-5.95733	-5.4201	-2.01994	-1.4925	-2.16704	-3.23572
inh_11	-2.28301	-2.18812	-2.15322	-2.05971	-2.31595	-2.52262	-4.87417	-2.06706	-3.33485	-2.0226	-1.24316	-2.55841	-2.05235	-2.19504	-2.27636	-3.20983	-3.20038	-3.1334	-2.42462	-2.32249	-1.54724	-2.89723	-1.1547	-2.78524	-1.2792	-2.91288	-3.73761	-3.61814	-1.2673	-1.65145	-1.35959	-2.03008
inh_6	-3.11723	-2.98767	-2.94002	-2.81235	-3.16221	-3.44441	-6.65523	-2.82237	-4.55342	-2.76167	-1.69742	-3.207	-2.80228	-2.99711	-3.10816	-4.38272	-4.36982	-4.27836	-3.31059	-3.17113	-2.1126	-3.95589	-1.57663	-3.80299	-1.74663	-3.97726	-5.10335	-4.94022	-1.73038	-2.25489	-1.85639	-2.77188
inh_0	-5.70427	-5.46719	-5.37999	-4.75773	-5.78659	-6.30297	-12.1785	-5.1647	-8.33238	-5.05362	-3.10614	-6.39238	-5.12794	-5.48447	-5.68766	-8.02002	-7.99639	-7.82904	-6.0581	-5.80291	-3.86589	-7.23895	-2.88511	-6.95914	-3.19619	-7.27805	-9.3387	-9.04019	-3.16646	-4.12626	-3.39704	-5.0723
inh_14	-1.45041	-1.87901	-1.84904	-1.76874	-1.98878	-2.16625	-4.1856	-1.77505	-2.86374	-1.73687	-1.06754	-2.19698	-1.76241	-1.88494	-1.95478	-2.75638	-2.74826	-2.69074	-2.0821	-1.99439	-1.32866	-2.48794	-0.991576	-2.39177	-1.09849	-2.50138	-3.2096	-3.107	-1.08827	-1.41815	-1.16752	-1.74329
inh_13	-1.10906	-1.98739	-1.9557	-1.33623	-2.1035	0.32749	-4.20116	-1.87744	-3.02893	-1.83706	-1.12912	-1.89337	-0.791154	-1.99367	-1.58387	-2.91538	-1.87473	-2.49458	0.522351	-2.10943	-0.693709	-1.11138	0.858214	-1.34384	-0.301165	-2.26769	-1.92187	-2.37333	-1.15105	-0.833261	-0.425065	-1.3015
inh_8	52.527	49.9171	50.1226	46.0928	49.7479	-3.06293	-5.72307	-2.75363	-4.44251	-2.6944	-1.65608	-3.40818	-2.73403	-2.92411	-3.03245	-1.46959	-4.26338	-4.17415	-3.22995	-3.09389	-2.06115	-3.85954	-1.53823	-3.71035	-1.70409	-3.88038	-4.97904	-4.81989	-1.68824	-2.19997	-1.81117	-2.70436
inh_1	-5.14612	-4.7295	-4.64754	-3.99664	-3.49638	30.0139	58.1866	25.6024	41.039	25.0517	15.3977	31.3414	24.9878	-4.3415	-5.13114	-1.84503	-7.07535	-7.06299	-5.46534	-5.23511	-3.48762	-6.53064	-2.60281	-6.27821	-2.88345	-6.56591	-8.42493	-7.91041	-2.85663	-3.72252	-3.06465	-4.57599
inh_10	-2.70593	-1.43672	-2.5521	-2.44127	-0.923472	-2.98994	-2.66136	-2.44998	-3.44663	-2.39728	-1.47346	-3.03235	-2.43254	56.9756	60.3103	72.1592	-3.79324	-3.71386	-2.87378	-2.75272	-1.83386	-3.43394	-1.36861	-3.3012	-1.51617	-3.45248	-4.42999	-4.28839	-1.50207	-1.95737	-1.61145	-2.40615
inh_4	-3.59471	-3.44531	-3.39036	-3.24313	-3.64659	-3.972	-7.67464	-3.25469	-5.25089	-3.18469	-1.95742	-4.02835	-3.23152	-3.16686	-3.58425	-5.05405	49.335	59.3183	45.4267	45.0186	25.4761	1.35683	-1.81814	-4.15748	-1.51769	-4.15041	-4.6956	-5.52141	-1.99544	-2.60029	9.53744	9.94307
inh_7	-3.08043	-2.9524	-2.90531	-2.77914	-3.12488	-3.40374	-6.57665	-2.78905	-4.49966	-2.72906	-1.67738	-3.45202	-2.7692	-2.96173	-3.07146	-4.33098	-4.31822	-2.80868	-3.2715	-3.13369	-2.08766	59.0195	25.3993	52.9197	16.8139	65.5301	-3.65506	-4.47222	-1.70995	1.81074	-1.83447	-2.37407
inh_2	-3.70717	-3.5531	-3.49642	-3.34459	-3.76067	-4.09627	-7.91474	-3.35651	-5.41516	-3.28432	-2.01866	-4.15437	-3.33262	-3.56432	-3.69638	-5.21216	6.34874	-5.08805	-3.93713	-3.77128	1.46781	-4.70455	-1.87502	-3.19607	-1.11434	-3.88429	66.5932	65.4419	23.697	24.9135	12.7399	24.6123

## Sheet: Exc
This paper ID	L2/3 IT_1	L2/3 IT_6	L2/3 IT_7	L2/3 IT_8	L2/3 IT_3	L2/3 IT_10	L2/3 IT_13	L2/3 IT_12	L2/3 IT_5	L2/3 IT_2	L4 IT_2	L4 IT_3	L4 IT_4	L4 IT_1	L5 IT_2	L5 IT_5	L5 IT_6	L5 IT_7	L5 IT_1	L5 IT_3	L5 ET_2	L5 ET_1
exc_0	88.9421	56.4238	15.9447	26.6984	-13.0176	-5.54267	-16.0174	-8.38807	-18.4215	-1.01437	-18.3565	-4.9328	-15.8189	-9.81039	-19.1103	-15.8955	-7.03804	-8.48005	-11.2447	-6.45686	-6.44171	-1.9218
exc_2	-17.9308	-11.875	-5.05076	-5.49789	34.4566	79.4172	20.371	8.42931	34.9232	-0.734588	-13.4706	1.53291	-10.0841	-7.27768	-14.1767	-11.7918	-5.02952	-6.13182	-8.22178	-3.27025	-3.94162	-0.724227
exc_4	-8.49587	1.37652	7.79074	21.9155	21.5083	0.776591	52.0643	29.3506	44.5725	-0.27979	-13.4109	6.94063	-10.0516	-7.16726	-13.9616	-11.6129	-5.14184	-6.19535	-8.2151	-3.99927	-4.49369	-0.691793
exc_10	9.23419	5.35993	3.54624	3.14887	6.80316	11.3542	8.81067	2.94875	8.65307	2.08783	-6.26819	0.690331	-5.42316	-3.34995	-6.5256	-5.42783	-2.40328	-2.89568	-3.83971	-2.2565	-2.19965	-0.656237
exc_14	-2.0653	-1.71146	-0.647349	0.867375	-1.05984	-1.96929	-1.36244	0.75157	-1.4998	117.356	-1.49451	-0.401607	-1.29303	-0.798719	-1.55588	-1.29414	-0.573007	-0.690409	-0.91549	-0.53801	-0.524456	-0.156465
exc_6	-15.0787	-10.4932	-3.96899	-8.28828	-6.49802	-12.074	-8.35334	-4.24576	-9.08673	-1.77193	159.34	10.5336	-0.611672	-4.89706	-9.22484	-7.93457	-3.51319	-3.99676	-3.11879	-3.29862	-3.21551	-0.959308
exc_8	-12.4458	-8.62319	-3.26166	-6.8112	-4.40365	-9.92226	-6.86466	-3.48911	-5.30706	-1.45615	-7.26446	7.36621	156.649	-4.02434	-7.83928	-5.90707	-2.88709	-1.46632	-4.61269	-2.71076	-2.64246	-0.788346
exc_1	-22.832	-15.9697	-6.04044	-12.614	-9.68715	-18.3211	-12.713	-6.46166	-13.6374	-2.69672	-13.7302	-3.74741	-12.0653	51.9873	100.305	83.7367	37.109	38.418	-6.20123	-4.6218	-4.68937	-1.45998
exc_12	-10.0614	-6.97112	-2.63678	-5.50628	-4.31693	-8.02131	-5.5495	-2.82065	-6.10897	-1.17718	-6.08742	-1.63582	-5.26676	-3.25334	-4.91726	-5.27129	-2.33397	-2.81217	142.692	76.7529	-2.13621	-0.637312
exc_13	-5.26636	-3.64885	-1.38015	-2.88212	-2.25958	-4.19855	-2.90474	-1.4764	-3.19758	-0.616162	-3.1863	-0.856229	-2.75675	-1.70288	-3.31715	-2.75912	-1.22165	-1.47196	-1.95183	-1.14704	164.335	44.6326
exc_9	-11.2543	-7.91894	-2.99528	-6.25493	-4.49603	-9.11191	-6.30402	-3.20416	-6.93956	-1.33723	-6.91508	-1.85823	-5.98284	-3.69567	-7.19905	-5.82099	-2.6513	-3.19452	-4.23597	-2.48937	-2.42666	-0.723962
exc_3	-22.5441	-15.5559	-5.90812	-12.3377	-9.67276	-17.6948	-12.3541	-6.32012	-13.6881	-2.63765	-13.6398	-3.66532	-11.7163	-7.28962	-14.1295	-11.8112	-5.22962	-1.06393	-8.23566	-2.67	-4.78652	-1.428
exc_5	-15.408	-10.6756	-4.03798	-8.43235	-6.61097	-12.2839	-8.49854	-4.31956	-9.35531	-1.80273	-9.32231	-2.50511	-8.06555	-4.98218	-9.70514	-8.07249	-3.57425	-4.30657	-5.71057	-3.35595	-3.27141	-0.975983
exc_7	-13.3437	-9.24536	-3.49699	-7.30263	-5.72527	-10.5442	-7.35995	-3.74085	-8.10194	-1.56121	-8.07336	-2.16949	-6.98497	-4.3147	-8.28592	-6.84794	-3.09539	-3.7296	-4.9455	-2.90634	-2.83312	-0.845226
exc_11	-10.3132	-7.14561	-2.70278	-5.6441	-4.42498	-8.22208	-5.6884	-2.89125	-6.26187	-1.20664	-6.23978	-1.67677	-5.39858	-3.33477	-6.49602	-5.40323	-2.39238	-2.88256	-3.8223	-1.3559	-2.18968	-0.653263
	L5/6 NP_1	L5/6 NP_2	L5/6 NP_3	L5/6 NP_4	L5/6 NP_6	L6 IT_1	L6 IT_2	L6 CT_1	L6 CT_2	L6 CT_3	L6 CT_4	L6b_1	L6b_2	L6b_4	L6b_5	L6b_6	L6 IT Car3_1	L6 IT Car3_2	L6 IT Car3_3
exc_0	-10.8213	-7.70133	-1.86442	-4.54304	-1.61464	-9.7189	-26.2008	-8.98992	-16.8422	-3.54976	-2.67757	-4.84391	-7.16045	-5.72761	-3.02071	-12.2347	-1.86442	-3.02071	-12.3382
exc_2	-8.02759	-5.7131	-1.38309	-3.37018	-1.19779	-7.22348	-19.3621	-6.66902	-12.5021	-2.63333	-1.98631	-3.59338	-5.31186	-4.24893	-2.24086	-9.07612	-1.38309	-2.24086	-9.27161
exc_4	-7.9058	-5.62643	-1.36211	-3.31905	-1.17962	-6.14391	-18.9088	-6.56785	-12.31	-2.59338	-1.95618	-3.53886	-5.23127	-4.18447	-2.20687	-8.93843	-1.36211	-2.20687	-9.13095
exc_10	-3.69514	-2.62977	-0.636644	-1.55131	-0.55135	-3.38755	-8.95978	-3.06978	-5.79136	-1.21213	-0.91431	-1.65405	-2.44508	-1.9558	-1.03148	-4.17778	-0.636644	-1.03148	-4.26777
exc_14	-0.881022	-0.627009	-0.151793	-0.369874	-0.131457	5.38286	-2.13626	-0.73192	-1.38082	-0.289006	-0.217996	-0.39437	-0.582973	-0.466316	-0.245933	-0.996098	-0.151793	-0.245933	-1.01755
exc_6	-5.40167	-3.84428	-0.930666	-2.26775	-0.80598	-4.95202	-13.0977	-4.48751	-8.46599	-1.77193	-1.33657	-2.41794	-3.57429	-2.85905	-1.50785	-6.10722	-0.930666	-1.50785	-6.23876
exc_8	-4.43902	-3.15918	-0.764808	-1.86361	-0.662343	-4.06951	-10.7635	-3.68777	-6.95723	-1.45615	-1.09837	-1.98703	-2.9373	-2.34953	-1.23913	-5.01883	-0.764808	-1.23913	-5.12693
exc_1	-8.22084	-5.85064	-1.41639	-3.45131	-1.22663	-7.40384	-19.8833	-6.68315	-12.8068	-2.69672	-2.03413	-3.67988	-5.43974	-4.35121	-2.29481	-8.75667	-1.41639	-2.29481	-9.49481
exc_12	-3.58857	-2.55393	-0.618283	-1.50657	-0.535449	-3.28985	-8.47154	-2.98125	-5.62434	-1.17718	-0.887942	-1.60635	-2.37456	-1.8994	-1.00173	-4.0573	-0.618283	-1.00173	-4.14469
exc_13	-1.87834	-1.33679	-0.323624	-0.788575	-0.280267	-1.72199	-4.55451	-1.56046	-2.94391	-0.616162	-0.46477	-0.8408	-1.2429	-0.99419	-0.524331	-2.12369	-0.323624	-0.524331	-2.16943
exc_9	128.145	91.1989	22.0784	53.2142	19.1205	-3.73715	-9.88445	-3.38659	-6.38904	-0.589412	-1.00867	-1.27673	-2.69741	-1.69418	-1.13793	-4.60894	-0.702346	-1.13793	-4.70821
exc_3	-8.04076	-5.72248	-1.38536	-3.37571	-1.19976	51.7758	142.427	-6.67997	-12.2848	-2.63765	-0.984332	-3.59927	-5.32058	-4.2559	-2.24454	-8.98102	-1.38536	-2.24454	-8.10235
exc_5	-5.49556	-3.9111	-0.946843	-2.30717	-0.81999	-5.0381	-13.3254	76.4769	142.899	16.5028	0.111006	-2.45997	-3.63642	-2.90875	-1.53406	-5.89149	-0.946843	-1.53406	-6.3472
exc_7	-4.7593	-3.38711	-0.81999	-1.49758	-0.710132	-4.36312	-11.5401	-3.70093	-6.11858	13.8114	23.4483	48.095	71.7897	57.0272	30.2852	121.177	-0.81999	-1.32854	-5.49684
exc_11	-3.67839	-2.61785	-0.633758	-1.54428	-0.548851	-3.3722	-8.80706	-3.05587	-5.76511	-1.20664	-0.910166	-1.64655	-2.43399	-1.94694	-1.02681	-4.15885	24.6125	39.8767	161.931

## Sheet: Astro
This paper ID	Astro_1	Astro_3	Astro_4	Astro_5	Astro_6-SEAAD	Astro_2
astro_0	10.7815	76.0472	-5.64755	-9.33112	-9.54223	-43.598
astro_6	-1.89561	-9.726	53.3891	72.0869	-5.10513	-15.5849
astro_3	-1.19552	-21.3956	-5.23303	-4.96268	38.6891	4.11776
astro_1	-3.48726	-26.2119	-6.32424	-8.54372	-9.56608	22.4729
astro_2	-2.81422	-23.4881	-5.5916	-7.41269	-6.86338	19.5184
astro_4	-3.01636	-7.99503	-1.64149	-2.15909	-2.66182	7.01876
astro_5	-3.9406	-13.327	-3.18328	-4.46574	-4.83431	11.858

## Sheet: Oligo
This paper ID	Oligo_4	Oligo_2	Oligo_2_1-SEAAD	Oligo_1	Oligo_3
oligo_0	35.715	-38.6694	-17.6193	-37.7064	7.75087
oligo_2	18.3698	-21.9699	-11.2849	-14.3984	-3.65903
oligo_4	11.2413	-15.9804	-0.344359	-8.41041	-1.01792
oligo_1	-46.0652	78.4205	32.9082	3.0167	-4.69299
oligo_3	-28.1394	-22.2544	-7.24423	113.161	-2.27866

## Sheet: OPC
This paper ID	OPC_1	OPC_2	OPC_2_1-SEAAD	OPC_2_2-SEAAD
opc_0	-4.39464	4.14682	2.13234	-12.6691
opc_1	-3.43751	-5.43505	-1.92512	18.6771
opc_2	-1.01973	1.25681	-1.73024	-2.95282
opc_3	67.0705	-4.95179	-0.777677	-1.90676

## Sheet: Micro
This paper ID	Micro-PVM_3-SEAAD	Micro-PVM_2	Micro-PVM_4-SEAAD	Micro-PVM_2_3-SEAAD	Micro-PVM_1	Micro-PVM_2_1-SEAAD
micro_0	8.90165	0.322536	-5.20773	-8.09082	3.40446	-0.146545
micro_1	-9.29874	8.27801	-4.88239	-9.47479	-4.90377	-1.96719
micro_2	-4.65952	-0.941653	16.9632	0.759901	-4.13938	-1.38064
micro_3	4.15401	-10.5019	-2.05844	23.0971	5.70424	3.84921
micro_6	2.94551	-1.08879	-0.836698	-2.38919	6.7572	-0.543824
micro_4	-2.60338	1.91978	-3.60528	0.0136266	-2.72278	0.542503
micro_5	2.87763	1.00801	-1.97732	-4.66269	0.557677	-0.438325

## Sheet: Micro_Mancuso
This paper ID	Homeostatic (HM)	Disease associated (DAM)	Transitioning CRM	Cytokines response 1 (CRM-1)	Cytokines response 2 (CRM-2)	Ribosomal response (RM)	Antigen-presenting response (HLA)	Interferon response (IRM)
micro_0	2	-3	-5	-3	-1	-2	2	2
micro_1	6	-8	-3	-2	-3	-2	-3	-4
micro_2	-12	20	10	8	7	-2	0	1
micro_3	6	-7	-4	-2	-3	-2	-5	-3
micro_4	-1	-3	3	1	1	-1	3	2
micro_5	-3	2	-4	-2	-2	16	3	3

## Sheet: Micro_Green
This paper ID	Mic.1	Mic.12	Mic.2	Mic.3	Mic.4	Mic.15	Mic.6	Mic.5	Mic.7	Mic.8	Mic.9	Mic.10	Mic.11	Mic.13	Mic.14	Mic.16	Macrophages	Monocytes
micro_0	3	13	11	-9	-8	-6	-4	0	1	-2	-4	-5	0	3	2	0	5	-1
micro_1	-2	-6	9	24	10	-6	-7	-3	-8	-5	-4	-5	-1	-4	-3	-2	-2	-1
micro_2	-3	-5	-11	-7	-1	24	12	-3	0	5	-4	-5	-3	-2	0	3	-2	-1
micro_3	0	-1	-1	-3	8	-6	-3	10	4	-3	-4	-4	3	2	1	1	-1	3
micro_4	2	-4	-9	-3	-5	-5	5	-3	7	12	-4	-3	-1	1	-1	-2	-1	-1
micro_5	-1	-1	-4	-3	-5	-3	-4	-1	-2	-6	30	34	0	0	0	0	0	1
micro_6	-1	5	-1	-2	-3	-2	8	-1	-3	-1	-1	-1	4	1	-1	1	3	0

## Sheet: Micro Gazestani
This paper ID	Macrophage_CD200R1	GPNMB_EYA2	HM_3	HM_0	LPL_CD83	HM_2	CRM_CCL3	HM_1	AIF1_NACA	GPNMB_NACA	IRM_IFIT2	Myeloid_CD300E	Prolif
micro_0	10.289	7.65371	5.63367	-6.72996	-2.65084	-4.48372	-3.5213	2.08854	-4.68422	2.94927	1.4793	-0.758358	2.22439
micro_1	-2.88999	-4.63312	4.34527	12.1158	-7.71632	-3.35484	-5.16328	3.3967	-5.8148	-3.69478	-0.0834666	-1.7479	-0.699912
micro_2	-6.35914	-3.44058	-3.95204	-3.7605	16.7934	12.7617	10.1669	-8.43219	-3.50826	-1.74106	-1.57714	-1.10238	-2.59048
micro_3	-2.40158	0.150421	-8.52612	5.82812	-1.90201	-6.49523	-2.05118	10.3337	-6.39048	-2.84116	-1.30598	3.48677	2.27902
micro_4	1.32908	-1.45164	2.56409	0.119575	-2.01617	6.26018	2.12847	-3.1362	-4.35837	-2.67783	1.97029	-0.557245	1.94451
micro_5	-2.63221	-1.99743	0.0846856	-9.25883	-3.14467	-5.91911	-1.48717	-6.8792	37.3136	11.0766	0.15846	0.706689	-4.91258
micro_6	3.72682	7.64597	-2.67875	-3.18912	-1.9185	2.2227	0.790262	-0.213776	-1.32192	-0.518353	-1.27843	1.58634	1.60322
