# Supplementary material for: Human microglial transitions at the Aβ–tau inflection point associate with divergent pathways to dementia and resilience
Source: Nat Med. 2026 Jun 4;32(6):2047–59. doi: 10.1038/s41591-026-04393-8 (PMC13278961; doi:10.1038/s41591-026-04393-8)
Supplement: Supplementary file 9 — Microglial subtype differential expression analysis [file 41591_2026_4393_MOESM9_ESM.xlsx]

## Sheet: microGeneral
genes	logFC	logCPM	F	PValue	FDR
TBXAS1	6.67576	6.89395	10847	1.87798e-207	6.28805e-203
CSF1R	7.33063	6.20173	8135.26	2.75827e-192	4.61776e-188
APBB1IP	7.91209	7.59555	8373.11	5.75062e-192	6.41827e-188
SYK	8.0599	6.03381	8047.59	2.05252e-191	1.71811e-187
RHBDF2	6.74111	5.91158	7678.96	2.94744e-189	1.97378e-185
CD86	8.39722	5.07719	7601.5	1.00192e-188	5.59123e-185
RBM47	6.59759	6.2819	7373.47	3.94692e-187	1.88792e-183
CYBB	7.44029	5.65626	7104.26	3.48663e-185	1.45928e-181
ATP8B4	6.18401	7.0463	7021.37	1.43201e-184	5.32755e-181
AL357522.1	7.63929	5.45457	6954.98	4.4922e-184	1.50412e-180
WDFY4	7.16494	5.46279	6846.24	2.99023e-183	9.10197e-180
AL392172.2	8.68065	5.2044	6807.34	1.01931e-182	2.84413e-179
PALD1	6.0055	6.44453	6642.67	1.12532e-181	2.89839e-178
PIK3AP1	6.97634	5.74793	6600.95	2.90449e-181	6.9465e-178
CSF3R	7.57895	4.7255	6526.15	9.42458e-181	2.10376e-177
FAM177B	8.48072	5.14138	6545.84	1.26966e-180	2.65701e-177
LPCAT2	5.91893	6.42159	6443.03	4.38928e-180	8.64508e-177
FGD2	7.93913	4.64971	6344.95	2.76399e-179	5.14149e-176
LNCAROD	8.00721	6.84006	6724.11	1.63815e-178	2.88685e-175
ITGAM	7.13264	4.2707	6226.8	2.63123e-178	4.40507e-175
TMEM156	6.76855	4.96957	6020.85	1.47716e-176	2.35522e-173
FLI1	7.0278	6.1539	6115.1	9.83298e-176	1.49654e-172
TFEC	7.41162	4.85069	5759.68	2.96701e-174	4.31932e-171
HCLS1	6.92917	4.9822	5742.26	4.26109e-174	5.94475e-171
IRF8	8.33085	4.09815	5737.58	4.69721e-174	6.29106e-171
DOCK8	7.5945	7.6878	6258.26	5.51022e-174	7.06722e-171
LAPTM5	6.86187	4.90902	5728.3	5.69886e-174	7.06722e-171
PIK3R5	7.39307	5.18885	5737.84	2.97664e-173	3.55953e-170
SRGAP2B	4.20821	6.61957	5642.54	3.45132e-173	3.98485e-170
RNASET2	5.08661	6.96502	5554.47	2.25494e-172	2.51674e-169
MS4A7	7.51803	3.81804	5522.39	4.49974e-172	4.86016e-169
ARHGAP25	6.3711	5.53048	5486.65	9.76025e-172	1.02126e-168
SLC2A5	7.17186	5.47133	5445.87	9.76832e-170	9.91129e-167
SRGAP2	4.12516	7.96536	5188.04	7.64567e-169	7.52941e-166
VAV1	6.46603	4.39557	5168.49	1.1976e-168	1.14569e-165
SLCO2B1	6.91916	6.86728	5555.86	1.49804e-168	1.3933e-165
MS4A6A	8.29291	5.13064	5373.55	2.53621e-168	2.29513e-165
FYB1	7.27481	7.08462	5607.14	3.38324e-168	2.98108e-165
ADAM28	7.40878	6.7646	5506.13	7.30126e-168	6.26841e-165
AL034397.3	8.19877	4.24053	5079.08	9.53016e-168	7.97746e-165
CD84	7.24352	3.92945	5018.2	3.99178e-167	3.25992e-164
HCK	6.15033	4.94839	5009.66	4.88663e-167	3.89569e-164
ITGAX	7.7572	4.07317	4932.58	3.07765e-166	2.39649e-163
LYN	5.84316	6.63027	5063.47	5.56351e-166	4.2337e-163
RGS10	6.77779	4.57959	4899.78	6.79151e-166	5.05334e-163
FCGR3A	7.69855	5.14813	5109.84	7.5756e-166	5.51421e-163
FAM149A	4.95657	5.93997	4875.81	1.21496e-165	8.65545e-163
RCSD1	6.42703	5.26738	4900.52	1.54621e-165	1.07858e-162
CMKLR1	7.18178	4.12379	4838.79	2.99887e-165	2.0492e-162
CLEC7A	8.17084	4.37377	4851.75	3.85638e-165	2.58247e-162
TGFBR1	4.90702	7.00883	4806.74	6.59195e-165	4.32781e-162
CSF2RA	6.28986	4.51315	4792.25	9.42708e-165	6.07013e-162
DENND3	5.27262	6.88208	4750.73	3.92921e-164	2.4823e-161
KCNK13	5.94002	5.24188	4733.94	4.01815e-164	2.49148e-161
VSIG4	7.9408	4.49568	4744.74	1.33381e-163	8.11999e-161
INPP5D	6.79327	6.67996	5066.44	1.96564e-163	1.17528e-160
RREB1	5.24281	6.08977	4637.71	4.56626e-163	2.68231e-160
C1QC	6.968	4.71662	4656.74	6.06307e-163	3.50017e-160
CTSC	5.1447	5.01432	4601.38	1.1573e-162	6.5678e-160
FCGR2A	7.24618	4.42161	4585.27	1.75226e-162	9.77848e-160
BLNK	6.45086	5.81189	4717.15	9.64835e-162	5.29599e-159
CD300A	7.64162	3.18353	4507.23	1.33183e-161	7.19252e-159
SH3TC1	6.97603	4.54774	4508.55	1.47516e-161	7.84011e-159
CYFIP1	3.49923	7.04399	4483.14	2.50778e-161	1.312e-158
CX3CR1	7.6921	5.13277	4690.51	1.29475e-160	6.66957e-158
ITGB2	6.45295	3.76908	4395.59	2.57116e-160	1.30439e-157
TLR1	5.80928	4.69578	4380.43	3.86485e-160	1.93144e-157
OTULINL	5.05924	4.89141	4295.94	3.83769e-159	1.88967e-156
LINC02232	5.83371	6.46553	4370.51	6.64428e-159	3.22421e-156
SP100	5.82631	5.92755	4436.81	1.21493e-158	5.81136e-156
SAMSN1	6.69392	5.84062	4562.57	1.3555e-158	6.39242e-156
IKZF1	7.55067	6.10971	4668.84	3.52665e-158	1.64004e-155
SCIN	7.911	5.38266	4556.86	5.04222e-158	2.31272e-155
LY86	6.74052	5.42518	4336.51	5.19119e-158	2.34887e-155
IRAK3	6.18385	5.50095	4316.78	9.978e-158	4.45458e-155
AC060234.3	8.02496	3.0023	4177.64	1.0272e-157	4.52551e-155
KYNU	6.57956	4.02877	4176.22	1.06907e-157	4.64879e-155
NCKAP1L	7.12598	4.98498	4321.13	3.26813e-157	1.40291e-154
LINC02712	8.00088	4.44401	4172.64	1.06327e-156	4.50653e-154
SRGAP2C	3.4641	6.53376	4079.23	1.69276e-156	7.08483e-154
TNFRSF1B	6.67547	4.75616	4135.39	5.1361e-156	2.12311e-153
CTSS	5.24515	4.80965	4007.1	1.37509e-155	5.6149e-153
SIRPB2	7.30072	2.61246	4005.11	1.45764e-155	5.88025e-153
LAT2	5.00628	4.70178	4000.85	1.65149e-155	6.58297e-153
PARVG	6.72135	3.36068	3874.09	7.19349e-154	2.83364e-151
IL10RA	6.2516	3.74457	3853.4	1.34657e-153	5.24271e-151
TLR5	6.04892	3.56479	3791.61	8.92789e-153	3.436e-150
LAIR1	5.86624	3.52077	3786.17	1.056e-152	4.01795e-150
PLEK	7.14627	3.87333	3741.95	4.16964e-152	1.56868e-149
MS4A4A	7.12961	3.72056	3703.75	1.38276e-151	5.14435e-149
CD74	6.37758	6.66487	4064.06	1.7476e-151	6.43022e-149
LILRB1	8.15808	2.75338	3684.16	2.56846e-151	9.3478e-149
AC012150.1	6.72847	4.18955	3683.01	2.66394e-151	9.59104e-149
ZNF710	3.36938	6.3517	3681.1	2.83006e-151	1.00807e-148
LINC01374	6.11268	5.97106	3887.22	5.22657e-151	1.84212e-148
BMP2K	3.79843	8.13533	3653.24	6.86797e-151	2.39542e-148
TAL1	7.64052	2.53755	3632.47	1.3356e-150	4.61029e-148
MGAT4A	3.50733	7.66768	3628.38	1.52323e-150	5.20432e-148
LINC01094	6.19532	5.34526	3655.56	7.1799e-150	2.42833e-147
TLR7	6.90253	2.57904	3545.26	2.26878e-149	7.59655e-147
AC106865.2	6.754	4.20034	3526.91	5.68576e-149	1.88492e-146
PTGS1	7.14603	2.62383	3465.26	3.23104e-148	1.06064e-145
LPAR5	6.12863	3.15537	3446.79	6.01548e-148	1.9555e-145
TRIM38	6.33708	3.35084	3402.39	2.71321e-147	8.73523e-145
FCGR1A	7.50565	3.32645	3400.72	2.87236e-147	9.15955e-145
MNDA	7.37049	2.8955	3398.58	3.09049e-147	9.76217e-145
IL17RA	4.07356	5.36948	3394.09	3.6023e-147	1.12725e-144
IPCEF1	4.81403	7.37363	3457.53	9.91482e-147	3.05463e-144
AL158832.1	8.00507	2.25928	3364.54	9.94399e-147	3.05463e-144
C1QB	6.62277	5.8604	3688.95	1.71609e-146	5.22361e-144
TRPM2	4.44067	5.81396	3344.19	2.00997e-146	6.06306e-144
MEF2A	2.98491	8.99971	3337.48	2.53723e-146	7.58517e-144
HLA-DRA	6.48376	4.98377	3544.85	2.65382e-146	7.86353e-144
ALOX5AP	6.36062	3.59253	3321.44	4.43597e-146	1.30289e-143
TLR2	7.2102	5.92955	3690.57	4.75608e-146	1.38476e-143
CYBA	6.249	4.00514	3302.82	8.513e-146	2.45725e-143
GPR34	5.52628	4.67653	3297.57	1.17809e-145	3.37145e-143
CD14	6.73447	4.34524	3364.98	4.03447e-145	1.1448e-142
LINC02742	7.24445	5.77753	3614.25	4.07623e-145	1.14693e-142
HLA-DRB1	6.35503	4.76517	3409.92	5.72507e-145	1.59744e-142
TREM2	7.33143	2.27688	3231.57	1.06422e-144	2.9449e-142
TGFBR2	5.68608	6.18693	3482.98	1.18259e-144	3.24564e-142
SIGLEC10	6.59751	2.93374	3202.83	2.99112e-144	8.14242e-142
KLHL6	6.15885	3.59234	3202.42	3.03511e-144	8.19553e-142
SLC11A1	7.13206	5.5015	3513.9	4.75049e-144	1.27248e-141
SOCS6	3.55926	6.26234	3185.12	5.67968e-144	1.50931e-141
RGS18	7.61227	2.44205	3174.82	8.25747e-144	2.17705e-141
HLA-DPA1	6.13118	3.81383	3150.87	1.98094e-143	5.18187e-141
TNFRSF10D	6.46412	2.73644	3149.29	2.09879e-143	5.44758e-141
LCP2	5.87648	4.69833	3195.25	2.5644e-143	6.6049e-141
STAB1	6.51221	3.04907	3131.7	4.00862e-143	1.02459e-140
C1QA	6.65645	4.4187	3263.38	4.61907e-143	1.17167e-140
ADORA3	7.60855	2.16576	3110.65	8.72963e-143	2.1977e-140
LINC01684	6.05658	4.20846	3116.65	1.261e-142	3.1509e-140
POU2F2	4.21179	5.29709	3077.41	3.01532e-142	7.47865e-140
S100Z	6.26463	4.01309	3071.98	3.69604e-142	9.09959e-140
SIGLEC8	7.39871	2.46987	3061.82	5.41441e-142	1.32329e-139
RUNX1	5.35442	7.75765	3308.76	5.83175e-142	1.41496e-139
LRMDA	5.06655	9.43318	3242.66	6.17013e-142	1.48629e-139
TLR6	6.51907	2.14001	3042.24	1.13413e-141	2.71244e-139
LILRB4	7.23365	2.48239	3022.4	2.41025e-141	5.72358e-139
TYROBP	6.44565	3.30424	2997.43	6.26295e-141	1.47678e-138
ST8SIA4	4.81533	6.12839	3050.34	6.88824e-141	1.61286e-138
PLXDC2	4.17899	10.1792	2971.55	1.69805e-140	3.94832e-138
C3	6.66754	6.2874	3302.26	1.92768e-140	4.45134e-138
C3AR1	6.21492	3.19657	2962.55	2.40715e-140	5.52045e-138
OLR1	7.57013	4.79354	3204.86	3.01313e-140	6.86317e-138
FCGR1B	7.19875	2.43033	2941.52	5.46024e-140	1.23531e-137
PLA2G4A	5.75831	5.29438	3084.55	9.25732e-140	2.08029e-137
SIGLEC9	7.08142	2.3321	2926.74	9.74022e-140	2.17421e-137
HLA-DMB	6.95995	3.3615	2903.25	2.45718e-139	5.44858e-137
SLA	5.60214	4.83913	3000.72	2.64339e-139	5.82294e-137
ADCY7	4.75961	4.69883	2892.4	3.77676e-139	8.26518e-137
LRRK1	4.02074	6.34352	2882.45	5.608e-139	1.2193e-136
AP000331.1	6.829	5.51393	3162.76	9.11896e-139	1.96987e-136
TMIGD3	6.00264	4.05483	2854.89	1.68795e-138	3.62292e-136
B4GALT1	4.00212	4.67787	2854.05	1.74586e-138	3.72335e-136
AL162414.1	6.3359	2.84437	2853.3	1.79905e-138	3.81251e-136
PTPRC	6.65484	7.17347	3197.24	1.91604e-138	4.03489e-136
LY96	5.40144	3.82172	2851.28	1.95163e-138	4.08414e-136
AC124014.1	7.91653	1.75361	2845.59	2.45362e-138	5.10276e-136
CCDC200	4.76565	4.79151	2833.42	4.00858e-138	8.28514e-136
SKAP2	4.1711	7.05226	2839.6	7.00397e-138	1.43874e-135
PIK3CG	6.21923	2.82469	2818.39	7.37297e-138	1.5053e-135
SORL1	3.15326	8.33532	2809.55	1.05667e-137	2.14428e-135
NCK2	3.53995	7.28188	2805.72	1.23515e-137	2.49135e-135
TMEM119	7.22042	2.0111	2799.09	1.61951e-137	3.24706e-135
CTSB	3.55451	6.78195	2793.35	2.04806e-137	4.08186e-135
LINC02798	4.3362	6.2643	2786.88	2.67038e-137	5.29068e-135
CYTH4	6.57299	3.56133	2784.92	2.89464e-137	5.70125e-135
FCGBP	6.87997	4.43164	2941.91	4.28591e-137	8.39212e-135
NFATC2	5.59128	6.07392	3014.32	4.61162e-137	8.97737e-135
PLCB2	5.56835	3.03982	2758.29	8.68505e-137	1.68093e-134
GAB3	5.74559	4.40637	2817.02	1.48086e-136	2.84964e-134
CCR1	7.06213	2.43393	2738.62	1.96854e-136	3.76643e-134
SPP1	5.48891	8.9357	2981.14	2.62165e-136	4.98754e-134
SAMD9L	5.93968	3.59942	2730.29	2.78824e-136	5.27449e-134
CHST11	3.67273	9.31385	2724.95	3.48598e-136	6.55736e-134
ABR	2.9633	7.83147	2717.36	4.79495e-136	8.96924e-134
COTL1	3.2723	5.51167	2712.3	5.93142e-136	1.10334e-133
LINC01268	6.57664	2.96394	2705.73	7.82279e-136	1.44713e-133
DAPP1	6.95668	2.15607	2703.31	8.66521e-136	1.59416e-133
PRAM1	5.45931	3.692	2699.56	1.015e-135	1.85712e-133
DISC1	3.97633	8.10409	2702.33	1.2873e-135	2.34253e-133
CD53	5.90369	5.02868	2848.84	1.70848e-135	3.09217e-133
NCF4	7.49767	1.06263	2664.18	4.57063e-135	8.22786e-133
MS4A14	7.93567	1.62571	2663.42	4.72228e-135	8.45541e-133
MSR1	5.80376	5.31681	2845.5	5.5812e-135	9.94017e-133
ARRB2	3.24677	5.09621	2656.09	6.4644e-135	1.14523e-132
MAML3	3.80045	8.02134	2646.29	9.85024e-135	1.73587e-132
LRMP	4.44227	5.19503	2627.73	2.19623e-134	3.85007e-132
LST1	6.72039	2.24276	2626.35	2.33092e-134	4.06491e-132
FAM49B	2.42718	8.57649	2608.4	5.08748e-134	8.82612e-132
GIMAP8	6.90585	2.3069	2600.46	7.19904e-134	1.2425e-131
ARHGDIB	5.88671	3.33011	2594.76	9.24099e-134	1.58675e-131
AIF1	6.51959	2.48108	2581	1.69135e-133	2.88937e-131
GPR65	7.07035	2.03545	2580.64	1.71846e-133	2.92078e-131
GRB2	2.84191	6.86714	2569.66	2.78929e-133	4.71685e-131
RPS6KA1	4.55035	4.18632	2556.93	4.90446e-133	8.25206e-131
AC112253.1	6.82183	3.31227	2553.54	5.70181e-133	9.54569e-131
HS3ST4	4.78733	7.15314	2677.98	6.31526e-133	1.05201e-130
SUSD3	6.9266	1.97816	2521.62	2.37736e-132	3.93378e-130
LINC01736	7.57026	1.5027	2521.55	2.38496e-132	3.93378e-130
LINC02391	5.68135	3.31618	2517.02	2.92501e-132	4.80089e-130
ARHGAP24	5.3683	8.9371	2750.72	3.21766e-132	5.25545e-130
DOCK11	3.33096	6.49645	2504.28	5.20085e-132	8.4534e-130
CXorf21	6.97959	1.77857	2495.34	7.801e-132	1.26184e-129
AC007336.1	6.11741	2.18401	2494.57	8.07904e-132	1.30053e-129
LINC01141	6.2799	4.19691	2543.96	9.52274e-132	1.5256e-129
IL13RA1	5.52484	5.37284	2673.18	1.18721e-131	1.89292e-129
FOLR2	7.3657	1.62913	2483.9	1.31286e-131	2.08334e-129
CD68	5.74984	2.71751	2477.32	1.77354e-131	2.8011e-129
TLR10	6.5603	2.92005	2475.71	1.90854e-131	3.00017e-129
MYO1F	3.90593	5.27965	2452.06	5.65908e-131	8.85435e-129
IGSF21	3.52546	7.17973	2449.01	6.51257e-131	1.01423e-128
HLA-DPB1	5.18962	4.19458	2467.09	6.79489e-131	1.0533e-128
TSPAN14	3.02159	5.97313	2418.12	2.7367e-130	4.22272e-128
AL138930.1	7.43805	1.43266	2408.67	4.26059e-130	6.54391e-128
ST6GAL1	4.61241	8.26279	2566.7	4.52307e-130	6.91534e-128
GCNT2	4.21521	4.87018	2399.62	6.51642e-130	9.91769e-128
BIN2	5.52363	3.45975	2391.44	9.5822e-130	1.45177e-127
CPVL	4.97874	6.19578	2560.71	1.39403e-129	2.09667e-127
ARHGAP45	5.56777	2.65869	2383.48	1.3964e-129	2.09667e-127
AC079015.1	6.83341	3.39532	2402.38	1.65358e-129	2.47173e-127
ZFP36L1	4.48779	7.22011	2511.11	2.75359e-129	4.0977e-127
AL157402.2	7.24635	2.1658	2368.2	2.88481e-129	4.27398e-127
AC079793.1	5.67438	6.75354	2596.2	5.6033e-129	8.26499e-127
VSIR	4.82543	5.26264	2437.22	5.97853e-129	8.77979e-127
LINC01091	5.192	4.18665	2353.02	7.39804e-129	1.0817e-126
SPTLC2	2.67701	7.32663	2338.82	1.17815e-128	1.71512e-126
IFNGR1	3.14704	6.58994	2337.26	1.27049e-128	1.84155e-126
ABI3	6.16767	2.50028	2329.6	1.8383e-128	2.6531e-126
SASH3	6.20049	1.94311	2328.82	1.90887e-128	2.74313e-126
REL	3.2324	5.18379	2322.95	2.5365e-128	3.62947e-126
CARD11	5.34206	4.2906	2369.66	3.41452e-128	4.86503e-126
CXCL16	4.66673	2.97899	2316.64	3.44621e-128	4.88938e-126
AKAP13	3.07729	7.66592	2312.5	4.21337e-128	5.95258e-126
MAP3K8	4.40296	4.57961	2301.2	7.31371e-128	1.02893e-125
FCER1G	5.91651	1.9416	2288.43	1.36732e-127	1.91556e-125
EDNRB-AS1	6.00175	3.39615	2286.05	1.53674e-127	2.14394e-125
FGF20	6.58361	1.60278	2277.38	2.35545e-127	3.27251e-125
CEACAM21	7.0378	1.77778	2271.47	3.15354e-127	4.36322e-125
ARHGAP22	3.70469	7.2156	2267.74	3.79384e-127	5.22753e-125
ARHGAP4	4.69535	3.24634	2267.47	3.84475e-127	5.27597e-125
CMTM7	4.20045	4.76621	2259.16	5.80623e-127	7.9351e-125
AC126177.3	5.2295	2.93285	2252.89	7.93426e-127	1.07993e-124
LINC01480	8.01244	1.43013	2251.11	8.66804e-127	1.17503e-124
HPGDS	6.24032	2.9812	2245.32	1.15752e-126	1.56279e-124
BTK	6.03497	2.15267	2242.41	1.33859e-126	1.8e-124
APOC2	6.17826	3.10373	2241.81	1.37951e-126	1.8476e-124
MERTK	4.00783	6.92347	2297.89	1.46316e-126	1.95184e-124
FGD3	4.76344	3.39198	2232.01	2.25488e-126	2.99604e-124
MILR1	5.44382	2.81036	2215.97	5.06083e-126	6.6977e-124
P2RY13	6.20835	3.56755	2238.51	5.64947e-126	7.4473e-124
BNC2	5.51606	6.93051	2436.29	6.16879e-126	8.09998e-124
AL163541.1	6.5814	7.46843	2452.02	1.56588e-125	2.04806e-123
ABCC4	4.55809	6.93671	2352.44	1.61074e-125	2.09854e-123
RASAL3	6.33199	1.93324	2179.59	3.23035e-125	4.19231e-123
RUBCNL	4.38406	5.24919	2215.52	4.03092e-125	5.2111e-123
CTSZ	4.29219	3.8209	2171.17	4.97945e-125	6.41257e-123
EPSTI1	5.01189	5.04894	2290.96	5.19325e-125	6.66228e-123
ANKRD22	7.85066	1.4747	2167.98	5.87086e-125	7.50282e-123
PTAFR	4.8984	3.86642	2159.91	8.90585e-125	1.13382e-122
RYR1	3.43996	5.55356	2149.85	1.50095e-124	1.90365e-122
SERPINA1	6.82843	1.62084	2143.67	2.07008e-124	2.61556e-122
MIR503HG	6.08737	2.43623	2142.1	2.24661e-124	2.82794e-122
KCNMB1	5.58602	4.265	2236.21	2.42067e-124	3.03563e-122
OPRM1	4.26514	6.85848	2233.13	2.5375e-124	3.17026e-122
LINC01375	7.07021	2.5655	2122	6.43354e-124	8.00796e-122
SYNDIG1	3.64016	7.84204	2129.94	8.77492e-124	1.08819e-121
RASGEF1C	4.5723	5.79571	2186.38	1.08576e-123	1.34149e-121
PREX1	2.79876	7.77819	2111.85	1.09844e-123	1.35218e-121
AOAH	4.84358	6.58225	2260.92	4.13638e-123	5.0732e-121
LINC02642	7.23498	2.49366	2074.26	8.1217e-123	9.92478e-121
DOCK4	2.75271	10.3035	2072.18	9.08193e-123	1.10578e-120
UNC93B1	4.75852	2.84962	2068.86	1.08601e-122	1.3175e-120
CCDC26	6.03608	6.58096	2291.59	1.13912e-122	1.37693e-120
SOAT1	2.81589	5.53221	2066.88	1.20761e-122	1.45448e-120
NABP1	4.03552	4.27007	2042.47	4.52636e-122	5.43212e-120
RGS1	8.35717	5.41271	2280.99	4.56511e-122	5.45906e-120
DEF6	4.78019	2.9313	2036.04	6.42379e-122	7.65437e-120
AC243960.1	7.09497	0.634987	2035.63	6.56852e-122	7.79907e-120
SMAP2	3.02977	7.05954	2023.37	1.28447e-121	1.51971e-119
FPR1	5.96513	2.72253	2023.15	1.30057e-121	1.53335e-119
SLC1A3	3.60525	9.79446	2030.89	1.65036e-121	1.93892e-119
PRKCD	4.84579	3.27131	2012.57	2.32704e-121	2.72434e-119
FCGRT	4.07034	4.19438	2010.18	2.65472e-121	3.09715e-119
CD58	4.12779	4.2221	2008.96	2.83989e-121	3.30167e-119
ADAP2	3.95817	4.77548	2007.25	3.11996e-121	3.61473e-119
AC025040.1	7.21961	2.91385	2007.71	5.07679e-121	5.86159e-119
WNT5A	4.12443	4.07576	1990.24	8.0175e-121	9.22508e-119
SLC4A7	2.83724	7.0741	1986.28	9.99354e-121	1.14594e-118
IRF5	6.03218	1.77703	1983.2	1.18694e-120	1.3564e-118
TMEM106A	4.13539	3.30608	1977.38	1.64332e-120	1.87154e-118
AC120193.1	5.0381	7.79601	2147.28	1.74229e-120	1.97753e-118
SRGN	6.66608	5.919	2194.14	2.1167e-120	2.39437e-118
CLEC9A	6.24148	1.82816	1971.54	2.27985e-120	2.57025e-118
PADI2	3.98233	6.271	2003.96	2.37849e-120	2.67244e-118
SFMBT2	3.50709	8.52827	1978.15	4.05851e-120	4.54486e-118
PIK3R6	5.54662	1.83408	1959.97	4.37278e-120	4.88046e-118
FOXN3	2.61176	8.87571	1944.17	1.07027e-119	1.19056e-117
NIBAN1	5.66016	5.30809	2110.34	1.88066e-119	2.08511e-117
AXL	3.90684	4.45813	1925.58	3.09252e-119	3.41739e-117
TNFSF10	6.09827	1.76278	1922.52	3.68506e-119	4.05878e-117
TMC8	5.15948	3.21354	1922.15	3.76561e-119	4.1339e-117
TG	5.13108	4.54622	2011.43	4.87199e-119	5.331e-117
IL4R	5.66035	4.89674	2063.69	5.60565e-119	6.11381e-117
AC131944.1	7.47517	7.4384	2129.8	8.10235e-119	8.80815e-117
CARD8	2.80305	5.27957	1903.15	1.12657e-118	1.22074e-116
FOXP2	4.3175	7.24049	2018.7	1.88407e-118	2.03497e-116
BHLHE41	3.53307	6.15882	1892.72	2.73223e-118	2.94158e-116
TNFAIP8	4.502	4.15019	1886.11	3.03395e-118	3.25595e-116
C20orf197	6.19856	1.18083	1885.76	3.09774e-118	3.31379e-116
SUSD6	3.02235	6.75759	1882.74	3.69414e-118	3.9392e-116
HMOX1	5.36817	2.72247	1880.48	4.21804e-118	4.48357e-116
MSN	3.31399	5.46807	1877.72	4.95672e-118	5.25209e-116
DLEU7	4.89519	7.52974	2026.89	9.69011e-118	1.02351e-115
LRCH1	2.82962	7.235	1855.79	1.80455e-117	1.90005e-115
RIN3	4.41979	6.26749	1982.82	1.85864e-117	1.95088e-115
PDGFB	5.06094	4.12851	1887.13	1.91076e-117	1.99931e-115
AC006230.1	4.38803	4.12977	1839.45	4.76841e-117	4.97385e-115
CD163	7.20178	4.57256	2017.24	5.51987e-117	5.73981e-115
CD33	6.63618	0.997903	1834.74	6.31881e-117	6.55024e-115
EPB41L2	2.68484	8.77623	1834.09	6.57002e-117	6.78963e-115
NPL	3.32489	6.64533	1823.99	1.20422e-116	1.24064e-114
CIITA	4.86924	5.12381	1923.88	1.22208e-116	1.25518e-114
USP6NL	2.94336	6.42095	1818.8	1.64626e-116	1.68568e-114
TBC1D14	2.80331	6.64363	1817.49	1.78089e-116	1.81797e-114
HPSE	5.67542	2.44955	1815.19	2.04622e-116	2.08248e-114
CYTL1	6.33884	1.72168	1811.34	2.58304e-116	2.62084e-114
AP1B1	2.70597	5.7298	1807.06	3.34682e-116	3.38555e-114
AL135960.1	7.67531	0.188932	1804.93	3.80826e-116	3.84072e-114
HLA-DOA	6.46349	0.943587	1796.73	6.27139e-116	6.30585e-114
CASP1	6.40682	1.62255	1791.98	8.38027e-116	8.40109e-114
XACT	5.09073	5.069	1905.93	8.64502e-116	8.64064e-114
AC025569.1	4.50828	4.71646	1817.33	1.14027e-115	1.1363e-113
MORC1	6.17922	1.74589	1782.55	1.49295e-115	1.48334e-113
ELMO1	2.68871	9.58908	1782.35	1.51121e-115	1.49704e-113
SYT6	4.93498	3.4986	1774.29	2.47976e-115	2.44925e-113
ITPRIPL2	3.76016	4.3175	1770.62	3.10975e-115	3.06246e-113
AC010149.1	6.07011	2.01864	1767.68	3.72983e-115	3.66235e-113
STK32B	3.42954	5.90291	1757.82	6.87e-115	6.72597e-113
KCTD12	4.36994	5.33065	1838.74	7.30572e-115	7.13171e-113
MKNK1	2.82231	6.2096	1746.49	1.39207e-114	1.35496e-112
IFI30	5.50975	1.5488	1738.94	2.23338e-114	2.16754e-112
AL392172.1	3.39993	4.89453	1730.95	3.68859e-114	3.56951e-112
MYOF	5.09348	5.16876	1860.42	4.14386e-114	3.99853e-112
FGD4	3.06206	7.97572	1715.08	1.00609e-113	9.68016e-112
BROX	2.7433	5.93362	1711.85	1.23545e-113	1.18529e-111
RNASE6	6.15272	0.848614	1706.81	1.7021e-113	1.62832e-111
BST2	5.00418	3.29232	1706.74	1.71021e-113	1.63142e-111
PSTPIP2	4.61449	3.51524	1706.22	1.76805e-113	1.68181e-111
RB1	2.12657	7.67273	1705.44	1.85757e-113	1.76195e-111
ALPK1	5.23038	5.77754	1839.2	5.56899e-113	5.26741e-111
ALOX5	5.38731	5.29079	1832.42	6.86673e-113	6.47658e-111
APOC1	5.28915	2.42856	1684.44	7.14278e-113	6.71803e-111
KLHL6-AS1	6.73194	1.45608	1683.46	7.6103e-113	7.1377e-111
SLC1A5	5.23731	2.69127	1681.66	8.54718e-113	7.994e-111
TBC1D9	2.68278	5.93324	1668.39	2.01959e-112	1.88362e-110
RGS19	4.98981	2.23293	1667	2.21119e-112	2.05659e-110
LYL1	6.14162	1.2178	1657.63	4.07284e-112	3.77759e-110
MRC1	5.25004	3.94064	1720.83	7.82083e-112	7.23383e-110
CPED1	5.06887	6.43245	1794.03	1.06535e-111	9.82676e-110
ELMO1-AS1	3.98058	6.04957	1688.89	1.12968e-111	1.03915e-109
SH3KBP1	2.37619	7.50203	1639.3	1.35886e-111	1.24654e-109
GIMAP4	5.85782	2.00172	1638.62	1.42096e-111	1.29995e-109
DOCK2	4.40636	7.26835	1761.55	2.1161e-111	1.93061e-109
SSH1	2.17968	6.42656	1631.24	2.31535e-111	2.10665e-109
PARP4	2.65986	5.36523	1627.83	2.90267e-111	2.63388e-109
AC010378.2	7.92137	0.692168	2000.34	3.01025e-111	2.72412e-109
ZC3HAV1	3.44366	5.32428	1621.32	4.84319e-111	4.37101e-109
ANOS1	3.74052	6.06954	1648.54	5.03948e-111	4.53593e-109
CASP4	5.24464	2.65794	1615.24	6.71808e-111	6.0306e-109
PPARD	2.68781	6.20003	1599.14	1.98175e-110	1.7742e-108
GNB4	2.89863	6.14796	1591.8	3.25437e-110	2.90576e-108
SELPLG	5.83334	2.88645	1609.96	5.04347e-110	4.49123e-108
VASH1	2.97512	5.11415	1579.12	7.70308e-110	6.84144e-108
EBI3	6.30721	2.00791	1578.83	7.86081e-110	6.96305e-108
CDC42BPA	-3.63643	9.0846	1576.09	9.4751e-110	8.37084e-108
PIK3CD	3.42269	4.7602	1572.37	1.22169e-109	1.07647e-107
LPAR6	3.8359	6.75307	1664.57	1.28088e-109	1.12566e-107
PELI1	2.992	6.64519	1566.62	1.81297e-109	1.58911e-107
DHRS3	3.54466	4.71537	1564.27	2.12933e-109	1.86152e-107
AP000439.2	7.11414	0.0248482	1562.73	2.36736e-109	2.06423e-107
CERNA2	8.66416	3.49457	1692.83	2.71278e-109	2.35928e-107
AC069549.1	4.52734	4.75538	1615.79	4.50999e-109	3.91212e-107
SSH2	2.20682	8.95826	1551.64	5.0916e-109	4.40522e-107
AL139340.1	7.35836	2.97659	1917.02	6.50756e-109	5.61579e-107
AC013437.1	6.78255	0.226571	1540.81	1.08039e-108	9.29941e-107
LINC02611	5.34304	1.85767	1539.99	1.14354e-108	9.81774e-107
FGL2	4.70818	3.31705	1538.35	1.28245e-108	1.09822e-106
PLD4	6.04091	1.7922	1536.35	1.47389e-108	1.25893e-106
TBC1D22A	2.11769	7.86601	1535.34	1.5823e-108	1.34809e-106
AL136171.2	4.37866	6.28602	1644.62	1.59123e-108	1.35226e-106
LILRA2	7.36567	1.33855	1874.62	1.66587e-108	1.41211e-106
SLC15A3	5.6031	1.1639	1534.37	1.69336e-108	1.43179e-106
SLC7A7	4.33904	3.38774	1532.86	1.88175e-108	1.58707e-106
NCF1	5.67469	1.34962	1529.77	2.33665e-108	1.96578e-106
TGIF2	4.49864	2.64237	1522.06	4.01504e-108	3.36931e-106
AC044781.1	4.78592	6.17534	1643.07	4.60504e-108	3.85476e-106
IL1B	7.71489	1.69662	1528.01	4.75906e-108	3.97376e-106
AC004687.1	6.09985	1.01481	1515.9	6.20099e-108	5.16487e-106
JAK3	4.56788	3.53056	1506.61	1.19706e-107	9.94566e-106
PCED1B-AS1	5.46247	2.2952	1505.16	1.32695e-107	1.09976e-105
DIAPH2	2.76151	8.11577	1504.89	1.35325e-107	1.11879e-105
ETS2	3.24452	5.5607	1501.86	1.67788e-107	1.38376e-105
TM6SF1	3.15464	4.98249	1501.23	1.75566e-107	1.44435e-105
SIGLEC11	7.06385	1.12483	1827.15	1.99749e-107	1.63927e-105
MX2	4.98039	2.41091	1498.53	2.12851e-107	1.74252e-105
CEBPA	5.08507	1.95077	1494.71	2.79497e-107	2.28254e-105
RAP1A	1.99111	7.50815	1491.55	3.50566e-107	2.85596e-105
FMNL1	3.8352	4.09543	1486.57	5.01043e-107	4.07195e-105
MACORIS	5.32702	2.97623	1479.85	8.12838e-107	6.58989e-105
HMGA1P4	4.33866	2.61898	1475.48	1.11377e-106	9.00779e-105
PLA2G7	4.49575	3.38512	1472.42	1.39022e-106	1.12165e-104
GLDN	3.73599	7.07334	1528.6	1.39803e-106	1.12525e-104
ARHGAP27	3.83839	3.39694	1468.04	1.91054e-106	1.53407e-104
ANKRD44	2.43118	8.01294	1466.52	2.1324e-106	1.70811e-104
TRIM22	4.26171	4.89267	1526.9	2.43234e-106	1.94372e-104
LGALS9	4.82863	3.27098	1473.11	2.43958e-106	1.94487e-104
HLA-DRB5	6.76487	3.01765	1541.09	2.58778e-106	2.05811e-104
DISP1	2.9752	6.86225	1461.26	3.34038e-106	2.65038e-104
TMEM176B	4.5005	3.12036	1459.49	3.55873e-106	2.81199e-104
CD4	4.9819	3.64935	1503.52	3.56086e-106	2.81199e-104
AL161725.1	4.42557	2.9735	1450.29	6.97837e-106	5.4978e-104
CAPG	4.83461	1.9394	1449.15	7.58518e-106	5.96185e-104
HAMP	6.87672	4.52559	1581.73	7.92555e-106	6.21478e-104
RAB31	2.63343	7.37413	1448.03	8.23718e-106	6.44406e-104
MMRN1	6.1142	1.82456	1447.78	8.38798e-106	6.54673e-104
RHOH	5.0193	2.4103	1438.71	1.63638e-105	1.2742e-103
CLECL1	7.23012	1.11322	1438.16	1.70413e-105	1.32388e-103
SYTL3	4.26196	4.38083	1478.32	1.80983e-105	1.40274e-103
TTC7A	2.44976	6.59006	1435.98	2.00287e-105	1.54878e-103
SH3RF3	3.34697	8.29568	1483.88	2.01773e-105	1.55667e-103
Z83844.2	4.68104	3.12563	1427.34	3.80297e-105	2.92724e-103
PIK3CD-AS2	5.10519	1.62165	1425.59	4.33115e-105	3.32614e-103
HOTAIRM1	6.84871	0.168362	1424.8	4.59224e-105	3.51858e-103
ARHGAP15	4.81938	7.39219	1552.44	5.37646e-105	4.11004e-103
SERPINB9	3.8166	5.85639	1484.23	5.48444e-105	4.18304e-103
MANBA	2.23948	6.55071	1420.15	6.49572e-105	4.9431e-103
RNF144B	4.40507	5.35152	1506.54	6.7932e-105	5.15775e-103
AC012368.1	4.3576	3.53341	1419.16	6.99805e-105	5.30126e-103
LRRC25	6.12098	0.128549	1416.37	8.62181e-105	6.51657e-103
SH3BP2	3.54684	3.88446	1413.62	1.05892e-104	7.98553e-103
FAM102B	2.46057	5.61359	1409.04	1.49454e-104	1.12453e-102
AL731574.1	6.17559	3.09661	1464.33	1.76977e-104	1.32864e-102
TMCC3	2.9961	5.78466	1405.59	1.93741e-104	1.45124e-102
HAVCR2	3.13577	5.60632	1399.5	3.06732e-104	2.29248e-102
SLC17A9	5.7507	0.936198	1399.21	3.1353e-104	2.33807e-102
THEMIS2	4.30373	3.00498	1396.37	3.88944e-104	2.894e-102
CD93	6.11731	1.7075	1392.4	5.25392e-104	3.9006e-102
PAG1	2.63472	7.32573	1392.19	5.33851e-104	3.95463e-102
APMAP	2.39282	5.3734	1391.91	5.45541e-104	4.03231e-102
RNASEH2B-AS1	5.44482	4.73123	1491.58	6.62257e-104	4.88422e-102
RAPGEF1	2.40565	7.22672	1379.41	1.41512e-103	1.04137e-101
FYN	-4.40485	8.57265	1375.31	1.93753e-103	1.42268e-101
TCIRG1	5.04574	1.2938	1374.29	2.09597e-103	1.53436e-101
ITGAL	4.41281	2.83463	1374.27	2.09879e-103	1.53436e-101
S100A11	4.92603	2.42043	1373.32	2.25849e-103	1.64752e-101
SKIL	2.38731	5.99577	1371.61	2.57485e-103	1.87421e-101
SUCLG2	2.6334	6.58396	1368.35	3.30962e-103	2.40382e-101
WASF2	1.9882	6.75976	1367.57	3.51452e-103	2.54711e-101
GRID1	-3.80844	8.84075	1366.44	3.83499e-103	2.77337e-101
ANKS1A	2.03439	7.68856	1364.7	4.38533e-103	3.16453e-101
TLR3	5.08448	1.54653	1363.98	4.63827e-103	3.33985e-101
C12orf75	4.01606	4.03407	1370.86	5.79604e-103	4.16457e-101
RNF166	2.89907	3.63804	1358.81	6.92269e-103	4.96344e-101
DDX60L	3.42707	4.71042	1357.51	7.65404e-103	5.47607e-101
TBC1D2B	2.34193	5.73817	1355.33	9.06754e-103	6.47353e-101
PARP14	3.7777	5.67848	1422.86	1.15519e-102	8.22966e-101
AC087672.2	5.47891	1.91066	1349.45	1.43362e-102	1.01915e-100
ARL11	5.68357	0.487428	1347.98	1.60812e-102	1.14077e-100
LCP1	4.45627	4.33322	1402.76	1.70557e-102	1.20735e-100
RASSF8	2.56294	7.46031	1341.4	2.68986e-102	1.9001e-100
TMEM51	3.52693	4.66796	1338.32	3.42469e-102	2.41408e-100
ZNF217	3.48412	3.72568	1335	4.44788e-102	3.12875e-100
HLA-E	4.54847	4.87375	1414.94	4.69004e-102	3.29217e-100
NLRP3	5.05161	2.59488	1333.21	5.12081e-102	3.58703e-100
ACSM5	4.83535	2.20039	1332.41	5.45573e-102	3.81366e-100
CTNND2	-3.75087	10.5279	1329.76	6.72344e-102	4.69002e-100
ACSL1	3.47105	6.42669	1381.72	7.44852e-102	5.185e-100
SOBP	-3.85491	7.88044	1325.88	9.1377e-102	6.34767e-100
MGST2	2.71052	5.19284	1323.3	1.1212e-101	7.77247e-100
CNPY3	2.89281	4.06241	1313.97	2.35406e-101	1.62854e-99
GAL3ST4	4.48283	2.46505	1312.97	2.54902e-101	1.75977e-99
ARHGAP26	2.61684	9.28128	1312.47	2.6541e-101	1.828e-99
ADGRE2	4.4109	4.02657	1334.72	2.65878e-101	1.828e-99
NHSL1	3.38321	7.59489	1350.95	4.76681e-101	3.27064e-99
DAGLB	2.42082	4.86928	1304.55	5.00374e-101	3.42618e-99
LINC02057	5.31952	3.01833	1318.29	5.1928e-101	3.54838e-99
TRIM9	-3.2338	8.72301	1303.98	5.23805e-101	3.57201e-99
AC008680.1	7.60675	0.0279391	1565.86	5.34987e-101	3.64084e-99
DENND1C	5.01135	1.219	1300.02	7.20042e-101	4.8903e-99
ARPC1B	3.20082	4.32821	1297.23	9.01483e-101	6.11019e-99
AC023510.1	5.3109	2.59158	1295.66	1.0236e-100	6.92385e-99
IFI44L	5.9449	4.57519	1400.31	1.35776e-100	9.16572e-99
CD37	4.71682	2.23461	1287.6	1.96464e-100	1.32358e-98
DHRS9	6.06144	1.33086	1286.2	2.20131e-100	1.48005e-98
GIMAP1	5.61341	1.18261	1285.33	2.36224e-100	1.58507e-98
STK10	2.82525	4.95013	1284.2	2.59044e-100	1.73472e-98
VOPP1	2.07595	6.58835	1273.3	6.30375e-100	4.21294e-98
SRGAP1	2.47429	7.77221	1271.23	7.46943e-100	4.98205e-98
AL139351.3	6.14104	2.04036	1280.78	8.12201e-100	5.40654e-98
STK39	-3.52761	7.4915	1269.19	8.82721e-100	5.86432e-98
AC116667.1	5.20232	1.24877	1266.13	1.13585e-99	7.53103e-98
PRKCH	3.81318	5.70296	1335.16	1.22994e-99	8.13876e-98
CORO1A	3.82203	3.10009	1265	1.24681e-99	8.2341e-98
LOXL3	3.08024	3.9599	1257.98	2.22494e-99	1.46649e-97
GPRIN3	3.34235	5.79593	1288.16	2.49533e-99	1.64147e-97
RASSF2	2.68148	5.8453	1251.56	3.79023e-99	2.4884e-97
LINC00461	-3.63235	7.78829	1249.23	4.59838e-99	3.01306e-97
ITPR2	2.80484	9.19199	1250.89	4.98807e-99	3.26203e-97
MR1	3.32319	3.08074	1246.27	5.88435e-99	3.84066e-97
PAQR3	2.40766	6.55787	1245.61	6.21702e-99	4.04989e-97
NCF4-AS1	7.18143	0.276134	1486.23	7.51786e-99	4.88778e-97
AC008760.2	6.30762	0.353143	1241.74	8.58857e-99	5.57309e-97
TNFRSF13C	6.06894	1.00119	1239.34	1.04997e-98	6.80005e-97
MTHFD1L	2.64562	7.31087	1238.46	1.13097e-98	7.31048e-97
HLA-DQA1	6.60232	2.27514	1275.07	1.17321e-98	7.56887e-97
ELF1	2.28396	6.83649	1237.93	1.18195e-98	7.61064e-97
SIGLEC7	6.33287	0.330197	1237.29	1.24765e-98	8.01824e-97
NFAM1	4.2724	1.91707	1236.97	1.28134e-98	8.219e-97
GNA15	4.72108	1.4009	1234.61	1.56256e-98	1.00037e-96
UCP2	4.88689	1.44829	1233.18	1.76239e-98	1.12615e-96
CYTIP	5.16248	2.20852	1231.51	2.02707e-98	1.29281e-96
PHACTR3	-3.76886	8.56545	1229.2	2.46302e-98	1.56786e-96
MIS18BP1	3.11362	5.43698	1236.04	2.77423e-98	1.76261e-96
TYMP	3.9356	3.68366	1225.41	3.39278e-98	2.15152e-96
MLXIPL	3.41028	4.52222	1221.73	4.63251e-98	2.93214e-96
NTM	-4.08355	10.3404	1216.52	7.21553e-98	4.55845e-96
AL121999.1	6.96756	1.07241	1214.25	8.74804e-98	5.51621e-96
COLGALT1	2.67934	4.46713	1211.63	1.09379e-97	6.88408e-96
GIMAP5	5.49301	0.916587	1210.86	1.16853e-97	7.34071e-96
KCNJ5	5.05144	1.97847	1206.84	1.6482e-97	1.03346e-95
P2RY6	5.6059	1.97832	1206.32	1.72292e-97	1.07829e-95
TREML1	7.49666	1.14516	1435.58	1.9721e-97	1.23193e-95
NALCN	-3.56906	8.21408	1200.4	2.86448e-97	1.78606e-95
ENTPD1	3.6929	6.40262	1276.28	2.8881e-97	1.79744e-95
MEF2C	2.07169	9.31169	1194.25	4.86984e-97	3.02517e-95
OLFML3	5.34478	1.17428	1193.97	4.98768e-97	3.09264e-95
FCGR2B	6.60448	-0.109763	1193.72	5.09391e-97	3.15267e-95
CASP10	4.41383	2.52983	1192.4	5.71072e-97	3.5279e-95
TMEM173	4.86273	1.7558	1191.32	6.27325e-97	3.86828e-95
NLRP1	4.24216	3.29961	1193.23	6.56736e-97	4.04218e-95
PECAM1	4.08212	4.20769	1214.77	6.65417e-97	4.0881e-95
RCBTB2	2.83821	4.8137	1190.25	6.88146e-97	4.22e-95
AC008691.1	4.92651	5.56862	1284.36	6.9172e-97	4.23416e-95
SINHCAF	4.42796	2.49551	1187.81	8.4986e-97	5.19268e-95
SPATA13	2.29614	7.09097	1187.29	8.89509e-97	5.42503e-95
NFIB	-4.18398	8.85386	1181.68	1.449e-96	8.82122e-95
HLA-DQB1	6.10536	2.95278	1233.45	1.97408e-96	1.1996e-94
TMEM163	4.45917	7.14683	1267.96	2.14438e-96	1.30073e-94
AF127936.1	7.18477	1.01396	1397.71	2.42594e-96	1.46885e-94
HHEX	5.75991	0.524034	1174.49	2.71645e-96	1.64179e-94
SCD5	-3.21153	8.77062	1173.61	2.93345e-96	1.76974e-94
JAKMIP2	-3.49264	7.77206	1173.36	2.99838e-96	1.80566e-94
ACPP	5.57001	2.36276	1171.33	4.12566e-96	2.48007e-94
ATM	1.88405	7.85649	1169.47	4.21849e-96	2.53132e-94
PACSIN2	2.08509	6.38537	1167.24	5.13415e-96	3.07525e-94
GIMAP2	4.89038	1.45775	1165.06	6.21874e-96	3.71825e-94
STX7	1.84994	7.07451	1163.03	7.44154e-96	4.44145e-94
RNF135	3.3217	2.98248	1162.44	7.84024e-96	4.67108e-94
RTTN	2.33298	6.73619	1161.76	8.32641e-96	4.95192e-94
FAM198B-AS1	4.21439	5.73895	1230.46	8.44641e-96	5.01438e-94
RNF149	2.06728	6.96432	1161.16	8.78156e-96	5.20412e-94
RAB20	4.13786	3.38751	1160.1	9.64292e-96	5.70449e-94
XAF1	3.97605	4.04189	1170.74	1.039e-95	6.13561e-94
ZFHX3	2.34197	8.15377	1159.18	1.04575e-95	6.16461e-94
CLEC2B	5.46893	2.27601	1160.53	1.09708e-95	6.45583e-94
AC008619.1	5.98901	0.668064	1157.59	1.20377e-95	7.07118e-94
ADPGK	2.16281	5.14947	1152.73	1.8538e-95	1.08705e-93
FP700111.1	4.1201	3.04651	1151.97	1.98422e-95	1.16149e-93
ADGRG5	5.11017	1.34665	1150.33	2.29534e-95	1.34127e-93
GAS6	2.55461	5.22881	1145.71	3.46741e-95	2.02264e-93
SIPA1	4.22118	2.29003	1145.61	3.49897e-95	2.0375e-93
MAFB	3.80463	3.97403	1139.81	5.88485e-95	3.42088e-93
GMIP	4.31097	1.97721	1138.85	6.41516e-95	3.72268e-93
AC011257.1	8.60057	2.28899	1428.92	6.66937e-95	3.86351e-93
SPN	4.72869	1.2851	1137.32	7.36049e-95	4.2565e-93
AL590764.1	4.80346	1.33693	1131.36	1.25913e-94	7.26888e-93
CD163L1	4.63944	3.43525	1138.69	1.29146e-94	7.44268e-93
H2AFY	1.7373	6.56499	1129.48	1.49259e-94	8.58703e-93
CMTM6	2.52486	4.96833	1125.33	2.17328e-94	1.24817e-92
ZFP36L2	3.62816	6.14605	1191.05	2.38566e-94	1.36779e-92
HCST	5.30839	0.776597	1124.27	2.39337e-94	1.36987e-92
P2RY12	4.15574	6.64866	1201.42	2.76364e-94	1.57909e-92
MFNG	5.99912	0.913699	1122.46	2.82246e-94	1.60996e-92
PARP9	3.22834	4.83661	1125.6	3.03645e-94	1.72907e-92
TMEM273	4.45766	3.58491	1120.47	3.38092e-94	1.92196e-92
FAM78A	4.30014	2.52774	1120.09	3.50026e-94	1.98643e-92
C22orf34	4.35017	4.1339	1159.95	3.57904e-94	2.0277e-92
FMNL3	2.96297	6.54531	1143.3	4.4362e-94	2.50908e-92
TBC1D16	2.72765	5.00582	1113.22	6.55727e-94	3.70248e-92
LDLRAD4	2.48654	8.92262	1112.67	6.89169e-94	3.88475e-92
ARHGEF6	2.23416	6.08086	1109.54	9.18393e-94	5.16816e-92
CGAS	3.56115	2.93713	1102.66	1.73012e-93	9.71973e-92
MFSD1	2.07409	5.67967	1099.17	2.38765e-93	1.33912e-91
CAB39	1.76584	6.98919	1098.31	2.58608e-93	1.44799e-91
SPTBN1	-3.1094	8.43424	1094.57	3.65824e-93	2.04489e-91
SKI	1.93471	6.508	1094.23	3.77499e-93	2.10664e-91
DOK3	4.50115	2.17214	1088.95	6.16857e-93	3.43664e-91
SH2B3	2.76125	4.98851	1088.31	6.54564e-93	3.64066e-91
TMEM255B	4.14232	2.31676	1087.63	6.97552e-93	3.87227e-91
ARHGAP31	2.53475	6.8103	1087.62	6.98518e-93	3.87227e-91
LSAMP	-3.8128	11.6687	1085.84	8.24434e-93	4.56273e-91
GIMAP6	5.94343	0.0595936	1084.42	9.4157e-93	5.20241e-91
APBB2	-3.32015	8.67754	1079.09	1.55219e-92	8.5621e-91
ZNF827	-3.72353	6.90399	1077.68	1.7711e-92	9.75358e-91
RAD51B	2.12338	8.01836	1077.32	1.83321e-92	1.0079e-90
AC002480.2	4.69467	1.86318	1073.93	2.52069e-92	1.38361e-90
SH3BP1	3.80439	2.58651	1072.07	3.00475e-92	1.64661e-90
ADGRG1	3.11705	6.56331	1104.49	3.126e-92	1.71026e-90
IL1A	6.17652	0.502157	1071.42	3.1958e-92	1.7456e-90
CASP5	6.46848	0.0739316	1071.04	3.3109e-92	1.80552e-90
CCR5AS	5.81429	0.435969	1068.98	4.02554e-92	2.19166e-90
AC016292.1	5.26565	1.16365	1066.9	4.90168e-92	2.66433e-90
TNFRSF10B	3.28547	3.78044	1065.6	5.54312e-92	3.00811e-90
ETV6	2.63069	8.13124	1071.9	6.1672e-92	3.34137e-90
CLEC1A	5.47941	0.920914	1063.54	6.74051e-92	3.64608e-90
AC092652.1	4.53251	3.46414	1087.11	7.12489e-92	3.84779e-90
ITGB2-AS1	5.66434	1.26237	1061.98	7.81998e-92	4.21636e-90
TNFRSF11A	4.21933	2.56863	1060.62	8.90034e-92	4.79116e-90
DLEU1	2.92379	8.43301	1087.67	1.17596e-91	6.32016e-90
C1orf162	3.69284	2.97989	1054.42	1.60832e-91	8.63001e-90
CD69	6.66466	2.02492	1090.89	1.74664e-91	9.35723e-90
NCF2	5.07657	2.24533	1052.34	1.96253e-91	1.0497e-89
TNS3	3.54815	7.15559	1114.62	2.02986e-91	1.08398e-89
WIPF1	2.26162	6.86807	1051.5	2.12736e-91	1.13424e-89
ABLIM1	-3.39267	8.63511	1049.22	2.64655e-91	1.40882e-89
SMIM35	5.67718	2.14943	1063.81	2.76197e-91	1.46792e-89
AC024084.1	5.71561	1.47897	1046.81	3.33614e-91	1.77027e-89
KIF1B	-2.12982	8.84833	1046.49	3.44298e-91	1.82245e-89
SLC9A9	2.23753	8.75928	1046.48	3.44536e-91	1.82245e-89
AC133065.1	5.03228	2.45555	1046.11	3.57031e-91	1.88556e-89
CBL	1.78914	6.27844	1044.7	4.09165e-91	2.15749e-89
NCAM1	-3.54656	9.74348	1044.14	4.31826e-91	2.2734e-89
SGIP1	-4.04308	8.61137	1043.65	4.52523e-91	2.37862e-89
FLVCR2	5.24255	3.19104	1083.47	5.93779e-91	3.11622e-89
ABHD15-AS1	3.23464	7.16602	1090.96	6.64902e-91	3.48402e-89
FAM111A	3.35208	2.97106	1038.85	7.19793e-91	3.76575e-89
PTPRE	2.4926	8.05919	1038.62	7.35947e-91	3.84426e-89
LHFPL2	3.73658	7.52475	1110.56	8.00157e-91	4.17316e-89
ARNT2	-3.81628	8.13565	1033.74	1.18193e-90	6.15468e-89
AGAP1	-2.46627	9.80815	1031.45	1.47695e-90	7.67899e-89
LMO2	3.97291	4.3509	1073.7	1.47986e-90	7.68219e-89
PCED1B	3.08827	5.67562	1054.17	2.21005e-90	1.1455e-88
ENOX1	-3.26764	8.80734	1024.89	2.80106e-90	1.44958e-88
AF305872.2	5.89886	1.80893	1041.68	2.82662e-90	1.46055e-88
LIMS1	2.07182	7.12896	1024.08	3.03401e-90	1.5653e-88
FAM13C	-3.66694	7.58953	1024	3.0568e-90	1.57463e-88
AC007881.2	6.09532	0.207703	1023.12	3.33398e-90	1.71477e-88
SP140L	3.74954	3.56227	1025.74	3.55529e-90	1.82579e-88
AC244453.2	6.91245	0.157139	1192.33	6.03426e-90	3.0941e-88
PPP1R18	3.59026	2.78064	1016.97	6.09825e-90	3.12214e-88
KCNE3	4.71637	0.968063	1016.6	6.32507e-90	3.23332e-88
SCAMP2	2.33349	4.5029	1016.31	6.50717e-90	3.32133e-88
EMB	3.39843	4.87584	1024.07	7.66222e-90	3.90493e-88
SIGLEC5	5.23654	1.6081	1012.19	9.77645e-90	4.97484e-88
ARRDC5	5.42067	0.503679	1007.09	1.61965e-89	8.22926e-88
AF127936.2	4.93592	2.40051	1003.86	2.23335e-89	1.13302e-87
PLAG1	3.00124	4.57925	1000.1	3.24989e-89	1.64623e-87
AC044893.1	5.8896	1.36661	999.816	3.34313e-89	1.6909e-87
ELF4	4.41947	1.48897	997.601	4.17182e-89	2.10686e-87
AC048383.1	7.33086	-0.194435	1166.73	4.39054e-89	2.21398e-87
BIN1	2.25744	6.85012	996.586	4.61775e-89	2.32505e-87
CTNND1	1.73825	7.34171	995.271	5.26793e-89	2.64844e-87
AC018755.4	6.31409	-0.447661	994.662	5.59952e-89	2.81092e-87
TNRC6C	-2.2993	8.05626	994.228	5.84864e-89	2.93159e-87
PLEKHO1	2.27973	4.74688	990.726	8.31492e-89	4.16156e-87
ARL5A	1.9151	6.30993	990.226	8.74422e-89	4.36989e-87
FRMD4A	2.32455	10.375	989.965	8.97626e-89	4.47917e-87
SMAD6	3.95665	3.53477	989.714	9.20645e-89	4.5872e-87
SNX29	1.78836	7.64841	989.197	9.69824e-89	4.82505e-87
GPSM3	4.78986	0.87388	987.908	1.10433e-88	5.48611e-87
TSPAN5	-2.70493	8.35039	987.864	1.10926e-88	5.50241e-87
PGM5	3.79345	4.39548	1023.08	1.23125e-88	6.0985e-87
ATP11C	2.40063	5.90555	986.23	1.30812e-88	6.46968e-87
AMPD3	2.35228	5.15732	983.682	1.69226e-88	8.35722e-87
SIGLEC14	6.79463	-0.245845	1148.79	1.80233e-88	8.88768e-87
INSYN2B	3.24946	6.25172	1022.33	1.82712e-88	8.99667e-87
IKBKE	4.54884	2.00032	978.883	2.75273e-88	1.35344e-86
AC131568.1	3.27602	6.02047	1016.22	2.7731e-88	1.36146e-86
SESTD1	-3.44815	7.49272	978.738	2.79356e-88	1.3695e-86
GNAO1	-3.08673	8.13789	978.12	2.97461e-88	1.45612e-86
LINC02397	5.27839	1.77977	978.046	2.99694e-88	1.46491e-86
AC008957.1	3.76006	6.79663	1040.8	3.04473e-88	1.4861e-86
E2F3	2.25123	6.06068	977.511	3.16464e-88	1.54238e-86
LINC01146	5.44421	1.67341	975.803	3.76511e-88	1.83237e-86
PPP2R2B	-3.68766	10.6394	971.177	6.03634e-88	2.93345e-86
OSCAR	4.05527	2.56768	969.068	7.48982e-88	3.63452e-86
MIR222HG	3.25555	5.2088	979.143	7.63102e-88	3.69767e-86
PYCARD	5.31545	0.300765	968.809	7.6908e-88	3.72126e-86
C17orf64	4.79391	0.971718	966.929	9.32509e-88	4.50551e-86
ARHGAP12	2.1557	7.15807	966.876	9.37545e-88	4.52332e-86
LINC02627	7.04929	-0.0474224	1126.75	1.04916e-87	5.05453e-86
IFI16	3.46258	6.33265	1022.73	1.10807e-87	5.33069e-86
CTTNBP2NL	2.06214	5.9994	964.353	1.21491e-87	5.83627e-86
MAPKAPK3	3.70364	2.40151	962.614	1.45279e-87	6.96903e-86
NTRK2	-3.3843	9.59965	961.703	1.59575e-87	7.64387e-86
ARHGEF4	-3.23313	7.18265	961.328	1.65853e-87	7.93323e-86
CEBPB	3.20686	5.44476	995.513	1.80461e-87	8.61963e-86
SNX18	2.28139	4.85087	958.953	2.11886e-87	1.01063e-85
RNF144A	-3.2384	7.74008	957.575	2.44316e-87	1.16365e-85
HSPBAP1	2.10651	5.11229	957.201	2.53954e-87	1.20783e-85
MARK1	-3.46733	7.03026	957.158	2.55071e-87	1.21142e-85
TNFRSF1A	3.09302	4.82925	962.991	2.83311e-87	1.34364e-85
ZNF846	2.193	5.3225	956.064	2.85628e-87	1.35271e-85
APAF1	2.02361	5.60121	954.738	3.27669e-87	1.54963e-85
TNFAIP3	4.4561	2.03096	954.657	3.30436e-87	1.56051e-85
MS4A4E	3.87744	2.58749	953.289	3.80798e-87	1.79581e-85
AC011933.4	3.30193	6.12466	1003.01	3.98902e-87	1.87854e-85
STEAP1B	2.90308	5.36152	956.742	5.76309e-87	2.71019e-85
AC005162.1	6.15377	0.0420221	1102.63	7.45659e-87	3.50167e-85
LINC01357	3.29955	3.6702	945.287	8.7581e-87	4.10711e-85
CLEC17A	6.29278	0.703204	1099.64	9.53503e-87	4.4652e-85
LINC00578	3.64693	3.87338	948.755	1.0902e-86	5.09821e-85
LRRC8C	2.37011	6.04416	942.565	1.16405e-86	5.43595e-85
MOB1A	1.93546	5.32718	941.974	1.23836e-86	5.77493e-85
OTUD7B	-2.98995	6.57009	940.015	1.52066e-86	7.08152e-85
ARHGAP6	2.82548	6.52458	967.287	1.69104e-86	7.86405e-85
Z97192.3	5.83284	-0.305653	938.978	1.69542e-86	7.87348e-85
AC078845.1	4.55199	2.54631	945.966	1.78481e-86	8.27711e-85
MPEG1	5.97275	0.403993	938.302	1.82027e-86	8.42989e-85
SP140	3.1995	4.36386	938.702	2.47162e-86	1.14306e-84
CARD6	4.59046	0.699335	934.594	2.68884e-86	1.2418e-84
GPR160	3.60497	2.79081	934.238	2.79156e-86	1.28746e-84
COL8A2	4.37554	1.24245	933.782	2.92895e-86	1.34897e-84
PTPN2	2.49613	6.76639	939.061	2.98974e-86	1.37508e-84
AC025164.1	3.48738	2.96581	932.97	3.19097e-86	1.46561e-84
STK4	1.94318	6.35997	932.39	3.39254e-86	1.55606e-84
COBL	-3.50365	8.28765	930.778	4.0222e-86	1.84235e-84
ZNF462	-4.1615	7.46837	930.573	4.11052e-86	1.88023e-84
USP15	1.72783	7.57296	930.292	4.23435e-86	1.93423e-84
DZIP1	-3.30406	6.67608	929.945	4.39261e-86	2.00378e-84
SFT2D2	2.23512	4.89335	929.789	4.46569e-86	2.03435e-84
PLAC8	4.2479	2.40795	929.732	4.4928e-86	2.04392e-84
SYT17	2.13616	6.65674	928.411	5.16729e-86	2.34757e-84
ADD3	-3.17601	8.18749	926.778	6.14349e-86	2.7873e-84
PHOSPHO1	5.59602	0.375731	925.624	6.94434e-86	3.14638e-84
RBFOX2	-2.56809	8.40349	925.446	7.07663e-86	3.20199e-84
SRGAP2-AS1	3.73066	3.81554	936.124	7.36899e-86	3.32977e-84
LTC4S	4.76821	1.74106	924.108	8.1577e-86	3.68119e-84
CTSH	2.96731	4.48443	923.869	8.36726e-86	3.77067e-84
ZNF704	-3.61919	7.86258	923.097	9.0835e-86	4.08794e-84
LINC02432	5.34417	2.23497	942.566	9.30703e-86	4.18292e-84
PLEKHA2	2.14437	6.15932	922.6	9.57703e-86	4.29849e-84
MAF	3.46736	6.74891	978.691	1.0405e-85	4.66386e-84
APOE	3.67981	6.8889	982.196	1.09189e-85	4.88766e-84
LRRC74A	4.95593	1.86612	921.059	1.12858e-85	5.04518e-84
GYPC	3.89268	3.08647	919.691	1.3058e-85	5.82962e-84
STAT5A	3.11748	3.02324	919.422	1.34394e-85	5.99189e-84
PANTR1	-3.89345	7.31248	919.142	1.38466e-85	6.16524e-84
LIFR	-3.80409	8.10978	915.457	2.05345e-85	9.13092e-84
PTPN18	2.32216	4.67444	915.043	2.14655e-85	9.53221e-84
DOCK9	-3.86691	8.25672	911.923	3.00015e-85	1.33051e-83
CLEC19A	5.2381	1.38883	911.53	3.12954e-85	1.38606e-83
SLC8A1	2.32744	9.6202	910.482	3.50259e-85	1.54924e-83
SHISAL2A	3.78112	2.0342	910.359	3.54935e-85	1.56785e-83
ARFGEF3	-3.01922	7.82638	910.135	3.63584e-85	1.60394e-83
CTTN	-2.93958	6.0998	909.924	3.71952e-85	1.63869e-83
STAT6	2.91487	4.13579	909.733	3.79689e-85	1.67058e-83
RUNX1T1	-3.78394	7.86584	906.883	5.16172e-85	2.26811e-83
CSF2RB	5.68373	0.27391	906.79	5.21373e-85	2.28796e-83
CMIP	1.80155	7.8621	906.514	5.37124e-85	2.354e-83
LY86-AS1	2.91482	6.30108	917.389	5.64146e-85	2.46919e-83
MBOAT2	-3.61073	7.5431	904.982	6.33831e-85	2.77057e-83
PPP1R9A	-3.82523	8.82242	903.232	7.65904e-85	3.34351e-83
ITGB5	2.59207	5.30738	903.13	7.74429e-85	3.37633e-83
OLFML2B	4.11886	2.77625	903.005	7.84928e-85	3.41765e-83
TEP1	2.42105	3.67639	902.16	8.60148e-85	3.7403e-83
ADRB2	4.74999	1.53456	900.681	1.00976e-84	4.38517e-83
TMEM52B	5.21372	0.794024	900.101	1.07542e-84	4.66427e-83
AC069549.2	4.44608	2.23222	899.018	1.20955e-84	5.23925e-83
STXBP2	4.38776	1.5846	898.957	1.21756e-84	5.26713e-83
EML4	2.13394	6.95553	897.271	1.46258e-84	6.31891e-83
NLGN4X	-3.37381	7.90213	897.167	1.47927e-84	6.38278e-83
PSMA1	1.76751	6.4879	896.018	1.67636e-84	7.22387e-83
EHBP1L1	2.94944	3.71054	894.659	1.94409e-84	8.36682e-83
NCKAP1	-2.7774	7.80731	894.089	2.06881e-84	8.89216e-83
CDH11	-4.44657	7.09572	892.249	2.529e-84	1.08562e-82
GPM6B	-2.54896	9.59377	891.538	2.73342e-84	1.17187e-82
ADAM22	-2.87979	7.79634	890.726	2.98747e-84	1.27915e-82
TNFRSF10A	4.5237	0.989651	888.461	3.82886e-84	1.63607e-82
LPIN2	1.93023	6.52441	888.456	3.83083e-84	1.63607e-82
PHYHIPL	-3.32615	8.04084	886.028	5.00099e-84	2.1331e-82
UBA7	4.19216	1.54341	884.895	5.66446e-84	2.41302e-82
LINC01176	2.78113	4.06866	884.4	5.98152e-84	2.54485e-82
AL137186.2	4.31449	1.60424	880.268	9.43311e-84	4.00824e-82
C1orf21	-3.5167	7.64157	879.549	1.02127e-83	4.33401e-82
NINJ1	3.18617	3.3749	878.999	1.08522e-83	4.59956e-82
HDAC9	2.34285	8.68711	878.715	1.11986e-83	4.74037e-82
AC092691.1	-3.67303	9.80786	877.254	1.31648e-83	5.5656e-82
CRB1	-3.59824	7.37946	877.028	1.34978e-83	5.69919e-82
SLC2A9	3.10274	4.85385	892.286	1.50971e-83	6.36646e-82
PILRA	2.48337	4.77409	874.449	1.79681e-83	7.56763e-82
MRC2	3.37565	3.62286	874.277	1.83147e-83	7.70392e-82
CLEC2D	2.66573	4.65205	872.486	2.23469e-83	9.38823e-82
ZSWIM5	-2.6202	6.99018	871.86	2.39578e-83	1.00524e-81
P2RX4	2.55579	4.3282	871.59	2.46903e-83	1.03468e-81
AIDA	1.93262	5.49033	871.521	2.48792e-83	1.04129e-81
ENAH	-3.42783	7.41467	870.872	2.67433e-83	1.11791e-81
NRCAM	-2.93453	9.52659	870.773	2.70399e-83	1.1289e-81
PLEKHO2	3.26974	3.12526	869.038	3.28119e-83	1.36817e-81
BCL2A1	7.4787	1.91435	914.231	3.34995e-83	1.39511e-81
SAMD9	4.02415	1.62932	865.785	4.71888e-83	1.96276e-81
ASAP2	-3.83756	6.52451	864.998	5.15349e-83	2.14087e-81
DPEP2	5.17793	1.02801	864.473	5.46561e-83	2.26772e-81
NAGA	2.93628	2.71505	864.196	5.63818e-83	2.33643e-81
SWAP70	2.08956	5.93482	861.199	7.89152e-83	3.26615e-81
ARHGAP18	2.80657	5.30383	865.734	8.24323e-83	3.40751e-81
ADAMTSL2	3.37776	3.04968	860.075	8.95423e-83	3.69685e-81
ARID3A	2.59897	4.26132	859.779	9.25735e-83	3.81729e-81
PLVAP	4.49821	0.938023	857.985	1.13298e-82	4.66613e-81
ARHGAP30	3.72359	3.10665	857.597	1.18364e-82	4.86877e-81
OTUD7A	-2.89499	8.32262	857.486	1.19852e-82	4.92395e-81
TBC1D1	1.96042	7.13957	856.647	1.31745e-82	5.40592e-81
LY75	4.2526	3.05628	872.327	1.49419e-82	6.12362e-81
MGAT1	2.2252	5.0253	854.84	1.61556e-82	6.61292e-81
ZNF267	2.5902	3.78828	854.78	1.62664e-82	6.65016e-81
ARHGAP9	3.72867	3.39021	853.068	1.97407e-82	8.06071e-81
TMSB4X	2.17104	8.03226	852.701	2.05769e-82	8.39193e-81
IRAK4	2.55159	3.91837	850.427	2.66256e-82	1.08456e-80
MPZL1	2.07915	6.36967	849.204	3.05938e-82	1.24468e-80
NRG2	-3.62122	6.81684	848.516	3.30808e-82	1.34423e-80
HIST1H2BH	6.96979	0.102145	976.297	4.02707e-82	1.63441e-80
COLGALT2	-3.11206	7.09593	846.548	4.13787e-82	1.67734e-80
KIF21A	-2.91633	7.50924	846.438	4.19015e-82	1.69648e-80
IFI44	3.17717	4.59711	855.1	4.27385e-82	1.72828e-80
PTPRJ	2.01434	8.52737	846.176	4.31704e-82	1.74364e-80
HK2	4.85067	4.43134	901.977	4.6517e-82	1.87654e-80
ADGRL3	-3.82304	10.5279	845.291	4.77476e-82	1.92387e-80
AL035446.2	4.58632	3.57118	883.557	5.16843e-82	2.07998e-80
AC004593.3	5.04061	0.880367	844.579	5.17871e-82	2.08162e-80
STOX2	-3.12511	7.34269	844.499	5.22649e-82	2.09831e-80
EHD4	3.0768	4.12073	844.32	5.33405e-82	2.13892e-80
GALNT2	1.75057	7.36201	844.231	5.38883e-82	2.1583e-80
CDH2	-3.56699	8.06295	843.391	5.93096e-82	2.3726e-80
CFLAR	1.66514	6.36359	843.198	6.0627e-82	2.4224e-80
NCOA3	1.82972	6.72062	842.575	6.51003e-82	2.59804e-80
DOCK3	-2.25034	9.27828	842.03	6.92887e-82	2.7619e-80
TJP1	-2.43678	9.07727	840.17	8.5724e-82	3.41296e-80
AC009505.1	3.16217	4.74842	857.114	8.84554e-82	3.51752e-80
SASH1	-3.80148	8.07561	839.657	9.09054e-82	3.61066e-80
AC002480.1	5.33306	0.316403	839.572	9.17938e-82	3.64162e-80
KCNK6	3.40557	2.3303	838.731	1.01092e-81	4.00577e-80
AL353138.1	4.1508	3.66593	868.492	1.11258e-81	4.40339e-80
TRIM34	4.46782	1.52389	837.782	1.12708e-81	4.4555e-80
AL589863.1	5.34276	0.0873425	837.333	1.18673e-81	4.68577e-80
GAB2	1.86704	8.25758	837.168	1.20941e-81	4.76969e-80
VENTX	5.97163	-0.181969	836.561	1.29677e-81	5.10821e-80
AC008957.2	3.5555	7.98317	885.629	1.64869e-81	6.48685e-80
AC084871.1	4.70793	3.55273	874.999	1.67805e-81	6.5946e-80
PICALM	1.79954	9.17653	834.056	1.72999e-81	6.79077e-80
ST14	5.05481	1.20509	831.356	2.36185e-81	9.26017e-80
SH3BGRL	1.92733	6.78972	830.383	2.64277e-81	1.03494e-79
PLA2G15	2.64862	3.41339	830.159	2.71197e-81	1.0608e-79
CACNA2D1	-3.30677	8.72863	829.259	3.00944e-81	1.17579e-79
AL031595.2	4.31399	1.78545	829.06	3.07969e-81	1.20183e-79
KANK1	-3.41455	7.9938	827.919	3.51436e-81	1.36986e-79
IER3	4.28132	2.74223	837.541	4.62134e-81	1.79926e-79
HIST1H2BF	5.94676	0.806064	829.612	4.94774e-81	1.9241e-79
RNASE2	6.85249	-0.257168	947.395	5.72986e-81	2.22567e-79
NEBL	-3.73739	9.16687	823.404	5.9351e-81	2.30272e-79
ZNRF2	2.15227	6.28475	821.62	7.30532e-81	2.83106e-79
TLR8	6.01999	-0.39048	820.643	8.18612e-81	3.16874e-79
STX11	5.22455	0.451739	819.609	9.2359e-81	3.57096e-79
AKNA	2.44306	4.82376	819.428	9.43294e-81	3.64294e-79
ASTN2	-3.04444	9.14245	819.296	9.57996e-81	3.69546e-79
IL18	3.76445	5.30613	868.697	9.82364e-81	3.7851e-79
TMEM178B	-3.0222	8.57683	818.566	1.04322e-80	4.01496e-79
ATG16L2	1.88223	5.16411	816.69	1.29911e-80	4.99249e-79
PLCB1	-3.09839	10.0406	816.683	1.3002e-80	4.99249e-79
CLIC1	4.48266	1.57504	813.988	1.78319e-80	6.83923e-79
FRRS1	4.65993	1.78886	813.68	1.84886e-80	7.08299e-79
TRIM2	-2.76237	8.75635	811.633	2.3515e-80	8.99831e-79
MLLT3	-3.57498	8.21466	810.686	2.62854e-80	1.0047e-78
CARD9	4.47578	1.12256	809.132	3.15674e-80	1.20521e-78
GRIA2	-2.91773	9.3785	807.816	3.68693e-80	1.40603e-78
CAPZB	1.78041	7.42241	807.726	3.72605e-80	1.41933e-78
WASHC4	1.52996	7.05898	807.457	3.84641e-80	1.46352e-78
SYNE1	-2.56922	8.84856	806.215	4.45416e-80	1.69283e-78
ADCY2	-3.2593	8.78293	804.346	5.55708e-80	2.10961e-78
FMN2	-3.00731	8.92999	804.237	5.62895e-80	2.13447e-78
BACH1	2.44651	8.05915	814.989	5.78176e-80	2.18994e-78
SLC15A2	2.58067	5.7445	803.85	5.89296e-80	2.22954e-78
CHD7	1.98403	7.5968	801.447	7.83637e-80	2.96146e-78
TPK1	1.92372	6.70364	801.164	8.1045e-80	3.05933e-78
FAM171A1	-3.31463	7.12004	800.436	8.83708e-80	3.33212e-78
LILRA4	7.07309	-0.228169	916.937	1.01115e-79	3.80637e-78
PRRG4	4.2508	1.39262	799.298	1.01176e-79	3.80637e-78
RUNX2	2.38069	7.17267	805.262	1.19447e-79	4.48873e-78
SLC25A37	2.51994	6.52259	812.589	1.26636e-79	4.75355e-78
AKR1A1	2.38243	4.09866	797.26	1.28974e-79	4.83589e-78
VASP	2.6536	3.24029	795.618	1.56886e-79	5.87585e-78
MYO9B	1.80481	6.3965	795.02	1.68492e-79	6.30347e-78
GPR132	4.67691	1.09027	794.152	1.86919e-79	6.98507e-78
RASSF3	2.63439	4.91386	793.225	2.08855e-79	7.79608e-78
CCDC97	2.58194	3.45806	792.708	2.22177e-79	8.28413e-78
CYFIP2	-2.78048	7.10384	790.974	2.73509e-79	1.01868e-77
A2M	2.95236	6.74659	828.551	3.15794e-79	1.17486e-77
SIPA1L2	2.27259	6.6861	790.022	3.2213e-79	1.19672e-77
PLB1	3.47531	3.69108	792.834	3.22385e-79	1.19672e-77
PRR5	3.05122	3.93693	789.322	3.3348e-79	1.23653e-77
CHCHD7	2.65245	3.82327	789.11	3.42106e-79	1.26712e-77
TNFSF13	3.94114	2.20151	788.914	3.50232e-79	1.29578e-77
SLFN12	5.6558	0.737475	901.82	4.32629e-79	1.59886e-77
KIF5C	-2.68869	7.72498	786.346	4.7707e-79	1.76116e-77
TEAD1	-3.12237	7.5335	786.327	4.78178e-79	1.76331e-77
GPRC5B	-2.53441	7.5093	783.847	6.44937e-79	2.37562e-77
SLFN11	3.96965	2.35245	781.688	8.37294e-79	3.08078e-77
PPFIA2	-3.33728	9.17356	781.448	8.61971e-79	3.1681e-77
AC099518.5	3.84621	2.04808	780.234	9.98528e-79	3.66432e-77
LINC00882	-3.4293	8.57824	780.228	9.99171e-79	3.66432e-77
CDH23	2.71911	5.13591	784.698	1.1005e-78	4.03151e-77
FAM169A	-2.80887	6.69598	778.138	1.28765e-78	4.71196e-77
HIST2H2BF	3.46368	3.41897	777.189	1.44493e-78	5.28171e-77
CLCN5	2.18849	4.64402	777.011	1.47649e-78	5.39119e-77
LHFPL6	-4.09392	8.09091	780.942	1.49066e-78	5.43701e-77
OAS1	3.98154	2.14672	776.339	1.6023e-78	5.83785e-77
SPTLC3	4.03396	3.6223	801.001	1.62494e-78	5.91391e-77
ACY3	5.88715	-0.0851498	775.288	1.82094e-78	6.62004e-77
AKAP6	-3.1415	9.2339	773.746	2.19752e-78	7.98045e-77
ATP9A	-2.64614	7.31454	771.594	2.858e-78	1.03678e-76
LIMCH1	-3.06346	9.1762	771.426	2.91734e-78	1.05716e-76
MTHFD2	3.14125	3.74699	771.037	3.05923e-78	1.10737e-76
IQSEC1	-2.5905	7.31725	770.868	3.12305e-78	1.12926e-76
LIPC	3.74681	3.3234	770.529	3.25532e-78	1.17581e-76
ARPC2	1.66231	6.1266	770.169	3.40222e-78	1.22755e-76
HECA	1.9895	4.89188	769.7	3.60319e-78	1.29866e-76
HLA-B	3.06686	5.42196	802.069	3.64461e-78	1.31218e-76
SLC25A19	3.1412	2.97657	769.325	3.77222e-78	1.35666e-76
PARP15	4.4398	0.767497	768.481	4.18358e-78	1.50299e-76
FUT9	-3.3525	8.30786	768.261	4.29787e-78	1.5424e-76
SLC37A2	4.16587	1.57073	767.922	4.48064e-78	1.60627e-76
LINC01907	5.42556	-0.150892	766.622	5.25521e-78	1.88193e-76
CMTM4	-2.37436	6.20471	766.422	5.38613e-78	1.92675e-76
HNRNPA1P48	4.36962	1.53037	766.065	5.62744e-78	2.01092e-76
ZNF124	2.11269	5.54425	766.036	5.64799e-78	2.01611e-76
GAPT	7.03924	-0.355161	1053.44	6.8079e-78	2.42757e-76
LINC00511	-3.52663	7.81554	763.695	7.53324e-78	2.68335e-76
IL21R	4.86433	1.9529	769.284	8.39466e-78	2.98702e-76
TNFSF8	5.01516	1.082	761.853	9.45385e-78	3.36033e-76
MAGI2-AS3	-3.73215	6.435	760.464	1.12234e-77	3.98507e-76
IQCK	-2.97233	6.81078	760.294	1.14617e-77	4.06538e-76
DMD	-3.45516	9.59398	759.69	1.23502e-77	4.3759e-76
CLIP4	-3.18605	7.458	757.931	1.53545e-77	5.43462e-76
FRMD4B	2.20139	8.32601	754.801	2.26408e-77	8.0051e-76
DNER	-3.07993	8.14086	754.788	2.26766e-77	8.00931e-76
DNAJC5	1.65309	6.16038	754.619	2.31587e-77	8.17094e-76
DLG2	-2.88126	11.3182	754.325	2.40221e-77	8.46665e-76
SPNS2	2.1859	5.37205	753.192	2.76572e-77	9.73759e-76
CDCP1	4.50525	2.18721	752.765	2.91679e-77	1.02587e-75
MAST4	-3.42797	8.54647	752.664	2.95355e-77	1.03771e-75
MPDZ	-3.61239	7.94364	751.28	3.50969e-77	1.23181e-75
FGR	5.02341	0.643041	749.911	4.16356e-77	1.45977e-75
CHEK2	3.10616	2.67385	749.722	4.26273e-77	1.49298e-75
HIST1H2BG	5.01109	1.60737	753.779	5.27283e-77	1.84483e-75
ADAM23	-2.57598	7.59276	747.682	5.50176e-77	1.92292e-75
NOVA1	-3.5634	8.9022	745.534	7.20084e-77	2.51414e-75
KALRN	-2.73432	9.06046	744.797	7.89807e-77	2.7547e-75
TLE3	2.42998	4.72652	744.711	7.98395e-77	2.78175e-75
IKBIP	2.71479	3.40239	743.779	8.97529e-77	3.1239e-75
SP110	2.91865	5.2663	765.997	9.09671e-77	3.16288e-75
MAN2B1	2.31171	4.01955	742.743	1.02248e-76	3.55143e-75
MAGI2	-3.77645	11.085	743.292	1.06675e-76	3.70136e-75
LINC01909	3.84893	2.32123	741.316	1.22367e-76	4.24142e-75
LRP1B	-3.64639	11.4307	739.364	1.56516e-76	5.41946e-75
SNX20	5.19209	0.279124	736.584	2.22403e-76	7.69291e-75
AC243772.2	6.88453	0.543099	1006.89	2.29603e-76	7.93374e-75
NTRK3	-3.77051	8.90299	739.285	2.33969e-76	8.07628e-75
CD300LF	4.46384	2.31636	736.091	2.36735e-76	8.16332e-75
MEIS2	-3.56731	7.88173	735.601	2.51902e-76	8.67656e-75
PTPRK	-3.31047	9.35187	735.593	2.52137e-76	8.67656e-75
ASTN1	-2.74713	8.01146	735.461	2.56405e-76	8.81437e-75
DNAJC6	-2.79078	8.53663	734.521	2.88853e-76	9.91967e-75
CD180	6.31723	0.374652	833.935	3.80666e-76	1.30593e-74
AC005264.1	6.04432	0.183885	833.688	3.90479e-76	1.33822e-74
DIP2C	-2.34188	8.90711	732.003	3.97723e-76	1.36165e-74
CDH20	-4.01013	9.32619	736.294	4.60401e-76	1.57463e-74
AC009950.1	2.86847	4.08472	729.596	5.40361e-76	1.84622e-74
DCLK2	-2.54184	7.95117	729.167	5.70727e-76	1.94798e-74
DSCAML1	-3.35517	8.40033	727.889	6.71804e-76	2.29063e-74
PBX1	-3.2323	8.93951	727.53	7.03288e-76	2.39554e-74
LRRC49	-2.80514	6.3128	725.506	9.11143e-76	3.10039e-74
AC010894.3	2.35756	6.60474	732.802	9.31081e-76	3.16501e-74
TRIM14	2.12648	4.67003	723.63	1.15878e-75	3.93504e-74
MAN1A1	2.28201	6.58117	724.487	1.36969e-75	4.64655e-74
FBXL7	-4.11858	9.06367	729.928	1.4491e-75	4.91097e-74
CADM2	-3.61863	11.7004	720.405	1.75346e-75	5.93639e-74
NCAM2	-3.78436	10.5493	722.857	1.91301e-75	6.47004e-74
PRKD1	-4.34101	7.912	731.194	1.94663e-75	6.57709e-74
ALK	-3.44059	7.40744	718.648	2.19901e-75	7.42231e-74
LINC01147	5.68767	0.499093	718.431	2.26125e-75	7.62472e-74
NOL4	-3.40121	7.61374	717.885	2.42645e-75	8.17354e-74
ZC3H12D	3.58081	1.86792	716.229	3.00479e-75	1.01115e-73
MMD	2.09425	4.67332	714.895	3.57072e-75	1.20039e-73
SYNGR2	2.43475	4.24102	714.843	3.59464e-75	1.20721e-73
NFASC	-2.98704	8.12253	714.086	3.96515e-75	1.33031e-73
CRTC3	-2.75636	6.85893	713.919	4.05197e-75	1.35808e-73
SPOCK1	-3.1354	9.47499	713.415	4.32531e-75	1.44824e-73
PRICKLE2	-3.51206	7.6301	712.567	4.82787e-75	1.6149e-73
MIOS	1.71316	5.47536	710.775	6.09295e-75	2.03603e-73
CD83	3.86984	4.30266	744.188	6.15227e-75	2.0538e-73
ICA1L	-2.36253	7.08632	710.616	6.22002e-75	2.07435e-73
LINC01001	3.78939	3.42584	717.236	7.0638e-75	2.35201e-73
AC008703.1	6.26956	0.906488	715.625	7.06663e-75	2.35201e-73
LILRB2	7.05427	-0.414125	962.124	7.72619e-75	2.56898e-73
NLGN1	-3.51177	10.6408	708.38	8.32197e-75	2.76433e-73
GPR84	5.80109	-0.0878902	707.582	9.23368e-75	3.06413e-73
STEAP3	3.46843	2.90455	707.103	9.8298e-75	3.25872e-73
USP53	2.56449	6.88909	728.87	1.01623e-74	3.36563e-73
AC008759.3	6.39294	-0.480119	800.702	1.23662e-74	4.09147e-73
LAP3	2.54391	5.32937	711.587	1.23995e-74	4.09845e-73
ENTPD1-AS1	2.32939	8.312	715.838	1.2421e-74	4.10152e-73
TBC1D12	1.60556	7.00437	705.231	1.25519e-74	4.14064e-73
ODF3B	5.59911	-0.230248	704.734	1.33949e-74	4.41439e-73
SEPTIN6	2.03585	5.211	704.419	1.39594e-74	4.59591e-73
ANK3	-2.74526	9.94212	704.171	1.44187e-74	4.74245e-73
MYO6	-1.94542	8.09594	701.863	1.95104e-74	6.41085e-73
SSPN	2.35128	5.34281	701.22	2.12305e-74	6.96921e-73
AC010978.1	3.85559	3.02257	707.165	2.23885e-74	7.34215e-73
TRIM5	3.63647	4.82119	734.046	2.5204e-74	8.25739e-73
DSC2	3.02406	3.13101	699.287	2.73689e-74	8.9579e-73
DAB2	3.15398	2.91544	698.69	2.96067e-74	9.68085e-73
KCNQ1	4.52748	4.86726	739.996	3.55751e-74	1.16211e-72
MTSS2	-3.48868	6.69115	694.375	5.2318e-74	1.70737e-72
KIF3A	-2.17526	7.05985	694.167	5.37774e-74	1.75329e-72
TMEM132B	-2.89655	8.545	693.738	5.69191e-74	1.85391e-72
CNTN1	-3.19786	9.6602	693.665	5.74727e-74	1.87012e-72
MAML2	2.32462	9.38108	701.463	6.33978e-74	2.06092e-72
FIGN	-4.39471	7.80015	704.819	6.82439e-74	2.2163e-72
CCR5	5.26847	-0.422542	692.111	7.06121e-74	2.29099e-72
KIAA1958	-3.20064	7.32319	692.095	7.07593e-74	2.29355e-72
RAB30	-2.54596	6.36354	691.493	7.66422e-74	2.48183e-72
MICAL3	-2.06979	7.82423	691.225	7.94107e-74	2.5674e-72
AP005131.6	3.10818	2.54344	691.223	7.9438e-74	2.5674e-72
AC092652.2	3.80858	3.98899	716.324	8.03095e-74	2.59306e-72
SNAP91	-2.52307	7.64065	690.387	8.87621e-74	2.86322e-72
KLHL32	-3.16868	8.30417	689.673	9.75888e-74	3.14491e-72
GRM7	-3.14132	9.18851	688.586	1.12772e-73	3.63073e-72
SLC35F1	-3.36174	9.0981	688.496	1.1413e-73	3.67091e-72
RGL3	3.1545	3.49076	687.982	1.22201e-73	3.92675e-72
CKLF	1.87105	5.33786	687.486	1.3056e-73	4.1913e-72
AC215217.1	6.90586	-0.576638	927.082	1.33522e-73	4.28228e-72
NPC2	2.42573	4.40742	685.312	1.74471e-73	5.59026e-72
NMI	3.0882	2.59339	685.078	1.80017e-73	5.76244e-72
NAIP	2.21931	6.09741	684.716	2.02766e-73	6.48445e-72
IL6ST	1.94149	7.33284	684.066	2.06081e-73	6.58419e-72
PTPRZ1	-2.56439	9.69855	683.684	2.16887e-73	6.92281e-72
GRB10	-3.27134	6.65745	683.251	2.29809e-73	7.32826e-72
DRAM2	1.76841	5.28348	683.209	2.31097e-73	7.36234e-72
NEK6	2.26593	5.24923	683.058	2.35814e-73	7.50547e-72
AC087286.2	3.01347	5.3492	710.073	2.3863e-73	7.58788e-72
MAPT	-2.92829	8.20556	681.953	2.73438e-73	8.68644e-72
PTER	3.31803	2.64368	681.652	2.84722e-73	9.03635e-72
FERMT3	3.05863	2.96687	681.594	2.86918e-73	9.09741e-72
PKNOX2	-3.16145	6.91811	679.663	3.71825e-73	1.17784e-71
ATF6	1.53854	7.20348	678.337	4.44381e-73	1.40635e-71
PCDH9	-3.78918	12.4575	678.015	5.01892e-73	1.58686e-71
MOB1B	1.92218	6.34036	677.277	5.12525e-73	1.61895e-71
SGCD	-4.24754	8.63854	690.631	6.24181e-73	1.96979e-71
PHF20	1.33075	6.42629	673.67	8.33969e-73	2.62936e-71
C1orf195	3.94341	2.01684	673.326	8.73609e-73	2.75175e-71
EZR	2.43891	5.05503	673.223	8.85872e-73	2.78775e-71
CADM1	-2.89456	9.47556	671.9	1.05972e-72	3.3317e-71
LINC01678	4.82479	2.08503	674.348	1.3727e-72	4.31165e-71
SMCO4	2.89697	4.03829	669.412	1.48503e-72	4.6601e-71
DOCK10	1.83557	9.1278	667.176	2.01298e-72	6.31092e-71
COQ2	2.78294	2.99061	666.363	2.2488e-72	7.04365e-71
GRIK4	-3.71092	6.89786	665.724	2.45349e-72	7.67758e-71
DGKI	-2.70823	8.36232	665.679	2.46865e-72	7.71783e-71
CSGALNACT1	2.1008	8.58184	665.617	2.48972e-72	7.77643e-71
TMEM154	3.58115	2.23401	665.438	2.55116e-72	7.96091e-71
TEC	3.32186	2.72249	665.271	2.60976e-72	8.13618e-71
GAS6-AS1	3.27388	3.76357	666.116	3.16807e-72	9.86758e-71
CHL1	-2.93361	8.67971	663.64	3.26118e-72	1.01482e-70
AP005530.1	7.07854	-0.498277	888.199	3.5107e-72	1.09145e-70
BACH2	-3.61866	7.61436	666.023	3.54259e-72	1.10034e-70
GIMAP7	5.13973	0.122812	662.803	3.65687e-72	1.13478e-70
AC215522.2	6.17814	-0.0577796	747.952	3.94797e-72	1.22398e-70
DANT2	-3.18672	8.19379	661.802	4.19413e-72	1.29909e-70
ECE1	-4.05952	5.79714	661.615	4.30281e-72	1.33152e-70
HECW2	-2.87664	8.219	661.104	4.61504e-72	1.42683e-70
FERMT2	-2.43569	6.39858	659.272	5.93372e-72	1.83283e-70
USP54	-2.50273	7.96717	659.092	6.0823e-72	1.87699e-70
ANO4	-3.03963	8.26247	659.006	6.15483e-72	1.89763e-70
TSPAN7	-2.3259	7.97951	658.986	6.1715e-72	1.90102e-70
GAA	2.13363	4.29047	658.68	6.43717e-72	1.98103e-70
SLC16A2	-3.73159	4.8665	658.04	7.02884e-72	2.16112e-70
SIRPD	5.58265	0.505778	657.969	7.09825e-72	2.18046e-70
ELAVL3	-2.55498	6.69892	657.937	7.12915e-72	2.18795e-70
FXYD5	3.92383	1.60784	657.547	7.52238e-72	2.30652e-70
PHC2	1.62241	7.01917	657.341	7.73832e-72	2.37056e-70
CD226	2.55955	4.63869	657.118	7.97968e-72	2.44226e-70
KCNQ3	2.51877	9.23814	675.214	9.46221e-72	2.89336e-70
CSRNP3	-2.68273	7.94102	654.64	1.12307e-71	3.431e-70
APOBR	5.85941	-0.202266	738.016	1.21176e-71	3.69858e-70
PTPRF	-2.85689	5.68777	653.517	1.31156e-71	3.99954e-70
ZNF700	1.82756	4.68908	652.816	1.44506e-71	4.40265e-70
LILRA1	4.91059	0.385912	650.965	1.86741e-71	5.68422e-70
ST6GALNAC3	2.43839	8.67665	668.401	1.8947e-71	5.76207e-70
AL157413.1	3.83103	3.56198	664.432	1.91955e-71	5.83233e-70
TAFA5	-3.57559	7.10765	650.725	1.93055e-71	5.86044e-70
MIR3142HG	4.25035	1.4561	650.353	2.03257e-71	6.16456e-70
ASAH1	1.74462	6.15827	650.282	2.05286e-71	6.22043e-70
CYBC1	2.20275	4.03547	650.17	2.08485e-71	6.31165e-70
RORA	-3.62164	10.6033	653.625	2.43578e-71	7.36741e-70
FAM184A	-3.084	6.57094	648.962	2.46563e-71	7.45098e-70
FIRRE	2.73265	4.38413	648.299	2.70361e-71	8.16277e-70
ADGRB3	-3.01316	11.2038	646.609	3.42067e-71	1.03184e-69
IKBKB	1.66699	5.58132	646.408	3.51782e-71	1.06019e-69
ANKS1B	-3.03199	10.3646	646.314	3.56428e-71	1.07323e-69
AC009432.2	5.49147	2.07292	666.415	3.66753e-71	1.10332e-69
TRIM36	2.4238	4.8695	644.872	4.35834e-71	1.30997e-69
NPAS3	-2.99156	10.9791	643.56	5.23516e-71	1.5721e-69
AANAT	4.73577	0.729349	642.704	5.90052e-71	1.77031e-69
AQP4-AS1	-3.35473	7.90444	642.317	6.2296e-71	1.86737e-69
TNRC18	1.47765	6.73554	641.959	6.54917e-71	1.96141e-69
AC012150.2	6.13478	0.255395	722.119	7.46846e-71	2.23473e-69
AC046195.1	3.45746	4.93191	669.239	7.4829e-71	2.23705e-69
MYO1G	5.47554	0.604307	645.584	7.71314e-71	2.30383e-69
SOX2-OT	-3.20054	9.20376	640.495	8.04165e-71	2.39981e-69
HIF1A	2.27665	7.25	652.7	8.56278e-71	2.55305e-69
ERICH1	1.89044	5.5436	639.819	8.8417e-71	2.63387e-69
TNIK	-2.73378	9.05395	639.747	8.93073e-71	2.65802e-69
FAM155A	-3.19734	10.6221	639.408	9.36704e-71	2.78541e-69
HPS3	1.92451	5.44686	638.471	1.06845e-70	3.17434e-69
SDCCAG8	1.41768	8.21318	638.444	1.07253e-70	3.18365e-69
PTPN6	3.88266	1.3275	638.008	1.14037e-70	3.38203e-69
PREX2	-3.82277	7.92799	639.422	1.29981e-70	3.85146e-69
OR52K1	6.25216	-0.308379	717.07	1.33943e-70	3.96537e-69
SETX	1.3556	7.09571	636.642	1.38212e-70	4.08812e-69
SOX6	-3.32447	9.09916	636.042	1.50421e-70	4.44531e-69
ARAP1	2.06163	5.12315	635.456	1.63375e-70	4.82387e-69
RIC3	-2.42139	6.12881	635.379	1.6515e-70	4.87201e-69
LINC01410	3.14575	4.18822	636.434	1.97618e-70	5.82468e-69
RAB32	3.12427	2.33615	633.938	2.02434e-70	5.96137e-69
LINC00676	6.63566	-0.0327204	713.272	2.08283e-70	6.12824e-69
PTBP3	1.65537	6.41063	632.993	2.31364e-70	6.80138e-69
HRH2	2.7217	4.93631	638.758	2.38184e-70	6.99572e-69
AL157392.2	3.20398	4.9636	657.992	2.42071e-70	7.10365e-69
LINC02812	5.80289	-0.33535	708.838	3.49542e-70	1.02484e-68
AC109925.2	5.65054	0.619292	708.573	3.60544e-70	1.05618e-68
RAC2	4.81083	0.251808	628.864	4.15503e-70	1.21611e-68
PRKAA2	-3.05636	6.34698	628.589	4.32074e-70	1.2635e-68
DENND2A	-3.08579	6.02419	627.322	5.17399e-70	1.5117e-68
ANP32A	1.68152	6.01124	626.524	5.79723e-70	1.69232e-68
GOLM1	-2.56836	5.84631	625.943	6.29747e-70	1.83674e-68
CPEB1	-2.82216	6.23337	623.734	8.63322e-70	2.51581e-68
SAT1	2.36702	7.31092	640.485	9.25116e-70	2.69353e-68
SLC12A7	3.26189	2.31396	622.696	1.00149e-69	2.91338e-68
MKNK1-AS1	3.06184	3.3232	622.284	1.06231e-69	3.08762e-68
DIXDC1	-3.16512	6.57077	622.189	1.07695e-69	3.12744e-68
AL139351.2	5.88597	-0.55856	622.067	1.09595e-69	3.17986e-68
NINL	-4.00013	5.41271	622.017	1.1037e-69	3.19959e-68
SLC29A3	2.62549	3.76703	621.364	1.21207e-69	3.50831e-68
FAR2	2.44051	7.32031	637.662	1.21229e-69	3.50831e-68
AL589740.1	-3.82977	8.50683	627.86	1.24105e-69	3.58844e-68
RAB3IL1	3.21475	1.65323	620.421	1.38754e-69	4.00854e-68
EPB41	1.9598	6.42078	620.008	1.47232e-69	4.24981e-68
CDK14	-2.64396	8.30457	619.946	1.48551e-69	4.28417e-68
TRPM2-AS	4.51935	1.79999	619.574	1.56712e-69	4.51564e-68
ME1	-3.28822	6.64692	619.169	1.66102e-69	4.78211e-68
NRG3	-3.09008	11.309	618.67	1.7846e-69	5.13348e-68
ERMAP	2.33953	3.89399	618.546	1.81669e-69	5.2213e-68
BATF	4.75705	0.276432	618.372	1.86272e-69	5.34902e-68
GLYATL1	4.25045	1.68218	617.697	2.05275e-69	5.88964e-68
RASSF4	2.12328	6.48254	617.612	2.078e-69	5.95698e-68
GABBR1	-2.57078	6.70725	617.497	2.11266e-69	6.05118e-68
GSDMD	3.97093	1.51734	617.091	2.23994e-69	6.41026e-68
FRMD5	-3.21982	9.7001	614.636	3.1919e-69	9.12676e-68
AC040168.1	-3.38517	5.61731	613.87	3.56563e-69	1.01867e-67
TRIM56	2.31676	4.15114	613.39	3.82231e-69	1.09107e-67
RAB1A	1.39638	7.097	613.172	3.94444e-69	1.12497e-67
MIR100HG	-3.09179	8.58116	612.732	4.2037e-69	1.19789e-67
AC022973.3	3.08054	4.18091	618.295	4.34936e-69	1.23835e-67
ABHD12	1.25692	6.44028	612.48	4.36038e-69	1.24043e-67
FZD2	4.43803	0.472722	612.045	4.64408e-69	1.32001e-67
OGFRL1	1.92782	7.02715	611.872	4.76158e-69	1.35226e-67
DUBR	-3.1118	7.26099	611.697	4.88417e-69	1.3859e-67
UBE2W	1.42316	7.18321	611.196	5.25199e-69	1.48901e-67
JAZF1	1.75467	8.67212	611.11	5.31783e-69	1.5064e-67
TRAF3IP3	3.60338	3.69541	629.07	6.66231e-69	1.88566e-67
CDK6	1.76494	7.15353	609.516	6.70331e-69	1.89567e-67
ATP2B2	-2.18648	7.69356	609.463	6.75471e-69	1.90859e-67
TAB2	1.91719	7.71298	608.627	7.62805e-69	2.15354e-67
TIGAR	1.9404	4.82279	608.448	7.83018e-69	2.20874e-67
DLC1	-3.93506	9.09421	621.241	7.92476e-69	2.23354e-67
ERBB4	-3.40427	11.3574	608.698	8.16145e-69	2.29832e-67
ZNF521	-3.7968	6.48416	607.874	8.51245e-69	2.39515e-67
DENND5B	-2.15871	7.82367	607.752	8.66416e-69	2.43579e-67
ACSL6	-2.77784	6.80907	607.405	9.11424e-69	2.56017e-67
TNFRSF10C	4.82538	0.248202	607.122	9.49714e-69	2.66549e-67
PARD3	-4.04376	8.84587	616.656	9.73038e-69	2.72866e-67
AC035139.2	7.24674	-0.462678	1014.72	1.05943e-68	2.96845e-67
AC087627.1	4.08193	2.17694	606.329	1.06614e-68	2.98474e-67
NR2F1-AS1	-3.26609	7.92294	606.539	1.12124e-68	3.13637e-67
CCM2	1.63007	5.85399	605.901	1.13491e-68	3.17196e-67
PPP1R16B	-2.81147	6.87389	605.874	1.13941e-68	3.18189e-67
AC006148.1	-3.50662	7.7625	607.783	1.14981e-68	3.20827e-67
KCNB1	-2.4774	7.00545	605.079	1.27968e-68	3.56766e-67
KCNQ1OT1	2.1716	7.38188	612.019	1.31922e-68	3.67483e-67
UNC79	-2.6571	8.32415	604.431	1.40679e-68	3.91551e-67
RUNX3	4.89837	0.387611	602.892	1.762e-68	4.90009e-67
BMF	4.68573	0.657057	602.854	1.77204e-68	4.92393e-67
LINC00996	6.94527	1.02802	626.17	1.94325e-68	5.39517e-67
C1orf147	4.71563	1.04688	601.619	2.1236e-68	5.891e-67
LMTK2	-2.04	6.3889	601.517	2.15559e-68	5.9748e-67
FMN1	2.73657	8.20129	625.554	2.22185e-68	6.15337e-67
MLKL	3.42793	2.20699	600.618	2.4599e-68	6.80702e-67
R3HCC1L	1.49032	6.10265	600.514	2.49758e-68	6.90557e-67
BCAR3	2.11156	6.15936	599.885	2.85813e-68	7.89595e-67
SYT14	-3.02266	7.50397	598.605	3.3072e-68	9.12901e-67
SLC22A15	-2.90071	6.31422	598.266	3.47655e-68	9.58859e-67
AC040970.1	4.0257	1.41096	597.156	4.09445e-68	1.12835e-66
AC008964.1	4.83197	-0.197096	596.744	4.35083e-68	1.19802e-66
DCP2	1.47195	5.92746	594.426	6.12797e-68	1.68597e-66
NIM1K	-2.74398	5.97238	593.625	6.89877e-68	1.89648e-66
TMEM132C	-4.66834	8.06623	610.838	6.99368e-68	1.921e-66
THSD7A	-3.68506	7.64572	597.515	7.69472e-68	2.11182e-66
MAP4K1	3.2275	1.89973	592.563	8.07488e-68	2.21434e-66
FGL1	4.399	3.87107	617.633	8.36858e-68	2.29203e-66
STOM	2.30156	5.32685	594.121	8.37188e-68	2.29203e-66
DIAPH2-AS1	2.94316	6.32853	620.181	8.4694e-68	2.31684e-66
PKIG	-2.43064	6.03165	591.189	9.90091e-68	2.70622e-66
CACNA1C	-2.87343	8.86847	589.519	1.26922e-67	3.46634e-66
DLGAP1	-2.69465	10.5261	589.246	1.32186e-67	3.60716e-66
CCDC88B	2.82651	2.82522	589.023	1.36649e-67	3.72591e-66
FHOD3	-3.42346	7.07487	588.753	1.42248e-67	3.87541e-66
PCDH7	-2.99201	9.18978	588.679	1.43828e-67	3.91528e-66
ATL1	-2.19866	6.93764	588.614	1.45231e-67	3.95027e-66
AC105383.1	-3.52296	6.07381	587.565	1.69814e-67	4.61517e-66
CD276	2.06275	4.31398	587.336	1.75705e-67	4.77139e-66
CCL4	7.25491	2.72705	620.284	1.82377e-67	4.94856e-66
PPFIBP1	-2.96364	7.3202	586.98	1.85298e-67	5.02374e-66
PLXND1	2.31674	4.04903	586.747	1.91851e-67	5.1972e-66
AC087273.2	5.47916	2.3723	664.354	2.1339e-67	5.77601e-66
IGSF11	-3.24248	7.56221	585.915	2.17247e-67	5.87568e-66
CPA6	3.92806	2.87913	592.776	2.1794e-67	5.88965e-66
SLC38A10	1.56147	5.07474	585.791	2.21328e-67	5.97639e-66
GABRB1	-3.14802	8.91142	584.329	2.75433e-67	7.43136e-66
C5orf58	5.07254	0.0802084	583.071	3.32544e-67	8.96502e-66
AC005082.1	4.90001	-0.207382	582.935	3.39444e-67	9.14369e-66
MPPED2	-3.8416	7.18326	585.363	3.89367e-67	1.04801e-65
SLCO3A1	-2.75499	8.02413	580.758	4.70732e-67	1.26598e-65
MLXIP	1.51665	5.86308	580.544	4.8608e-67	1.30621e-65
DPP6	-3.35982	9.77075	584.107	5.07445e-67	1.36253e-65
CEP126	-2.96368	6.46527	580.187	5.12928e-67	1.37615e-65
RGS7	-2.86553	9.22864	579.298	5.86431e-67	1.5721e-65
ACTR3	1.50009	6.73702	578.984	6.14778e-67	1.64677e-65
TREML4	5.60798	-0.760136	578.788	6.33196e-67	1.69475e-65
SEMA5A	-3.82995	7.93394	581.948	7.38269e-67	1.9744e-65
ZFHX4	-4.07856	7.42205	584.161	7.45591e-67	1.99229e-65
GRN	2.42882	3.96299	577.7	7.4615e-67	1.99229e-65
CD99	2.78501	4.90779	589.875	7.68764e-67	2.05104e-65
CCND1	2.99917	3.52294	578.31	8.69375e-67	2.31762e-65
CEP170	1.23973	7.74984	576.488	8.96044e-67	2.38681e-65
SLC25A27	-2.08603	6.70133	576.435	9.03255e-67	2.40411e-65
FAM53B	1.63388	6.81597	576.422	9.05065e-67	2.40701e-65
PDE8B	-3.58728	8.01159	584.308	9.32279e-67	2.47742e-65
IL15	3.51845	3.47103	589.211	1.03697e-66	2.75345e-65
RNF175	2.16376	5.98445	575.417	1.05371e-66	2.79567e-65
ANO5	-2.95171	6.88278	575.338	1.06638e-66	2.82704e-65
LRRC4C	-2.96257	10.4469	575.04	1.11564e-66	2.95531e-65
AC006355.2	-4.24065	5.9648	574.872	1.15138e-66	3.04757e-65
ZHX3	-1.9999	7.7332	574.651	1.18331e-66	3.1296e-65
AC004551.1	3.46714	3.05304	579.574	1.2143e-66	3.20902e-65
PDZD2	-2.80972	8.97524	573.92	1.322e-66	3.49089e-65
BBS2	-2.03529	6.94447	573.653	1.37653e-66	3.63202e-65
TRPV2	3.57787	1.95239	573.476	1.41408e-66	3.72815e-65
DTX3L	3.11852	2.93917	573.399	1.43068e-66	3.76895e-65
DLG5	-2.8417	5.51766	571.957	1.78094e-66	4.688e-65
MCM5	3.16119	2.17741	571.682	1.85708e-66	4.88457e-65
HSPA12A	-2.57512	7.52061	571.094	2.03093e-66	5.33764e-65
FBN1	-3.28603	6.94807	572.331	2.0793e-66	5.46049e-65
PTPRS	-2.10705	6.88611	570.927	2.0832e-66	5.46644e-65
LRRK2	1.88695	6.90524	569.954	2.41566e-66	6.33386e-65
DAP	2.23813	4.592	569.65	2.53015e-66	6.62888e-65
CPM	2.52149	5.9126	584.852	2.57795e-66	6.74884e-65
SQOR	3.46248	3.24269	581.044	2.59143e-66	6.77881e-65
PTPRD	-2.69006	10.8505	569.281	2.6767e-66	6.9964e-65
NRXN1	-3.2391	11.3838	570.002	2.68506e-66	7.01279e-65
LRCH2	-3.5579	5.7853	568.932	2.82301e-66	7.36733e-65
FAM72A	4.61521	0.089022	567.931	3.28937e-66	8.57773e-65
NFATC1	3.27646	3.56964	574.194	3.37397e-66	8.79148e-65
MGAM	3.96684	4.55209	595.877	3.65648e-66	9.52021e-65
ACTR2	1.25966	7.06681	567.081	3.74575e-66	9.74506e-65
PCDH17	-3.2812	6.75193	566.934	3.83098e-66	9.95907e-65
LINC01845	6.70134	0.357665	632.591	3.87528e-66	1.00664e-64
KCTD1	-2.61618	7.11592	566.595	4.03445e-66	1.04718e-64
MAPK10	-2.43839	9.72616	566.264	4.24439e-66	1.10081e-64
PHLDB1	-2.93205	6.59936	565.663	4.65341e-66	1.20596e-64
NFKBID	3.23805	2.76034	565.29	4.92682e-66	1.27583e-64
MAP7	-2.78973	9.17855	565.155	5.03008e-66	1.30156e-64
GPM6A	-2.93916	10.4659	564.203	5.82076e-66	1.50499e-64
GRK4	-2.54304	5.92134	564.044	5.9643e-66	1.54092e-64
EPB41L1	-2.42004	6.42612	563.956	6.04632e-66	1.5609e-64
NEO1	-2.2086	8.10026	563.554	6.4304e-66	1.65878e-64
NOD2	4.61119	0.684972	563.109	6.88543e-66	1.77479e-64
SERPINB6	1.52923	5.76105	561.922	8.26542e-66	2.12767e-64
MAP2K1	1.31223	6.18684	561.92	8.26716e-66	2.12767e-64
VNN2	4.96204	-0.203674	561.345	9.03209e-66	2.32274e-64
ALOX15B	5.37206	0.647205	561.006	9.51667e-66	2.44548e-64
STPG4	2.4774	4.26844	560.89	9.68897e-66	2.48785e-64
NRIP1	1.81146	7.53725	560.153	1.08544e-65	2.78497e-64
ST8SIA1	-3.27217	7.12934	559.874	1.1331e-65	2.90502e-64
PCDH9-AS2	-4.31581	9.653	576.324	1.34398e-65	3.44305e-64
NUMB	1.42533	7.81099	558.39	1.42495e-65	3.64768e-64
B3GAT1	-3.00299	5.99288	557.109	1.73739e-65	4.44408e-64
NAV1	-2.27132	8.10309	556.922	1.78835e-65	4.57093e-64
CAMTA1	-1.59067	8.90468	556.741	1.83904e-65	4.69693e-64
FRY	-3.40023	7.97477	562.919	1.85132e-65	4.72468e-64
NEGR1	-2.76464	10.0168	556.507	1.90717e-65	4.8635e-64
PLPP3	-3.30305	7.00428	556.461	1.92075e-65	4.89441e-64
CSMD2	-3.70293	7.83709	563.413	1.94993e-65	4.96497e-64
NPAS2	-3.35794	6.63607	556.295	1.97071e-65	5.01409e-64
AC008761.1	2.61755	3.91755	555.848	2.11204e-65	5.36958e-64
FKBP15	1.57889	5.89949	555.829	2.11841e-65	5.3817e-64
PIM1	3.29321	3.73006	569.981	2.2249e-65	5.64795e-64
AC098679.6	4.64982	1.20556	555.478	2.23694e-65	5.67421e-64
PLAGL1	2.24319	5.62712	560.587	2.38152e-65	6.03638e-64
CSMD3	-2.76867	9.61329	554.34	2.66904e-65	6.76001e-64
TRMT1	2.0911	3.67316	553.622	2.98434e-65	7.55288e-64
SH3D19	-2.90181	7.94181	553.381	3.0982e-65	7.83511e-64
RCOR1	1.37691	6.06448	552.654	3.46942e-65	8.7673e-64
VRK2	2.36062	7.14587	566.694	3.49251e-65	8.81899e-64
SNHG14	-1.8583	11.2238	552.251	3.69397e-65	9.32066e-64
GMFG	2.74009	2.6322	550.723	4.68792e-65	1.18197e-63
CRPPA	-2.74473	6.54898	550.074	5.1879e-65	1.30705e-63
EDA2R	3.45109	2.62265	549.857	5.36653e-65	1.35104e-63
TMPRSS4	5.35031	0.122138	549.394	5.76927e-65	1.45133e-63
RNF157	-2.38714	6.45528	548.241	6.90942e-65	1.73685e-63
ANKRD28	-2.75114	7.92045	547.285	8.02501e-65	2.01576e-63
MIR3936HG	-2.84558	6.03667	546.949	8.45899e-65	2.12318e-63
FGF14	-2.7018	10.6455	546.337	9.31134e-65	2.33537e-63
DNAJC13	1.45292	6.55683	544.375	1.26744e-64	3.17647e-63
RP2	2.14004	3.25268	543.786	1.39051e-64	3.4823e-63
TMC6	2.72305	4.52944	545.293	1.46989e-64	3.67736e-63
AP001372.1	3.33101	1.58509	543.43	1.47059e-64	3.67736e-63
RASGRF2	-2.86295	7.7093	542.756	1.63544e-64	4.08652e-63
PPARG	2.41134	5.60964	549.526	1.90105e-64	4.74666e-63
PLBD1	3.20026	2.08291	541.716	1.92689e-64	4.80759e-63
PLCL2	1.7743	7.4123	541.537	1.98221e-64	4.94194e-63
CTNNA2	-3.41235	10.7329	547.443	1.99215e-64	4.96302e-63
AC099524.1	5.83803	-0.762528	601.962	2.07308e-64	5.16082e-63
DYNC1I1	-2.51921	7.97733	540.764	2.23943e-64	5.57079e-63
ARHGAP26-AS1	3.20358	4.18086	555	2.28392e-64	5.67724e-63
CNN3	-3.48636	6.49332	539.926	2.55707e-64	6.35152e-63
LINC02860	4.47805	0.540153	539.648	2.67164e-64	6.63118e-63
MYO1E	2.22502	6.82976	549.498	3.04196e-64	7.54474e-63
AL161785.1	4.14764	2.42025	547.085	3.05128e-64	7.56225e-63
LRRC4B	-2.82367	5.5418	537.289	3.88326e-64	9.61709e-63
AC005165.1	2.83183	3.53115	536.901	4.12997e-64	1.02205e-62
RNF145	1.29704	6.66546	534.718	5.84374e-64	1.4451e-62
ZFAND6	1.47162	6.72727	534.409	6.139e-64	1.51699e-62
ITPRIP	3.33131	2.41121	534.286	6.26024e-64	1.54581e-62
CNTRL	1.34561	6.32927	534.13	6.41735e-64	1.58343e-62
CCL3	6.95049	2.43394	561.81	6.76745e-64	1.66859e-62
LYPLA1	1.46734	5.34016	533.213	7.42854e-64	1.83024e-62
BMERB1	-2.01472	7.33321	533.142	7.51341e-64	1.84979e-62
PGS1	1.54207	4.65007	532.713	8.04608e-64	1.97948e-62
AC006160.1	2.90359	5.27168	551.574	9.00774e-64	2.21443e-62
CD40	3.37398	1.50737	531.464	9.82316e-64	2.41147e-62
IGF1	3.06177	4.56855	533.444	9.82361e-64	2.41147e-62
HIP1R	-3.38049	6.59742	531.342	1.00169e-63	2.45711e-62
NCK1	1.37847	5.94344	530.075	1.22676e-63	3.00701e-62
MIR646HG	3.10331	6.85445	555.889	1.296e-63	3.17438e-62
MAMLD1	-3.44445	5.5146	529.714	1.29995e-63	3.18174e-62
ELL	1.68457	4.56501	529.6	1.32385e-63	3.23786e-62
IGSF21-AS1	3.85957	1.8269	529.258	1.39837e-63	3.41765e-62
RPS6KA3	1.5516	7.08597	529.213	1.40863e-63	3.4402e-62
RBMS3	-3.31315	9.33998	535.827	1.42845e-63	3.48605e-62
ENG	2.67979	3.78718	530.493	1.46222e-63	3.56589e-62
GPR173	-2.78079	5.12443	528.96	1.46697e-63	3.57485e-62
DPP10	-3.16949	11.2755	530.371	1.53019e-63	3.7262e-62
DGKG	-2.46961	8.19323	528.533	1.57091e-63	3.8226e-62
TACC2	-2.77186	5.80507	528.502	1.5789e-63	3.83924e-62
F13A1	4.10508	3.27164	549.721	1.63711e-63	3.97789e-62
KLHL5	1.50411	6.83222	527.757	1.77957e-63	4.32091e-62
IL6R	2.88708	5.08109	545.974	2.43806e-63	5.91547e-62
BRINP1	-2.85816	7.20215	525.774	2.44835e-63	5.93614e-62
GATAD2A	1.57449	5.36694	525.263	2.65815e-63	6.44016e-62
PIEZO1	2.32246	4.28836	525.22	2.67692e-63	6.48094e-62
NLRC5	3.15542	3.99452	539.365	3.12567e-63	7.5619e-62
AC096921.2	5.14789	-0.755652	581.678	3.14237e-63	7.59683e-62
RAPGEF5	-2.31061	8.5194	523.982	3.26868e-63	7.89648e-62
LIMD2	2.92394	2.57598	523.678	3.43337e-63	8.28836e-62
ENDOD1	-2.12513	5.92034	523.629	3.46033e-63	8.34743e-62
AFF1	1.4137	7.63836	523.49	3.5389e-63	8.53082e-62
CHSY1	1.99258	6.55682	527.406	4.01122e-63	9.66242e-62
CAP1	1.6991	5.33856	522.308	4.28426e-63	1.03127e-61
CDH10	-2.95067	7.93902	521.506	4.87855e-63	1.17348e-61
CTDSPL	-2.59866	7.31603	520.715	5.54534e-63	1.33291e-61
GRIA4	-3.47654	9.27495	529.419	6.20794e-63	1.49111e-61
C5AR2	3.65962	1.2892	519.943	6.2853e-63	1.50861e-61
LTBR	2.94738	2.72266	519.399	6.866e-63	1.64681e-61
DTX2	2.08056	3.08175	519.278	7.00247e-63	1.67834e-61
OSBP2	-2.18729	7.19287	519.258	7.02542e-63	1.68263e-61
S100A9	5.12721	1.01387	530.03	8.128e-63	1.94532e-61
MTMR7	-2.23168	6.82619	518.285	8.22895e-63	1.96807e-61
UBE2E1	1.28912	6.95754	518.018	8.59412e-63	2.05394e-61
NIPA2	1.52963	4.7762	517.628	9.15812e-63	2.18717e-61
GPR183	3.49456	4.10734	537.766	9.92457e-63	2.36853e-61
CPE	-2.39385	8.35377	516.849	1.03971e-62	2.47953e-61
PDZRN3	-3.46848	7.94833	522.638	1.04473e-62	2.48974e-61
NRROS	4.764	-0.273936	516.687	1.06751e-62	2.5422e-61
JAK2	1.48916	7.21539	516.604	1.08196e-62	2.57479e-61
AC079209.2	3.16887	3.67599	527.624	1.19403e-62	2.83946e-61
CSK	1.95459	3.86327	515.949	1.20398e-62	2.8611e-61
LIMK2	2.71368	5.25875	533.068	1.25873e-62	2.98909e-61
RAB38	3.99042	1.15805	515.548	1.28544e-62	3.05035e-61
DNM3	-2.41785	9.72533	515.453	1.30561e-62	3.09601e-61
MCF2L	2.00542	6.77297	519.802	1.31063e-62	3.10572e-61
DDX60	2.61861	4.1027	515.295	1.46394e-62	3.46656e-61
CYSLTR1	3.29046	2.40814	513.864	1.69277e-62	4.00559e-61
ZMYND15	4.34253	0.186613	513.002	1.94937e-62	4.60952e-61
GSTA4	-2.41019	6.02664	512.427	2.14169e-62	5.05755e-61
HEATR5B	1.29905	6.59511	512.427	2.14187e-62	5.05755e-61
MAP3K1	1.69344	6.40636	512.401	2.15086e-62	5.07522e-61
CACNA2D3	-3.03361	8.94195	514.995	2.32402e-62	5.47995e-61
UBE2F	1.5532	5.57348	510.728	2.83052e-62	6.66955e-61
SORBS1	-3.87596	9.40104	524.083	3.32005e-62	7.81753e-61
PARP12	2.36415	3.58023	509.275	3.59443e-62	8.45766e-61
XKR4	-2.47585	8.59972	508.683	3.96292e-62	9.31815e-61
GSN	1.62432	7.14509	508.535	4.06019e-62	9.54017e-61
EDIL3	-2.58122	9.28204	508.129	4.34176e-62	1.01946e-60
GALNT13	-3.39169	8.55745	512.313	5.03307e-62	1.18096e-60
KCTD16	-2.34981	8.67133	507.02	5.21277e-62	1.22226e-60
AC011933.2	3.41986	1.32981	506.75	5.45055e-62	1.27712e-60
EPS8	1.7742	7.37653	506.545	5.63857e-62	1.32025e-60
GALNT10	1.92745	6.44685	508.227	5.98587e-62	1.40059e-60
RASSF1	2.23425	3.08342	506.067	6.10166e-62	1.42669e-60
SLC40A1	2.89423	3.20253	505.382	6.83375e-62	1.59675e-60
UPP2	-3.09997	6.58114	505.228	7.00983e-62	1.63675e-60
MYH14	-3.02388	4.91005	504.57	7.81674e-62	1.82389e-60
OSBPL11	1.54955	6.31454	504.524	7.87741e-62	1.83676e-60
OXR1	1.58854	9.38326	503.148	9.89624e-62	2.30589e-60
BISPR	4.14718	0.357821	503.074	1.00175e-61	2.33251e-60
SMURF2	1.35811	6.92049	502.688	1.06815e-61	2.48539e-60
RCAN2	-2.7493	7.69979	502.202	1.1579e-61	2.69235e-60
ARHGAP44	-2.32743	6.69393	501.954	1.20652e-61	2.80346e-60
EFR3B	-2.87058	6.2663	501.634	1.27243e-61	2.95456e-60
DNM2	1.34307	6.34239	501.573	1.28552e-61	2.98288e-60
AL161457.2	2.59096	3.25776	501.414	1.31998e-61	3.06073e-60
ILDR2	-3.32371	6.00046	501.248	1.35697e-61	3.14432e-60
CREG1	1.83968	4.83044	500.963	1.42283e-61	3.29465e-60
SOX5	-2.88414	9.96419	501.564	1.6492e-61	3.81619e-60
AC098588.3	-2.74116	7.54759	499.872	1.70634e-61	3.94567e-60
TMEFF1	-2.2538	6.44939	499.41	1.84312e-61	4.25902e-60
GSAP	1.909	6.09564	499.021	1.96669e-61	4.54142e-60
BID	2.19536	4.10296	498.95	1.98991e-61	4.59189e-60
SLC1A1	-3.68033	6.38752	502.429	2.04002e-61	4.70427e-60
PKN2	1.14482	7.66823	498.671	2.08477e-61	4.80415e-60
PLPPR1	-3.07306	7.28553	498.523	2.13693e-61	4.92096e-60
SPATA6L	-3.49724	5.74637	498.362	2.19507e-61	5.05137e-60
LITAF	1.86035	5.00783	498.054	2.31104e-61	5.3146e-60
LRRTM4	-2.83955	10.6071	497.648	2.47352e-61	5.68435e-60
FCHSD2	1.43074	8.68218	497.15	2.688e-61	6.17299e-60
TET2	1.37156	7.10475	496.827	2.8374e-61	6.51163e-60
PEX5L	-2.68373	9.28993	496.717	2.89042e-61	6.62877e-60
DPF3	-2.95852	6.58084	496.485	3.00445e-61	6.88556e-60
TSC22D1	-2.05264	8.27294	496.426	3.03477e-61	6.95028e-60
AC004906.1	6.51867	-0.530619	630.518	3.20032e-61	7.32442e-60
MYO15B	1.9332	4.95039	495.343	3.63868e-61	8.32198e-60
MSRB3	-3.8059	5.92012	495.792	3.99398e-61	9.12835e-60
GCA	1.89507	5.63437	493.674	4.81518e-61	1.09977e-59
LAMC1	-3.42394	5.58044	493.243	5.17727e-61	1.18167e-59
AC092053.5	5.53966	-0.665195	544.906	5.2059e-61	1.18739e-59
OPCML	-2.44297	10.7672	492.094	6.28178e-61	1.43181e-59
SLC11A2	1.36333	6.5384	491.865	6.52817e-61	1.48696e-59
ZNF382	-2.69184	4.90162	491.545	6.88988e-61	1.56828e-59
RAP1B	1.19775	6.76548	491.239	7.25517e-61	1.6503e-59
CD2AP	1.4317	5.88206	491.103	7.42352e-61	1.68745e-59
FGF12	-2.49225	9.81938	491.076	7.45737e-61	1.694e-59
HSD17B11	1.74537	4.93132	491.056	7.48177e-61	1.69839e-59
AC104564.5	3.75507	1.101	490.879	7.70896e-61	1.74877e-59
GRIK2	-2.51733	10.0132	490.871	7.72004e-61	1.7501e-59
AC078883.1	2.79713	3.77031	490.091	8.8052e-61	1.99475e-59
RALGPS1	-1.5127	7.24884	490.006	8.93282e-61	2.0223e-59
RCC2	1.84065	4.95432	489.785	9.273e-61	2.09789e-59
OAS2	3.69263	0.849283	489.769	9.29791e-61	2.10211e-59
PTPN21	-2.93468	4.99121	489.537	9.66918e-61	2.18457e-59
AC087284.1	3.25503	1.40052	489.141	1.03399e-60	2.33452e-59
DCC	-2.99538	8.79513	489.864	1.14797e-60	2.59013e-59
KCTD8	-3.83448	7.9969	502	1.15275e-60	2.59916e-59
AP005131.1	3.02128	4.76705	506.686	1.161e-60	2.616e-59
AC114971.1	-4.30994	6.74132	489.38	1.17809e-60	2.65273e-59
TRG-AS1	4.08355	1.63119	489.142	1.22632e-60	2.75946e-59
WAS	2.89898	2.70859	488.015	1.25108e-60	2.81328e-59
SLC24A2	-2.63894	9.4991	487.696	1.32042e-60	2.96722e-59
LINC02456	3.85074	3.09149	487.735	1.5032e-60	3.37569e-59
POLG2	1.71047	4.31525	486.562	1.60032e-60	3.59138e-59
SH3BGRL2	-2.5866	6.1226	486.082	1.73639e-60	3.89415e-59
TMEM108	-3.40693	8.37356	494.966	1.83709e-60	4.11722e-59
CCDC69	2.92544	2.05283	485.464	1.92864e-60	4.3195e-59
GPCPD1	2.02242	6.45291	492.336	2.02466e-60	4.53152e-59
MEG8	-2.58963	8.77527	484.314	2.34523e-60	5.24551e-59
ZNF618	1.86272	5.26958	484.284	2.35722e-60	5.26881e-59
AC027306.1	5.30814	-0.641744	533.978	2.49308e-60	5.56875e-59
PARVA	-3.61462	5.28974	483.873	2.52821e-60	5.64348e-59
MAP3K3	1.30588	6.13409	483.827	2.54776e-60	5.68332e-59
FAM102A	-2.20699	6.01898	482.517	3.1856e-60	7.10144e-59
C11orf45	5.22628	0.189741	531.467	3.58435e-60	7.98501e-59
PRPF38B	1.38432	5.44868	481.504	3.78691e-60	8.43066e-59
CRMP1	-2.47391	5.8746	481.052	4.09113e-60	9.10188e-59
SUCNR1	6.72424	-0.164596	607.117	4.65554e-60	1.03507e-58
TNR	-2.95348	9.56631	480.195	4.73701e-60	1.05248e-58
AC245014.3	5.84999	0.757979	494.937	4.95553e-60	1.10031e-58
PHLPP1	-2.32069	9.18098	479.912	4.97226e-60	1.10329e-58
NRXN2	-2.42916	6.06804	479.392	5.43591e-60	1.20537e-58
DTNBP1	1.44983	6.12079	478.424	6.41703e-60	1.42148e-58
GAK	1.30033	5.68069	478.423	6.41901e-60	1.42148e-58
S100A8	5.22036	0.687858	487.579	7.44978e-60	1.64865e-58
INPP1	-2.44016	5.79703	477.304	7.77887e-60	1.72034e-58
AL391840.1	-2.85795	6.62521	477.217	7.89644e-60	1.74519e-58
STK26	3.70471	1.1078	475.612	1.0407e-59	2.29854e-58
CH25H	5.58558	3.71434	499.002	1.07037e-59	2.36251e-58
SCN8A	-2.01843	7.44534	475.34	1.09063e-59	2.40563e-58
TSPO	2.69706	3.28319	474.761	1.20516e-59	2.65652e-58
CORO2B	-2.54517	6.46732	474.64	1.23054e-59	2.71067e-58
OSTF1	1.86401	5.69546	474.397	1.28338e-59	2.8252e-58
PLSCR1	3.08467	6.01435	496.279	1.28968e-59	2.83722e-58
ECHDC3	3.70907	1.16714	473.6	1.47265e-59	3.2376e-58
KCND3	-2.82139	7.25239	473.45	1.51118e-59	3.32014e-58
PPM1E	-2.63484	7.36617	473.364	1.53397e-59	3.36799e-58
NFIX	-2.1371	7.14586	473.102	1.60509e-59	3.52183e-58
SLC8A1-AS1	2.60137	7.66797	490.905	1.76042e-59	3.86013e-58
SH2D3C	2.11874	3.72654	472.562	1.762e-59	3.86105e-58
IL1RAP	2.34205	6.74533	484.462	1.84012e-59	4.0296e-58
AP005131.5	3.03107	3.43711	476.063	1.85716e-59	4.06427e-58
FAM114A1	2.02122	4.52339	471.917	1.97015e-59	4.30873e-58
LINC01535	-4.16275	4.327	471.411	2.15071e-59	4.70053e-58
CAPN2	-2.32944	5.56763	471.024	2.29988e-59	5.02328e-58
ARHGAP23	-2.76135	5.93718	470.456	2.5382e-59	5.54019e-58
AC110995.1	3.78847	2.18549	469.948	2.77179e-59	6.04612e-58
P2RX1	4.12864	0.679856	469.596	2.94655e-59	6.42312e-58
CSMD1	-2.59273	11.3639	469.43	3.03297e-59	6.60721e-58
PFKFB3	2.14921	6.97159	479.979	3.09641e-59	6.74104e-58
CDH4	-3.23526	7.11231	471.543	3.19334e-59	6.94754e-58
CACHD1	-3.57931	6.8095	470.181	3.2324e-59	7.02795e-58
CEACAM4	5.29357	-0.640625	468.69	3.4495e-59	7.4951e-58
LIPG	3.88985	1.1934	468.461	3.58933e-59	7.79388e-58
BAZ1A	1.60556	5.79982	467.838	4.001e-59	8.68215e-58
ZNF135	-3.04921	4.80205	467.332	4.36941e-59	9.47544e-58
TLE1	-3.49177	6.12659	469.155	4.97671e-59	1.07807e-57
ATP8A1	-2.15593	8.82976	466.584	4.97775e-59	1.07807e-57
SPI1	2.5545	4.75206	471.598	4.98435e-59	1.0788e-57
SLC6A1	-3.22539	7.6343	471.947	5.12106e-59	1.10768e-57
GABRB3	-2.11629	8.07454	466.389	5.15006e-59	1.11323e-57
LRRC7	-3.09281	9.70495	472.129	5.5156e-59	1.19148e-57
CDKN1A	3.53099	3.04823	478.791	5.66039e-59	1.22197e-57
AC138207.5	5.43566	-0.307147	511.69	6.53848e-59	1.41062e-57
KLHL23	-2.22247	6.11331	464.863	6.72399e-59	1.44971e-57
GNAQ	1.24028	9.30851	464.644	6.98676e-59	1.50539e-57
WASF3	-2.16664	6.67866	464.21	7.53777e-59	1.62307e-57
GALNT18	-3.44826	7.34132	470.392	7.60006e-59	1.63543e-57
POU3F3	-2.7696	5.51077	463.539	8.47799e-59	1.82318e-57
TLCD4	-2.93081	5.53058	463.158	9.06213e-59	1.94754e-57
AL449983.1	4.61192	-0.284495	462.37	1.04068e-58	2.2351e-57
SLC12A2	-1.88711	7.29017	461.888	1.13242e-58	2.43057e-57
LINC02513	5.44635	-0.201931	461.845	1.14108e-58	2.44758e-57
AC008105.3	2.35951	4.09511	461.27	1.26226e-58	2.70577e-57
TOR4A	5.18541	-0.483115	506.754	1.36628e-58	2.92688e-57
TOM1L2	-1.52408	7.07298	460.646	1.40886e-58	3.01616e-57
ARHGEF40	1.8977	4.24564	460.587	1.42354e-58	3.04564e-57
LONRF2	-2.06569	6.64723	460.112	1.54749e-58	3.30873e-57
GASK1B	2.50614	4.70601	464.966	1.55272e-58	3.31779e-57
C5AR1	3.04342	3.13304	460.279	1.64568e-58	3.51418e-57
CTBP2	1.37154	7.32509	459.75	1.64947e-58	3.52002e-57
LINC01356	3.31346	1.30188	459.314	1.78127e-58	3.79888e-57
SAMHD1	2.44746	6.11703	474.392	1.81379e-58	3.86576e-57
TMEFF2	-2.78606	8.49634	459.873	1.85435e-58	3.94969e-57
WNT5A-AS1	5.58658	-0.548362	504.609	1.88527e-58	4.013e-57
CYP7B1	-3.81469	6.29511	466.23	1.92796e-58	4.10127e-57
CFAP74	2.60613	3.28918	458.589	2.02397e-58	4.30276e-57
ADCY5	-3.15114	6.29701	458.382	2.33869e-58	4.96867e-57
AC009313.1	3.61529	1.53574	457.372	2.50919e-58	5.32754e-57
FTL	2.00441	8.36396	465.421	2.59825e-58	5.51313e-57
AC023051.1	2.85667	6.80209	477.254	2.61803e-58	5.55158e-57
HIST1H2AC	3.0649	6.02987	477.923	2.67404e-58	5.66676e-57
TIFA	3.47335	1.57319	456.955	2.70147e-58	5.72127e-57
Z97192.1	4.93127	-0.561794	456.499	2.92811e-58	6.19735e-57
SLC44A5	-2.79827	7.75579	456.344	3.00964e-58	6.36588e-57
TBX19	2.77875	2.32419	455.62	3.4212e-58	7.23183e-57
AHI1	-1.89317	8.3885	455.196	3.68862e-58	7.79218e-57
ADGRG6	3.36766	2.65236	455.113	3.74278e-58	7.90161e-57
AC025539.1	4.65831	0.590093	454.731	4.00574e-58	8.45142e-57
MIR34AHG	2.36111	5.13795	463.352	4.03531e-58	8.50847e-57
SOGA3	-2.37075	5.69453	454.619	4.08562e-58	8.6091e-57
MARCH3	2.30066	6.62212	468.186	4.15018e-58	8.73965e-57
NAGK	1.54735	4.68087	454.225	4.38174e-58	9.22149e-57
AKAP12	-2.93924	6.32467	453.052	5.41523e-58	1.13893e-56
CDYL	1.43086	6.74536	452.603	5.84546e-58	1.22865e-56
BTBD19	3.05003	1.77145	452.594	5.8549e-58	1.22986e-56
BATF3	3.18581	2.30958	452.481	5.97379e-58	1.25405e-56
MMP14	3.91513	0.671617	452.195	6.28642e-58	1.31885e-56
SLC9B2	-2.73061	5.52116	452.072	6.42575e-58	1.34723e-56
ZNF483	-1.72286	7.27842	451.667	6.9055e-58	1.44691e-56
FAM66C	-2.92518	5.81356	451.348	7.30977e-58	1.53066e-56
SPRED1	1.77845	7.88576	452.059	7.46908e-58	1.56305e-56
AC073050.1	-3.51618	8.24308	461.043	7.68151e-58	1.6065e-56
PYGL	2.50676	5.24767	461.295	7.92356e-58	1.65608e-56
FZD3	-2.28549	6.61751	450.531	8.45692e-58	1.76646e-56
LPIN1	-1.80391	6.58274	450.259	8.87713e-58	1.85307e-56
STXBP6	-3.8204	7.35693	462.243	9.43117e-58	1.9675e-56
AMOT	2.09723	4.71541	449.834	9.57814e-58	1.99692e-56
PLD1	1.8719	7.06093	450.219	1.05753e-57	2.20344e-56
MPP2	-2.44132	5.18123	449.11	1.09005e-57	2.26978e-56
FNBP1L	1.49862	6.4664	448.533	1.20864e-57	2.51517e-56
FOXN3-AS2	3.7782	1.48393	448.235	1.27488e-57	2.65136e-56
LRRTM3	-2.95878	9.11176	452.45	1.37999e-57	2.86817e-56
CXorf38	1.5543	4.11021	446.996	1.59194e-57	3.30663e-56
CXCL12	3.10054	2.69348	446.494	1.74194e-57	3.61595e-56
PLAT	2.77925	4.94304	460.91	1.80723e-57	3.74917e-56
AL390066.1	3.94661	0.399473	446.091	1.87244e-57	3.88204e-56
SYT16	-2.15126	7.60178	445.794	1.97535e-57	4.09286e-56
TDRP	-3.1126	4.98478	445.328	2.14774e-57	4.4473e-56
TTLL7	-2.64883	8.98169	445.732	2.18107e-57	4.51353e-56
ASCL2	5.03034	-0.64614	444.825	2.35118e-57	4.86088e-56
CALHM6	3.91057	0.693734	444.824	2.35183e-57	4.86088e-56
PKP4	-2.11111	8.43814	444.507	2.48979e-57	5.14285e-56
MICB	4.21802	0.383945	444.4	2.53827e-57	5.23976e-56
WDR17	-2.23324	7.03174	444.377	2.54865e-57	5.25794e-56
AC004593.1	3.45667	3.22401	446.917	2.70887e-57	5.58505e-56
MXI1	-2.58973	7.50184	444.134	2.74116e-57	5.64814e-56
ABCA5	-2.09851	7.08339	443.39	3.04459e-57	6.26951e-56
SLC1A2	-2.50129	10.0234	443.319	3.08382e-57	6.34639e-56
EPHB1	-2.4519	6.99149	443.288	3.10141e-57	6.37865e-56
ITGB8	-3.01656	7.27253	445.573	3.3547e-57	6.89535e-56
AC024257.1	4.64725	4.27841	463.367	3.42286e-57	7.03114e-56
GRAMD1C	-3.60184	6.37104	442.512	3.56747e-57	7.32371e-56
FAM171B	-2.69985	7.48841	442.929	3.71082e-57	7.61332e-56
GFOD1	-2.45734	6.87063	442.14	3.8151e-57	7.82248e-56
CHSY3	1.90507	8.35117	446.368	3.8406e-57	7.86993e-56
PKIA	-2.26506	6.38658	441.74	4.10115e-57	8.39871e-56
SHISA6	-3.48749	6.91135	448.209	4.11612e-57	8.42421e-56
AFDN	-1.80647	7.64525	441.584	4.21826e-57	8.62797e-56
AC098679.1	5.60375	-0.409787	484.049	4.33266e-57	8.85656e-56
ARHGEF10	-2.29016	6.58791	440.976	4.70861e-57	9.61918e-56
TIMP3	-3.60328	6.71465	448.07	5.28584e-57	1.07918e-55
AL627309.5	3.0919	2.06762	439.945	5.67591e-57	1.15811e-55
EPN2	-1.51556	8.4745	439.777	5.85109e-57	1.19313e-55
PRIM2	1.42666	6.05238	439.667	5.96837e-57	1.21631e-55
FAM189A1	-2.78132	6.66889	439.624	6.01609e-57	1.22529e-55
AC239809.3	-3.47844	5.02481	439.565	6.08068e-57	1.23769e-55
TGFB1	2.14484	5.02725	442.982	6.10809e-57	1.24251e-55
TMEM161B-AS1	-1.94033	8.69134	439.269	6.41588e-57	1.30433e-55
B2M	2.07691	7.57152	450.031	6.44781e-57	1.31002e-55
IFNLR1	3.08935	2.48936	439.087	6.63061e-57	1.34589e-55
RPS19	1.77061	6.45996	440.328	6.63238e-57	1.34589e-55
IL1RAPL1	-3.08416	11.2426	443.703	7.00164e-57	1.41996e-55
AC020611.2	2.32371	5.9233	450.701	7.37961e-57	1.49571e-55
ADAM9	1.59604	6.19989	438.294	7.65775e-57	1.55115e-55
APP	-2.11832	9.0976	438.035	8.02743e-57	1.62505e-55
TMEM150C	-2.66861	5.37881	437.991	8.09091e-57	1.63691e-55
GBGT1	2.79958	2.21564	437.972	8.11982e-57	1.64176e-55
ADPRH	3.88657	0.305715	437.964	8.13143e-57	1.64312e-55
HLA-DMA	3.24297	3.71762	450.986	8.14909e-57	1.64569e-55
TREM1	5.6016	-0.59075	437.157	9.41542e-57	1.90028e-55
FAM124A	-3.07931	6.23677	436.596	1.04289e-56	2.10356e-55
PAQR5	3.81879	1.29003	436.514	1.05852e-56	2.1338e-55
BRSK2	-2.48126	5.16836	435.918	1.17998e-56	2.37721e-55
TMTC1	-3.24971	7.19568	441.478	1.22058e-56	2.45754e-55
AC090559.1	2.8429	3.24988	435.482	1.27762e-56	2.57083e-55
BACH1-AS1	3.4282	1.20682	435.177	1.35065e-56	2.71615e-55
GNB5	-2.01767	5.7798	435.166	1.3534e-56	2.72003e-55
AC008050.1	2.85078	5.20216	450.26	1.36764e-56	2.74702e-55
CNTNAP5	-2.55217	8.84999	434.732	1.46497e-56	2.94075e-55
ITGA5	2.86597	2.95954	433.93	1.69619e-56	3.40285e-55
TNFAIP2	3.23054	2.42746	433.827	1.72857e-56	3.46573e-55
RFTN2	-2.89492	7.28822	433.418	1.86269e-56	3.7324e-55
GHR	-3.67028	6.27445	437.772	1.87999e-56	3.76481e-55
CASS4	3.50727	2.98725	442.349	2.36263e-56	4.7285e-55
CASTOR3	-1.91086	6.71482	431.861	2.47745e-56	4.95534e-55
NMNAT2	-2.03796	7.30363	431.683	2.55961e-56	5.11663e-55
PRUNE2	-2.67725	8.47447	431.72	3.01937e-56	6.03208e-55
ANKRD11	1.03483	7.85711	430.333	3.27976e-56	6.54838e-55
MBD4	1.52079	4.48358	430.23	3.34228e-56	6.66921e-55
CLDN7	4.68427	-0.274815	429.886	3.56095e-56	7.10134e-55
MAP2	-2.34994	9.19889	429.684	3.69546e-56	7.36081e-55
MMP16	-2.69254	8.93074	429.684	3.69547e-56	7.36081e-55
HCG22	5.86374	0.81299	480.602	4.29356e-56	8.54705e-55
DYNC2H1	-1.93298	7.24533	428.864	4.29764e-56	8.55009e-55
LINC02542	2.8499	2.62148	427.711	5.31582e-56	1.05695e-54
GNA13	1.87997	6.43968	431.367	5.33998e-56	1.06112e-54
MX1	2.42883	3.94276	428.281	5.34492e-56	1.06147e-54
DUSP27	5.59836	0.107553	467.767	5.54176e-56	1.09991e-54
AGPAT2	2.97855	1.92956	426.995	6.0665e-56	1.20334e-54
FCRL6	5.47012	-0.5193	466.512	6.76151e-56	1.34041e-54
RIMS1	-2.76822	8.30694	428.159	6.96599e-56	1.38013e-54
ZNF667	-2.57554	4.79508	425.716	7.68482e-56	1.52165e-54
AC083949.1	4.38339	0.553011	425.617	7.82638e-56	1.54876e-54
ST7	-1.92727	6.46175	425.187	8.47551e-56	1.67623e-54
PTPRN2	-1.90456	8.4978	424.876	8.97816e-56	1.77459e-54
SPOCK2	-2.20429	5.77558	424.756	9.17984e-56	1.81338e-54
SPOCK3	-2.68785	9.27228	426.192	9.3151e-56	1.83902e-54
ADGRE1	3.83942	0.810833	423.726	1.11122e-55	2.19252e-54
AC090945.1	-3.75345	5.047	423.695	1.11771e-55	2.20401e-54
WNK2	-2.30987	6.36486	423.579	1.14194e-55	2.25048e-54
IL12RB1	3.19216	1.21448	423.248	1.21433e-55	2.39173e-54
TUSC3	-2.59911	6.69404	422.822	1.31433e-55	2.58716e-54
RAB29	1.82548	3.86963	422.412	1.41842e-55	2.79042e-54
ASXL3	-2.95556	6.66983	423.184	1.47794e-55	2.9058e-54
ATF7IP2	1.64503	6.1947	421.644	1.63646e-55	3.21559e-54
TFCP2L1	3.78211	1.61136	421.5	1.68097e-55	3.30111e-54
PPARGC1A	-3.30673	6.29957	423.826	1.71863e-55	3.37309e-54
AL160254.1	-4.57265	7.92355	435.682	1.72504e-55	3.38368e-54
DDAH1	-2.36757	7.18125	421.326	1.73626e-55	3.4037e-54
LUZP2	-2.91221	8.33119	420.427	2.22968e-55	4.36841e-54
AL132709.8	5.80648	-0.817546	519.488	2.24831e-55	4.40235e-54
TMCO4	2.54468	3.45534	419.749	2.32978e-55	4.5592e-54
KCNJ1	5.17858	0.28838	458.62	2.3827e-55	4.66004e-54
CADPS	-2.53466	8.81165	419.442	2.46725e-55	4.8226e-54
RAB11FIP4	-2.11205	6.1139	419.348	2.51113e-55	4.9055e-54
AL158166.2	3.05307	3.6777	425.703	2.63275e-55	5.14008e-54
LILRB3	3.74006	1.20024	419.024	2.66782e-55	5.20551e-54
GLRB	-2.20766	6.42194	418.994	2.6827e-55	5.23151e-54
LIPM	5.72493	-0.834609	475.297	2.74795e-55	5.35563e-54
ADAMTS9-AS2	-4.02067	7.73377	431.274	2.78447e-55	5.42365e-54
TNRC6A	-1.31851	9.27541	418.675	2.84801e-55	5.54417e-54
MEGF10	-3.02893	7.27907	420.262	2.92921e-55	5.69893e-54
LRRC69	1.94087	4.51434	418.456	2.96705e-55	5.76921e-54
PABPC1	1.37855	6.4929	418.39	3.00389e-55	5.83746e-54
TLR4	3.16818	5.12218	433.826	3.02103e-55	5.86736e-54
REEP4	3.19813	1.24776	417.828	3.33694e-55	6.47715e-54
AL589863.2	5.47936	-0.349485	455.928	3.67421e-55	7.12767e-54
KBTBD12	2.11739	5.57481	419.575	3.77308e-55	7.31523e-54
FAXC	-2.41057	5.64516	417.077	3.84075e-55	7.44212e-54
AC090578.1	-2.64959	7.21762	417.037	3.87025e-55	7.49494e-54
GPHN	-1.6	9.43866	416.991	3.9035e-55	7.55497e-54
SOX13	-3.802	5.01889	416.584	4.21275e-55	8.1488e-54
AL627309.4	6.31682	-0.301869	456.724	4.42712e-55	8.5585e-54
CAPZA1	1.08886	6.57634	416.165	4.55734e-55	8.80517e-54
DOK1	2.81187	2.70138	416.141	4.57835e-55	8.84064e-54
OPHN1	-1.60308	8.37502	416.116	4.6001e-55	8.87754e-54
RAVER2	-3.13156	5.62709	416.101	4.61257e-55	8.89648e-54
SMAD1	-3.73506	6.42601	424.203	4.68168e-55	9.02456e-54
SPTBN4	-2.38758	6.99572	415.871	4.81597e-55	9.27808e-54
FAM135B	-2.74228	7.00239	415.618	5.05064e-55	9.72458e-54
AC108134.3	4.94969	-0.555148	453.885	5.11024e-55	9.8337e-54
PTPRT	-2.35624	8.52648	415.042	5.62777e-55	1.08234e-53
CLASP2	-1.46657	9.53176	414.914	5.76529e-55	1.10815e-53
RELT	2.35347	3.02376	414.85	5.83474e-55	1.12085e-53
LINC01150	4.81847	-0.413248	414.728	5.97125e-55	1.14642e-53
UNC80	-2.47125	7.6286	414.605	6.11062e-55	1.1725e-53
HIST2H2AA4	4.77341	-0.370448	414.258	6.52336e-55	1.25098e-53
CDH13	-2.19672	8.49122	414.057	6.77491e-55	1.29848e-53
ZC3H12B	-3.33464	5.15395	413.625	7.34848e-55	1.4076e-53
AP000779.1	2.33044	5.52893	422.731	7.36583e-55	1.41012e-53
EML6	-2.01114	7.45945	413.594	7.39238e-55	1.41439e-53
PLCB4	-3.72202	6.89728	422.597	7.4016e-55	1.41535e-53
ENPP1	2.51512	3.47346	413.494	7.53217e-55	1.4395e-53
KIF1A	-1.82217	6.45951	413.418	7.64195e-55	1.45964e-53
NOD1	2.37073	4.10375	414.29	7.76542e-55	1.48238e-53
BCAT1	1.85498	6.1464	412.955	8.33907e-55	1.59098e-53
GREB1	-3.70204	5.71941	416.301	9.54189e-55	1.81943e-53
HS6ST3	-2.56082	9.17553	412.44	1.0597e-54	2.01946e-53
BCL9	-1.94361	5.52378	411.344	1.13028e-54	2.15274e-53
SAP30L-AS1	1.81293	5.37359	411.145	1.17364e-54	2.23405e-53
PXYLP1	-2.57191	5.34488	411.093	1.18541e-54	2.25518e-53
PDPN	2.68116	3.6365	413.675	1.23165e-54	2.34182e-53
PTPN13	-3.17141	7.47912	419.135	1.23803e-54	2.35261e-53
CALCR	4.82625	0.565191	410.816	1.24921e-54	2.3725e-53
STEAP3-AS1	2.79346	2.53726	410.513	1.32289e-54	2.51102e-53
ZFYVE9	-1.55482	6.88102	410.477	1.33193e-54	2.52675e-53
POT1-AS1	-2.9101	6.68552	411.537	1.61236e-54	3.057e-53
CACNG7	-3.11201	4.97048	409.066	1.74046e-54	3.29801e-53
LMNA	-3.27289	5.06144	409.008	1.7596e-54	3.3324e-53
PACRG	-2.91461	7.17887	412.267	1.78876e-54	3.38571e-53
DZIP3	-1.67924	6.84991	408.283	2.0193e-54	3.81989e-53
ZNF793	-2.39128	4.92283	407.722	2.24631e-54	4.24694e-53
TRPC1	-1.77221	7.37514	407.332	2.41944e-54	4.57167e-53
LARP4B	1.12364	7.04409	407.318	2.42566e-54	4.58084e-53
ARHGAP31-AS1	2.42484	4.07294	407.106	2.52584e-54	4.76735e-53
KCNIP1	2.18786	7.67392	418.15	2.60647e-54	4.91675e-53
SYCP2	-2.22051	6.45992	406.857	2.64818e-54	4.99262e-53
EIF4EBP1	2.63258	1.87794	406.851	2.65139e-54	4.99586e-53
KIAA1671	-2.69319	5.97033	406.452	2.86065e-54	5.38713e-53
IFT81	-2.23942	5.38617	405.979	3.13071e-54	5.89238e-53
LINC01122	-2.35735	7.2199	405.713	3.29369e-54	6.19565e-53
KCNN3	-3.04062	6.2673	405.704	3.29901e-54	6.20218e-53
PLK3	3.07874	2.7514	406.353	3.3402e-54	6.27609e-53
AC011139.1	5.61572	-0.0559957	442.11	3.48831e-54	6.5507e-53
ATP8A2	-2.38377	8.49995	405.319	3.55088e-54	6.66447e-53
CCRL2	5.02382	-0.703105	441.871	3.62804e-54	6.80548e-53
GEMIN7-AS1	1.96804	4.67836	405.15	3.66711e-54	6.87491e-53
AC077690.1	-3.79033	6.86955	411.667	3.79229e-54	7.10561e-53
AC007364.1	-2.632	6.54681	404.725	3.97731e-54	7.44811e-53
MIR31HG	2.91047	4.5598	413.345	4.097e-54	7.66796e-53
AL513166.1	-3.15265	7.15633	410.362	4.35235e-54	8.14133e-53
LRRN2	-2.92198	5.78824	404.214	4.38522e-54	8.19824e-53
PLBD1-AS1	3.23076	1.49265	403.875	4.67886e-54	8.74231e-53
RAP1GAP2	1.58104	6.40707	403.559	4.97053e-54	9.28211e-53
IMPA2	2.70631	3.34771	402.965	5.5686e-54	1.03932e-52
PCSK6	-2.42772	7.19239	402.122	6.5448e-54	1.22083e-52
NETO1	-2.24772	7.3504	401.704	7.09115e-54	1.32201e-52
JAKMIP2-AS1	-3.80346	5.90305	405.467	7.12238e-54	1.32709e-52
KCND2	-3.07225	9.51227	408.341	7.13238e-54	1.32822e-52
SEC24D	1.81261	5.47746	401.462	7.42953e-54	1.38278e-52
KIAA1217	-2.81564	8.90722	404.883	7.65427e-54	1.42382e-52
TMEM132D	-2.34884	8.33909	401.127	7.92306e-54	1.473e-52
SDK1	1.79591	8.18735	404.318	8.49109e-54	1.57773e-52
IGF1R	-2.0878	8.51628	400.647	8.68747e-54	1.61333e-52
DPY19L2	-3.07351	5.80562	400.471	8.98708e-54	1.66804e-52
EPB41L3	1.58995	7.72699	400.405	9.10095e-54	1.68824e-52
HS3ST1	2.42857	4.47087	402.133	9.29759e-54	1.72376e-52
KDM1B	1.37892	5.33066	400.127	9.60253e-54	1.77931e-52
SNTB2	-2.03625	5.75895	399.609	1.06079e-53	1.96452e-52
AC002460.2	-3.31208	7.08516	406.701	1.09642e-53	2.02937e-52
PDE7B	-3.25494	7.48053	406.772	1.10306e-53	2.04053e-52
GNLY	4.06748	1.15349	401.834	1.22494e-53	2.26475e-52
ACSF2	2.6508	3.27242	398.399	1.33949e-53	2.47518e-52
AC099535.2	3.12108	2.80973	401.188	1.37398e-53	2.53751e-52
JAKMIP3	-2.55139	6.16884	398.195	1.39323e-53	2.57164e-52
HIVEP3	1.40852	8.02084	398.094	1.42047e-53	2.62047e-52
PPP2R2C	-2.57938	7.08725	398.071	1.42685e-53	2.6308e-52
PCGF5	-1.76328	7.72373	397.633	1.55266e-53	2.86118e-52
PATJ	-2.13635	6.58268	397.573	1.57076e-53	2.89282e-52
AL078590.2	2.46432	5.67503	404.882	1.57156e-53	2.89282e-52
TFEB	1.45197	5.75273	397.469	1.60265e-53	2.94843e-52
SH3GL3	-2.20114	8.36158	397.298	1.65674e-53	3.04628e-52
CCL3L1	6.14046	1.23401	412.278	1.71336e-53	3.14865e-52
AC103858.1	3.58905	0.897834	396.734	1.84727e-53	3.39288e-52
AL078600.1	1.99023	4.73355	396.718	1.85331e-53	3.4021e-52
AL445250.1	-3.09978	6.77397	398.971	1.87979e-53	3.44883e-52
NANS	1.71113	3.80523	396.519	1.92594e-53	3.53156e-52
ATP8B1	1.66075	6.68218	396.685	2.05258e-53	3.76171e-52
NKAIN3	-3.20632	8.24197	401.077	2.06818e-53	3.78824e-52
ATRNL1	-2.3226	9.95617	396.06	2.10473e-53	3.85307e-52
NPHP1	-2.52057	4.99268	396.055	2.10671e-53	3.85458e-52
FRMD6	-2.94127	5.62338	395.984	2.13593e-53	3.90592e-52
SHANK3	-3.63228	4.66047	395.957	2.14713e-53	3.92426e-52
AC114781.2	2.77783	2.0471	395.631	2.28711e-53	4.17782e-52
KCNN2	-2.98899	6.34381	395.619	2.29256e-53	4.18549e-52
PANK2	1.12526	5.96698	395.55	2.32332e-53	4.23934e-52
AC079385.1	-3.03253	7.66482	395.413	2.3856e-53	4.3506e-52
U62317.4	5.63938	-0.547804	430.227	2.51062e-53	4.5761e-52
DOK5	-2.97064	5.9452	395.071	2.5495e-53	4.64444e-52
EBF4	-3.43772	4.61514	395.067	2.55128e-53	4.64515e-52
AL160291.1	3.13969	1.84148	394.906	2.632e-53	4.78952e-52
FFAR4	3.18101	2.32721	394.681	2.74981e-53	5.00119e-52
IL10	4.80737	-0.429892	394.615	2.78501e-53	5.06246e-52
SCGB2B2	-2.21565	5.67996	394.514	2.84033e-53	5.16021e-52
GDI2	1.07729	6.0901	394.27	2.97773e-53	5.4069e-52
PCDH10	-2.4151	6.46676	393.957	3.16426e-53	5.74248e-52
LANCL1	-1.86073	7.2876	393.634	3.36971e-53	6.11203e-52
PAK3	-2.11332	7.67535	393.62	3.3789e-53	6.12538e-52
MOK	-2.46784	5.74	392.842	3.93076e-53	7.12196e-52
GRM5	-2.30416	9.21165	392.453	4.24002e-53	7.67814e-52
GRIA3	-2.27389	8.07339	392.016	4.61618e-53	8.35479e-52
FGFR2	-2.85036	7.44165	393.991	4.84597e-53	8.76594e-52
RAB39A	3.29345	4.01121	403.354	5.06625e-53	9.15946e-52
TMTC2	-2.21348	9.31832	391.357	5.2487e-53	9.48421e-52
KSR2	-2.24871	7.66164	391.113	5.50449e-53	9.94104e-52
HIF1A-AS3	2.67455	7.01396	406.635	5.76788e-53	1.04111e-51
SCAF11	1.11926	7.24804	390.732	5.9298e-53	1.06976e-51
FEZ1	-1.59266	6.77343	390.681	5.98857e-53	1.07978e-51
ATG7	1.02898	8.0033	390.102	6.70588e-53	1.20847e-51
PPP1R3B	2.50096	2.41272	390.082	6.73199e-53	1.21252e-51
KLHL13	-3.76475	5.30829	391.025	7.13932e-53	1.28519e-51
LINC00968	5.05674	0.134697	423.996	7.17195e-53	1.29037e-51
KIAA1211	-2.67521	6.99202	389.426	7.65427e-53	1.37641e-51
CFAP69	-2.63699	4.98122	388.81	8.63354e-53	1.55167e-51
ESRRB	2.95396	3.14392	391.458	9.25025e-53	1.66162e-51
AC067969.1	3.80324	1.29983	388.352	9.44484e-53	1.69566e-51
SNTG1	-2.53474	9.92254	389.075	9.69995e-53	1.74053e-51
RGS16	4.01661	3.73989	403.427	9.82039e-53	1.7612e-51
HYDIN	-3.25734	4.855	387.725	1.06809e-52	1.91449e-51
ELMOD1	-2.29719	6.21976	387.49	1.11846e-52	2.00372e-51
ATP8B2	-2.32033	4.86521	387.227	1.17768e-52	2.10868e-51
PPARGC1B	1.77366	5.03465	387.215	1.18031e-52	2.11225e-51
LMO3	-2.17987	7.64396	387.146	1.19649e-52	2.14006e-51
CARMIL1	1.97163	8.2327	393.814	1.31746e-52	2.35518e-51
NME5	-2.71699	5.25107	386.521	1.35291e-52	2.41726e-51
LINC02381	3.43349	1.69981	386.709	1.38194e-52	2.46781e-51
SLC16A7	-2.59967	6.59243	386.216	1.43628e-52	2.56348e-51
PURG	-2.96096	6.07906	387.008	1.45078e-52	2.58798e-51
KATNAL1	-1.81793	6.13867	386.04	1.48684e-52	2.65089e-51
Z98257.1	6.21543	-0.574445	471.196	1.54967e-52	2.76145e-51
APPL2	1.21748	7.01188	385.593	1.62355e-52	2.89156e-51
C6orf62	1.45711	6.41058	385.473	1.66251e-52	2.95937e-51
RILPL2	2.0178	3.53211	384.78	1.90548e-52	3.39008e-51
PLS3	-2.89498	5.78677	384.688	1.94048e-52	3.45051e-51
SNX2	1.34063	6.34196	384.633	1.96146e-52	3.48596e-51
ANKRD36C	-1.53456	7.53524	384.44	2.03742e-52	3.61905e-51
PPP4R4	-2.71344	5.96629	384.401	2.05332e-52	3.64536e-51
AP005059.2	3.37766	3.05985	390.455	2.1084e-52	3.74115e-51
CHD1	1.29609	6.7155	384.185	2.1425e-52	3.79965e-51
KLHL18	1.39478	5.04948	383.959	2.24018e-52	3.97077e-51
AGBL4	-2.32718	8.86822	383.81	2.3073e-52	4.08758e-51
GPLD1	-2.6069	5.07032	383.571	2.41875e-52	4.28276e-51
ADRA1A	-3.07774	6.40671	383.396	2.50389e-52	4.43116e-51
PDE4DIP	-1.80095	7.11196	383.377	2.51307e-52	4.44506e-51
PDE3B	1.94612	7.59721	390.091	3.05591e-52	5.40237e-51
LCA5	-2.54794	5.43328	382.077	3.24983e-52	5.74216e-51
MAD1L1	1.24613	5.74037	382.053	3.26536e-52	5.76657e-51
BEND6	-2.53745	5.74951	381.993	3.30432e-52	5.83228e-51
SYTL2	-2.46936	5.85089	381.429	3.69485e-52	6.51816e-51
COMMD10	1.25429	7.48916	381.302	3.78864e-52	6.68009e-51
MDGA2	-3.05261	9.78322	388.095	4.15467e-52	7.32163e-51
AC005280.2	4.54047	0.894462	413.414	4.36536e-52	7.68886e-51
GRIN2B	-2.01993	8.58795	380.52	4.4242e-52	7.78841e-51
SYN3	-2.6228	8.12947	382.664	4.45277e-52	7.83458e-51
AL391807.1	-3.12336	6.18967	380.27	4.74953e-52	8.35234e-51
CHST15	2.23519	6.10042	391.216	4.85201e-52	8.52807e-51
AKNAD1	-2.20299	6.21916	379.917	4.98675e-52	8.7603e-51
TRIB1	3.39464	1.96612	380.268	5.12487e-52	8.99822e-51
SERPINE1	4.89972	2.18338	393.287	5.38174e-52	9.44427e-51
NCALD	-2.24515	7.74333	379.273	5.66714e-52	9.93991e-51
PDE1C	-2.89248	8.57468	384.385	6.29495e-52	1.10353e-50
CCSER1	-2.3705	9.57622	378.652	6.47544e-52	1.13458e-50
AC002429.2	-4.04444	7.55525	389.581	6.68099e-52	1.16998e-50
PGGHG	3.6832	0.941389	377.409	8.21408e-52	1.4377e-50
C2orf72	-2.81256	5.5098	377.099	8.73695e-52	1.52842e-50
WWC1	-2.86621	6.01242	376.675	9.50873e-52	1.66256e-50
SPNS3	3.64787	1.43076	376.603	9.64676e-52	1.68582e-50
AC016705.2	-3.82735	4.57959	376.541	9.76746e-52	1.70602e-50
RAC1	1.35554	6.40345	376.459	9.92687e-52	1.73296e-50
IRF7	3.36631	1.13442	376.287	1.02748e-51	1.79277e-50
B3GNT5	2.50329	6.03751	388.333	1.02904e-51	1.79455e-50
CTBS	1.75578	4.56956	376.228	1.03972e-51	1.81222e-50
ADGRA3	-2.64554	6.51603	376.099	1.06669e-51	1.85827e-50
RAB3IP	-2.54645	7.06546	375.871	1.11643e-51	1.94391e-50
DPYSL3	-3.40895	5.81786	376.742	1.14505e-51	1.9927e-50
GDPD1	-1.74839	5.76446	375.691	1.15752e-51	2.01336e-50
SEL1L	1.17688	6.44627	375.657	1.16523e-51	2.02572e-50
FHL1	-2.25807	5.55928	375.209	1.27454e-51	2.21461e-50
SYT9	-2.53983	6.10782	375.054	1.31478e-51	2.28334e-50
UGCG	2.11846	6.22405	384.709	1.33242e-51	2.31277e-50
SLC38A6	-1.80036	6.36928	374.873	1.3631e-51	2.36479e-50
B4GALT6	-2.28891	5.84845	374.81	1.38044e-51	2.39365e-50
INKA1	3.56655	0.721342	374.503	1.46807e-51	2.54427e-50
SHISA9	-2.52526	8.09111	374.454	1.48243e-51	2.56784e-50
IGSF6	2.32878	4.477	379.103	1.50211e-51	2.60058e-50
USP3	1.28657	6.68079	374.261	1.54097e-51	2.66647e-50
GIT2	1.13974	6.32711	374.202	1.55928e-51	2.69677e-50
ARMH3	1.01386	7.09576	374.073	1.60021e-51	2.76612e-50
CARD8-AS1	4.10633	-0.0499562	374.052	1.60705e-51	2.77652e-50
TMEM71	3.79202	0.861258	374.039	1.61102e-51	2.78194e-50
AP001059.3	4.5678	-0.136127	374.003	1.62294e-51	2.80107e-50
CAMK2B	-1.73313	6.79419	373.113	1.94001e-51	3.34659e-50
LINC00278	5.01645	4.74316	388.168	2.17794e-51	3.75509e-50
C2-AS1	4.43965	0.74445	372.413	2.23276e-51	3.84764e-50
PLEKHA6	-2.58151	6.58286	372.552	2.25846e-51	3.88993e-50
C1orf198	-2.58976	5.33149	372.188	2.33643e-51	4.02214e-50
AL590608.1	4.05217	0.413462	372.113	2.37171e-51	4.08078e-50
PLTP	2.7253	3.46069	374.285	2.37333e-51	4.08147e-50
GUCY1A2	-2.36836	7.43237	372.097	2.3793e-51	4.08964e-50
AC008149.2	3.70582	0.342418	372.059	2.39762e-51	4.11901e-50
BRINP3	-3.14225	8.43139	378.078	2.4668e-51	4.23569e-50
AL360015.1	3.59401	3.08818	380.7	2.47644e-51	4.25006e-50
FHOD1	2.43683	2.53585	371.864	2.49351e-51	4.27717e-50
DSEL	-2.77513	5.57883	371.811	2.52013e-51	4.32062e-50
SACS	-1.80237	6.66243	371.724	2.56476e-51	4.39488e-50
PGAP1	-2.64784	6.80118	374.232	2.64043e-51	4.52222e-50
KLHL3	-2.09627	6.39008	371.381	2.74781e-51	4.70373e-50
OSBPL3	1.96214	7.17454	377.985	2.82479e-51	4.83303e-50
MYH10	-2.01269	7.05013	371.02	2.95509e-51	5.05339e-50
AC073115.2	4.44854	-0.156818	370.653	3.18224e-51	5.43905e-50
NR2F1	-2.90074	6.09534	372.342	3.21519e-51	5.49256e-50
AL513327.1	2.30305	6.39229	382.497	3.53965e-51	6.04376e-50
AL390728.6	2.20597	2.67107	370.067	3.5813e-51	6.11176e-50
CREB3L2	1.40535	5.96739	369.888	3.71272e-51	6.33281e-50
AP001042.1	2.89651	2.49509	369.765	3.80651e-51	6.48949e-50
CCDC3	-2.76925	6.34169	370.213	4.25435e-51	7.24929e-50
SLC41A2	-2.3826	6.26002	369.125	4.33155e-51	7.37708e-50
HECW1	-2.33674	7.95862	368.9	4.53282e-51	7.71594e-50
SLC18A1	5.62477	-0.3562	399.958	4.53667e-51	7.71856e-50
SCN3A	-2.45867	7.3617	368.884	4.54789e-51	7.73372e-50
ACAP2	1.01399	7.78451	368.761	4.66203e-51	7.92379e-50
STXBP5L	-2.22369	8.97996	368.552	4.8638e-51	8.26254e-50
ASRGL1	-2.38694	5.04159	368.114	5.31424e-51	9.02316e-50
FAT3	-2.69519	7.70175	371.15	5.32638e-51	9.03918e-50
CLMN	-2.23892	7.57542	367.98	5.46035e-51	9.26184e-50
GM2A	1.99775	3.2379	367.941	5.50318e-51	9.32977e-50
KCNIP4	-2.10006	11.7295	367.687	5.79459e-51	9.81884e-50
AL845472.1	3.27856	1.63158	367.617	5.87645e-51	9.95252e-50
PATL2	2.85257	1.7489	367.356	6.1962e-51	1.04888e-49
AC008083.2	3.95371	1.71868	369.313	6.51584e-51	1.10242e-49
ADAMTSL4	3.44981	1.86374	368.259	6.56795e-51	1.11068e-49
PCNX2	1.2888	7.91192	366.461	7.42847e-51	1.25556e-49
TBC1D4	1.8839	6.77615	372.839	7.49758e-51	1.26661e-49
COX10-AS1	1.54729	6.18974	366.244	7.76303e-51	1.31079e-49
NOTCH1	1.64236	4.85832	366.192	7.84534e-51	1.32402e-49
HIST2H3PS2	2.70763	2.15911	366.174	7.87429e-51	1.32824e-49
SLC7A6	1.49632	5.55255	366.093	8.00552e-51	1.34969e-49
TMIGD2	3.80867	0.425995	365.647	8.76444e-51	1.4769e-49
GPATCH2L	0.957656	6.79437	365.579	8.88637e-51	1.49669e-49
REEP1	-2.2521	6.00345	365.522	8.98906e-51	1.51323e-49
ARPP21	-2.37058	8.18425	365.401	9.21291e-51	1.55013e-49
KIF20B	1.96715	3.78153	364.838	1.03321e-50	1.73756e-49
AP002761.2	3.70992	0.313048	364.822	1.03642e-50	1.74209e-49
RNF180	-1.98934	6.62311	364.803	1.04056e-50	1.74818e-49
TARSL2	-1.51614	6.707	364.6	1.08444e-50	1.82098e-49
SCN2A	-1.84587	7.87756	364.527	1.10059e-50	1.84717e-49
AP005131.3	2.95259	2.50479	364.489	1.10924e-50	1.86075e-49
TAGAP	2.97417	2.38567	364.283	1.15664e-50	1.9393e-49
FSCN1	1.75387	4.94687	364.058	1.21101e-50	2.02944e-49
AC069023.1	5.49508	-0.709219	394.399	1.21164e-50	2.02949e-49
[truncated: 31,484 more rows]

## Sheet: micro_0
genes	logFC	logCPM	F	PValue	FDR
STARD13-AS	1.30235	7.08702	80.7222	2.97031e-17	8.93827e-13
MRVI1-AS1	1.84849	5.7003	75.3572	1.16999e-16	1.76036e-12
LYVE1	1.69104	6.64521	66.2093	2.8501e-14	2.58993e-10
TPRG1	1.76691	7.16904	65.73	3.44268e-14	2.58993e-10
GLYATL1	1.92011	5.8226	63.1515	9.4756e-14	5.7028e-10
AC100849.1	2.02996	5.19325	59.0882	2.68753e-13	1.24827e-09
APOE	1.26153	8.99333	60.3397	2.90372e-13	1.24827e-09
COLEC12	1.98616	5.36567	55.9904	9.06931e-13	3.39709e-09
ANXA1	1.76786	5.09339	59.4037	1.10493e-12	3.39709e-09
MT-CO3	0.853981	9.97896	54.3593	1.1289e-12	3.39709e-09
LINC02698	1.80222	5.14356	54.4032	1.24764e-12	3.41309e-09
SIGLEC1	1.86604	5.1252	57.9921	2.27242e-12	5.69847e-09
FOLR2	1.35711	6.2516	52.5411	3.88416e-12	8.65836e-09
MT-ATP6	0.802196	9.83259	51.3586	4.02821e-12	8.65836e-09
MAFB	1.18905	6.66072	48.9315	2.25713e-11	4.5281e-08
AL138828.1	1.8158	5.42282	47.0211	4.6686e-11	8.78048e-08
MT-ND4	0.767255	9.2521	44.9058	7.47572e-11	1.32329e-07
MT-CO2	0.721636	9.91303	43.7414	1.27345e-10	2.12893e-07
MT-ND1	0.728351	8.83678	43.0142	1.77757e-10	2.8153e-07
MT-ND2	0.767256	8.60122	42.487	2.26487e-10	3.40772e-07
TGFBI	1.32826	5.6199	41.3746	4.37518e-10	6.26942e-07
AC023424.3	0.881331	8.03906	41.6891	4.66735e-10	6.37633e-07
MGAM	1.64094	7.51244	42.4041	4.87358e-10	6.37633e-07
MTSS1	0.903487	8.90809	42.006	5.4482e-10	6.83114e-07
NDUFB9	0.9738	6.64873	39.9214	7.40114e-10	8.9086e-07
CTSD	0.84716	7.08367	39.4503	9.20744e-10	1.04667e-06
CD68	0.977011	6.73565	39.3893	9.47164e-10	1.04667e-06
PAQR3	0.809427	8.56288	39.8755	9.7391e-10	1.04667e-06
PCAT1	1.50844	5.24821	38.3043	1.56824e-09	1.62362e-06
B2M	0.752548	9.26542	38.5742	1.61866e-09	1.62362e-06
CD81	0.717197	8.22346	38.1597	1.67746e-09	1.62833e-06
AL138999.2	1.37012	5.72462	38.4536	2.03362e-09	1.91237e-06
FILIP1L	0.931671	8.4579	38.9053	2.15718e-09	1.96709e-06
MT-ND3	0.801486	9.56812	38.0453	2.66707e-09	2.36051e-06
AC012459.1	1.04427	6.2979	35.5146	6.91348e-09	5.94402e-06
AC079793.1	0.711619	9.71349	34.8899	9.05813e-09	7.57159e-06
AC131571.1	0.925456	7.36156	35.2498	9.45232e-09	7.66967e-06
CD163	1.44497	8.14872	35.5455	9.68521e-09	7.66967e-06
GPR34	0.875032	7.99339	34.7577	1.2802e-08	9.78096e-06
AP003086.1	0.826336	10.3969	34.8613	1.30014e-08	9.78096e-06
MT-CO1	0.667138	9.31831	32.9982	1.89172e-08	1.38843e-05
MARCO	1.71063	4.90681	52.2393	2.17236e-08	1.55644e-05
AP001636.3	1.39545	5.48698	33.3218	2.43755e-08	1.7023e-05
SH3PXD2A	0.960768	6.49477	32.6787	2.48908e-08	1.7023e-05
BROX	0.71722	8.29768	32.1809	2.97087e-08	1.98666e-05
AC130324.2	1.2454	5.67072	32.0036	3.05595e-08	1.99913e-05
AC015923.1	0.727056	8.05968	31.8634	3.57303e-08	2.24097e-05
AC010894.3	0.705573	8.30001	31.7403	3.57459e-08	2.24097e-05
GRID2	-1.64465	9.99558	32.3899	3.95441e-08	2.42849e-05
SLC8A1-AS1	0.868184	9.20249	32.1153	4.47068e-08	2.69063e-05
RDX	0.675123	8.15535	30.4661	6.30067e-08	3.71764e-05
AC018946.1	1.452	5.07608	35.1643	6.7345e-08	3.8972e-05
SLC35G2	0.828443	7.39273	30.7026	7.28271e-08	4.13493e-05
REC114	1.2449	5.39532	29.9497	8.0629e-08	4.49313e-05
AC009411.2	1.35296	4.97309	38.8878	8.61179e-08	4.71175e-05
AL157938.2	0.805319	7.16371	29.5371	1.09326e-07	5.81036e-05
EYS	0.91931	6.60587	29.4001	1.10059e-07	5.81036e-05
CLEC4E	1.47979	4.93379	64.6047	1.15187e-07	5.97624e-05
LINC02196	1.54784	5.68421	29.9317	1.2005e-07	6.12297e-05
IPO9-AS1	0.909861	6.4698	29.019	1.25899e-07	6.31427e-05
AL355838.1	-2.59501	5.63419	29.7143	1.32528e-07	6.52042e-05
AC131956.2	1.55189	5.06779	33.0945	1.34343e-07	6.52042e-05
CCDC38	1.60949	5.0124	48.3902	1.45291e-07	6.93982e-05
LUCAT1	1.35367	5.2635	28.6413	1.54978e-07	7.28689e-05
AC092431.1	1.18201	6.04504	29.0429	1.70783e-07	7.90646e-05
C1QC	0.6921	8.17671	28.3868	1.83538e-07	8.26999e-05
AC083855.2	1.25025	5.25143	28.2273	1.84132e-07	8.26999e-05
HRH1	1.14871	5.70119	28.5593	1.90937e-07	8.43005e-05
LIPA	0.704312	7.46941	28.1262	1.93298e-07	8.43005e-05
CD63	0.810509	7.73925	28.3653	2.3925e-07	0.000100733
HLA-E	0.6669	7.64666	27.6397	2.44315e-07	0.000100733
ENO4	0.647699	8.54246	27.6642	2.45134e-07	0.000100733
GEMIN7-AS1	0.784639	6.91841	27.6351	2.46049e-07	0.000100733
PSAP	0.548799	9.09091	27.611	2.47716e-07	0.000100733
AP002762.2	0.866104	6.70739	27.5923	2.68607e-07	0.000107772
MELK	1.72077	5.20712	28.1195	2.89288e-07	0.000114543
AC069023.1	1.37497	5.02442	35.3256	3.08808e-07	0.000118236
CD74	0.648363	9.73083	27.4544	3.09641e-07	0.000118236
MERTK	0.670251	9.13999	27.5118	3.10402e-07	0.000118236
AC008680.1	1.30838	5.45595	27.1365	3.21968e-07	0.000121108
ECM2	1.17026	6.43531	27.7058	3.31798e-07	0.000123265
TCHP	0.640289	7.66962	26.7568	3.74124e-07	0.000137294
TRPM3	1.02149	6.55405	26.9746	4.22124e-07	0.000153043
LRRC74A	0.938583	6.10701	26.4659	4.30638e-07	0.000154271
CR1	1.54788	5.01751	32.8226	4.78858e-07	0.000169046
SST	1.27123	5.19638	26.3142	4.83118e-07	0.000169046
AL356599.1	0.705156	7.10222	26.1964	4.90675e-07	0.000169717
AC123567.2	1.21453	5.15152	27.5749	5.37858e-07	0.000183923
AC069549.1	0.698788	7.78141	26.1713	5.4495e-07	0.000184254
AP000779.1	0.74206	7.23748	25.9265	5.77633e-07	0.000193135
VSIG4	0.781491	8.05335	26.2371	6.43234e-07	0.000212705
ADGRG2	1.0626	5.81494	25.5954	6.56674e-07	0.000214789
AC009060.1	1.05767	5.60153	25.4845	6.93031e-07	0.000224244
LAIR1	0.686431	7.2676	25.3911	7.25192e-07	0.000232154
CD14	0.906153	7.88726	25.8894	7.6805e-07	0.000240958
THRB	0.8385	7.28045	25.8604	7.68709e-07	0.000240958
AC008957.2	0.758537	9.42629	25.796	8.01194e-07	0.000248552
ABCA8	1.11984	5.68268	25.2505	8.26432e-07	0.000252544
INSYN2B	0.61737	8.57921	25.1324	8.32809e-07	0.000252544
CASC19	1.34481	4.96029	42.122	8.39239e-07	0.000252544
FPR3	1.04824	6.13325	25.5849	8.69852e-07	0.000259164
AC008771.1	0.604324	7.83444	24.9695	8.90194e-07	0.000262625
MS4A4A	0.840764	7.51595	25.3812	9.70786e-07	0.000282672
ST7-AS2	1.0056	5.66025	24.7785	9.76933e-07	0.000282672
TMEM35B	1.10269	5.46743	24.7282	1.00113e-06	0.000286913
AC007314.1	1.09546	5.28425	24.9339	1.11321e-06	0.000316027
KCNQ1OT1	0.747158	9.08723	25.0519	1.13161e-06	0.000318246
DLEU7	0.799888	10.3182	25.0317	1.14449e-06	0.000318889
TOP2A	1.58497	5.04988	25.1446	1.15969e-06	0.000320158
AC097448.1	0.735454	6.74611	24.3008	1.23303e-06	0.000337312
AL138930.1	0.891873	6.13732	24.1332	1.33813e-06	0.000362765
GPSM2	0.72828	6.7322	24.0353	1.40367e-06	0.000377136
USP3-AS1	0.672766	7.54607	24.0478	1.44712e-06	0.000385371
PDE7B	1.01979	5.61083	23.9395	1.47093e-06	0.000388273
AC090541.1	0.867475	6.15685	23.9098	1.49244e-06	0.000390525
C5orf58	1.17795	5.30142	23.848	1.53816e-06	0.000399021
SPATA1	0.670895	7.26614	23.6695	1.67847e-06	0.00043059
LGALS3BP	1.01253	5.52782	23.6426	1.70067e-06	0.00043059
MT-ATP8	0.716171	7.15693	23.6573	1.70279e-06	0.00043059
LINC01375	1.02087	6.69531	24.1467	1.73021e-06	0.000432322
C1QA	0.792371	7.94704	24.1313	1.73837e-06	0.000432322
PDE5A	0.648312	7.91862	23.6437	1.77835e-06	0.000438641
AP001011.1	0.65939	7.90163	23.5776	1.92396e-06	0.000470698
ENKUR	1.32529	5.21048	25.7584	1.94232e-06	0.000471357
MYL9	1.50732	5.0302	33.8846	1.98908e-06	0.000478842
AC008892.1	0.708555	7.67228	23.5865	2.04809e-06	0.000489135
FPR1	0.793503	6.73738	23.4616	2.09348e-06	0.000496039
AC005480.1	0.775714	6.6596	23.0895	2.22977e-06	0.000522639
MTCP1	0.744846	6.89941	23.1033	2.24048e-06	0.000522639
Z97192.1	1.26186	5.09924	23.0807	2.29536e-06	0.000530315
AL117381.1	0.802447	7.10413	23.3109	2.30863e-06	0.000530315
ALG13-AS1	0.816463	6.57642	22.9454	2.39297e-06	0.000545524
AP002336.2	0.648205	7.78943	23.0304	2.41293e-06	0.000545938
AC099535.2	0.838092	6.15341	22.8997	2.44725e-06	0.000546524
OMD	1.02298	6.01219	23.1926	2.45184e-06	0.000546524
CCDC200	0.657778	7.99425	23.0564	2.55441e-06	0.0005652
DHRS4-AS1	0.75741	6.50292	22.7937	2.57785e-06	0.000566225
AL132780.1	1.00462	5.62502	22.6937	2.70755e-06	0.000590403
AC087071.2	0.872911	5.97517	22.6459	2.77185e-06	0.000600076
FCGBP	0.952246	7.97171	23.1176	2.80594e-06	0.000603116
PLXNC1	0.897367	6.47586	22.9125	3.00484e-06	0.000641288
CTSL	0.721885	6.56705	22.4455	3.05879e-06	0.00064281
ANKUB1	0.653662	9.68686	22.8844	3.05891e-06	0.00064281
HLA-B	0.624926	7.87513	22.4935	3.08045e-06	0.00064281
A2ML1-AS1	0.970302	5.61149	22.418	3.10035e-06	0.00064281
ACSM4	1.15865	5.35467	22.7248	3.11878e-06	0.00064281
MED12L	0.733691	8.39818	22.8478	3.16655e-06	0.000647139
ARPC5	0.614317	7.00885	22.3646	3.18279e-06	0.000647139
AC007622.2	1.03995	5.5546	22.2428	3.37936e-06	0.000682495
AC107068.2	0.845302	6.39855	22.2279	3.40417e-06	0.000682923
TMLHE-AS1	0.700128	8.28384	22.6381	3.45743e-06	0.000689013
ZNF565	0.670558	7.0151	22.1076	3.61175e-06	0.000715032
MT-ND5	0.63157	7.73374	22.0456	3.75034e-06	0.000737615
STARD13	0.714081	8.21907	22.4264	3.86095e-06	0.00075444
ATP6V0B	0.695387	6.79229	21.9125	3.97593e-06	0.000771895
AL390774.2	0.797555	6.64182	22.1323	4.07238e-06	0.000783616
PID1	0.962965	6.48805	22.2658	4.08839e-06	0.000783616
PLET1	1.26777	5.39971	21.8964	4.22688e-06	0.000805034
AC004253.1	0.709293	6.85494	21.7113	4.40859e-06	0.000828038
GPNMB	1.03639	6.37148	22.1526	4.42562e-06	0.000828038
TMED1	1.20572	5.10757	27.0863	4.43022e-06	0.000828038
SPDYE2	0.898822	6.00486	21.658	4.50743e-06	0.00083727
DNAJC27-AS1	1.22576	5.23401	21.6432	4.64098e-06	0.000856787
AC015908.3	1.29523	5.14158	24.327	4.67229e-06	0.000857309
AC007193.1	1.19152	5.54772	21.5959	4.7503e-06	0.00086544
AL109824.1	0.67336	6.92238	21.5414	4.77413e-06	0.00086544
AL590807.1	1.04178	6.7376	21.9283	4.92196e-06	0.000886896
AL137856.1	1.22656	5.18558	21.5423	4.97693e-06	0.000891463
ENTPD1-AS1	0.687753	10.1776	21.8901	5.00749e-06	0.00089163
C1QB	0.696655	9.12178	21.8438	5.11031e-06	0.000904585
BUB1B	1.50416	5.07657	25.8143	5.1648e-06	0.000908884
PCDH12	0.912375	5.76933	21.3423	5.26727e-06	0.000921173
SURF1	1.15685	5.35537	21.3747	5.29586e-06	0.000921173
AL136171.2	0.572362	8.6859	21.3255	5.42177e-06	0.000935091
LRIG2-DT	0.883282	6.22541	21.2949	5.44195e-06	0.000935091
AC078785.2	1.29047	4.97796	35.0741	5.48873e-06	0.000935091
ATP8B1	0.623852	8.38462	21.4783	5.50017e-06	0.000935091
AP000812.1	1.27551	5.03957	26.3097	6.01582e-06	0.00101701
AC131182.1	1.08219	5.41225	21.7394	6.18085e-06	0.00103907
ZRANB2-AS1	0.891218	5.67956	21.003	6.22872e-06	0.0010413
LTC4S	1.09604	6.06855	21.3775	6.35575e-06	0.00105667
LEPROT	0.73719	6.40682	20.9481	6.40028e-06	0.00105823
AC100849.2	1.26837	4.98631	32.4301	6.55095e-06	0.00107722
VAT1	1.24467	5.14184	23.2225	6.6677e-06	0.00108732
AL513188.1	0.817887	6.36436	20.8602	6.68463e-06	0.00108732
FSIP2	0.996494	5.88872	21.0087	6.97729e-06	0.00112882
TK2	0.75812	6.42015	20.742	7.0874e-06	0.00113852
AC069368.2	1.29887	5.19174	23.2804	7.11289e-06	0.00113852
CD84	0.575933	7.62142	20.7193	7.16756e-06	0.0011412
AC008764.8	1.06954	5.33024	20.6993	7.2386e-06	0.00114644
FRMD4B	0.575032	9.20919	20.8594	7.2924e-06	0.00114723
FAM219B	0.854519	5.82804	20.6768	7.31983e-06	0.00114723
FMO5	0.753116	6.56015	20.625	7.51024e-06	0.00117097
TTC3-AS1	0.950577	5.48386	20.6084	7.57212e-06	0.00117435
CECR2	-1.26295	6.56608	21.0046	7.60993e-06	0.00117435
OGN	1.02998	6.24891	20.9758	7.7284e-06	0.00118655
AL139340.1	0.994528	6.89954	20.936	7.89066e-06	0.00120531
OLFML1	1.10207	5.27346	21.6363	7.98003e-06	0.0012128
NPL	0.605976	8.62636	20.6973	8.10361e-06	0.00122088
AC015971.1	0.936716	5.78417	20.4688	8.11433e-06	0.00122088
SLC1A5	0.731607	6.68903	20.4808	8.19015e-06	0.00122616
GUCY2C	0.969471	5.48676	20.3924	8.4278e-06	0.00125549
PYGL	0.655279	7.39801	20.4295	8.55215e-06	0.00126774
SEMA6A	0.669299	7.10905	20.3597	8.66466e-06	0.00127812
MYOZ2	1.28263	5.13605	20.5278	8.84937e-06	0.001299
OVOL2	0.739687	6.56673	20.232	9.12575e-06	0.00133307
DIRC3	1.22081	7.45284	20.5844	9.33299e-06	0.00135676
ATAD5	0.797528	6.37734	20.1967	9.42922e-06	0.00135905
NPY	1.27141	5.26811	20.4573	9.43908e-06	0.00135905
AL035427.1	0.79712	6.51768	20.2747	9.4871e-06	0.00135946
AC008906.2	1.10687	5.11932	21.7983	9.76145e-06	0.00138568
HCST	0.920246	5.70943	20.0962	9.76218e-06	0.00138568
AC012085.2	0.700861	6.76044	20.0859	9.81666e-06	0.00138687
MT-CYB	0.591748	8.72999	20.2478	9.93164e-06	0.00139608
ELMO1-AS1	0.578306	8.13497	20.1275	9.97468e-06	0.00139608
AC024145.1	0.641496	8.64468	20.2953	1.03968e-05	0.00144843
AP000919.2	0.700406	6.90025	19.9678	1.059e-05	0.00146855
B3GALT2	1.15253	5.58471	19.9113	1.0937e-05	0.00150971
CBR3	1.05539	5.67971	19.9945	1.11683e-05	0.00152985
HECTD2	0.534407	7.71113	19.8183	1.12071e-05	0.00152985
OBSL1	1.0992	5.21029	19.8509	1.12354e-05	0.00152985
AC131568.1	0.577142	8.40103	19.8701	1.14623e-05	0.0015537
DPYD-AS1	0.975278	8.2305	20.1088	1.17188e-05	0.00158126
HLA-DRA	0.70307	8.36324	20.0974	1.17706e-05	0.00158126
AL591767.1	1.16048	5.22248	20.8565	1.18483e-05	0.00158462
AC009630.1	1.21537	5.24547	19.6843	1.22427e-05	0.00163012
AL031123.5	1.17438	4.90882	36.6225	1.23745e-05	0.00164041
EPS15	0.509017	8.74186	19.595	1.25238e-05	0.00164981
AC093158.1	1.16327	5.14683	23.0012	1.26012e-05	0.00164981
RAB11A	0.509394	9.11021	19.5812	1.26099e-05	0.00164981
HDGFL3	0.568354	7.9679	19.4986	1.31869e-05	0.00171784
AC025188.1	1.38328	4.9551	38.1809	1.3378e-05	0.00172232
CHRM5	0.942476	6.09412	19.5095	1.33865e-05	0.00172232
AC023509.6	0.679243	7.51933	19.7297	1.3393e-05	0.00172232
AC083806.2	1.22885	5.04823	24.0931	1.35236e-05	0.00173171
CYBA	0.743653	7.60773	19.7859	1.36612e-05	0.00174192
PSMD7	0.843876	5.97283	19.3956	1.38312e-05	0.0017492
EYA2	1.13717	5.61716	19.7422	1.38513e-05	0.0017492
BCL2L14	0.740422	6.52982	19.3867	1.38927e-05	0.0017492
LURAP1L-AS1	1.29523	5.1703	26.1645	1.42053e-05	0.0017811
DEC1	0.879973	6.06705	19.4123	1.4561e-05	0.00181813
GNG12-AS1	0.907364	6.55698	19.6308	1.46833e-05	0.00182583
NEIL3	1.2817	4.95179	26.7164	1.5538e-05	0.00191854
RPS19	0.544823	8.38557	19.1597	1.55564e-05	0.00191854
AC091887.1	0.946656	5.80054	19.1076	1.59659e-05	0.00195606
EHD4-AS1	1.04841	5.23372	19.1045	1.59907e-05	0.00195606
AC005154.4	0.963989	5.32371	19.0561	1.63814e-05	0.00199574
ZFPM2-AS1	-1.37942	7.93415	19.3811	1.66236e-05	0.00201709
AC008957.1	0.665457	8.62389	19.3417	1.68821e-05	0.00204022
ANGPT2	0.675607	7.43014	19.1567	1.71622e-05	0.00206578
SLC22A15	1.03919	5.31472	18.9519	1.7256e-05	0.00206879
AC026894.1	0.858359	6.00185	18.9211	1.75229e-05	0.00209246
SLC26A5	0.869937	5.76168	18.8738	1.79417e-05	0.002134
NANS	0.694169	6.209	18.8599	1.80674e-05	0.00213467
SP2-AS1	0.718169	6.25178	18.8574	1.80892e-05	0.00213467
AC074032.1	0.63441	7.10872	18.7642	1.9007e-05	0.00223422
C3AR1	0.613698	7.05412	18.6794	1.9772e-05	0.00231509
MS4A4E	0.88207	6.31333	18.9423	1.98521e-05	0.00231546
FAM177B	0.636275	8.51821	18.9636	2.01317e-05	0.00233303
DAPK3	0.987787	5.3552	20.6762	2.01578e-05	0.00233303
AC079921.1	0.715796	8.14861	18.9181	2.07654e-05	0.00239414
AC046195.1	0.741472	7.3849	18.8579	2.11323e-05	0.00242715
AC108449.1	0.751926	6.07018	18.5234	2.13758e-05	0.00244145
AL133351.1	1.0768	5.0858	20.7456	2.14191e-05	0.00244145
ABCA1	0.766476	7.10068	18.841	2.15039e-05	0.00244186
CYBB	0.491738	8.9424	18.4823	2.18204e-05	0.0024685
RPN2	0.594053	7.0967	18.4099	2.26247e-05	0.00254989
BRIP1	1.70203	5.55362	18.8306	2.27848e-05	0.00255836
CPB2-AS1	0.651852	7.52193	18.5781	2.32863e-05	0.00260205
BEAN1	0.86058	5.74665	18.3446	2.33768e-05	0.00260205
LPL	1.06419	5.44019	18.4269	2.34858e-05	0.00260205
ANTXR2	1.38551	5.03317	24.4511	2.35197e-05	0.00260205
LINC02316	0.89493	6.07116	18.5645	2.37989e-05	0.00262224
TMEM219	0.773044	5.96859	18.3023	2.38766e-05	0.00262224
SLC52A2	1.14518	5.15567	19.3191	2.46163e-05	0.00269365
LINC01229	1.09974	5.11364	21.2906	2.47068e-05	0.00269375
RGL1	0.656212	7.66987	18.4797	2.504e-05	0.00272023
KCNIP1	-0.782283	8.8924	18.4917	2.55343e-05	0.00276395
LINC02742	-1.05626	8.95414	18.4828	2.56518e-05	0.00276672
BRCA1	0.744606	6.22103	18.1045	2.63642e-05	0.00283339
LGALS3	1.17253	5.10131	21.0877	2.6612e-05	0.00284986
ZSCAN12	1.09086	5.34122	18.0949	2.69122e-05	0.00287178
MYCBP2-AS1	0.550737	8.28241	18.108	2.70197e-05	0.00287306
AL359706.1	0.729915	6.54442	18.1181	2.72583e-05	0.00288823
CST3	0.738433	7.1839	18.3291	2.73975e-05	0.00289279
NOSTRIN	1.41864	4.97949	30.2112	2.82171e-05	0.00296545
LINC02603	0.944175	5.49354	17.9644	2.82828e-05	0.00296545
SYCP3	0.819187	5.74863	17.9531	2.84433e-05	0.00297193
ZBTB20-AS5	0.762049	6.85937	18.1809	2.91381e-05	0.003034
AC007610.2	1.03768	5.15112	21.5997	2.93179e-05	0.00304219
RPS28	0.532304	8.26819	17.8554	2.98725e-05	0.00308908
HPN-AS1	0.961787	5.30319	17.8044	3.06468e-05	0.0031583
AP000919.3	0.65626	6.3507	17.7185	3.19967e-05	0.00328615
JAGN1	0.993039	5.23184	18.2907	3.21814e-05	0.00329389
NRP1	0.745327	7.38017	17.9881	3.2581e-05	0.00332348
RBM5-AS1	0.986756	5.45314	18.9687	3.27523e-05	0.00332967
TLN1	0.666707	6.68669	17.6523	3.3079e-05	0.00334401
AC093675.1	0.989827	5.38074	17.6501	3.31156e-05	0.00334401
ATG7	0.469909	9.23581	17.5622	3.46117e-05	0.0034834
AC015845.1	1.08933	5.27223	20.3499	3.50419e-05	0.00351493
ZKSCAN7-AS1	0.641646	6.72922	17.4728	3.62016e-05	0.00361291
AC016773.1	1.17555	5.0183	25.6862	3.62588e-05	0.00361291
GDF11	0.918237	5.44697	17.4618	3.6403e-05	0.00361531
BCL11B	0.968275	5.23376	17.4389	3.68245e-05	0.00363536
TREM2	0.668183	6.60167	17.4377	3.68465e-05	0.00363536
AC009554.1	0.56062	7.65253	17.4407	3.73162e-05	0.00366767
PSMA3	0.54454	7.17538	17.4071	3.74177e-05	0.00366767
FAM53B-AS1	0.841626	6.02803	17.3797	3.83294e-05	0.00373073
ADORA3	0.671376	6.56592	17.353	3.84511e-05	0.00373073
AC005746.2	1.00205	5.42684	17.3522	3.84664e-05	0.00373073
AC006547.1	0.685112	6.29302	17.3475	3.8557e-05	0.00373073
STX19	0.903822	5.71431	17.3301	3.88963e-05	0.00375149
MORN3	1.09104	5.21997	17.3206	3.96543e-05	0.00381239
AL049646.1	0.711125	6.18271	17.2615	4.02622e-05	0.0038585
VAV3	1.23761	5.15158	17.7753	4.05366e-05	0.00387247
IL7	0.721297	6.29135	17.2309	4.08871e-05	0.00389359
AC106873.1	1.24841	5.00939	25.2121	4.11189e-05	0.00390331
GNL3	0.647641	6.73711	17.1982	4.15648e-05	0.0039295
AC010149.1	0.718167	6.38941	17.1939	4.16559e-05	0.0039295
RHBDD3	0.971492	5.3455	17.1859	4.18236e-05	0.00393122
AC015849.3	0.68698	6.23066	17.1806	4.19354e-05	0.00393122
AGBL5	0.845078	5.86534	17.1628	4.23133e-05	0.00395433
AL139815.1	0.740477	6.15418	17.121	4.32144e-05	0.00401957
AL445928.2	0.851318	5.82009	17.1196	4.32787e-05	0.00401957
SLC12A1	1.02731	5.17801	17.1564	4.3923e-05	0.00406286
IQGAP1	0.615306	7.02912	17.1341	4.40148e-05	0.00406286
AC023590.1	0.612092	7.22533	17.087	4.66817e-05	0.00429586
SEC14L2	0.784117	6.01865	16.9382	4.73835e-05	0.00434715
AGAP2-AS1	1.08227	4.88493	43.5409	4.77352e-05	0.00435302
LY86-AS1	0.52462	7.6911	16.9235	4.77368e-05	0.00435302
YIPF2	1.00936	5.39016	16.9445	4.78972e-05	0.00435444
ADAP2	0.532819	7.78237	16.9022	4.82524e-05	0.00436498
AC211433.1	0.592262	7.4779	16.9953	4.83507e-05	0.00436498
RHOBTB3	0.589124	7.08959	16.8912	4.85202e-05	0.00436498
TMEM79	0.960183	5.11655	16.8842	4.86925e-05	0.00436498
GRN	0.620412	6.74078	16.8823	4.87383e-05	0.00436498
KCNMA1-AS1	0.838144	6.69759	17.1322	4.94705e-05	0.00441741
GAL3ST4	0.747226	6.1865	16.842	4.974e-05	0.00442833
VRK2	0.501876	8.34165	16.8239	5.01962e-05	0.00445576
AC009690.2	0.576451	7.04351	16.8157	5.04026e-05	0.00446093
AC104134.1	1.10952	5.13783	20.5783	5.11199e-05	0.00449409
ARG2	0.792528	5.78924	16.7857	5.11722e-05	0.00449409
CNPPD1	1.01586	5.48054	17.4161	5.13193e-05	0.00449409
NRP2	0.599888	6.92152	16.7779	5.13747e-05	0.00449409
HLA-A	0.615413	7.28685	16.9059	5.18478e-05	0.00452233
FCGR3A	0.508636	8.52454	16.7542	5.20106e-05	0.00452342
TCF7	0.929567	5.45745	16.7296	5.26405e-05	0.004565
LILRB5	1.34266	4.94219	37.0573	5.33492e-05	0.0046052
CLIP3	0.867375	5.77095	16.7009	5.341e-05	0.0046052
AP001372.1	0.799029	5.70641	16.6803	5.39694e-05	0.00464014
ASB3	0.48052	8.06299	16.6725	5.41804e-05	0.004645
AC106729.1	1.15771	5.07759	19.759	5.48433e-05	0.00468848
C9orf139	1.15432	4.91191	38.074	5.5085e-05	0.0046958
IL20RB-AS1	1.03851	5.33487	17.6893	5.56696e-05	0.00472539
AC006059.1	0.606688	7.29156	16.687	5.57591e-05	0.00472539
MACC1	1.25962	5.07882	20.9533	5.59519e-05	0.00472539
AL161717.1	0.979336	5.12204	16.7851	5.60602e-05	0.00472539
TRAF1	1.06094	5.19586	16.6261	5.62206e-05	0.00472567
ZNF611	0.684592	6.3183	16.576	5.68881e-05	0.00476846
CREG1	0.59371	6.97439	16.524	5.8402e-05	0.00488176
FAM243B	0.980435	4.89304	48.3267	5.90122e-05	0.0049191
ADGRG6	0.813981	5.86073	16.5492	5.9237e-05	0.00492419
MCTP1	0.610881	6.92118	16.4969	5.98069e-05	0.00495788
ZNF433-AS1	0.599633	6.75576	16.4603	6.0312e-05	0.00497278
OPRM1	0.634119	9.2574	16.722	6.04292e-05	0.00497278
SLC36A1	0.690526	6.21475	16.4547	6.04825e-05	0.00497278
AC013640.1	0.879214	5.60879	16.4333	6.11419e-05	0.0050133
C20orf194	0.459688	8.34641	16.4038	6.20607e-05	0.00507481
ARF1	0.557197	6.96292	16.3793	6.28319e-05	0.00512393
CCS	0.701079	6.02549	16.374	6.30019e-05	0.00512393
AL592166.1	1.28522	4.97931	29.2821	6.40563e-05	0.00519564
ZNF577	0.642383	6.353	16.3032	6.52984e-05	0.00528215
SLC13A4	0.76125	5.94685	16.2934	6.56243e-05	0.00529428
LRRC4	0.700218	6.28438	16.2786	6.61166e-05	0.00531973
B3GALNT1	0.823896	5.68841	16.2639	6.66094e-05	0.0053375
LGALSL-DT	1.14487	5.24857	16.3442	6.67624e-05	0.0053375
LINC00624	0.613769	7.26685	16.3738	6.68695e-05	0.0053375
ZFX	0.538174	7.30728	16.2305	6.77464e-05	0.00539319
CLEC5A	1.04008	6.11356	16.48	6.81048e-05	0.00539666
FN1	1.10104	5.38167	16.2788	6.81487e-05	0.00539666
DAB2	0.700517	6.25588	16.2134	6.8335e-05	0.00539721
HNRNPA1P48	0.891136	5.87947	16.2649	6.92009e-05	0.00545129
HIGD1C	0.963531	5.84851	16.2086	6.93895e-05	0.00545188
ATRAID	1.01067	5.47055	16.1995	6.97091e-05	0.00546266
POLR1C	0.645133	6.47883	16.1686	6.99024e-05	0.00546266
CGGBP1	0.48323	8.08943	16.1613	7.01598e-05	0.00546266
TMEM147	0.947401	5.40686	16.1587	7.02529e-05	0.00546266
AC092652.2	0.588885	7.02538	16.1526	7.04721e-05	0.00546558
AC026341.2	1.09677	4.92936	30.3653	7.10619e-05	0.00549716
TRAPPC5	0.90403	5.66165	16.0975	7.24667e-05	0.00558374
AC068282.1	0.587745	8.21732	16.3119	7.25697e-05	0.00558374
RNF111	0.437539	8.7017	16.0901	7.27378e-05	0.00558374
LAMP1	0.532343	7.18206	16.0732	7.33628e-05	0.00561039
VEGFB	0.714732	5.97604	16.0706	7.34579e-05	0.00561039
IL23A	1.05892	4.91913	39.6602	7.54873e-05	0.0057508
ETFA	0.528872	7.21377	16.005	7.59415e-05	0.00576553
PAPSS2	1.17646	5.27136	16.1516	7.6064e-05	0.00576553
ABITRAM	1.05136	5.20517	16.7147	7.70728e-05	0.00582732
PDIA6	0.697033	7.03761	16.1341	7.82084e-05	0.00589836
CXCL12	0.931494	6.01162	16.1868	7.84884e-05	0.00590468
METTL23	0.791893	5.74398	15.9162	7.9439e-05	0.00596129
CAPN14	0.918049	4.87829	54.4734	8.01357e-05	0.00599861
AC004943.2	0.641424	6.53302	15.8926	8.03933e-05	0.00600296
RPS2	0.50863	8.21091	15.8858	8.06719e-05	0.00600886
WDPCP	0.499438	7.7605	15.8803	8.08969e-05	0.00601074
AL031280.1	0.806188	5.85416	15.8654	8.15103e-05	0.0060414
AC027243.3	0.669832	6.38669	15.8537	8.19969e-05	0.00606253
AL589935.1	0.639391	6.551	15.7801	8.51131e-05	0.00626906
AC074011.1	1.02694	5.39197	15.8014	8.52408e-05	0.00626906
FCGRT	0.562078	7.15561	15.7732	8.54153e-05	0.00626906
EEPD1	0.732781	6.64017	15.9397	8.58469e-05	0.00628542
POLR2A	0.724033	6.23175	15.7503	8.64117e-05	0.00630314
AC008871.1	0.859278	5.411	15.7481	8.6508e-05	0.00630314
TAGLN	1.10324	5.20942	15.7631	8.8021e-05	0.00639789
GNE	0.698208	6.22224	15.7052	8.84139e-05	0.00641096
IQCK	0.827318	5.51168	15.6606	9.0435e-05	0.00654175
IPO13	0.976682	5.25246	15.6745	9.08939e-05	0.00655918
AL360091.3	0.734932	6.29468	15.6613	9.11552e-05	0.0065623
FOXM1	1.30423	5.01462	25.3058	9.18679e-05	0.00659486
AC008267.5	1.0464	5.05617	18.26	9.20458e-05	0.00659486
AC069547.2	0.864287	5.52364	15.592	9.36447e-05	0.00668941
AP002812.2	0.755895	5.95261	15.5883	9.38201e-05	0.00668941
PGM5-AS1	1.19221	4.90595	45.0769	9.41253e-05	0.00668941
PTTG1IP	0.5471	7.18392	15.5792	9.42547e-05	0.00668941
AC096667.1	1.08713	5.05945	18.8808	9.68897e-05	0.00686024
MEX3C	0.967151	5.38816	15.8502	9.77659e-05	0.00690604
SERP1	0.520508	7.50589	15.486	9.88242e-05	0.00695208
CUEDC1	0.601709	6.67498	15.4849	9.88797e-05	0.00695208
DUSP27	1.07151	5.21665	15.5111	9.94438e-05	0.00697544
AC013437.1	0.906391	5.51023	15.4554	0.000100374	0.00700434
SELENOP	0.675913	6.14272	15.454	0.000100446	0.00700434
AC016910.1	0.769694	5.76752	15.4519	0.000100554	0.00700434
COMT	0.624984	6.52264	15.4253	0.00010192	0.00704043
OSGEPL1	0.74512	5.90063	15.4234	0.00010202	0.00704043
GTF2A1	0.580911	6.67199	15.4227	0.000102054	0.00704043
MRC1	0.905783	7.40513	15.6569	0.000102134	0.00704043
AC133065.1	0.688778	6.39956	15.4353	0.000102242	0.00704043
VENTX	0.924215	5.30834	15.4136	0.000102529	0.00704409
SYNC	0.645783	6.46637	15.395	0.000103502	0.00709473
MAMDC2-AS1	0.86395	6.05229	15.6122	0.000103852	0.00710255
AL133227.1	0.81766	5.68744	15.3759	0.000104515	0.00713167
AL020995.1	0.655501	6.53226	15.3717	0.000105149	0.00713969
DRAM1	0.759205	5.87913	15.3622	0.000105245	0.00713969
ZEB2-AS1	0.870699	5.65793	15.3603	0.000105344	0.00713969
C1S	0.757646	5.9875	15.3217	0.000107435	0.0072589
AC024451.4	1.1037	4.9307	32.348	0.000107586	0.0072589
SNX20	0.931229	5.45108	15.3123	0.000107953	0.00726673
TPRN	1.03862	5.19835	15.3309	0.000108185	0.00726673
CLEC11A	1.12099	5.10698	19.1546	0.000109702	0.00735224
GPR61	1.02439	4.88799	46.3032	0.000111419	0.007442
ETV5	0.475102	7.89064	15.2481	0.000111536	0.007442
CC2D2A	0.609835	6.73754	15.2429	0.000111829	0.00744501
SOCS6	0.538212	8.87268	15.3904	0.000112223	0.00745479
HSPA5	0.77539	7.78688	15.4424	0.000113556	0.0075236
AC087286.2	0.644099	7.70787	15.4357	0.000113759	0.0075236
SEMA4F	1.01673	5.11409	16.7685	0.000114655	0.00756239
AC012358.3	0.543563	7.06665	15.1906	0.000114848	0.00756239
AC046130.1	0.800812	5.61979	15.1853	0.000115156	0.00756607
AP000676.5	0.995838	4.97876	20.8835	0.000116622	0.00764574
LMTK3	0.84361	5.43882	15.154	0.000117009	0.00765441
BST2	0.606142	6.79818	15.1384	0.000118148	0.00770101
AP1S2	0.603333	6.39294	15.1335	0.000118233	0.00770101
AC008937.2	0.675658	6.36107	15.1222	0.000118917	0.00771627
PTPN6	0.808625	5.68615	15.1212	0.00011898	0.00771627
DYNLT3	0.843489	5.76738	15.1145	0.000119388	0.00772605
AC053513.1	0.592959	8.06833	15.3144	0.000119756	0.00773325
GCLM	0.890196	5.45437	15.0852	0.000121181	0.00780853
MEF2C-AS2	0.587045	8.71798	15.2676	0.000123432	0.00793657
TMBIM6	0.460609	7.74255	15.0369	0.000124201	0.00795886
AC004551.1	0.768672	6.40296	15.1568	0.000124519	0.00795886
AL109984.1	1.12649	5.17198	17.7548	0.000124731	0.00795886
LINC00513	0.508309	7.6971	15.0262	0.00012488	0.00795886
SEC13	0.606642	6.58055	15.0164	0.000125506	0.00795886
NT5C1B	1.16258	4.92492	35.1002	0.000125621	0.00795886
LINC01586	1.11958	5.12042	15.676	0.00012563	0.00795886
DIAPH3-AS1	1.11339	4.91129	29.2424	0.000126021	0.00796407
TSN	0.736272	5.92047	15.0018	0.000126442	0.00796407
LINC01358	0.95237	5.33964	15.0008	0.000126506	0.00796407
A2M	0.501065	9.10825	15.091	0.000126966	0.00797635
AL512770.1	1.07263	5.2094	17.7387	0.000128433	0.00803686
TRIM13	0.490053	7.6806	14.9707	0.000128464	0.00803686
PGD	0.703975	5.92308	14.9656	0.0001288	0.00804115
AC092652.1	0.554781	6.93871	14.9614	0.000129071	0.0080414
PPP2R5A	0.543074	6.93402	14.9428	0.000130303	0.00810141
AL354754.1	0.943005	5.21987	14.9162	0.000132084	0.00819517
MDP1	1.0946	5.08365	18.7012	0.000133182	0.00824634
LINC02263	1.12191	5.08368	18.1761	0.0001364	0.00842822
C11orf65	0.547901	7.7986	14.968	0.000136692	0.00842895
AC110995.1	1.0303	5.86402	14.9632	0.000137645	0.0084704
SLC7A6OS	0.545304	7.24255	14.8281	0.000138149	0.00848406
AL157938.3	0.782084	5.73816	14.813	0.00013922	0.00853242
AL451123.1	0.728983	5.89312	14.7992	0.000140202	0.00855807
SIDT1	0.979708	5.27244	14.8206	0.000140208	0.00855807
AC006064.4	1.08647	4.93667	32.8547	0.00014133	0.00860912
AC005856.1	0.79286	5.78058	14.7757	0.000141893	0.00861799
PISD	0.620436	6.43606	14.7736	0.000142049	0.00861799
RARRES1	0.660204	6.55767	14.8137	0.000142545	0.00863073
SLFN12	0.804678	5.62948	14.7559	0.000143338	0.00866129
WDR83	0.950582	5.36299	14.7714	0.000143764	0.00866965
TMPO	0.546347	6.83211	14.7158	0.0001463	0.0088049
AC023510.1	0.687142	6.34063	14.7075	0.000146925	0.00882263
AL354696.2	0.77764	5.7806	14.7027	0.000147281	0.00882263
EFCAB14-AS1	0.845279	5.41522	14.9937	0.000147474	0.00882263
AC106818.2	0.67212	6.32576	14.6703	0.000149739	0.00892439
CCNC	0.584215	6.71657	14.6699	0.000149768	0.00892439
AC007780.1	0.687755	6.02448	14.6573	0.000150738	0.00896445
PPT1	0.559676	6.94978	14.6503	0.000151277	0.00896717
ROR2	-1.41952	6.36402	14.8624	0.00015138	0.00896717
MBNL1-AS1	1.07127	5.02695	21.3461	0.000152048	0.00898903
CANX	0.481286	7.72258	14.625	0.000153247	0.00904218
IRGM	1.08333	5.0692	16.8363	0.00015357	0.0090435
AMER2	0.773014	5.91682	14.6031	0.000154968	0.009108
LRP3	0.987861	5.28481	14.6856	0.000155612	0.00911379
SCTR	1.19821	5.05987	20.4783	0.000155684	0.00911379
ZNF804A	0.771791	7.55336	14.7989	0.000156231	0.00911379
ZNF430	0.611004	6.5736	14.5862	0.000156311	0.00911379
ZNF529-AS1	1.00212	5.4772	14.604	0.000156581	0.00911379
AL627232.1	0.845527	5.35671	14.5873	0.000157188	0.00913147
AL358472.5	0.872434	5.45	14.5582	0.000158564	0.00916743
OMG	0.567665	7.11585	14.5717	0.000159064	0.00916743
TMCO1	0.633864	6.44255	14.5518	0.000159082	0.00916743
LINC02276	1.05409	4.94827	26.2037	0.000159152	0.00916743
APTR	0.893994	5.60805	14.5488	0.00015933	0.00916743
SLC16A12	1.00997	4.90928	41.3262	0.000159924	0.00918406
FBRS	0.778393	5.65767	14.5354	0.000160427	0.00918414
TSTD3	0.541545	6.89804	14.534	0.000160536	0.00918414
HSD17B12	0.650958	6.25313	14.5241	0.000161354	0.00921343
STEAP1B	0.573106	7.7045	14.6297	0.000163208	0.00926563
LINC02172	1.12204	4.91763	39.2547	0.000163209	0.00926563
AC108210.1	1.15468	5.04009	19.904	0.000163432	0.00926563
LEPROTL1	0.601773	6.48293	14.4982	0.0001635	0.00926563
AL035658.1	0.910027	5.46892	14.4874	0.000164409	0.0092996
AC026202.2	0.572755	7.11971	14.5199	0.000166122	0.00937885
AC011503.1	1.00029	5.32766	14.4598	0.000166825	0.00940094
CD28	1.01811	4.88135	44.9441	0.000168175	0.0094593
AC022784.5	1.23971	4.98568	26.4441	0.000168781	0.00947565
AP000462.1	0.85615	5.42158	14.4305	0.000169265	0.00947722
LINC00691	1.12465	4.91951	34.2567	0.000169479	0.00947722
RPL18	0.511752	7.6574	14.4248	0.000169753	0.00947722
AL121748.1	0.914081	4.87508	48.6338	0.000171068	0.00953291
TMEM123	0.539599	6.79392	14.3825	0.000173475	0.00964918
MSRB2	0.797936	5.88004	14.3616	0.000175338	0.00973482
DNASE2	0.792069	5.69145	14.3511	0.000176279	0.0097629
CD302	0.452788	7.77286	14.3487	0.000176493	0.0097629
FAM227B	0.70181	6.28049	14.4195	0.000177226	0.00978549
TLR7	0.557961	6.75588	14.3304	0.000178159	0.00981895
AP000331.1	0.658119	8.74013	14.5273	0.000178837	0.00982925
CCDC152	0.974096	5.14406	14.7063	0.000178999	0.00982925
PRR5L	0.960862	5.28627	14.3113	0.000179904	0.00986098
FGL2	0.563012	6.97686	14.321	0.000180628	0.00988266
KCNJ5	0.685711	6.08977	14.298	0.000181139	0.0098926
AL359317.2	0.802403	5.76059	14.284	0.000182435	0.00994538
NAGLU	0.721417	5.76669	14.2676	0.000183978	0.0100113
AC090559.1	0.689795	6.15704	14.2583	0.000184853	0.0100408
ITGA6	0.556208	6.82637	14.2303	0.000187529	0.0101678
AC073046.3	0.773587	5.87742	14.2252	0.000188011	0.0101756
AL365356.1	0.627869	6.64153	14.2144	0.000190621	0.0102941
PIR	0.932705	5.42604	14.1956	0.000190885	0.0102941
AC092140.1	0.939871	5.12245	16.1423	0.00019213	0.0103359
FSD2	1.03073	5.31259	14.9472	0.000192346	0.0103359
AC074138.1	1.11112	4.94262	21.8343	0.000192825	0.0103431
PARPBP	1.15898	5.32371	14.3463	0.000193264	0.0103482
GORAB	0.854254	5.59107	14.1623	0.000194166	0.0103781
ZFP2	0.976384	5.16055	14.1569	0.000196672	0.0104811
RNASEH2B-AS1	0.684054	7.97786	14.3354	0.00019679	0.0104811
ANGPTL1	0.749255	6.12444	14.2204	0.000197405	0.0104952
LINC02099	1.12995	5.01231	19.4944	0.000199743	0.0105655
AC092069.1	0.868241	5.47115	14.1077	0.000200027	0.0105655
PROCR	0.547103	7.13512	14.1176	0.000200112	0.0105655
APOBEC3H	1.19294	4.92183	36.8834	0.00020022	0.0105655
YWHAH	0.467947	7.93908	14.0999	0.000200483	0.0105655
AL732509.1	0.823939	5.4778	14.0916	0.000201334	0.0105918
AKR1A1	0.552643	6.74763	14.0823	0.000202295	0.0106239
ZNF213	0.788278	5.52689	14.0727	0.000203297	0.0106579
MAK	0.555528	7.02452	14.0689	0.000203693	0.0106601
ATP6AP2	0.558745	6.56666	14.0575	0.000204882	0.0107037
AL136038.5	1.03344	5.20605	16.1033	0.000206109	0.0107491
DCLRE1B	1.02859	5.01103	21.9915	0.000206475	0.0107496
SLC9A8	0.567816	6.5966	14.0314	0.000207643	0.0107917
CDK14	0.642264	6.46509	14.0191	0.00020937	0.0108094
CCR1	0.608412	6.70871	14.0091	0.000210027	0.0108094
RPS17	0.608308	6.74353	14.0082	0.000210128	0.0108094
AC007638.2	0.736958	4.86494	30.5242	0.00021014	0.0108094
AC123595.2	0.77833	4.86627	33.3348	0.00021014	0.0108094
AL354702.2	0.798542	4.86687	26.4567	0.00021014	0.0108094
ZNF33A	0.467696	7.51495	14.0001	0.000211001	0.0108352
RPL10	0.526421	7.88178	14.0187	0.000212996	0.0109027
TSPAN15	0.6303	6.44504	13.9814	0.000213039	0.0109027
ZSWIM9	0.795141	5.51509	13.9756	0.000213674	0.0109166
RCBTB2	0.498189	7.45444	13.9691	0.00021439	0.0109284
SLC31A2	0.8283	5.43161	13.9669	0.000214632	0.0109284
SLC5A11	0.952873	5.38697	13.9604	0.000217468	0.0110541
RNASEK	0.635823	6.29696	13.9124	0.000220711	0.0112001
FCGR1A	0.634041	7.21927	14.0671	0.000221184	0.0112052
AC008731.1	0.698435	5.94363	13.895	0.000222694	0.0112627
AAMDC	0.58047	6.62506	13.8848	0.000223861	0.0112994
PLK4	1.16905	5.0684	18.4491	0.00022417	0.0112994
AL035681.1	0.751749	5.78696	13.878	0.000224639	0.0113041
RPL36	0.580735	6.87178	13.8619	0.000226507	0.011379
PLD4	0.745027	6.21259	13.9337	0.000227211	0.0113954
DISC1FP1	0.941732	5.5185	13.9774	0.000232579	0.0116452
ACO1	0.645024	6.49238	13.8081	0.000234106	0.011673
AL358154.1	0.989172	4.89858	39.0961	0.000234299	0.011673
AP000462.3	1.05806	4.89883	38.8153	0.000234299	0.011673
APOC1	0.63115	6.57905	13.8284	0.000235685	0.0117227
ABCC11	1.13365	5.1409	17.9121	0.00023672	0.0117547
C2orf68	0.782263	5.71249	13.7694	0.000237526	0.0117753
FCGR2B	0.844113	5.3763	13.7658	0.000237964	0.0117776
AC087521.2	0.721827	6.05595	13.7485	0.000240086	0.0118632
SGMS1-AS1	1.08504	5.09267	18.4886	0.000243879	0.0120308
SLC66A3	0.903996	5.62673	13.7266	0.000245123	0.0120724
GORASP2	0.625538	6.25306	13.7024	0.000245845	0.0120882
C5AR1	0.620538	6.26401	13.6989	0.000246281	0.0120899
CFAP97	0.606915	6.38798	13.6935	0.000246975	0.0121042
SSR1	0.485163	7.29168	13.6894	0.000247488	0.0121096
RPL13	0.50246	8.08685	13.7315	0.000248245	0.0121269
CCNE2	1.02845	5.21588	15.5491	0.000249071	0.0121298
AL049869.3	0.570557	6.6091	13.6767	0.00024911	0.0121298
AC018362.1	0.530339	7.87776	13.7945	0.000249949	0.012151
NRIP2	0.878697	5.36274	13.6637	0.000250782	0.0121718
AC020908.1	1.13636	5.10763	19.5635	0.000251753	0.0121917
XACT	-1.03328	8.1809	13.8406	0.000252002	0.0121917
MRVI1	0.895611	5.39643	13.6289	0.000255307	0.0123318
FAM91A1	0.508077	6.94848	13.6244	0.000255898	0.0123405
AC068888.1	0.618761	6.56702	13.6175	0.000256809	0.0123494
AC010168.1	0.753006	6.0174	13.6336	0.000256989	0.0123494
TRIP10	1.091	5.18363	17.3179	0.000257346	0.0123494
SLC9A6	0.611942	6.2384	13.6081	0.000258047	0.0123494
AC010319.4	0.762408	5.56463	13.6075	0.000258133	0.0123494
SKAP1	0.910948	5.13706	14.0282	0.000259001	0.0123642
AC060234.3	0.536249	7.01279	13.5859	0.00026101	0.0123642
AC002480.1	0.926633	5.43273	13.6041	0.000261014	0.0123642
NELFCD	0.576618	6.37469	13.584	0.000261266	0.0123642
AC106820.2	0.816177	4.87424	47.6802	0.000261402	0.0123642
GSN-AS1	0.802095	5.506	13.5818	0.000261563	0.0123642
CHRNG	1.20917	5.05696	22.2797	0.00026203	0.0123642
AC005537.1	1.07214	4.99878	21.4407	0.000262322	0.0123642
SHOC1	0.605658	9.64565	13.7597	0.000262426	0.0123642
SRSF7	0.447928	7.46981	13.5745	0.000262551	0.0123642
APRT	0.881371	5.26711	13.8238	0.000266964	0.0124922
AC007569.1	0.839476	5.50126	13.5381	0.000267506	0.0124922
LRRC74B	0.908672	4.88271	43.7632	0.000268108	0.0124922
HOXB-AS3	0.953323	4.88654	39.3012	0.000268108	0.0124922
COLCA2	0.961116	4.88086	50.2857	0.000268108	0.0124922
AC122719.3	0.976163	4.88522	40.6809	0.000268108	0.0124922
AL161725.1	0.583723	6.62677	13.5333	0.000268177	0.0124922
AC025040.1	0.579729	6.8866	13.5383	0.000270053	0.0125602
DENND2D	0.795054	5.58838	13.5039	0.000272262	0.0126434
ABCC3	0.957639	5.51406	13.6294	0.000277792	0.0128803
AC098820.1	0.999723	4.9868	21.8073	0.000279998	0.0129626
SRGAP2-AS1	0.534636	7.0175	13.446	0.00028049	0.0129654
SPIRE1	0.47489	7.44562	13.4223	0.000283941	0.0131048
AL592546.3	0.88182	5.4054	13.4159	0.00028487	0.0131276
NEURL1	0.962028	5.20997	15.0489	0.000287546	0.0132133
TLCD3A	1.15321	4.94806	28.6215	0.000287607	0.0132133
EPN2-AS1	1.00049	5.2929	14.1075	0.000288697	0.0132431
PSTPIP1	0.889779	5.37162	13.3165	0.000299829	0.0137234
ZNF764	1.04242	5.1214	16.8541	0.000300079	0.0137234
ZNF358	0.829341	5.40551	13.3115	0.000300603	0.0137265
PRUNE2	0.669222	6.19503	13.2969	0.000302878	0.0137864
INSL6	0.623551	6.17808	13.2946	0.000303231	0.0137864
ZNF546	0.588537	6.5029	13.293	0.000303488	0.0137864
IDH2	0.610627	6.3173	13.2907	0.000303842	0.0137864
VNN1	0.883777	5.11048	13.2884	0.000304207	0.0137864
AL079338.1	-1.47897	5.387	13.4605	0.00030485	0.0137911
EGFL7	0.975601	5.18952	14.1628	0.000305226	0.0137911
REV1	0.435843	7.56491	13.2771	0.000305988	0.0138048
AP002518.2	0.897854	5.84117	13.4434	0.000307119	0.0138331
LAPTM5	0.435093	8.29721	13.2673	0.000307535	0.0138331
OLFML3	0.805585	5.84034	13.2792	0.000309566	0.0139037
AC004917.1	1.16025	4.98992	22.2019	0.000311973	0.0139909
BIRC6-AS1	1.18019	4.9989	23.1901	0.000312539	0.0139954
KANSL1L	0.409259	8.42147	13.2171	0.000315585	0.0141052
AC243772.2	0.838814	5.62986	13.2248	0.000315928	0.0141052
COL6A6	0.817383	5.531	13.2334	0.000316411	0.0141058
CSTF2T	0.823726	5.38555	13.1934	0.00031947	0.0141793
INKA2	0.488639	7.8625	13.2219	0.00031953	0.0141793
LINC02412	0.919302	4.90175	30.2463	0.000320088	0.0141793
CACNG5	0.9754	4.9044	19.5709	0.000320301	0.0141793
SAMD4A	0.493831	8.00751	13.2486	0.000320414	0.0141793
JAML	0.816049	4.89444	34.4237	0.000321367	0.0142006
ABCG1	0.674283	6.11438	13.1595	0.000325102	0.0143445
LINC00623	0.637474	6.37276	13.1409	0.000328235	0.0144616
TAF7	0.610032	6.21192	13.1346	0.000329314	0.0144879
RASA1	0.370394	9.3862	13.1296	0.000330156	0.0145037
NPC2	0.530078	6.93709	13.1241	0.000331095	0.0145238
SDC2	0.891893	5.48515	13.2468	0.000334392	0.0146471
ADGRG1	0.457739	8.50843	13.1064	0.000335007	0.0146527
NPHS1	1.08943	4.98058	21.5179	0.000336957	0.0147166
AC008870.4	0.893959	5.28432	13.1597	0.000338734	0.0147481
SEC14L5	0.906289	5.29066	13.0946	0.000339117	0.0147481
MKNK1-AS1	0.635404	6.4428	13.0775	0.00033915	0.0147481
NUDT19	0.747089	5.66177	13.0708	0.000340317	0.0147775
C1orf61	0.821956	5.51618	13.0622	0.00034184	0.0148223
AC004448.2	1.0247	5.14532	15.9223	0.000344469	0.0149148
AC112253.1	0.575086	6.73247	13.0433	0.000346764	0.0149678
LRRC37A2	0.568161	6.35556	13.0343	0.000346803	0.0149678
AC010320.4	0.785642	5.80946	13.0321	0.000347186	0.0149678
AL139022.1	0.615436	6.32381	13.027	0.000348106	0.014986
EEF2	0.597511	6.51455	13.022	0.000349	0.015003
AC009303.2	0.881723	5.32277	13.0287	0.000350822	0.0150598
LINC02006	1.05436	5.02233	19.3628	0.000354278	0.0151865
TIMM9	0.876485	5.71051	12.9975	0.000356495	0.0152598
CFLAR-AS1	0.577908	6.67387	12.9844	0.000358593	0.0153049
SLC9A9-AS1	0.707684	5.89609	12.9673	0.000359006	0.0153049
AC136489.1	0.914541	4.88427	45.3988	0.000359583	0.0153049
CCDC169	0.893284	4.88552	39.1257	0.000359583	0.0153049
GRIK1	0.657036	8.25359	13.1291	0.000360249	0.0153116
STRADB	0.576768	6.70487	12.959	0.000361904	0.0153603
AC068533.3	0.650015	6.3927	12.9672	0.000365008	0.0154702
FBXL13	0.606663	6.61392	12.9474	0.00036655	0.0154935
AL049840.3	1.08235	5.12928	16.7399	0.000366587	0.0154935
AC006116.8	0.912727	5.22188	12.9192	0.000368024	0.0155158
AL138787.2	0.594487	6.39374	12.9186	0.000368147	0.0155158
AL034397.3	0.551535	7.86402	13.0517	0.000369398	0.0155375
CBR3-AS1	0.621115	6.00945	12.9105	0.000369695	0.0155375
SGCE	0.506137	7.16184	12.9027	0.000371176	0.0155665
AC007384.1	0.543466	6.54529	12.8989	0.000371911	0.0155665
BLVRB	0.703491	5.73655	12.8988	0.000371937	0.0155665
TBC1D2	0.92863	5.31844	14.4665	0.000374961	0.0156583
PCED1B	0.415504	8.01975	12.882	0.000375171	0.0156583
MYOCOS	-1.56855	5.24666	13.0393	0.000376332	0.015685
ARL6IP4	0.613228	6.28525	12.8694	0.000377622	0.015717
HCG11	0.942328	5.46037	12.8595	0.000382767	0.0159033
CKLF	0.485611	7.42521	12.8413	0.000383154	0.0159033
RPA3	0.531568	7.22389	12.8911	0.000384209	0.0159095
AC010998.2	1.03394	5.07423	17.6971	0.000384422	0.0159095
DDAH1	0.800149	5.82086	12.8318	0.000385037	0.0159095
ATP2A2	0.450528	7.97515	12.8299	0.00038542	0.0159095
HSP90B1	0.595024	8.37021	12.9709	0.000390129	0.0160518
IFITM3	0.744723	5.78011	12.8023	0.000390943	0.0160518
SPATS2L	0.659294	7.32757	12.9667	0.000390969	0.0160518
AP2A2	0.455425	7.25109	12.799	0.000391608	0.0160518
AL356804.1	0.792415	5.83814	12.8168	0.000391653	0.0160518
PTPRG	0.852408	7.97741	12.9612	0.000392066	0.0160518
DENND6A-AS1	0.555332	7.08243	12.8492	0.000394868	0.0161325
LMAN1	0.540857	6.66461	12.7818	0.00039511	0.0161325
C12orf40	0.559242	7.17672	12.8687	0.000397459	0.0161857
AC110491.2	0.772992	5.47543	12.7691	0.000397713	0.0161857
ZNF544	0.633174	6.13619	12.7667	0.000398213	0.0161857
BAIAP2L1	0.863921	5.57016	12.765	0.000398565	0.0161857
AL035693.1	1.0828	5.07318	17.4737	0.000399161	0.0161881
AC026704.1	0.623961	6.2238	12.7584	0.00039993	0.0161974
USP1	0.777818	5.62891	12.753	0.000401048	0.0162209
IL5	1.16634	4.95429	25.5289	0.000402672	0.0162647
BBS4	0.643708	6.09794	12.7391	0.00040394	0.0162941
AP000962.1	0.882727	5.20927	13.9797	0.000405822	0.0163445
NCK1-DT	0.554981	7.05927	12.7589	0.000406641	0.0163445
CEMIP	0.672825	6.71963	12.8638	0.000406998	0.0163445
AC020661.2	1.02034	5.14829	15.7051	0.000407524	0.0163445
AC022874.1	1.05278	5.02107	17.3539	0.000407906	0.0163445
LINC02422	0.842484	5.31496	12.7164	0.000408713	0.016355
IL15	0.772755	6.72588	12.8653	0.000411522	0.0164456
AC044781.1	0.469698	8.91761	12.777	0.000413866	0.0165173
RPL9	0.492608	7.51742	12.686	0.000415183	0.0165289
SSB	0.539784	6.45022	12.6857	0.000415256	0.0165289
CMTM7	0.422598	7.91822	12.6689	0.000418886	0.0166514
SND1	0.400114	8.88692	12.6604	0.00042073	0.0166833
AC025539.1	-1.10776	5.24023	12.6754	0.000420796	0.0166833
AC093227.3	0.949988	4.98523	22.0333	0.000423526	0.0167663
TMEM176A	0.825172	5.40044	12.6454	0.000424004	0.0167663
THRB-IT1	1.01089	4.92463	28.2979	0.000424725	0.0167727
ITM2B	0.466075	9.25737	12.7228	0.000427205	0.0168486
DSC1	0.999201	4.90626	25.9296	0.000428114	0.0168623
GIMAP4	0.616435	6.33292	12.6263	0.000429051	0.0168771
AC027018.1	0.555426	7.52628	12.7387	0.000431257	0.0169418
AL133334.1	0.81414	5.46709	12.6096	0.000431922	0.0169458
SARAF	0.466679	7.63823	12.6038	0.000433224	0.0169747
TTC27	0.541741	7.1056	12.5753	0.000439671	0.0171869
AL049637.1	0.885786	5.42681	12.5744	0.000439864	0.0171869
AC116667.1	0.724655	5.88628	12.5723	0.000440352	0.0171869
PCNA	0.995407	5.34483	15.0111	0.000441071	0.0171926
EVA1C	0.713508	5.89309	12.5509	0.000449948	0.0175011
AC107204.1	0.852328	5.24884	12.5298	0.000450147	0.0175011
ATP1B3	0.505877	7.30984	12.528	0.000451529	0.0175169
AC026470.2	0.7038	5.9055	12.5231	0.000451718	0.0175169
AC022395.1	0.638281	6.27262	12.5159	0.000453412	0.01756
AC135050.4	1.06865	4.95387	24.9831	0.000455123	0.0176036
IFNGR1	0.414079	9.12049	12.4859	0.000460506	0.0177681
AC005786.3	0.720579	5.76305	12.4857	0.000460558	0.0177681
FUNDC1	0.887128	5.34613	12.688	0.000462043	0.0178026
FTX	0.365475	10.3172	12.4762	0.000462835	0.0178103
SPHKAP	1.06163	5.10828	15.3888	0.000463688	0.0178203
BCL2L1	0.472912	7.38802	12.4581	0.000467194	0.0179108
TTC21B-AS1	0.740775	5.74352	12.4566	0.000467566	0.0179108
RSRP1	0.435092	8.02712	12.4555	0.000467828	0.0179108
PGM2	0.595621	6.1196	12.4527	0.0004685	0.0179137
PLAU	0.857339	5.18331	14.224	0.000472542	0.0180454
REEP5	0.485914	7.09999	12.4254	0.000475183	0.0181232
PRKCA-AS1	0.718273	7.61229	12.5759	0.000476367	0.0181454
RB1	0.362342	9.64059	12.4179	0.000477033	0.0181478
CALML4	0.631387	5.91195	12.4065	0.000479854	0.0181971
PTCD1	0.62596	6.11071	12.4051	0.000480209	0.0181971
ACOX2	1.20668	4.91698	35.7523	0.000480697	0.0181971
MS4A6A	0.44165	8.59588	12.4154	0.000481232	0.0181971
AL023581.1	0.96715	5.2112	13.9323	0.000481355	0.0181971
AL603832.1	0.943176	5.00651	20.6366	0.000482464	0.0182162
GPANK1	0.992267	5.12797	16.5223	0.000483123	0.0182182
KBTBD6	0.865147	5.24544	12.3885	0.000484361	0.0182274
ZNF397	0.531129	6.51745	12.3876	0.000484578	0.0182274
LINC02147	1.03554	5.08866	12.5121	0.000487562	0.0183168
MMP24	0.533925	6.94059	12.3523	0.000493545	0.0185184
STAB1	0.527297	7.04741	12.3205	0.000503109	0.0188534
DHDDS	0.581089	6.29702	12.3129	0.000503726	0.0188534
EIF4G1	0.603726	6.15601	12.3019	0.0005066	0.0189374
AC023051.1	0.533101	8.79847	12.4483	0.000507488	0.0189471
ZNF20	0.763761	5.48751	12.2891	0.000509975	0.0190163
AC019130.1	0.745555	6.16306	12.3983	0.000511155	0.0190307
CP	0.609031	6.28439	12.2809	0.000512166	0.0190307
HOMER2	0.79761	5.48188	12.2805	0.000512258	0.0190307
AC008277.1	0.791414	5.60197	12.271	0.000514784	0.019101
PCK2	0.800972	5.47152	12.2664	0.000516022	0.0191233
LACTB2-AS1	0.696223	5.60165	12.2405	0.000523014	0.0193395
AC069549.2	0.645201	6.1205	12.2388	0.000523462	0.0193395
BCAT2	0.791068	5.59106	12.2368	0.000524015	0.0193395
CLEC2B	0.738018	6.27905	12.3831	0.000524427	0.0193395
ABI2	0.418691	7.86845	12.2293	0.000526047	0.0193755
KCTD20	0.560965	6.54216	12.2228	0.000527847	0.0193907
SERPIND1	0.900785	5.29708	12.2374	0.000527905	0.0193907
AC064852.1	0.764073	5.19273	12.2395	0.000528391	0.0193907
EFNB1	0.936137	5.30401	12.7366	0.000529538	0.0194091
AC024257.1	0.680884	7.41912	12.3543	0.000532972	0.0195112
ABCG2	0.925242	5.36898	12.256	0.000533802	0.0195163
AC005037.1	0.658367	6.19046	12.199	0.000534408	0.0195163
NMRAL1	0.730366	5.64447	12.1919	0.000536386	0.0195648
AC034193.1	0.95642	5.11019	14.9242	0.00053726	0.0195729
FCER1G	0.584132	6.37028	12.1863	0.000537928	0.0195735
LPCAT3	0.602696	6.30686	12.1764	0.000540698	0.0196506
ACSF3	0.612971	6.23102	12.1725	0.000541799	0.0196669
ANLN	0.748841	5.82279	12.1724	0.000545116	0.0197634
AC010978.1	0.678573	6.4963	12.229	0.000546855	0.0198026
RNFT1	0.582548	6.19097	12.1503	0.000548088	0.0198234
AL136298.1	0.909273	5.13755	12.1588	0.000549833	0.0198626
SLC16A6	0.901883	5.2582	12.4187	0.000554664	0.0200131
DIMT1	0.563249	6.40787	12.118	0.000557357	0.0200862
DUSP6	0.742259	5.66724	12.1098	0.00055973	0.0201476
ITGB1	0.442251	7.37246	12.1073	0.000560462	0.0201498
KCNV2	0.941738	5.10509	12.9391	0.000561433	0.0201607
CYSTM1	0.501545	7.02802	12.1011	0.000562293	0.0201675
AC104532.2	0.742989	5.45749	12.0971	0.000563463	0.0201854
AC012368.1	0.509876	6.92571	12.0891	0.0005658	0.0202273
AC022872.1	0.688276	5.71101	12.0837	0.000567391	0.0202273
LINC02848	0.940207	5.20051	12.7497	0.000567562	0.0202273
AL592295.3	0.74571	5.71601	12.0826	0.000567716	0.0202273
SELPLG	0.59923	6.83456	12.1647	0.00056837	0.0202273
NPIPB11	0.89708	5.13415	12.1447	0.00056944	0.0202273
PIK3R1	0.382776	9.19606	12.0763	0.000569564	0.0202273
CTSA	0.658693	6.13631	12.0751	0.000570011	0.0202273
ERP29	0.625824	6.06907	12.0636	0.000573342	0.0203086
CORO7	0.583346	6.4138	12.0626	0.00057365	0.0203086
SNX24	0.431524	7.69901	12.0567	0.000575404	0.0203467
IFRD2	0.918373	5.30581	12.0658	0.000577004	0.0203794
PPP2R3A	0.62917	6.38697	12.1045	0.000578837	0.0204006
TUBB	0.49482	6.92509	12.0448	0.00057896	0.0204006
CPM	0.5751	7.75732	12.1823	0.000581271	0.020458
NEFM	0.780142	5.71691	12.0748	0.000583646	0.0205176
TDRD6	0.797785	5.60517	12.0676	0.00058494	0.0205391
MTRNR2L4	0.869169	4.87813	40.8588	0.000586989	0.0205631
AC007349.2	0.915963	4.8782	43.6473	0.000586989	0.0205631
DOCK1	0.685995	6.32163	12.1312	0.000588967	0.0206084
F13A1	1.10194	6.91056	12.142	0.000593637	0.0207367
AC004797.1	0.482499	7.18624	11.9955	0.000594012	0.0207367
SCN9A	0.944665	5.07689	13.5613	0.000596287	0.0207702
AC022973.4	0.545569	7.36107	12.0894	0.000596352	0.0207702
AC079779.3	1.01632	4.9476	22.5745	0.000604333	0.0210238
AC046158.1	0.640911	6.27652	11.9595	0.000605244	0.0210312
AC005280.1	1.04247	5.1342	17.5929	0.00060736	0.0210804
KNL1	1.17552	5.19046	12.122	0.000608512	0.021096
USP6	0.877423	5.36509	11.9325	0.000618342	0.0214121
AHNAK	0.919896	5.32437	11.9844	0.000622987	0.0215482
AC107294.2	0.802137	5.51606	11.8945	0.00062605	0.0216148
KIF23	1.15972	4.961	22.7142	0.000626879	0.0216148
HNRNPK	0.428044	7.44436	11.8914	0.000627066	0.0216148
SLC1A4	0.518403	6.67727	11.8746	0.000632561	0.0217147
AP3M1	0.643164	5.94866	11.8742	0.000632692	0.0217147
AL592429.2	1.27736	5.80139	12.0584	0.000633399	0.0217147
SEC24C	0.722988	5.73645	11.8691	0.000634391	0.0217147
ASB11	0.927957	5.02681	14.9621	0.000634544	0.0217147
CEP68	0.554732	6.43109	11.8683	0.000634635	0.0217147
ATP10A	0.983252	4.99887	17.3661	0.000635016	0.0217147
ASPN	0.867936	6.19497	12.0027	0.000637182	0.021764
SEC62	0.44306	7.20883	11.8476	0.000641518	0.0218514
CCDC18	0.474855	7.35711	11.8472	0.000641657	0.0218514
AC018797.3	0.589883	6.17794	11.8449	0.000642445	0.0218514
CTNND1	0.377158	9.09587	11.8431	0.00064304	0.0218514
AC016727.1	0.988564	5.22275	13.224	0.000643372	0.0218514
CEBPZOS	0.5542	6.53753	11.8368	0.000645143	0.0218869
AC010997.5	1.07111	5.04117	18.4535	0.000647111	0.0219289
RTN2	0.836225	5.25295	13.4353	0.000648856	0.0219633
CLSPN	1.07403	5.17436	13.7741	0.000651626	0.0220323
TRAM1	0.477946	6.92727	11.8133	0.0006531	0.0220501
AC020687.1	0.950056	4.90501	34.8614	0.00065387	0.0220501
KCTD3	0.600655	6.13105	11.8096	0.000654352	0.0220501
IGIP	0.679697	5.58362	11.805	0.000655921	0.0220705
CATSPERG	0.946525	5.33718	13.9288	0.000656424	0.0220705
PHOSPHO1	0.86032	5.44064	11.7944	0.000659538	0.0221505
RFXAP	0.659486	5.84721	11.787	0.000662083	0.0222112
MARCKS	0.436622	7.89246	11.7811	0.000664137	0.0222342
AC007620.2	0.780404	5.38277	11.8606	0.000664249	0.0222342
WDR12	0.49579	6.79672	11.7744	0.000666455	0.0222833
FMN1	0.506489	9.78297	11.9047	0.000669218	0.0223386
CENPX	0.915455	5.22777	14.9856	0.000669595	0.0223386
CD59	0.595392	6.27872	11.7341	0.000680585	0.0226275
AC009107.2	0.711962	5.70646	11.7326	0.000681132	0.0226275
AC008759.3	0.86702	5.18823	11.7317	0.000681447	0.0226275
TIE1	0.975328	4.90989	28.821	0.000681879	0.0226275
DNPEP	0.888511	5.42463	11.7438	0.000682012	0.0226275
MGLL	0.525413	7.89866	11.84	0.000682938	0.0226332
GIMAP7	0.850115	5.3333	11.717	0.000686679	0.0227262
TSHR	0.742673	7.85327	11.8542	0.000687252	0.0227262
PTRH2	0.484184	7.23623	11.7091	0.000689511	0.0227758
AC123768.2	1.15869	4.94014	28.0451	0.000692708	0.0228322
AAK1	0.370574	8.91877	11.7002	0.000692737	0.0228322
TSACC	0.749121	5.3396	11.6947	0.00069471	0.0228722
AC102953.1	0.78812	4.89209	28.3462	0.000696929	0.0229016
TRAM2-AS1	0.996455	5.11039	14.7079	0.000697125	0.0229016
SP2	0.694931	5.71102	11.682	0.000699327	0.0229489
TGOLN2	0.459698	7.23233	11.655	0.000709256	0.0232494
ZNF83	0.450364	7.10985	11.6465	0.00071239	0.0233267
ANKRD29	0.888168	4.98229	17.0849	0.000714247	0.0233621
SPG21	0.663739	6.03752	11.6363	0.000716192	0.0233912
MTRNR2L12	0.724322	6.71446	11.7673	0.000716693	0.0233912
AL160291.1	0.781113	5.67443	11.6273	0.000719571	0.0234597
HOXB-AS1	0.934064	4.89931	27.641	0.000721963	0.0235122
AC010320.3	0.795618	5.27467	11.6093	0.000726365	0.02363
DNAJC8	0.57171	6.32981	11.6068	0.000727315	0.0236354
CTRL	1.02473	4.9502	22.7556	0.000728314	0.0236423
DIO2-AS1	0.952994	5.54219	11.6787	0.000733544	0.0237864
MMP21	0.742172	5.42497	11.5783	0.000738205	0.0239118
AC018742.1	1.04839	5.47536	11.701	0.000743088	0.0240322
AC021237.1	0.937833	5.16622	14.454	0.000743519	0.0240322
MYRIP	0.523273	6.7771	11.5592	0.000745599	0.0240736
RIPOR3	0.931641	5.07873	15.0396	0.000747091	0.0240959
RASSF7	0.911334	5.06545	12.7744	0.000748676	0.0241211
LINC02087	0.986917	4.89955	36.7384	0.000750156	0.024143
GAU1	0.770561	5.52576	11.5445	0.000751323	0.0241547
AL133268.4	0.791903	6.14213	11.6731	0.000752962	0.0241753
FUCA2	0.565341	6.20966	11.5388	0.000753571	0.0241753
LMO7-AS1	0.70122	5.80678	11.5269	0.000758253	0.0242996
KIF18B	1.13107	4.97517	18.6813	0.000759134	0.024302
ITGA9-AS1	0.637864	7.21082	11.6521	0.00076163	0.024356
KLHDC2	0.503047	6.61427	11.5079	0.000765832	0.0244643
PHC1	0.629282	5.93178	11.5038	0.000767477	0.0244909
KIF4A	1.17736	5.02774	17.7152	0.000768829	0.024508
TOR1A	0.766278	5.53469	12.6175	0.000772249	0.02457
AP4B1-AS1	0.754449	5.48652	11.4915	0.000772405	0.02457
TMEM236	0.918867	5.42113	11.5677	0.000774972	0.0246256
AC138150.1	0.728771	5.75573	11.4747	0.000779193	0.024708
AL133480.1	0.66356	6.13081	11.4883	0.000780753	0.024708
GYPC	0.557627	6.4363	11.4699	0.000781152	0.024708
AC243964.3	0.737746	5.73151	11.4699	0.000781168	0.024708
RTN4RL2	0.965691	4.95446	19.868	0.000781669	0.024708
ESR1	0.732867	6.70941	11.5992	0.000782742	0.0247159
TNFSF13	0.713962	5.81251	11.4695	0.000785735	0.0247844
BHLHE41	0.411351	8.74122	11.456	0.000786839	0.0247932
CRNKL1	0.690474	5.74341	11.4483	0.000790026	0.0248676
ATP6AP1	0.537356	6.39254	11.4341	0.000795919	0.0250224
HDDC3	0.923568	5.11941	12.4809	0.000796607	0.0250224
AC002463.1	0.463183	8.15732	11.4784	0.00080063	0.0251226
ZNF561-AS1	0.567381	6.43233	11.4218	0.000802848	0.0251461
AC018462.1	0.603138	6.42739	11.4158	0.000803553	0.0251461
AL449983.1	0.884614	5.1185	13.4817	0.000803887	0.0251461
AC010618.3	0.575298	6.06909	11.411	0.000805586	0.0251553
EIF4A3	0.790712	5.68231	11.4096	0.000806148	0.0251553
SCN1B	0.531022	6.45617	11.4083	0.000806688	0.0251553
TM9SF1	0.776203	5.31725	11.403	0.000808926	0.025199
LAMP2	0.433656	7.42824	11.3867	0.000815846	0.0253883
AC011447.3	0.676595	5.88177	11.3674	0.000824138	0.0255743
AL122035.1	0.722031	5.79555	11.3674	0.000824139	0.0255743
SPCS1	0.566911	6.25234	11.3668	0.000824374	0.0255743
FGF7	0.906696	5.10565	13.3079	0.000830202	0.0257286
GRINA	0.648597	5.86448	11.3418	0.000835248	0.0258496
TTC32	0.819375	5.3475	11.3404	0.000835824	0.0258496
AC007450.1	-1.02745	4.92313	28.5646	0.000842691	0.0260352
DIAPH3	1.32256	5.31379	11.492	0.00084396	0.0260477
AC005695.2	0.640051	6.51628	11.4008	0.000850489	0.0262223
AC005828.1	0.701036	5.6668	11.2979	0.000854606	0.0263222
AC079209.2	0.629895	6.80557	11.3982	0.000855981	0.0263376
RAI1-AS1	0.965583	5.1217	13.6655	0.000860858	0.0264428
WDR46	0.806456	5.37703	11.2833	0.000861158	0.0264428
KLHL28	0.450343	7.21138	11.2779	0.000863631	0.0264917
CLK2	0.799792	5.56274	11.2885	0.000864568	0.0264935
AC092574.2	0.694529	5.99227	11.2781	0.000867849	0.0265669
ARHGEF10L	0.442876	7.17828	11.2635	0.000870136	0.0266099
ATP6V1C1	0.434752	7.26998	11.2607	0.000871436	0.0266226
AC022973.3	0.557288	6.86085	11.3026	0.000872667	0.0266332
MT-ND6	0.60766	6.72655	11.3252	0.000874123	0.0266506
SRSF11	0.361939	8.04864	11.2528	0.000875026	0.0266511
ACTR2	0.36217	8.51095	11.2499	0.000876367	0.026665
AGA	0.848816	5.35328	11.2409	0.000880478	0.026763
UTP6	0.501583	6.58904	11.2384	0.000881619	0.0267706
CIPC	0.612206	5.9787	11.2321	0.000884561	0.0267732
LINC01678	0.647433	6.00716	11.2308	0.00088516	0.0267732
AC007877.1	0.977702	4.98485	20.9058	0.000885427	0.0267732
AC109322.1	0.710807	4.90681	26.8694	0.000886063	0.0267732
AC025272.1	0.741306	4.87369	40.9732	0.000886265	0.0267732
RALGAPA2	0.40548	8.52756	11.2267	0.000887043	0.0267732
CARMIL1	0.606373	9.19257	11.3449	0.000891488	0.0268804
PPARGC1B	0.501237	6.68659	11.2118	0.000893994	0.026929
ZNF334	1.00243	5.16171	13.3003	0.000895268	0.0269381
FAHD1	0.786063	5.2423	11.2073	0.000896086	0.0269381
AL139095.4	0.723708	5.60007	11.2041	0.000897586	0.0269562
AC004865.2	0.88862	4.99265	16.949	0.000902162	0.0270667
H6PD	0.623395	6.03321	11.192	0.000903291	0.0270735
A1BG	0.822699	5.23502	11.1862	0.000906052	0.0271054
PMP22	0.716016	5.65237	11.185	0.000906608	0.0271054
AC124014.1	0.688814	6.35767	11.2696	0.000907058	0.0271054
TEFM	0.532507	6.47483	11.1791	0.000909433	0.0271495
AC004039.1	0.791853	5.4873	11.1716	0.00091299	0.0271774
MFSD4B	0.416533	8.12864	11.1698	0.000913864	0.0271774
CPB2	0.903619	5.11427	13.8227	0.000914394	0.0271774
IATPR	0.572711	4.861	35.9929	0.000915786	0.0271774
AP003119.2	0.715511	4.8657	26.9585	0.000915787	0.0271774
AC099681.1	0.76378	4.86776	18.4169	0.000915788	0.0271774
MANF	0.719636	5.95237	11.2077	0.000921336	0.027293
MYO1E	0.511376	8.30174	11.2728	0.000921813	0.027293
TRIM5	0.459564	7.55762	11.1597	0.000922403	0.027293
PLEKHA5	0.465835	7.4049	11.1433	0.000926622	0.0273909
MAF	0.473757	9.06519	11.2474	0.000929809	0.0274581
TBRG4	0.733054	5.42262	11.1242	0.000935939	0.027612
RAB30-DT	0.491733	6.71226	11.1202	0.000937902	0.0276428
FAM222A	0.975839	5.04251	15.4104	0.000939681	0.0276682
AL731575.1	0.908507	4.94934	21.6236	0.000940758	0.0276728
SEPHS2	0.899744	5.34441	11.7818	0.000944598	0.0277586
AL365295.2	0.987575	5.0208	17.1466	0.00094701	0.0278024
MRPL43	0.751922	5.40095	11.3925	0.000949376	0.0278233
KLHL6-AS1	0.72294	6.12875	11.2051	0.000949573	0.0278233
MBOAT1	0.830563	5.22616	11.0936	0.000951062	0.0278399
AL138720.1	0.918911	5.08173	14.9612	0.000961729	0.0281247
ZNF451-AS1	0.525472	7.02561	11.1127	0.000963747	0.0281564
CERS2	0.672237	5.72445	11.0656	0.000965117	0.0281627
EIF3A	0.441753	7.33305	11.0607	0.000967579	0.0281627
TBCE	0.750484	5.3688	11.0605	0.000967711	0.0281627
AL121989.1	0.831905	5.12236	12.5618	0.000968249	0.0281627
CFAP44-AS1	0.887558	5.15333	12.3739	0.000969563	0.0281627
SETD7	0.541863	6.33289	11.0568	0.000969577	0.0281627
AC093916.1	0.98331	4.97266	19.4568	0.000971296	0.0281854
AL136962.1	1.13772	4.91041	25.173	0.000974432	0.0282491
MYO5A	0.381685	8.19712	11.0411	0.000977611	0.028314
UBASH3B	0.432108	7.95894	11.0377	0.000979353	0.0283372
DRD2	0.905364	4.89068	35.4497	0.00098314	0.0283922
AC072061.1	0.917527	4.88762	38.3364	0.000983141	0.0283922
DLG3	0.856131	5.14509	12.4443	0.000985493	0.0284328
AP005329.2	0.810609	5.4253	11.0396	0.000986751	0.0284419
LILRB4	0.530165	6.68787	11.019	0.000988991	0.0284757
CIB2	-1.19125	4.98212	20.7246	0.000989819	0.0284757
LINC01907	0.890622	5.24202	11.0369	0.000991235	0.0284892
RNF213-AS1	0.525754	6.86547	11.031	0.000993696	0.0285327
CATSPERB	1.01626	4.95114	20.6491	0.000996737	0.0285731
RNF38	0.397483	7.92112	11.0036	0.000997002	0.0285731
AL157413.1	0.624876	6.66085	11.0552	0.00100398	0.0287457
PHKB	0.370712	8.04218	10.9818	0.00100846	0.0288465
AL596218.1	0.747852	5.72823	10.9994	0.0010116	0.028909
VASN	0.77724	5.32742	11.2338	0.00101645	0.0290199
Z82215.1	0.599459	5.96608	10.9459	0.00102759	0.0293102
LINC01503	0.651468	5.74899	10.9251	0.00103888	0.0296042
AC087276.2	0.760467	5.48024	10.9154	0.00104417	0.0297252
AP001972.3	0.703139	5.61118	10.9137	0.0010451	0.0297252
AC107973.1	0.955207	4.90477	25.347	0.00105057	0.0298061
GLRA2	1.0296	5.20782	11.0124	0.00105128	0.0298061
IPP	0.866775	5.22307	10.9997	0.00105229	0.0298061
CISD2	0.627922	5.9077	10.9006	0.00105234	0.0298061
AP001977.1	-1.06233	7.47582	11.0204	0.0010529	0.0298061
TUBA8	0.819201	5.22439	11.1998	0.0010569	0.0298913
GMPS	0.520393	6.63826	10.8837	0.00106172	0.0299993
AC009501.3	0.714221	5.79429	10.8761	0.00106594	0.0300903
PRDX3	0.634722	5.84466	10.866	0.00107161	0.0302102
EVI2B	0.493173	6.76504	10.865	0.00107219	0.0302102
AC011443.1	0.999474	5.0954	13.9937	0.00107421	0.0302388
AL022097.1	0.611782	6.12428	10.8529	0.00107903	0.0303459
TMEM115	0.877204	5.12116	11.6079	0.00108838	0.0305803
TMEM33	0.499697	6.50612	10.8254	0.00109469	0.030729
AL078459.1	0.704061	5.77977	10.8228	0.00109887	0.0308176
LAMTOR3	0.704955	5.6965	10.8106	0.00110322	0.0308483
TPST2	0.532	6.3158	10.8102	0.00110348	0.0308483
MFAP3L	0.799684	5.39442	10.8218	0.00110356	0.0308483
DIAPH2-AS1	0.453901	8.58363	10.8893	0.00110407	0.0308483
WWC3	0.607261	5.99286	10.8049	0.00110656	0.0308891
DIRC3-AS1	0.898658	5.29673	10.9028	0.00110976	0.030924
PARVA	1.01455	5.04638	14.3697	0.00111046	0.030924
MRPL34	0.717288	5.68164	10.7974	0.00111089	0.030924
ASCL4	0.932245	4.95551	21.8735	0.00111538	0.0310203
HSCB	0.648099	5.96445	10.7821	0.00111988	0.0311008
RAD51D	0.607211	5.97056	10.7813	0.00112034	0.0311008
MIR4435.2HG	0.547318	6.51381	10.7765	0.00112497	0.0311718
PIK3CD-AS2	0.659102	6.06924	10.7734	0.00112497	0.0311718
TINF2	0.886129	5.25572	12.725	0.00112641	0.031183
POLE2	0.591681	6.09747	10.7692	0.00112748	0.031184
NOB1	0.957109	5.19324	14.4339	0.00113646	0.0314036
EMP2	0.790662	5.27579	10.7629	0.00113833	0.0314129
PRNP	0.416157	7.29668	10.75	0.00113891	0.0314129
SHMT2	0.942687	5.19645	12.6732	0.00114029	0.0314129
GPATCH4	0.730068	5.48165	10.7453	0.00114173	0.0314129
PRKCB	0.388889	8.8543	10.7448	0.00114202	0.0314129
MYDGF	0.527572	6.37649	10.7424	0.00114347	0.0314148
OR2AG2	0.768358	4.88386	25.1902	0.00114522	0.0314148
TMEM238L	0.725841	4.88063	34.1848	0.00114522	0.0314148
AC109587.1	0.529488	6.46783	10.7357	0.00114749	0.0314485
SLF1	0.609632	6.13148	10.7323	0.00114955	0.031476
AC007448.5	0.865201	5.07995	12.7079	0.00115156	0.0315025
AC025682.1	0.545334	6.17483	10.7214	0.00115612	0.0315986
INO80D	0.441526	7.02643	10.7145	0.00116036	0.0316856
PLXDC1	0.788575	5.60053	10.7161	0.00116618	0.0317916
LINC02345	0.929959	5.2068	12.5958	0.00116635	0.0317916
AC138028.1	0.853059	5.13323	11.3255	0.00116818	0.0318125
AC007637.1	0.758056	4.91435	23.9518	0.0011776	0.0320314
AC018682.1	0.44618	7.20074	10.6852	0.00117835	0.0320314
ACTA2	0.621282	6.19477	10.7081	0.00118019	0.0320348
ASCC2	0.507799	6.47559	10.6816	0.0011806	0.0320348
AC007695.1	0.744278	5.34572	10.6766	0.00118366	0.032089
JPX	0.407647	8.1267	10.6736	0.00118558	0.0320898
LNX1-AS1	0.879698	5.07424	10.7048	0.00118582	0.0320898
TPBG	0.955904	4.99493	16.7198	0.00118913	0.0321502
BACE2	0.79531	5.30997	10.6659	0.00119054	0.0321596
DNAH9	0.721127	5.37845	10.6595	0.00119435	0.0322336
SERINC4	0.901726	4.92181	23.0939	0.00119673	0.0322688
AL139120.1	0.601768	6.10537	10.6378	0.00120808	0.0325458
NDUFA6	0.828493	5.38568	10.6403	0.00121373	0.0326686
OOEP	-1.01159	4.92204	28.4027	0.0012161	0.0327032
GSAP	0.40638	7.93283	10.6049	0.00122915	0.0329864
FO393401.1	0.580145	6.18391	10.604	0.00122974	0.0329864
CLN6	0.665377	5.91243	10.6037	0.00122992	0.0329864
TPD52L1	0.869846	5.28246	11.6727	0.00123435	0.0330758
PPP1R7	0.553469	6.07219	10.5923	0.00123734	0.0331207
MYCBP	0.652187	5.83085	10.5909	0.00123823	0.0331207
ZNF514	0.665585	5.86112	10.5872	0.00124065	0.033156
PSMB10	0.696953	5.55811	10.5811	0.00124468	0.0332283
ORC6	1.03666	5.13611	12.9254	0.00124578	0.0332283
AC026803.3	0.667443	5.58263	10.5769	0.00124745	0.0332283
PSMG4	0.538114	6.22634	10.5764	0.00124777	0.0332283
AC015802.6	0.852025	5.15084	11.0412	0.00125001	0.0332458
AL023882.1	0.717404	5.68083	10.5703	0.00125179	0.0332458
AC012254.3	1.06739	4.96256	21.2462	0.00125216	0.0332458
ITGA4	0.809269	5.25382	10.6224	0.00125285	0.0332458
CYP3A5	0.60738	6.10832	10.5667	0.0012541	0.0332498
CENPP	0.530758	7.73974	10.6726	0.00125703	0.0332887
HSPA12A	0.620099	5.96983	10.5612	0.00125779	0.0332887
AL136141.1	0.828926	4.8898	34.7943	0.00126416	0.0333865
AC004584.1	0.940724	4.89022	37.4378	0.00126416	0.0333865
AL162713.2	0.959388	4.90975	30.0895	0.00126481	0.0333865
DHRS7	0.514669	6.70373	10.5432	0.00126971	0.0334865
AC098484.4	0.617263	6.08333	10.5307	0.00127811	0.0336568
Z99127.1	0.756156	5.62714	10.5282	0.00127977	0.0336568
EHMT2	0.647577	5.64246	10.5273	0.0012804	0.0336568
SIK2	0.400691	7.64104	10.5269	0.00128064	0.0336568
LMAN2	0.605259	6.01519	10.5178	0.00128679	0.033789
AC007390.2	0.753508	5.40432	10.5052	0.00129541	0.0339738
HIGD1B	0.943152	4.98056	18.4195	0.00129625	0.0339738
AC073091.4	0.87509	5.0829	11.421	0.00129745	0.0339738
AC084724.1	0.871218	5.26119	10.8279	0.00129935	0.0339738
FAM111B	1.06003	5.01585	12.8548	0.00129948	0.0339738
METRNL	0.894994	5.23548	10.5144	0.00130516	0.0340159
RHAG	0.817875	4.88779	35.9476	0.00130561	0.0340159
AC004217.1	0.775198	4.88914	33.028	0.00130561	0.0340159
AC099782.2	0.930047	4.89231	31.9809	0.00130561	0.0340159
LINC02109	-1.95456	5.48806	10.5944	0.00131118	0.0341262
FERMT2	0.700677	5.63012	10.4787	0.00131357	0.0341262
CCT8	0.517152	6.57207	10.4784	0.00131378	0.0341262
GLMP	0.719638	5.29294	10.4776	0.00131438	0.0341262
AP002498.1	0.809188	6.20607	10.5846	0.00131694	0.0341634
U91328.2	0.922812	5.06517	14.9408	0.00131846	0.0341732
AC006213.3	0.770359	5.4147	10.4689	0.00132038	0.0341935
SILC1	0.860524	5.31596	10.9188	0.00132296	0.0342108
MFSD4A	0.796363	5.37145	10.4604	0.00132629	0.0342108
HAR1A	0.782786	4.88062	36.3667	0.00132787	0.0342108
FCER1A	0.777348	4.88471	23.5992	0.00132787	0.0342108
AC008180.2	0.814904	4.88118	34.3721	0.00132787	0.0342108
LINC01992	0.853368	4.88457	26.9875	0.00132787	0.0342108
AC025165.2	0.572934	6.41763	10.4623	0.00132958	0.0342255
SGMS1	0.384978	8.59284	10.4473	0.00133548	0.0343481
AHR	0.721362	5.39291	10.4447	0.00133731	0.0343657
TMCC1	0.38468	8.51796	10.4374	0.00134246	0.0344482
CADM3-AS1	0.819871	4.91014	29.4479	0.00134317	0.0344482
LRRFIP2	0.413341	7.44607	10.4353	0.00134395	0.0344482
LRRFIP1	0.364425	8.3091	10.429	0.00134841	0.034533
NCOA7	0.397637	7.6219	10.4263	0.00135033	0.0345529
RTEL1	0.833732	5.34601	10.6095	0.00135571	0.0346609
AL442071.1	0.816643	5.1967	11.8621	0.00136125	0.0347731
AL161665.1	0.831403	5.2298	12.2331	0.00136584	0.0348608
AC116366.2	0.88892	5.20298	11.0632	0.00136701	0.034861
AP000943.2	0.564977	6.51444	10.4416	0.00137144	0.0349444
LINC02507	0.736841	4.88769	24.5575	0.00137873	0.0350707
NTRK1	0.837027	4.88716	28.4903	0.00137873	0.0350707
DPH3	0.781525	5.3421	10.3845	0.00138044	0.0350845
MTDH	0.366502	8.31397	10.3751	0.00138728	0.0352287
TRAF3IP2	0.552291	6.18742	10.3696	0.00139128	0.0352693
ACVR2A	0.532873	6.61054	10.3685	0.00139209	0.0352693
ATP5PO	0.66184	5.91922	10.3681	0.00139239	0.0352693
HPN	0.782705	5.30544	10.362	0.00139691	0.035354
LILRB2	0.830393	5.23661	10.893	0.00140327	0.0354798
NDUFS6	0.657784	5.95051	10.352	0.00140424	0.0354798
HSD17B1	0.782525	5.05905	12.0922	0.0014157	0.0357392
AC007881.4	0.866455	5.17126	12.9564	0.0014178	0.0357622
RBBP5	0.656335	5.85038	10.3292	0.00142123	0.0357922
LINC00971	0.82208	4.90292	30.531	0.00142136	0.0357922
HEIH	0.7609	5.36493	10.3156	0.00143146	0.0360163
POLE3	0.77498	5.28384	10.3136	0.00143298	0.0360245
NINJ1	0.518172	6.59554	10.3083	0.00143704	0.0360963
DPYD	0.58112	9.78574	10.4147	0.00143869	0.0361076
AC012184.4	0.747184	5.4208	10.3014	0.00144225	0.0361668
PDCL	0.75008	5.58239	10.7449	0.00144374	0.036174
AC055811.1	0.81114	5.36251	10.2971	0.0014455	0.0361879
LINC02400	0.900835	4.99723	13.2564	0.00144808	0.0362225
AC025576.3	0.568668	6.57821	10.3406	0.00145027	0.036247
AC068633.1	0.817588	5.06366	13.1533	0.0014547	0.0363022
GID4	0.82517	5.42158	10.2955	0.00145489	0.0363022
LYZ	0.774571	5.17341	10.2787	0.00145964	0.0363906
SPRY2	0.674476	5.72695	10.2763	0.00146151	0.0364071
THBS2	1.01681	5.04532	15.6319	0.00146528	0.0364521
EIF1AX	0.474067	6.76869	10.2708	0.00146574	0.0364521
LARGE-AS1	0.791293	5.58149	10.2771	0.00147085	0.036549
TMPRSS12	1.00964	4.96392	21.2294	0.00147335	0.0365809
ETV4	1.07635	5.08224	13.7119	0.00148311	0.036793
UMPS	0.63469	5.788	10.2384	0.00149101	0.0369579
CCNH	0.358122	9.19461	10.2368	0.00149222	0.0369579
LYRM2	0.548684	6.25442	10.2313	0.00149662	0.0370364
CEPT1	0.391713	7.53485	10.2255	0.00150118	0.0370953
AL353151.2	0.842609	4.93782	21.8865	0.00150147	0.0370953
ANXA3	0.995092	5.07151	15.0008	0.00150293	0.0371009
RFTN2	0.743773	5.42802	10.2181	0.00150708	0.037173
TRIR	0.604595	6.04196	10.2085	0.00151469	0.0373302
AC018410.1	0.853014	4.9744	18.8579	0.00152109	0.0374571
PTEN	0.355958	8.62253	10.1948	0.00152568	0.0375394
CBX3	0.49536	6.5092	10.1926	0.00152751	0.0375539
ACOXL	0.911951	4.91609	25.4393	0.0015299	0.0375819
LINC02426	0.864985	4.8876	36.0848	0.00153317	0.0376314
PSMB4	0.643939	5.71743	10.1808	0.00153705	0.037696
EGLN2	0.754827	5.44879	10.1779	0.00153939	0.0377226
PSMB6	0.798424	5.40792	10.1841	0.00154284	0.0377557
AC027698.1	0.818291	6.32074	10.2791	0.00154325	0.0377557
ATAD2	0.743469	6.00956	10.2584	0.00154714	0.0378202
AL035588.1	0.773063	5.45007	11.1006	0.00155047	0.0378707
CCDC130	0.585627	5.92211	10.162	0.00155235	0.037886
GAS7	0.449803	7.99042	10.2181	0.00155602	0.0379448
ADAM18	0.874443	4.9369	20.8288	0.00155983	0.0380068
PCM1	0.349314	8.61234	10.1477	0.00156416	0.0380814
ANKRD46	0.587845	6.02921	10.1441	0.00156711	0.0381224
ZNF217	0.496381	6.80997	10.142	0.00156885	0.0381339
AMZ1	0.558631	6.4613	10.1624	0.00157194	0.0381501
ALDH3B1	0.739888	5.35124	10.4934	0.00157205	0.0381501
WDFY2	0.344573	8.59839	10.132	0.00157716	0.0382361
AC073349.4	0.732044	5.51098	10.1308	0.00157813	0.0382361
DENND1A	0.338345	9.18394	10.1251	0.00158292	0.0383211
AL035071.2	0.558264	6.12241	10.1235	0.00158423	0.0383221
AREG	0.843713	4.89212	16.3062	0.00159389	0.03851
PLEC	0.570394	6.20111	10.1112	0.00159456	0.03851
SPCS3	0.431735	7.27694	10.1094	0.00159613	0.0385171
AC124016.1	0.894074	5.07052	13.5683	0.00159865	0.038547
EEF1A1	0.384277	9.06439	10.1011	0.00160308	0.0386022
LSG1	0.613016	6.03701	10.1006	0.00160351	0.0386022
AL121933.2	0.614966	5.95218	10.0981	0.00160564	0.0386226
PHB2	0.759122	5.4659	10.1066	0.00160715	0.0386281
EDA	0.486464	7.73998	10.1767	0.0016091	0.038644
CD164	0.414393	7.15216	10.0912	0.00161156	0.0386465
MKI67	1.11687	4.97449	16.7125	0.00161218	0.0386465
AC097532.3	0.931855	4.94134	20.0276	0.00161489	0.0386465
TNFAIP2	0.595925	5.99841	10.0852	0.00161661	0.0386465
TLR5	0.454539	7.29592	10.0967	0.00161662	0.0386465
AC007014.1	0.617492	5.96247	10.0837	0.00161797	0.0386465
PCDH9	0.401028	8.93105	10.097	0.00161835	0.0386465
ITIH2	0.95875	5.10567	11.9832	0.00161988	0.0386465
LARS	0.425868	7.30438	10.0804	0.00162076	0.0386465
FLG	0.739708	5.25212	10.077	0.0016237	0.0386813
ACTB	0.378149	9.04073	10.0749	0.0016255	0.0386813
CFD	0.699388	5.55333	10.074	0.00162623	0.0386813
AL034550.2	0.719623	5.34354	10.0706	0.00162914	0.0386813
CEP250	0.53089	6.25692	10.0702	0.00162947	0.0386813
PLTP	0.826376	6.20524	10.1736	0.00162993	0.0386813
PRKX-AS1	0.731326	5.58086	10.0678	0.00163158	0.0386899
CEBPA-DT	0.79696	4.9746	16.9252	0.00163958	0.0388389
PLEKHB1	0.712105	5.44178	10.0576	0.00164044	0.0388389
CTPS1	0.661559	5.89529	10.0503	0.00164671	0.0389567
AC058791.1	0.550373	6.13376	10.0481	0.00164865	0.0389598
C17orf100	0.989281	4.91657	27.1282	0.00165108	0.0389598
ANXA4	0.429031	7.55246	10.0451	0.00165132	0.0389598
AC067852.3	0.795124	5.20925	10.0442	0.00165202	0.0389598
ADAM8	0.971477	4.93618	22.1139	0.00165415	0.0389793
AC011815.2	0.753876	5.38145	10.0285	0.00166586	0.0392246
G2E3-AS1	0.533607	6.21622	10.0243	0.0016695	0.0392796
CALR	0.547533	7.23136	10.1189	0.00167339	0.0393405
SPIN2B	0.892291	5.07485	12.6959	0.00167473	0.0393412
C12orf73	0.565821	6.14872	10.0162	0.00167674	0.0393575
RAB40B	0.669877	5.74735	10.0134	0.00167921	0.0393849
CD93	0.665087	6.19052	10.0814	0.00168316	0.0394468
IAH1	0.511878	6.38807	9.99978	0.00169133	0.0396074
BDNF-AS	0.734977	5.58303	9.99967	0.00169798	0.0397111
AC068587.4	0.404172	7.8622	9.9919	0.0016984	0.0397111
NDUFA2	0.565835	5.9894	9.98638	0.00170336	0.039771
AC003077.1	0.684399	5.85666	9.98611	0.0017036	0.039771
EHD2	0.736573	4.88653	25.2188	0.00170634	0.0397731
CDCA7	0.817871	4.88741	26.0553	0.00170634	0.0397731
RNF6	0.570387	5.99655	9.98021	0.00170893	0.0398028
KIF1BP	0.716315	5.69445	9.9778	0.00171111	0.0398227
NAALADL2-AS1	0.790897	4.89487	30.8581	0.00172191	0.0400407
HTR7	0.831023	5.40647	9.97748	0.00172314	0.0400407
ANKRD18A	1.05858	4.93591	23.6412	0.00172781	0.040108
GPR162	-0.876018	5.29793	9.95847	0.0017287	0.040108
SIVA1	0.648061	5.54063	9.95412	0.00173269	0.0401469
AC007216.1	1.02276	4.95955	18.4098	0.00173305	0.0401469
PLXND1	0.494467	6.45368	9.94828	0.00173805	0.0402317
KATNB1	0.87446	5.01004	16.6223	0.001743	0.0403154
TAGAP	0.664426	5.85787	9.93172	0.00175335	0.0405012
AC120193.1	0.54447	10.3407	10.0325	0.00175372	0.0405012
SDS	0.958262	4.97125	19.489	0.00176114	0.0406412
PRPF40A	0.394092	7.55672	9.921	0.00176333	0.0406438
XRRA1	0.435209	7.1367	9.92033	0.00176395	0.0406438
TRIB2	0.986885	4.9552	18.6476	0.00176889	0.0407057
AC091078.1	0.810489	5.16805	10.8616	0.00177153	0.0407057
ACBD3-AS1	0.770839	5.36389	11.3662	0.00177175	0.0407057
NAA60	0.756857	5.50619	9.92162	0.00177205	0.0407057
SYNGAP1	0.723794	5.38463	9.90019	0.00178286	0.0409229
AC097467.3	0.813875	5.18741	9.89494	0.00178782	0.0410054
ZNF302	0.508717	6.32159	9.89108	0.00179147	0.0410579
ZBTB20-AS4	0.978603	5.03333	17.7836	0.00179503	0.041108
FANCC	0.50431	6.65395	9.88495	0.00179731	0.0411289
PPP1R35	0.647646	5.77865	9.88342	0.00179876	0.041131
ZNF549	0.763765	5.36709	9.87552	0.0018063	0.041232
MAP4K1	0.630292	5.74142	9.87495	0.00180684	0.041232
MAP3K11	0.716692	5.59999	9.87384	0.00180791	0.041232
GPN3	0.600731	6.14485	9.87207	0.0018096	0.041232
CCDC97	0.510789	6.46709	9.87066	0.00181095	0.041232
MSH6	0.515195	6.39635	9.86955	0.00181202	0.041232
MRPS22	0.714291	5.58372	9.86876	0.00181277	0.041232
RRM2	1.06486	5.08811	9.95804	0.00181717	0.0413009
HLA-DPA1	0.475386	7.49685	9.92533	0.00181964	0.0413258
ARHGAP31-AS1	0.549043	6.17236	9.8524	0.00182855	0.0414968
LINC00407	-1.13951	4.98844	17.8503	0.00183402	0.0415761
AC011246.1	0.962798	5.67388	9.94539	0.00183481	0.0415761
DOCK4-AS1	0.543755	7.29335	9.93562	0.00183949	0.0416508
PARM1	-0.901283	5.33318	9.83832	0.00184224	0.0416817
HVCN1	0.537229	6.30057	9.83596	0.00184455	0.0417026
RHBDL2	0.661154	5.69267	9.82546	0.00185484	0.0419038
DDX5	0.336495	9.55408	9.8225	0.00185775	0.0419381
CAPN1	0.568428	6.02979	9.82055	0.00185967	0.0419499
FAR2	0.371757	9.21806	9.81673	0.00186344	0.0419988
DOK1	0.585639	5.94677	9.81552	0.00186463	0.0419988
AC087854.1	0.434745	7.35621	9.80948	0.00187061	0.0421021
ZNF677	0.914108	5.16222	12.1989	0.00187441	0.0421561
TOMM34	0.736646	5.4559	10.528	0.00188217	0.042299
AC138956.1	0.89098	5.12963	12.737	0.00188547	0.0423415
GABRA6	0.944008	4.95958	16.8954	0.00188801	0.0423605
AL451062.1	0.717457	5.47434	9.79089	0.00188913	0.0423605
PCSK6	0.721937	5.48555	9.78781	0.00189222	0.0423981
GPIHBP1	0.889498	4.93176	21.1156	0.00189592	0.0424254
MS4A7	0.390758	7.58751	9.78379	0.00189625	0.0424254
TBC1D12	0.348492	8.48788	9.76831	0.00191188	0.0427431
MTMR7	0.65638	5.77222	9.76602	0.0019142	0.0427552
PGLS	0.650644	5.75895	9.76395	0.0019163	0.0427552
AARSD1	0.738462	5.47446	9.77324	0.00191668	0.0427552
CCT6B	1.01379	5.11497	13.5065	0.00191897	0.0427745
SLCO2B1	0.348956	9.95295	9.75569	0.00192471	0.0428707
CTSS	0.358284	8.04838	9.75017	0.00193036	0.0429401
LINC00970	0.796092	5.15474	10.9014	0.00193068	0.0429401
SRSF8	0.748425	5.60179	9.75299	0.00193734	0.0430564
ACOT11	0.613	5.89398	9.74189	0.0019458	0.0432127
TM7SF3	0.418112	7.19274	9.73057	0.00195052	0.0432578
AF127577.2	0.498678	6.66778	9.73354	0.00195071	0.0432578
AP000446.1	0.819526	5.17506	9.71557	0.0019661	0.0435669
AL035634.1	0.71051	5.42272	9.71011	0.0019718	0.0436328
AC012076.1	0.755732	5.31558	9.70994	0.00197197	0.0436328
AC138904.3	0.875856	4.881	37.7167	0.00197695	0.0436661
BIRC7	0.73722	4.88431	34.7914	0.00197695	0.0436661
ZNF266	0.5967	5.94359	9.70312	0.00197913	0.0436661
IPMK	0.452014	6.7037	9.70262	0.00197965	0.0436661
AP000787.1	0.485523	7.18017	9.75737	0.00198074	0.0436661
EIF3J	0.493383	6.62907	9.69552	0.00198712	0.0437729
ELMOD1	0.730512	5.43828	9.69422	0.00198849	0.0437729
LCP1	0.477923	7.53964	9.75036	0.00199164	0.0437857
PTPRJ	0.349171	10.1644	9.69092	0.00199198	0.0437857
AC005696.1	0.804079	4.9129	23.652	0.0020001	0.0439179
INTS14	0.61884	5.71188	9.68228	0.00200113	0.0439179
PAK2	0.368362	7.80407	9.68111	0.00200237	0.0439179
DDRGK1	0.725642	5.55497	9.67634	0.00200745	0.0439972
HID1	0.833209	5.12162	11.1809	0.00200942	0.0440082
AC099850.1	0.85569	5.16601	11.3089	0.00201433	0.0440839
ADAMTS8	0.772812	4.93724	18.9994	0.00201915	0.0440979
ATIC	0.552749	6.08593	9.66466	0.00201992	0.0440979
PWWP2A	0.4861	6.71355	9.66342	0.00202126	0.0440979
LINC01220	0.856206	4.89199	31.3828	0.00202283	0.0440979
AC021915.1	0.721906	4.87491	32.2773	0.0020267	0.0440979
ARMS2	0.695044	4.87306	39.3091	0.0020267	0.0440979
AC013457.1	0.771721	4.87786	22.7629	0.0020267	0.0440979
AP003692.1	0.684242	4.87208	40.0507	0.0020267	0.0440979
DGKH	0.624965	5.8935	9.65181	0.00203375	0.0441768
TTF2	0.558131	6.21263	9.65091	0.00203471	0.0441768
KDM4A-AS1	0.575795	5.97269	9.6509	0.00203473	0.0441768
AC098829.1	0.494914	7.01933	9.69108	0.0020376	0.0441849
CAPZB	0.320843	9.20359	9.64679	0.00203918	0.0441849
LRRC41	0.525694	6.11308	9.64648	0.00203951	0.0441849
TMCC1-AS1	0.767894	5.41167	9.65277	0.00204293	0.0442043
AL359921.1	0.808519	5.31235	10.6165	0.00204334	0.0442043
AGBL3	0.620431	6.63447	9.7234	0.00204654	0.0442418
FKBP9	0.724173	5.40132	9.62973	0.00205772	0.0444515
EIF1B	0.580538	6.18963	9.6283	0.00205929	0.0444534
CD163L1	0.71658	6.86351	9.72062	0.00206258	0.0444916
MYH11	0.617864	5.83761	9.62398	0.00206401	0.0444916
TMBIM1	0.548387	6.08934	9.61781	0.00207078	0.0445694
ESRRG	-0.877483	6.41224	9.71289	0.0020709	0.0445694
AC008083.2	0.714805	5.6829	9.61665	0.00207207	0.0445694
AC003681.1	0.485665	6.60995	9.61268	0.00207643	0.0446188
DACT3	-0.882263	5.53096	9.61187	0.00207733	0.0446188
SLIRP	0.419465	7.2079	9.60819	0.00208139	0.0446642
AP000462.2	0.959068	4.91122	25.3518	0.00208395	0.0446642
ZMYM4-AS1	0.513428	6.31406	9.60483	0.0020851	0.0446642
TAF15	0.336492	8.0775	9.60458	0.00208538	0.0446642
SKP2	0.554036	6.17346	9.60324	0.00208687	0.0446644
LINC01569	0.876605	4.95507	17.6931	0.00209621	0.0448323
LHX4	0.68523	5.48396	9.59152	0.0020999	0.0448492
AC012615.1	0.849122	5.09617	11.5718	0.00209998	0.0448492
COL24A1	0.871006	5.12961	12.5618	0.00210668	0.044937
RPLP0	0.478646	6.76911	9.58509	0.00210707	0.044937
SSNA1	0.649958	5.55727	9.58314	0.00210926	0.0449394
RAB39A	0.486662	6.82895	9.58137	0.00211124	0.0449394
EDRF1-AS1	0.70151	5.52669	9.58099	0.00211167	0.0449394
SERINC3	0.444103	6.80128	9.57809	0.00211493	0.044965
FCHSD2	0.319955	10.0658	9.57726	0.00211586	0.044965
CBR1	0.694556	5.62313	9.57135	0.00212251	0.0450746
RPSA	0.435322	7.07471	9.56155	0.00213359	0.0452582
CCDC60	0.776335	5.51925	9.60425	0.00213417	0.0452582
AC025580.2	0.731532	5.37117	9.55957	0.00213584	0.0452617
PDCD10	0.449038	6.75654	9.55052	0.00214613	0.0454044
AC244453.2	0.700064	5.49412	9.54782	0.00214921	0.0454044
NCBP1	0.465187	6.65688	9.54748	0.00214959	0.0454044
C3orf67	0.905549	5.02363	14.0031	0.00215139	0.0454044
AIMP2	0.632897	5.72941	9.54487	0.00215258	0.0454044
TMEM266	0.593418	5.96866	9.54395	0.00215364	0.0454044
RAB10	0.335271	8.75697	9.54378	0.00215382	0.0454044
GUCY2D	0.843259	4.90985	24.5412	0.00215591	0.0454044
CRYBG1	0.753491	5.508	9.54359	0.00215615	0.0454044
MCM3AP-AS1	0.553488	6.17341	9.53945	0.00215879	0.0454282
SERPINE3	0.907054	5.01343	14.9133	0.00216585	0.0455448
NME3	0.486243	6.38369	9.52967	0.00217004	0.0455892
LINC00960	0.510981	6.70726	9.53714	0.00217099	0.0455892
SLC39A1	0.619035	5.79205	9.52633	0.00217389	0.0456183
ANOS1	0.367327	8.39135	9.52447	0.00217604	0.0456317
GPA33	0.920671	5.07959	11.1799	0.00217999	0.0456827
SCOC	0.591951	6.12371	9.51596	0.0021859	0.0457441
SMCR5	0.744794	5.51105	9.51528	0.0021867	0.0457441
SLC35A4	0.839673	5.11281	11.3471	0.00218748	0.0457441
GNL2	0.589002	5.87972	9.51032	0.00219246	0.0458164
TMEM121B	0.79151	5.62117	9.51358	0.00220482	0.0460344
BOLA3-AS1	0.962576	5.10553	13.155	0.00220693	0.0460344
CTNS	0.644072	5.83423	9.49647	0.00220867	0.0460344
AC109460.2	0.657875	5.68128	9.49617	0.00220901	0.0460344
NAP1L4	0.391644	7.46631	9.49118	0.00221488	0.0461247
SMIM4	0.477985	6.74082	9.48727	0.00221949	0.0461871
CTSH	0.444109	6.97231	9.48604	0.00222095	0.0461871
CNIH1	0.652035	5.71245	9.47861	0.00222973	0.0463378
SHMT1	0.50748	6.46604	9.47447	0.00223466	0.046408
ZSCAN30	0.516611	6.33103	9.46402	0.00224711	0.0466187
AC107464.3	0.93164	4.94794	19.1983	0.0022479	0.0466187
WNT5B	0.647346	5.81481	9.48426	0.0022557	0.0467482
AC016866.2	0.745701	5.29366	9.45219	0.00226128	0.0468317
EMID1	0.591231	6.16631	9.45804	0.00226483	0.046873
ERCC6L	0.709728	5.2956	9.44251	0.00227295	0.0470087
AC068774.1	0.849018	4.88765	33.2734	0.00227807	0.0470821
SCCPDH	0.620102	5.75791	9.43534	0.00228163	0.0471235
AC008574.1	0.766852	5.24683	9.42894	0.00228941	0.0472517
AL356805.1	0.485923	6.56662	9.42639	0.00229252	0.047263
AL049840.2	0.646677	5.67725	9.42592	0.0022931	0.047263
TRPV4	0.864092	5.12996	12.1371	0.00229937	0.0473497
EFR3B	0.790246	5.38581	9.42893	0.00230045	0.0473497
LSM5	0.670732	5.51824	9.4091	0.00231371	0.04759
AL157392.4	1.028	4.91593	28.214	0.00232264	0.0477085
AL592435.1	0.740656	4.92109	22.6592	0.00232264	0.0477085
AC112719.2	0.78699	5.21424	11.5744	0.00232706	0.0477667
NFE2L3	0.605841	5.77267	9.39587	0.00233005	0.0477954
WLS	0.633699	6.47953	9.47827	0.0023334	0.0478316
C5orf64	0.694563	5.42232	9.38686	0.00234125	0.0479598
ABHD14B	0.889804	5.14954	11.2315	0.00234745	0.048054
LATS1	0.418182	7.16132	9.37931	0.00235068	0.0480754
BCAP31	0.475688	6.53432	9.37801	0.00235231	0.0480754
AC020913.1	0.530869	6.3299	9.37723	0.00235328	0.0480754
AP001412.1	0.898179	4.9077	27.0141	0.00236149	0.0482102
TMEM179B	0.582696	5.8516	9.36519	0.00236842	0.0483189
C11orf58	0.415549	7.09526	9.35565	0.00238047	0.0485318
LRRC73	0.778625	4.92033	22.0562	0.00239279	0.04875
ZNF618	0.427138	7.30861	9.34124	0.0023988	0.0488394
AC011450.1	0.866464	5.0266	13.3931	0.00240449	0.0489222
AC103855.2	0.843024	4.96792	14.3496	0.00241227	0.0490474
AC008149.2	0.739024	5.25236	9.78586	0.00241469	0.0490634
PON2	0.568677	6.18209	9.31885	0.00242757	0.0492679
AC022137.4	0.554398	6.06575	9.3185	0.00242803	0.0492679
SHLD2	0.490427	6.66564	9.31324	0.00243484	0.0493728
RBBP4	0.438096	6.78495	9.30794	0.00244172	0.0494739
AL162253.2	0.425771	7.17638	9.30687	0.00244312	0.0494739
AL513327.1	0.501539	8.50334	9.39297	0.00244722	0.0495237
PCED1B-AS1	0.472438	6.45381	9.29953	0.00245268	0.0496007
METTL18	0.856764	5.01731	13.0134	0.00245573	0.0496245
LINC01605	0.828825	5.71054	9.38291	0.00245715	0.0496245
FAM229B	0.868293	5.08248	11.8195	0.00246037	0.0496563
ANKRD23	0.65086	5.71264	9.28955	0.00246575	0.0497093
PUS1	0.604329	5.77408	9.28776	0.0024681	0.0497093
AC004148.1	0.899672	5.04854	13.7431	0.00246913	0.0497093
IRF2BP2	0.468802	6.66974	9.28662	0.00246961	0.0497093
FZD9	0.785956	4.89127	31.1361	0.00247227	0.0497296
SRP54	0.452142	6.57655	9.28145	0.00247642	0.0497799
LYL1	0.612978	5.98342	9.27747	0.00248168	0.0498522
AP000753.2	0.714843	5.46995	9.27408	0.00248617	0.0499091
ZNF669	0.757162	5.18824	9.59253	0.00249597	0.0500724
ZBTB11-AS1	0.97325	5.03604	14.2858	0.00250429	0.0502059
MITD1	0.471856	6.44025	9.25643	0.00250966	0.0502575
ACOT13	0.529389	6.22293	9.25479	0.00251184	0.0502575
C1QTNF7	0.861471	5.62184	9.33396	0.00251187	0.0502575
EZH2	0.716832	6.32199	9.33089	0.00251459	0.0502613
ATP5MC1	0.662323	5.64325	9.25213	0.0025154	0.0502613
MMD	0.442823	6.84569	9.2493	0.0025192	0.0503038
RNF130	0.314362	9.10968	9.24405	0.00252627	0.0503874
KLRC1	0.602358	4.86635	27.9256	0.00253846	0.0503874
PRSS21	0.598159	4.8656	38.9169	0.00253846	0.0503874
LINC02105	0.630053	4.86942	30.4498	0.00253846	0.0503874
AC004263.1	0.685842	4.87068	25.9598	0.00253846	0.0503874
AP001198.1	0.700163	4.86872	35.7353	0.00253846	0.0503874
AC069540.2	0.711249	4.8703	30.0436	0.00253846	0.0503874
AL122020.2	0.681873	4.86981	33.4367	0.00253846	0.0503874
TRIML2	0.709034	4.87038	28.437	0.00253846	0.0503874
MEST	0.683215	5.73785	9.23345	0.00254057	0.0503961
RNF175	0.553372	7.49401	9.31586	0.00254784	0.050507
TIMM22	0.664056	5.6163	9.2268	0.0025496	0.0505086
MIR22HG	0.865729	5.18755	10.1521	0.00255359	0.0505307
ZNF614	0.834742	5.25189	10.3719	0.00255407	0.0505307
VIPR2	0.883215	4.92404	22.4414	0.00257345	0.0508805
PPOX	0.660275	5.42325	9.19765	0.00258953	0.0511649
DTL	1.06954	5.07585	10.6147	0.00259356	0.0511985
AC005562.1	0.455761	6.50633	9.19396	0.00259464	0.0511985
FGR	0.683004	5.61512	9.18575	0.00260601	0.0513894
AC010976.1	0.493871	6.71343	9.17808	0.00263359	0.0518991
TLN2	-0.395398	8.9055	9.16204	0.00263918	0.0519753
RGS14	0.876269	5.06862	12.199	0.00264369	0.0520179
DEPDC1B	1.00754	4.93627	21.2774	0.0026448	0.0520179
LINC01107	0.951985	5.0054	14.8002	0.0026546	0.0521635
ARL16	0.668346	5.4807	9.15036	0.00265567	0.0521635
AL158071.1	0.543996	6.94635	9.2254	0.00266321	0.0522483
AC109460.1	0.985337	5.03871	14.3159	0.00266346	0.0522483
MRPS5	0.472049	6.4333	9.13959	0.00267098	0.0523616
AC008592.2	0.71831	5.27368	9.13672	0.00267508	0.0523948
NAGK	0.46675	6.74818	9.13596	0.00267615	0.0523948
TMED7	0.484484	6.43738	9.13469	0.00267798	0.0523964
LIPH	0.853629	4.96462	16.8738	0.00268103	0.0524121
SSBP4	0.51898	6.17518	9.13169	0.00268226	0.0524121
LINC02576	0.603539	5.97347	9.13666	0.00268538	0.0524239
AC021321.1	0.936706	4.91134	26.9094	0.00268788	0.0524239
TMEM65	0.378133	8.05741	9.12762	0.00268809	0.0524239
MRPS12	0.857295	5.09589	11.3357	0.0026901	0.0524291
AC110611.1	0.805426	5.43396	10.5727	0.00271912	0.0529604
MUSK	0.711901	6.10801	9.17415	0.00272281	0.052998
CTSC	0.380434	8.20501	9.09476	0.00273566	0.0531843
AC114939.1	0.828172	5.05237	14.0354	0.00273592	0.0531843
AL137779.2	0.651352	5.56742	9.09238	0.00273913	0.0532124
EHD1	0.804004	5.10666	10.3722	0.00274776	0.0533292
RPF2	0.549371	5.94561	9.08585	0.00274869	0.0533292
OGFRL1	0.388146	8.53804	9.09813	0.0027579	0.0534639
ERI2	0.61421	5.83875	9.07871	0.00275919	0.0534639
MRPS35	0.550726	6.00732	9.07148	0.00276986	0.0536361
EIF2AK2	0.406062	7.34086	9.06404	0.00278089	0.0538152
C9orf147	0.59119	5.98235	9.05729	0.00279255	0.0540061
AC092666.1	0.924619	5.05511	12.167	0.00279575	0.0540332
SIRT7	0.618038	5.75514	9.04733	0.00280582	0.0541751
SFXN2	0.596514	5.91736	9.04675	0.00280669	0.0541751
AL049779.4	0.704572	5.46325	9.04507	0.00281097	0.0542216
ST3GAL5	0.415983	6.9137	9.04274	0.0028127	0.0542216
HLA-C	0.452929	7.29749	9.08362	0.00281519	0.0542347
ZNF506	0.457945	6.7302	9.03918	0.00281806	0.0542552
AC023787.2	0.891976	4.98479	15.2967	0.00282233	0.0543027
NUMA1	0.412121	6.93403	9.0172	0.00285134	0.0548259
A2M-AS1	0.784292	5.24805	9.13354	0.00285645	0.0548891
WIPF3	-0.705552	6.78953	9.09589	0.00285943	0.0549113
STX2	0.608899	5.76758	9.00982	0.0028626	0.0549372
LINC02511	0.675948	4.94338	17.1765	0.00287022	0.0550483
GSTP1	0.603015	5.80949	9.00335	0.00287253	0.0550574
PPM1B	0.370426	7.51272	9.0011	0.00287598	0.0550884
LINC01798	0.67865	4.87558	34.157	0.00288947	0.0551015
AC079305.1	0.681935	4.87369	36.7457	0.00288947	0.0551015
KLC3	0.570798	4.87703	30.5554	0.00288947	0.0551015
MYCBP2-AS2	0.663611	4.87613	34.4049	0.00288948	0.0551015
AP003355.2	0.658891	4.8777	30.3462	0.00288948	0.0551015
LINC01035	0.729552	4.87756	32.6379	0.00288948	0.0551015
CNN1	0.757671	4.87989	27.545	0.00288948	0.0551015
PRKAG2-AS1	0.674695	5.37801	8.98985	0.00289332	0.0551064
TFEC	0.355958	8.29839	8.98846	0.00289547	0.0551064
NPHP3	0.452879	6.59011	8.98798	0.00289621	0.0551064
CCDC196	0.806368	5.66649	9.06705	0.00289707	0.0551064
EVI2A	0.469354	6.55899	8.98625	0.00289889	0.0551064
HAX1	0.723029	5.46941	8.98203	0.00290543	0.0551958
C17orf75	0.821974	5.30225	10.5681	0.00291862	0.0554114
MRPS27	0.464626	6.98095	8.95889	0.00294159	0.0557013
SPAG5-AS1	0.69034	5.47991	8.95795	0.00294307	0.0557013
AC121247.1	0.743032	4.8857	31.4197	0.00294499	0.0557013
HOXB2	0.717793	4.88364	32.0299	0.00294499	0.0557013
NR2E1	0.758539	4.88605	31.9705	0.00294499	0.0557013
AC079328.2	0.781782	4.88664	30.1676	0.00294499	0.0557013
RNF5	0.757733	5.09871	9.71155	0.00295342	0.0558255
DND1	0.941355	5.11471	12.3159	0.00295734	0.0558501
RIPPLY2	0.800559	4.90951	22.1501	0.00295843	0.0558501
NME9	0.477621	6.50054	8.9441	0.00296495	0.0559381
GDPD4	0.727641	5.33416	8.94072	0.00297031	0.0559596
AC090617.4	0.702877	5.43156	8.93981	0.00297175	0.0559596
AL139317.5	0.571816	5.9867	8.9435	0.00297336	0.0559596
TADA2B	0.71094	5.19875	8.93869	0.00297353	0.0559596
ZNF200	0.765202	5.27873	9.15535	0.00298527	0.0561455
SNHG14	0.336818	9.33439	8.92404	0.00299692	0.0562962
Z93020.1	0.66359	6.01684	8.92848	0.0029985	0.0562962
NCOA4	0.476967	6.61287	8.92079	0.00300213	0.0562962
FOXN3-AS2	0.629323	5.71746	8.92053	0.00300255	0.0562962
BCL7B	0.640908	5.67537	8.92013	0.0030032	0.0562962
RPL18A	0.507444	6.82319	8.9427	0.00300451	0.0562962
RDH11	0.460808	6.50107	8.91579	0.00301017	0.0563362
ITGB2	0.377942	7.46135	8.91389	0.00301323	0.0563362
HMGB1	0.358775	7.98739	8.91382	0.00301335	0.0563362
AL020996.1	0.803275	4.91794	20.9051	0.00301722	0.0563362
NEK11	0.428072	7.46514	8.93016	0.00301776	0.0563362
AL024474.2	0.557004	5.88966	8.91101	0.00301788	0.0563362
CYP39A1	0.681913	5.02162	8.99534	0.00303375	0.0565944
FAM215B	0.609773	5.65194	8.90015	0.00303547	0.0565944
MCPH1-AS1	0.484911	6.63781	8.89544	0.00304312	0.056702
SFMBT2	0.356209	10.9317	8.90445	0.00305414	0.0568721
SELENOM	0.709142	5.25419	8.88506	0.00306007	0.0569472
AC092159.2	0.831598	4.90928	23.0241	0.00306341	0.0569741
AC004687.1	0.590351	5.91224	8.8752	0.00307626	0.0571517
STAG3	0.60582	5.66678	8.8749	0.00307676	0.0571517
Z98884.1	0.822475	5.41387	8.89168	0.00308275	0.05719
AL031428.1	0.498411	6.69121	8.89559	0.00308406	0.05719
SGPP2	0.855949	5.17928	11.0334	0.00308452	0.05719
CCL5	0.860273	4.92406	18.501	0.00309448	0.0573212
GINS2	0.98011	4.9478	19.0116	0.00309605	0.0573212
DTNA	0.364303	9.05311	8.86486	0.00309731	0.0573212
AL354733.3	0.45521	6.63089	8.84914	0.00311946	0.0576956
AC109597.1	0.639303	5.77358	8.8442	0.00312772	0.0578026
AC025171.1	0.532621	6.20491	8.84338	0.00312909	0.0578026
ZBED9	0.775609	4.90852	25.367	0.00313372	0.0578527
TTN	0.550591	7.09748	8.91149	0.00314873	0.0580681
AL049828.1	-0.445519	7.39974	8.83742	0.00314925	0.0580681
FAM171A1	0.684521	5.53082	8.83005	0.00316499	0.0582948
GTSE1	0.987053	4.967	16.3191	0.00316542	0.0582948
MYBPH	-0.995172	4.93279	21.0881	0.00316736	0.0582949
ZNF586	0.519176	6.1394	8.81913	0.00316997	0.0583074
CXCL13	0.808591	5.02187	11.0665	0.00317332	0.0583332
AC008969.1	0.652431	5.53243	8.81549	0.00317617	0.05835
PLD3	0.419297	6.84434	8.80764	0.00318955	0.0585397
PBDC1	0.732168	5.11246	9.19498	0.00319063	0.0585397
FIGNL2	0.954824	4.92516	23.0944	0.00319244	0.0585397
LIN9	0.732848	5.38733	8.80487	0.00319428	0.0585397
VTI1A	0.32513	9.22682	8.80266	0.00319805	0.0585668
DNAJC30	0.81651	5.11797	10.3953	0.00319965	0.0585668
AC087439.1	0.721273	5.09608	9.34738	0.00320445	0.0586138
IQCH	0.532768	6.2703	8.80354	0.00320611	0.0586138
AC007362.1	0.95907	4.96616	18.0194	0.0032082	0.0586163
EIF2B1	0.548988	5.86204	8.79519	0.00321088	0.0586297
APPL1	0.382516	7.28928	8.79291	0.0032148	0.0586621
AC079140.6	0.821799	5.05282	10.8918	0.00321993	0.0586621
ITPKB-AS1	0.68508	5.36716	8.78981	0.00322014	0.0586621
IBTK	0.354284	7.79372	8.78963	0.00322045	0.0586621
TG	0.453686	7.88293	8.85777	0.00322361	0.0586842
ZNF134	0.797437	5.18364	10.7704	0.00323182	0.0587705
SIGMAR1	0.873108	5.19395	11.109	0.00323226	0.0587705
CRIP1	0.770432	4.89996	19.4297	0.00323426	0.0587714
AC244093.5	0.957139	5.09027	13.7956	0.00324536	0.0589095
IFIT5	0.816493	5.24687	9.81154	0.00324582	0.0589095
NCKAP5-AS1	0.733286	5.74123	8.80546	0.00324773	0.0589095
BAD	0.738638	5.21017	9.07578	0.00325965	0.0590899
CCDC58	-0.746101	5.48946	8.76541	0.00326252	0.0591063
AC079790.1	0.908478	5.0102	12.7631	0.00326536	0.0591222
USP11	0.556983	6.09796	8.75921	0.00327337	0.0592176
AC007216.4	0.473301	6.44307	8.75853	0.00327456	0.0592176
TPX2	1.00893	5.02824	12.1115	0.00328025	0.0592686
AC026347.1	0.610487	5.63586	8.75468	0.00328132	0.0592686
TBL3	0.894207	4.96686	15.2666	0.00329622	0.059502
MCRIP1	0.649745	5.60231	8.73845	0.00330998	0.0597147
SHARPIN	0.593401	5.64863	8.73722	0.00331216	0.0597181
CPLX2	0.737349	5.59365	8.74121	0.00331898	0.0597995
CSAD	0.502345	6.30328	8.73245	0.00332065	0.0597995
TLE6	0.888097	4.90973	25.6027	0.00332577	0.0598559
AC009313.1	0.738165	5.77311	8.79951	0.00333496	0.0599614
PCDHGB6	0.971758	4.99577	14.8648	0.0033362	0.0599614
ZNF347	0.696623	5.5902	10.1208	0.00333761	0.0599614
GNPDA1	0.535053	5.96554	8.71453	0.00335269	0.0601341
AC124944.3	0.728684	5.40073	8.71416	0.00335335	0.0601341
AMDHD1	0.832186	4.96164	15.3153	0.00335508	0.0601341
CCDC15	0.853105	5.21736	9.83964	0.00335522	0.0601341
PPFIA3	0.780157	5.14891	8.71306	0.00336935	0.0603514
CIAO2B	0.665153	5.6641	8.70246	0.00337446	0.0603782
AC021092.1	0.699592	5.3885	8.70224	0.00337486	0.0603782
AKIP1	0.57461	5.84547	8.69829	0.00338201	0.0604703
AP002381.2	0.716989	5.23892	8.69639	0.00338546	0.0604961
WDR11-AS1	0.629819	5.90197	8.7216	0.00339028	0.0605462
RNF139	0.82233	5.2951	10.269	0.00339656	0.0606224
SLC25A24	0.546746	6.03233	8.68831	0.00340016	0.0606232
NABP2	0.870498	5.05247	12.2529	0.00340064	0.0606232
RHOC	0.783155	5.15694	9.18952	0.00341169	0.0607842
MRPL47	0.69539	5.49929	8.67383	0.00342667	0.0609027
PHKA2-AS1	0.826081	4.89802	26.6883	0.00344135	0.0609027
AC068413.1	0.866871	4.90095	25.0887	0.00344135	0.0609027
AC008569.1	0.892307	4.98243	16.2352	0.00344201	0.0609027
LDLRAD3	0.648866	5.82141	8.70343	0.00344495	0.0609027
AL139243.1	0.570525	4.86904	29.8624	0.00344667	0.0609027
MCHR2-AS1	0.572636	4.86547	37.7078	0.00344667	0.0609027
HBQ1	0.576039	4.87177	27.1458	0.00344667	0.0609027
DPPA2	0.622792	4.87096	25.5263	0.00344667	0.0609027
AC021744.1	0.658052	4.87198	26.6792	0.00344667	0.0609027
CR936218.2	0.691767	4.87249	22.6203	0.00344667	0.0609027
TEAD4	0.717196	4.87071	26.2518	0.00344667	0.0609027
AC243829.2	0.682995	4.87276	23.8112	0.00344667	0.0609027
SPON1-AS1	0.724247	4.87447	20.4633	0.00344667	0.0609027
NDUFAF8	0.562233	5.98976	8.65764	0.00345655	0.0610414
ATP10B	0.709975	5.53047	8.65395	0.00346525	0.0611591
AL031668.1	0.61124	5.42048	8.64274	0.00348428	0.0613556
TTLL12	0.832388	5.18945	9.85574	0.00348538	0.0613556
MRO	0.766438	5.27034	9.46401	0.00348544	0.0613556
EIF2AK3	0.494826	6.41658	8.64181	0.00348602	0.0613556
ATRN	0.348082	7.87977	8.64152	0.00348658	0.0613556
ARPC3	0.383903	7.49935	8.63673	0.00349554	0.0614044
OARD1	0.520414	6.09788	8.63607	0.00349678	0.0614044
SMS	0.403625	7.05048	8.63553	0.0034978	0.0614044
TMCO6	0.688797	5.22689	8.63542	0.00349799	0.0614044
PSMG1	0.756502	5.25034	9.51293	0.00349956	0.0614044
CHM	0.403594	7.11763	8.63139	0.00350557	0.0614742
AL161430.1	0.513982	6.43488	8.65165	0.00351203	0.0615055
RPL7A	0.403182	7.58694	8.62751	0.00351287	0.0615055
AC104365.1	0.481072	7.01937	8.67037	0.00351349	0.0615055
AF230666.1	0.828325	5.21482	9.94892	0.00351694	0.0615301
PRDX2	0.699823	5.68969	8.63123	0.00352027	0.061539
REEP4	0.663079	5.48838	8.62292	0.00352154	0.061539
MORN2	0.817651	5.01236	11.2855	0.00352624	0.0615828
LENG1	0.792791	5.14694	10.141	0.0035322	0.0615828
PCDHGB5	0.71254	4.88536	29.0104	0.00353223	0.0615828
AL354994.1	0.837666	4.88889	30.5136	0.00353223	0.0615828
DBNDD2	0.524194	6.03081	8.60621	0.00355327	0.0619137
APLP2	0.346936	7.94141	8.59622	0.00357237	0.0622105
DNAJC3	0.394785	7.79737	8.59404	0.0035784	0.0622795
TMEM184C	0.476768	6.36354	8.58819	0.00358779	0.0624068
NKG7	0.587412	4.87842	19.1479	0.00359291	0.0624597
TSPAN4	0.88679	4.96516	16.9004	0.0036053	0.0626284
MOBP	0.610501	5.83577	8.57737	0.00360871	0.0626284
RNASE6	0.624683	5.80776	8.57731	0.00360885	0.0626284
YIPF4	0.422743	6.8631	8.57459	0.00361409	0.0626831
NOL11	0.536475	5.98135	8.56609	0.00363061	0.0629334
NAPA-AS1	0.640249	5.44602	8.56438	0.00363396	0.0629552
AL450992.1	0.773338	4.90937	23.1477	0.00365327	0.0632533
LINC00954	0.827737	4.972	15.0549	0.0036578	0.063273
TEK	0.855099	4.99571	11.365	0.00366064	0.063273
FRAT2	0.723656	5.3077	8.55022	0.0036617	0.063273
PFN4	0.932759	5.10322	12.0157	0.00366282	0.063273
RBPJ	0.372396	8.46138	8.54933	0.00367475	0.0634426
AC006160.1	0.568114	7.73972	8.61756	0.00367874	0.0634751
TTPAL	0.704216	5.38339	8.53992	0.00368202	0.0634953
SDF4	0.578678	5.8855	8.53801	0.00368579	0.063524
MT-ND4L	0.418898	7.12563	8.5344	0.00369295	0.063611
FOXP1-IT1	0.68831	5.2775	8.53216	0.00369739	0.0636453
TEX10	0.468826	6.6228	8.53085	0.0037	0.0636453
AC105206.3	0.660403	4.91596	16.2156	0.00370129	0.0636453
XXYLT1-AS2	0.840374	5.08864	10.6723	0.00372759	0.0640608
B3GAT2	0.645147	5.56335	8.51018	0.00374131	0.06426
MRPS24	0.672902	5.33503	8.50343	0.00375491	0.0644568
UFM1	0.474589	6.50007	8.50111	0.00375959	0.0644644
MRPL16	0.72796	5.46524	8.50109	0.00375963	0.0644644
AC011933.4	0.480372	8.74572	8.57406	0.00376419	0.0644936
LINC01873	0.684883	4.88425	30.9148	0.00376792	0.0644936
AC074050.3	0.567328	4.88794	25.4406	0.00376792	0.0644936
CPNE8	0.540687	6.34662	8.53822	0.00377102	0.0644936
PRICKLE2-AS3	0.683448	4.89649	19.9178	0.00377205	0.0644936
SYCE2	0.669438	5.38658	8.49162	0.00377882	0.0645388
HLA-DOA	0.599713	5.88095	8.49153	0.00377899	0.0645388
DCTN5	0.573691	5.98652	8.48965	0.00378282	0.0645588
MASP2	0.860861	4.99346	14.8159	0.00378551	0.0645588
NCBP2	0.581515	5.88002	8.48779	0.0037866	0.0645588
KCNE4	0.764265	4.94375	16.2272	0.00379651	0.0646696
AGFG1	0.365371	7.91215	8.4825	0.00379739	0.0646696
ADGRF3	0.751531	5.17144	8.69675	0.00381307	0.0648564
GYG1	0.618454	5.64226	8.47219	0.00381849	0.0648564
DLEU2	0.326602	9.34323	8.47198	0.00381891	0.0648564
CHSY3	0.350432	9.50854	8.4777	0.00381914	0.0648564
SLC9A9	0.315852	10.5315	8.47187	0.00381914	0.0648564
NAT10	0.57127	6.00903	8.47068	0.00382159	0.0648614
TBCB	0.558533	5.85339	8.46794	0.00382723	0.0649205
RAD51AP1	0.845753	5.10198	11.6922	0.00382975	0.0649266
SRSF2	0.424206	7.04354	8.46438	0.00383455	0.0649715
SAGE1	1.3802	5.1653	8.55887	0.00384099	0.0650357
FAM174C	0.858936	5.09656	12.4173	0.00384266	0.0650357
AC011595.1	0.647519	5.50543	8.45758	0.0038486	0.0650995
ATP6V0E1	0.355515	7.40698	8.45388	0.00385627	0.0651593
DCPS	0.773702	5.33521	8.88249	0.00385798	0.0651593
COA4	0.649302	5.51885	8.45274	0.00385863	0.0651593
MITF	0.435452	7.94699	8.51214	0.00386303	0.0651718
ATG16L2	0.365097	7.27194	8.45025	0.0038638	0.0651718
AC103706.1	0.843043	5.13768	10.1722	0.00386587	0.0651718
CLDN20	0.614058	5.77662	8.44669	0.0038712	0.0651845
LINC00877	0.905865	5.08023	11.5318	0.0038716	0.0651845
NTM	0.456439	6.8492	8.44577	0.00387312	0.0651845
AC025159.1	0.501059	6.3232	8.44061	0.00388388	0.065329
AC113418.1	0.761721	4.98562	9.56937	0.00389096	0.0654115
FAM184B	0.527483	6.01041	8.43381	0.00389811	0.065488
SH3PXD2A-AS1	0.915959	4.96452	14.1924	0.00389986	0.065488
AC004906.1	0.841647	5.13106	11.0443	0.00390375	0.0655096
MT1X	0.707552	5.57266	8.42999	0.00390612	0.0655096
HYDIN	0.807056	5.02293	11.7305	0.00390768	0.0655096
TRMT12	0.831399	5.17765	10.007	0.0039248	0.0657601
FASTKD2	0.498331	6.27628	8.41477	0.00393824	0.0659486
MDFIC	0.895656	4.99866	13.8637	0.00395294	0.0661579
AL160408.2	0.836025	4.90944	20.6707	0.00396375	0.0663019
FANCB	0.776269	5.23014	8.40636	0.0039716	0.0663557
NIFK	0.612514	5.71223	8.39723	0.00397557	0.0663557
CDC37	0.561957	6.15168	8.39703	0.00397601	0.0663557
TCEAL3	0.513057	6.19235	8.39622	0.00397773	0.0663557
GPR108	0.633295	5.53629	8.39586	0.00397851	0.0663557
NEUROD2	0.793696	5.2778	9.24916	0.00398083	0.0663557
TRMT11	0.395792	7.28479	8.39334	0.00398389	0.0663557
SSR4	0.601712	5.72638	8.39156	0.00398773	0.0663557
TMEM258	0.628374	5.74216	8.39147	0.00398792	0.0663557
AC012414.5	0.963627	4.93722	19.2663	0.00399016	0.0663557
C1orf162	0.472513	6.51879	8.38993	0.00399122	0.0663557
LZTR1	0.595605	5.57893	8.38015	0.00401227	0.0665352
C2CD6	0.743888	5.1703	8.38731	0.00401244	0.0665352
CARD8-AS1	0.714895	5.19644	8.3793	0.00401412	0.0665352
AP000721.2	0.649858	5.5674	8.37774	0.00401748	0.0665352
LINC01684	0.4705	7.79438	8.44683	0.00402179	0.0665352
AL512353.1	0.618433	5.61694	8.37567	0.00402197	0.0665352
CDK20	-0.993314	4.94926	18.0229	0.00402372	0.0665352
PTPN22	0.683879	5.39658	8.39151	0.0040271	0.0665352
ZNF703	0.784534	5.24706	9.23357	0.00402777	0.0665352
PLEKHG5	0.695064	5.73255	8.36704	0.00404069	0.0665352
AL033519.5	0.718529	5.32842	8.37215	0.00404194	0.0665352
AC006378.1	0.637165	5.47765	8.36215	0.00405134	0.0665352
AC048383.1	0.723593	5.32519	8.36144	0.00405288	0.0665352
KIF14	1.00094	4.96707	15.313	0.00405413	0.0665352
GIMAP2	0.54741	5.92258	8.35852	0.00405926	0.0665352
MCM10	0.971856	4.95207	15.1159	0.00406095	0.0665352
PEG13	0.815308	4.93799	18.5358	0.0040625	0.0665352
CERS3	0.80251	4.92451	22.2936	0.00406916	0.0665352
SCRG1	0.574615	6.58461	8.42418	0.00407221	0.0665352
AQP4	0.701304	5.69745	9.32174	0.00407291	0.0665352
COL9A2	0.6336	5.65057	8.34878	0.0040806	0.0665352
EFCAB3	0.800539	4.89931	28.4208	0.0040827	0.0665352
SPDYE5	0.582998	5.89523	8.34606	0.00408659	0.0665352
AC012404.2	0.639721	4.8815	18.8857	0.00408942	0.0665352
AP001107.4	0.592633	4.87975	28.7748	0.00408942	0.0665352
LZTS1-AS1	0.650984	4.88196	26.7732	0.00408942	0.0665352
AL136439.1	0.475439	4.85969	38.6372	0.00409121	0.0665352
GZMM	0.481504	4.85987	38.4341	0.00409121	0.0665352
AC103739.3	0.516695	4.86104	27.0451	0.00409121	0.0665352
AP000459.2	0.530712	4.86153	32.8742	0.00409121	0.0665352
LINC00656	0.522196	4.86128	25.1363	0.00409121	0.0665352
AP002893.1	0.543513	4.86203	21.6437	0.00409121	0.0665352
CRYGB	0.529996	4.86165	30.6956	0.00409121	0.0665352
AC073934.1	0.550291	4.86232	26.7737	0.00409121	0.0665352
DSG4	0.568045	4.86276	24.6762	0.00409121	0.0665352
AL451065.1	0.579564	4.86309	23.2397	0.00409121	0.0665352
GLYATL3	0.549078	4.86232	26.0982	0.00409121	0.0665352
AC005592.2	0.544156	4.86206	20.7423	0.00409121	0.0665352
AL807752.5	0.595227	4.8637	20.6601	0.00409121	0.0665352
AC011990.1	0.601422	4.86401	19.3101	0.00409121	0.0665352
SLC30A9	0.38969	7.10543	8.34316	0.00409296	0.0665352
AL138756.1	0.657005	5.49193	8.34229	0.00409488	0.0665352
FAM78B	0.708958	5.24514	8.33479	0.00411147	0.0667686
IFI44	0.448307	7.00174	8.34517	0.00412924	0.0670211
BRD7	0.402188	6.86763	8.32459	0.00413409	0.0670636
ARHGAP26-AS1	0.557735	6.8883	8.3937	0.00413692	0.0670733
LETMD1	0.522995	6.13977	8.31836	0.004148	0.0671603
MCRIP2	0.665569	5.45778	8.31697	0.0041511	0.0671603
AL606534.1	0.64914	5.46275	8.31684	0.00415139	0.0671603
AC095350.1	0.583886	4.8687	33.8868	0.00415344	0.0671603
AP005900.1	0.55638	4.87457	26.1841	0.00415344	0.0671603
C8orf31	0.741132	4.97756	12.3984	0.00415754	0.0671905
DARS2	0.620069	5.64442	8.31299	0.00416	0.0671942
RASGRP3	0.477612	6.59596	8.30815	0.00417289	0.0673662
URI1	0.372923	7.72905	8.30124	0.00418642	0.0675485
ZNF687	0.787025	5.11443	10.0325	0.0041955	0.0675934
AL157871.6	0.85002	4.96564	14.1303	0.00419621	0.0675934
TTC38	0.577907	5.81877	8.29597	0.00419833	0.0675934
MCTS1	0.480519	6.1965	8.29407	0.00420261	0.0675934
AL049557.1	0.541559	4.87974	25.9641	0.00420268	0.0675934
CCL17	0.648794	4.88249	26.6987	0.00420268	0.0675934
SPC25	0.973082	4.97721	14.9067	0.00422362	0.0678765
ABHD15-AS1	0.442149	9.61274	8.35582	0.0042248	0.0678765
FEZ1	0.510584	6.17991	8.27987	0.00423489	0.0680024
FAM71D	0.876373	5.02858	13.2487	0.00423823	0.0680196
MIR4300HG	0.952252	5.34875	8.33555	0.00426997	0.068473
SLAMF8	0.697154	5.30463	8.2641	0.00427103	0.068473
KRR1	0.43493	6.60357	8.25195	0.0042991	0.068821
TSPAN31	0.585736	5.61751	8.25177	0.00429951	0.068821
PPP3CB	0.356943	7.54726	8.25097	0.00430137	0.068821
KCNAB1	0.671455	5.32972	8.42381	0.00430188	0.068821
FERMT3	0.470754	6.34524	8.24802	0.00430822	0.0688352
PABPC1	0.353418	8.15242	8.24765	0.00430907	0.0688352
INSYN2A	0.783074	5.30118	8.28112	0.00431118	0.0688352
LACTB	0.467414	6.66421	8.24642	0.00431192	0.0688352
RARS	0.429213	6.64052	8.24527	0.00431461	0.0688416
RAPH1	0.338425	8.03309	8.2434	0.00431896	0.068852
CEBPA	0.521283	6.12305	8.24302	0.00431984	0.068852
AC007347.1	0.643433	5.53	8.52355	0.00433013	0.0689795
IARS2	0.485823	6.23727	8.2341	0.00434066	0.0691106
AL033379.1	0.773113	4.88844	25.1082	0.00434906	0.0691347
LPAR3	0.658202	4.88368	29.2109	0.00434906	0.0691347
LINC02044	0.676591	4.88224	28.5103	0.00434906	0.0691347
DNMT3A	0.375518	7.67881	8.21967	0.00437458	0.0694444
AP001767.3	0.585875	5.66226	8.21872	0.00437681	0.0694444
CCDC65	0.537025	6.1766	8.21834	0.0043777	0.0694444
CHD4	0.415597	6.83471	8.21831	0.00437777	0.0694444
AC012409.2	0.892306	4.9347	18.6579	0.00438108	0.0694602
CIB1	0.698068	5.42584	8.21311	0.00439007	0.0695587
GRAP2	0.796839	4.89958	25.2439	0.00439192	0.0695587
AC008764.2	0.647392	5.48869	8.57941	0.00439598	0.0695864
LAPTM4A	0.417871	6.72101	8.20595	0.00440706	0.0697252
CRLF3	0.343989	8.02858	8.1974	0.00442743	0.0699648
FLVCR1-DT	0.750129	5.24624	8.74361	0.00442904	0.0699648
LINC02069	0.731299	5.32752	9.17925	0.00442991	0.0699648
LMAN2L	0.64281	5.54286	8.19552	0.00443191	0.0699648
C8orf58	0.796701	4.96059	15.6174	0.00443383	0.0699648
GNPTAB	0.380954	7.37465	8.18996	0.00444522	0.0700878
CCRL2	0.738842	5.0433	10.7379	0.00444629	0.0700878
PEX7	0.566817	5.89827	8.18779	0.00445042	0.0701163
PLA2G7	0.532492	6.74811	8.24512	0.00445848	0.0702065
NR3C1	0.334294	8.44997	8.18261	0.00446288	0.0702207
CARD14	0.750199	5.17611	8.48779	0.0044663	0.0702207
LANCL1-AS1	0.572691	6.19359	8.21463	0.00446638	0.0702207
MRRF	0.483075	6.55823	8.1771	0.00447616	0.0702907
GIMAP1	0.565949	5.92284	8.1766	0.00447737	0.0702907
RASGEF1C	-0.57855	8.61591	8.24637	0.00447784	0.0702907
GOLGA5	0.526823	6.12246	8.17474	0.00448186	0.0703026
CA12	0.658755	4.91306	20.8007	0.00448339	0.0703026
POR	0.511018	6.20731	8.1732	0.00448561	0.0703026
RACGAP1	0.614092	5.90253	8.17011	0.00449309	0.0703651
HLA-DMB	0.408509	7.22682	8.1738	0.00449427	0.0703651
AC084125.4	0.613087	4.88307	27.9516	0.00450052	0.0704262
AL121900.1	0.748374	5.48993	8.17031	0.00450563	0.0704696
AC009505.1	0.498086	7.46664	8.22873	0.00451469	0.0705745
TRIM32	0.847765	5.15283	10.3572	0.00452113	0.0706272
TIAM2	0.36117	7.72801	8.15791	0.00452275	0.0706272
GLIPR1	0.514238	6.63712	8.19851	0.00453544	0.0707886
PLPPR1	0.721366	5.29364	8.14931	0.00454379	0.0708822
APBA2	-0.723083	6.62923	8.21596	0.00455004	0.0709428
SLCO3A1	0.538632	6.03166	8.14369	0.0045576	0.0710239
AC093525.7	0.883926	5.01259	12.6246	0.00456881	0.0711618
PAFAH1B2	0.454402	6.47867	8.12793	0.00459655	0.0714821
VSIR	0.349299	8.10853	8.12719	0.00459837	0.0714821
LRP2BP	0.594118	5.73216	8.12709	0.00459862	0.0714821
ZNHIT6	0.475693	6.50254	8.12699	0.00459887	0.0714821
XIRP2	0.637756	4.91063	21.4235	0.00460716	0.071574
RNF169	0.401695	7.03713	8.12247	0.0046101	0.0715827
YIF1A	0.783297	5.24322	9.26957	0.00461717	0.0716431
ZNF814	0.533566	5.90175	8.119	0.00461876	0.0716431
AFG3L2	0.461862	6.35701	8.11751	0.00462246	0.0716636
RAB30	0.597338	5.56333	8.11436	0.00463033	0.0717487
VCP	0.441994	6.4079	8.11204	0.00463615	0.0717573
ADCYAP1	0.820862	4.8949	27.4932	0.00463963	0.0717573
GABRB2	0.497802	6.55869	8.11059	0.00463977	0.0717573
AL031772.1	0.450791	6.55924	8.11033	0.00464043	0.0717573
AC083798.2	0.483093	6.2745	8.10888	0.00464406	0.0717766
REXO2	0.605186	5.71682	8.1038	0.00465682	0.0719054
TLR1	0.341126	8.05705	8.10366	0.00465717	0.0719054
AK3	0.51881	6.12223	8.10246	0.00466019	0.0719101
PPP1R12B	0.345656	7.64827	8.10101	0.00466384	0.0719101
CYTH4	0.401758	7.28285	8.10069	0.00466465	0.0719101
DNAJC10	0.392339	7.22285	8.09366	0.00468238	0.0721465
Z98885.3	0.80491	5.06948	11.2962	0.00469076	0.0722386
NCAM2	0.411383	7.34259	8.0921	0.0046951	0.0722685
DMXL2	0.335623	7.83509	8.08574	0.00470244	0.0723446
OSTM1	0.435892	6.60512	8.08149	0.00471325	0.0724738
AL035530.2	0.485155	6.31866	8.07456	0.00473093	0.0727085
AL138895.1	0.714575	4.96944	14.142	0.00473601	0.0727468
NAA25	0.384506	7.37518	8.07156	0.00473862	0.0727468
ATOH8	0.674926	5.28999	8.07988	0.00474409	0.0727468
AC017083.2	0.632167	4.88084	29.0262	0.00474829	0.0727468
CEBPE	0.630329	4.87565	17.8604	0.00474839	0.0727468
VGLL3	0.624132	4.8768	20.9451	0.00474839	0.0727468
FANCD2OS	0.821306	5.16851	10.6886	0.00475535	0.0727468
SYPL1	0.475649	6.15955	8.06467	0.00475629	0.0727468
AC020611.2	0.469928	7.94	8.13141	0.00475838	0.0727468
AC084018.1	0.718953	4.94695	16.9745	0.00475958	0.0727468
AC119396.1	0.722039	5.08484	9.02946	0.00476001	0.0727468
RPLP1	0.388824	8.33926	8.07779	0.00476337	0.0727547
SPIRE2	0.77238	5.28561	8.68356	0.00476537	0.0727547
AP000944.1	0.898491	4.92655	20.5882	0.00477038	0.0727942
CCDC170	0.687239	5.24646	8.05379	0.00478538	0.0729752
AL139353.2	0.58526	5.66516	8.05239	0.00478794	0.0729752
C3orf33	0.732265	5.47975	8.66484	0.00478951	0.0729752
ANKRD52	0.571274	5.7114	8.04827	0.0047986	0.0730531
PHYKPL	0.378306	7.25941	8.04794	0.00479948	0.0730531
FKBP14	0.621634	5.7484	8.04322	0.00481172	0.0732024
CUL5	0.34477	7.73906	8.03882	0.00482317	0.0733282
ANAPC5	0.376463	7.03482	8.03817	0.00482487	0.0733282
LRRC36	0.868179	4.97109	14.0217	0.00483578	0.0734255
EFCAB11	0.495053	6.35395	8.03793	0.00483767	0.0734255
STK24	0.369376	7.45617	8.03292	0.00483859	0.0734255
C1orf226	0.758364	4.91481	21.6008	0.00485282	0.0736043
STK11	0.571014	5.80953	8.02475	0.00486001	0.0736763
SLC24A2	0.439586	6.89242	8.02196	0.00486734	0.0737502
SRPK3	0.725619	4.89884	26.9242	0.00487516	0.0738316
AP003065.2	0.783405	5.15523	8.7828	0.00488862	0.0739981
LPAR6	0.333312	9.50968	8.01246	0.0048924	0.0740182
AC108721.2	0.85101	5.07484	10.1294	0.00489727	0.0740545
SPATC1	0.78991	5.10516	9.64155	0.0049019	0.0740874
DENND5B-AS1	0.663914	4.92441	18.242	0.00491883	0.0743059
AL137139.2	0.656579	5.73847	8.00617	0.00493069	0.0744158
ALOX15B	0.764135	5.49147	8.06415	0.00493105	0.0744158
AC010503.2	0.772699	5.09014	8.90292	0.00493705	0.0744691
NETO2	0.56391	6.1775	7.98886	0.00495523	0.0746907
ABCD1	0.868576	5.05816	11.4003	0.00495671	0.0746907
ZC3H6	0.425233	6.85221	7.98699	0.00496023	0.0747063
ATXN3	0.415209	6.84404	7.98111	0.00497605	0.0747979
[truncated: 28,093 more rows]

## Sheet: micro_1
genes	logFC	logCPM	F	PValue	FDR
GRID2	2.07917	9.99558	94.6601	7.22908e-19	2.17538e-14
LINC02742	1.53886	8.95414	59.7134	3.73058e-13	5.61303e-09
LINC02008	2.26349	5.47646	57.5394	1.20208e-12	1.11974e-08
MIR31HG	1.68346	6.52077	56.2752	1.48843e-12	1.11974e-08
AC008892.1	1.05325	7.67228	51.5805	6.99927e-12	4.21244e-08
TPRG1	-2.75155	7.16904	51.9979	8.59264e-12	4.30949e-08
RASSF10-DT	1.73664	4.95195	68.4685	2.15829e-11	9.27817e-08
MRC1	1.56238	7.40513	48.9279	3.07489e-11	1.15662e-07
AP000779.1	0.999972	7.23748	45.2307	7.04992e-11	2.35718e-07
KBTBD12	0.980701	7.35095	44.8116	8.70923e-11	2.62078e-07
PLAT	1.38917	7.14335	45.091	1.54757e-10	3.8564e-07
AC016583.2	1.75452	5.38369	44.4036	1.67671e-10	3.8564e-07
LINC00671	1.5907	4.91562	74.452	1.84425e-10	3.8564e-07
LINC01625	1.56292	5.01407	43.2843	1.90126e-10	3.8564e-07
AC008703.1	1.96368	5.69689	44.5794	1.92231e-10	3.8564e-07
AC009432.2	2.0418	6.13479	44.0382	2.42207e-10	4.5553e-07
LINC01645	2.07081	5.28927	44.0704	2.94244e-10	5.20847e-07
MCTP2	1.88541	5.66215	43.377	3.20567e-10	5.35917e-07
ACY3	1.65282	5.3349	40.1118	9.03417e-10	1.43082e-06
MIR924HG	1.66581	5.16901	39.0607	1.17727e-09	1.77132e-06
LINC00996	2.58774	5.7895	40.6243	1.27487e-09	1.82684e-06
TRPM3	1.24926	6.55405	39.5363	1.39016e-09	1.85923e-06
CFAP74	1.17754	6.00539	38.5161	1.42105e-09	1.85923e-06
CA8	1.63563	6.51846	39.5638	1.66195e-09	2.08381e-06
MICOS10	0.974029	7.40822	38.689	1.91152e-09	2.30085e-06
LYVE1	1.38977	6.64521	39.0207	2.10445e-09	2.43566e-06
FAM177B	0.912119	8.51821	38.3738	2.69743e-09	3.00634e-06
AC008083.2	1.35483	5.6829	36.6739	3.3561e-09	3.40187e-06
LINC01847	1.79631	5.34179	37.7621	3.36409e-09	3.40187e-06
LINC01845	1.61101	5.45321	37.607	3.39917e-09	3.40187e-06
AC113370.1	1.71903	5.2756	37.5324	3.57169e-09	3.40187e-06
AL592429.2	2.0409	5.80139	38.181	3.61756e-09	3.40187e-06
DPYD	-1.34867	9.78574	37.2322	4.60429e-09	4.19855e-06
BROX	0.779344	8.29768	36.0019	4.97372e-09	4.40204e-06
AC110995.1	1.53168	5.86402	36.2804	5.60615e-09	4.82e-06
FAM198B-AS1	1.1459	8.02308	36.4459	6.50723e-09	5.43932e-06
LINC02057	1.21342	6.78748	36.2753	6.94251e-09	5.64633e-06
HSD11B1	1.7032	5.10498	35.9139	7.15444e-09	5.66556e-06
LINC00958	1.59466	5.19462	35.1968	7.73708e-09	5.96985e-06
AC011139.1	1.54497	5.21722	34.5379	9.63195e-09	7.21085e-06
AC021613.1	1.2698	5.69338	34.4668	9.8247e-09	7.21085e-06
CDH23	0.820472	7.37423	34.3137	1.01641e-08	7.28236e-06
AC024145.1	0.850162	8.64468	34.9806	1.1479e-08	8.03319e-06
GNG12-AS1	1.19708	6.55698	34.9443	1.25024e-08	8.55049e-06
LINC02642	1.51739	6.63085	34.5577	1.50107e-08	1.00378e-05
AL136114.1	1.76841	5.74769	34.4772	1.55576e-08	1.01774e-05
ABCG2	1.44041	5.36898	33.4646	1.81527e-08	1.16224e-05
PID1	1.19365	6.48805	33.8481	1.94995e-08	1.22246e-05
DEPTOR	0.908985	7.40737	33.4817	2.17481e-08	1.3356e-05
AC004906.1	1.48731	5.13106	32.3776	2.65778e-08	1.59956e-05
MUC22	1.43706	5.19897	32.2667	2.77994e-08	1.64027e-05
MED12L	0.885625	8.39818	32.8756	3.1423e-08	1.81842e-05
LINC02848	1.53831	5.20051	31.7411	3.58938e-08	2.03795e-05
LINC00987	1.38796	5.27026	31.3478	4.13942e-08	2.30673e-05
IGF1	1.2178	6.20003	32.0275	4.38532e-08	2.39933e-05
AC008691.1	1.54242	8.40296	31.7048	5.38181e-08	2.89195e-05
C11orf65	0.805123	7.7986	31.0489	6.01085e-08	3.17331e-05
CYP19A1	1.90236	5.30008	31.1998	6.74886e-08	3.5015e-05
AC079015.1	0.874738	7.17352	30.5451	6.98276e-08	3.56145e-05
MRVI1-AS1	1.28749	5.7003	29.9597	8.02454e-08	4.02458e-05
RASGEF1C	0.984607	8.61591	30.6941	8.4954e-08	4.19088e-05
AC090541.1	1.00537	6.15685	29.4623	1.01802e-07	4.94102e-05
AC008050.1	1.5365	7.52939	30.0317	1.14726e-07	5.47988e-05
AL392172.2	0.715867	8.58271	29.4711	1.18199e-07	5.55755e-05
AL357522.1	0.680105	8.76001	29.1781	1.20998e-07	5.60163e-05
TLN2	0.655533	8.9055	28.8273	1.38024e-07	6.29304e-05
C4orf19	0.927762	6.8511	29.0331	1.48491e-07	6.66925e-05
SEC24B-AS1	1.24902	5.62064	28.4614	1.64533e-07	7.28106e-05
AF127936.1	1.21504	5.87433	28.7389	1.88486e-07	8.22018e-05
AC113133.1	1.45086	5.10593	28.1123	2.01632e-07	8.66786e-05
AC011586.1	2.28014	5.25142	28.9445	2.09558e-07	8.8817e-05
AC044781.1	0.695765	8.91761	27.9297	2.55252e-07	0.000106681
A2M	0.684827	9.10825	27.8051	2.62668e-07	0.000108277
AC046195.1	0.915484	7.3849	27.9189	2.93621e-07	0.0001194
SDK1	0.678772	9.50334	27.5337	3.07157e-07	0.00012324
AL133346.1	1.36486	5.14287	27.1408	3.1323e-07	0.000124022
PCDH12	1.05216	5.76933	26.9409	3.42274e-07	0.000133762
AC137494.1	1.11593	6.22695	27.3504	3.74765e-07	0.000144583
LINC02232	0.643434	9.31987	26.8671	3.80664e-07	0.000144999
SELPLG	0.896005	6.83456	27.0443	3.93252e-07	0.000147922
DPYS	1.2684	5.18017	26.5423	4.15012e-07	0.00015418
MGLL	0.794165	7.89866	26.7795	4.79637e-07	0.000176015
ALG13-AS1	0.88738	6.57642	25.9881	5.42773e-07	0.000196785
FOSL2	-2.21804	5.46732	26.0362	7.14243e-07	0.000252617
STON2	0.957822	6.23516	25.5832	7.15594e-07	0.000252617
LINC02712	1.1028	7.93751	26.023	7.21956e-07	0.000252617
AC044893.1	1.72551	5.94198	25.9886	8.01507e-07	0.000277229
SLC7A5	-1.64977	7.20821	25.6922	8.41702e-07	0.000287824
AL031772.1	0.802359	6.55924	25.0073	8.73972e-07	0.000290678
AL445623.2	1.18814	5.93293	25.3819	8.74729e-07	0.000290678
CX3CR1	0.956265	8.45478	25.5988	8.79029e-07	0.000290678
AP000439.2	1.23131	5.43097	24.8726	9.33176e-07	0.000304857
GASK1A	1.06489	5.94814	24.8529	9.42167e-07	0.000304857
LINC02456	1.24449	5.76312	25.1961	9.76317e-07	0.000308631
OSBPL6	0.728735	7.27184	24.7735	9.79291e-07	0.000308631
IL6ST	0.626676	9.14049	24.9429	9.84601e-07	0.000308631
SMIM15-AS1	1.1602	6.10541	24.8979	1.09535e-06	0.000339806
PLXDC1	1.16618	5.60053	24.5343	1.13023e-06	0.000347048
OTULINL	0.642976	8.01749	24.4395	1.15242e-06	0.000350288
AL157413.1	0.939492	6.66085	24.6651	1.19638e-06	0.000358125
IGSF6	0.739238	6.97844	24.3531	1.202e-06	0.000358125
RGS2	-1.9168	5.77606	24.8056	1.27149e-06	0.000375116
IL1B	-2.01662	6.34836	24.7554	1.30194e-06	0.000380368
KHDRBS3	0.791412	8.85961	24.7258	1.31952e-06	0.000381798
TNFRSF13C	1.16935	5.75787	24.3818	1.36384e-06	0.000390864
AC020611.2	0.819095	7.94	24.4321	1.51076e-06	0.000428884
TGFBI	-1.5381	5.6199	23.9353	1.55519e-06	0.000437372
GASK1B	0.944252	6.89587	24.0624	1.66745e-06	0.0004646
SLC40A1	0.976874	6.10767	23.8401	1.78007e-06	0.000491431
TAL1	0.741047	6.74057	23.3826	1.93147e-06	0.00052838
ST6GALNAC3	0.76466	10.4709	23.8545	1.9844e-06	0.000534168
AC073140.1	1.37162	5.05076	32.221	1.98813e-06	0.000534168
SLC15A2	0.69553	7.58013	23.4553	2.01838e-06	0.000537495
CLEC9A	0.933728	6.31492	23.3671	2.05548e-06	0.000542575
CACNB4	0.66317	8.56921	23.3897	2.226e-06	0.000582477
WLS	0.982155	6.47953	23.4726	2.33712e-06	0.00060628
CASC19	1.40434	4.96029	40.8472	2.36502e-06	0.000608274
SEMA4D	0.616991	7.94459	22.7967	2.57413e-06	0.000656446
HTRA1	0.669794	8.20313	22.9213	2.69423e-06	0.0006813
NOD2	-1.75112	5.59187	23.018	2.78065e-06	0.000697294
AL139340.1	1.08078	6.89954	23.0559	2.88862e-06	0.000718384
LINC00578	1.08409	6.9982	22.963	3.01787e-06	0.000744374
AC093675.1	1.12271	5.38074	22.445	3.05953e-06	0.000748516
TNF	-1.90278	5.11783	22.5385	3.30285e-06	0.000801527
PHKA1	1.41455	5.02741	32.2103	3.37636e-06	0.000812811
P2RY12	0.803485	9.14077	22.6243	3.54086e-06	0.000845647
AP000787.1	0.754368	7.18017	22.3404	3.68186e-06	0.000871333
IPO9-AS1	0.838783	6.4698	22.0551	3.70632e-06	0.000871333
GPR34	0.7297	7.99339	22.3949	3.82189e-06	0.000889901
MMP28	1.20922	5.01532	26.6955	3.86856e-06	0.000889901
MEX3C	1.15429	5.38816	21.9652	3.87402e-06	0.000889901
ZEB1-AS1	1.1327	5.58186	21.9525	3.95845e-06	0.000902407
LINC01150	1.15163	5.10402	21.7771	4.25038e-06	0.000961672
DUXAP8	1.11936	5.60098	21.7839	4.41698e-06	0.000986473
SERPINA3	1.28829	5.0109	25.3657	4.42556e-06	0.000986473
CARD11	0.725155	7.70451	21.9552	4.60321e-06	0.00101853
LINC00200	1.38613	5.18254	21.7416	4.86006e-06	0.00106422
PTPRB	0.90548	6.93736	21.9192	4.88044e-06	0.00106422
NEXMIF	0.890616	6.34964	21.4448	5.06877e-06	0.00109733
AC126177.3	0.819961	6.48767	21.4116	5.21919e-06	0.00112183
GEMIN7-AS1	0.724868	6.91841	21.2999	5.39463e-06	0.00115131
PTCHD4	0.961893	7.34249	21.7056	5.47086e-06	0.00115251
AC010883.2	1.25568	5.13045	21.3055	5.47922e-06	0.00115251
FOLR2	0.92067	6.2516	21.4455	5.51516e-06	0.00115251
ITPR2	0.47385	11.1688	21.1948	5.66539e-06	0.00116824
AC023051.1	0.708376	8.79847	21.6234	5.66807e-06	0.00116824
CLCN5	0.679447	7.02756	21.1145	5.89449e-06	0.00120665
CSF1R	0.531073	9.40782	21.0035	6.227e-06	0.0012661
S100A8	-2.15003	5.69501	21.4075	6.30329e-06	0.00127301
AL360015.1	1.22045	6.36899	21.2425	6.81832e-06	0.00136785
MRC2	0.845301	6.73884	20.9939	6.91971e-06	0.00137899
BCL2L2	0.848011	6.01505	20.6691	7.34799e-06	0.00145194
DIRC3	-1.85146	7.45284	21.0757	7.38226e-06	0.00145194
SURF1	1.18063	5.35537	20.6535	7.55555e-06	0.00147612
ZNF71	1.28116	5.24684	20.6407	7.60329e-06	0.00147612
MACORIS	0.838223	6.27388	20.6508	7.71199e-06	0.00148762
P2RY13	0.863153	7.22474	20.9546	7.81456e-06	0.00149781
COL4A4	1.25345	5.1247	20.5863	7.8644e-06	0.00149782
SLC4A7	0.506756	9.28593	20.5079	7.95867e-06	0.00149933
AC002546.1	1.22299	5.09665	20.5448	7.97197e-06	0.00149933
PPP1R15A	-1.38872	5.49345	20.4969	8.072e-06	0.00150823
KCNMB3	1.16565	5.341	20.5076	8.11953e-06	0.00150823
C12orf75	0.780816	7.28496	20.67	8.70926e-06	0.00160785
AL161431.1	1.24244	5.11454	21.9735	9.18747e-06	0.00168579
STAMBPL1	0.596725	7.7935	20.1808	9.36048e-06	0.00170588
BLNK	0.570401	9.0294	20.2503	9.42327e-06	0.00170588
ASCL4	1.20955	4.95551	33.2885	9.46702e-06	0.00170588
TCP11L1	0.706648	6.59578	20.0971	9.75749e-06	0.00174775
ITM2B	0.591325	9.25737	20.2701	1.00107e-05	0.00178251
RIDA	1.05775	5.36459	19.9118	1.06984e-05	0.00188591
C20orf197	0.947645	5.95034	19.9083	1.07168e-05	0.00188591
ITGB5	0.662423	7.45793	19.9389	1.08851e-05	0.00190438
OTX2-AS1	1.2447	5.05681	20.6873	1.11616e-05	0.0019304
AC025040.1	0.729825	6.8866	19.8627	1.11767e-05	0.0019304
MCPH1-AS1	0.730685	6.63781	19.8121	1.12421e-05	0.0019304
SUCNR1	1.20467	5.2715	19.8857	1.12904e-05	0.0019304
CYFIP1	0.521736	9.60364	19.7384	1.16613e-05	0.00198256
KDM7A	0.590996	7.43204	19.5506	1.28035e-05	0.00216451
AL160291.1	1.04223	5.67443	19.5311	1.29288e-05	0.00217349
WDR83	1.13782	5.36299	19.519	1.32448e-05	0.00219374
AC095059.1	1.26102	4.99569	24.6943	1.32495e-05	0.00219374
AC022182.1	1.02651	5.57927	19.479	1.3268e-05	0.00219374
RIN2	0.535892	8.43443	19.3607	1.40736e-05	0.00231423
PIP5K1B	0.622242	7.89867	19.4753	1.423e-05	0.00232722
RGS18	0.675599	6.6932	19.3077	1.44501e-05	0.00234991
MROH7	-1.25622	5.58457	19.2973	1.45249e-05	0.00234991
FUT10	0.866146	6.39916	19.2862	1.47796e-05	0.00237833
NCOA5	0.709838	6.69911	19.1937	1.52951e-05	0.0024482
FAM110B	-1.12501	7.49562	19.4918	1.5761e-05	0.00249865
PRDM11	0.9983	6.68603	19.4897	1.57764e-05	0.00249865
MMRN1	1.07153	6.25758	19.1347	1.87161e-05	0.00294871
HPGDS	0.72126	6.94174	18.9207	1.89343e-05	0.00296552
AC099535.2	0.792573	6.15341	18.7497	1.90897e-05	0.00296552
CD302	0.534056	7.77286	18.7467	1.91184e-05	0.00296552
AC005520.2	1.21869	5.07261	20.1187	1.95162e-05	0.00301171
AC026726.2	1.09456	4.90014	43.7558	1.96872e-05	0.00302258
MAF	0.617023	9.06519	18.958	1.99792e-05	0.00305185
ANK1	1.02485	5.28657	18.5632	2.09546e-05	0.00318468
CCDC50	0.537974	7.78493	18.4864	2.1775e-05	0.00329273
ZNF546	0.721759	6.5029	18.4554	2.21155e-05	0.00332421
DPYD-AS1	-1.26115	8.2305	18.7811	2.22041e-05	0.00332421
ZC3H6	0.659114	6.85221	18.4103	2.26208e-05	0.00336983
HNMT	0.650081	6.87027	18.3952	2.27916e-05	0.00337854
NLRP1	0.856751	6.84983	18.701	2.30755e-05	0.00339526
FRMD4A	0.468837	11.8215	18.3658	2.313e-05	0.00339526
AP005530.1	1.18108	5.18307	18.357	2.36115e-05	0.0034488
TANC1	0.718169	7.94738	18.6332	2.37692e-05	0.0034488
AC006942.1	1.00782	4.87435	63.9721	2.39032e-05	0.0034488
PLCXD3	1.11596	6.22413	18.6242	2.39532e-05	0.0034488
ISYNA1	1.33506	5.01238	28.1203	2.47198e-05	0.00354223
ADAMTSL2	0.77585	6.35758	18.2108	2.52765e-05	0.00359963
AL117381.1	0.751889	7.10413	18.3669	2.53596e-05	0.00359963
AC008771.1	0.539292	7.83444	18.165	2.55768e-05	0.00361219
HECTD2	0.529529	7.71113	18.1496	2.57751e-05	0.00361219
SOCS2-AS1	1.18139	4.98141	26.0119	2.58082e-05	0.00361219
SLIRP	0.595636	7.2079	18.1045	2.63646e-05	0.00367298
LRRC74A	0.810705	6.10701	18.0689	2.68388e-05	0.00372182
AC092078.2	1.029	5.03419	20.0188	2.69818e-05	0.00372448
LINC02444	1.2687	5.20988	18.2453	2.7156e-05	0.00373141
ELMO1-AS1	0.567908	8.13497	18.0659	2.77092e-05	0.00379011
AF230666.1	1.25365	5.21482	20.2409	2.79311e-05	0.00380318
ZNF556	1.18071	5.09162	18.0227	2.82982e-05	0.00383581
AC090971.2	0.901383	6.0789	17.9247	2.8852e-05	0.00389334
STEAP1B	0.655227	7.7045	18.0962	2.91547e-05	0.00391662
KCNQ1OT1	0.654147	9.08723	18.1229	3.05095e-05	0.00408041
LINC02698	-1.66058	5.14356	18.6656	3.07969e-05	0.00410062
DIP2A	0.556117	7.98103	17.806	3.09513e-05	0.00410302
NAMPT	-1.84988	8.29114	18.0539	3.15834e-05	0.00416845
SSPN	0.852928	7.44325	17.9721	3.28591e-05	0.00431789
ZFYVE9	0.754094	6.34506	17.5962	3.40241e-05	0.00445154
AC025887.2	1.20193	5.107	17.6894	3.4264e-05	0.00446352
TMEM71	1.15474	5.47725	17.5583	3.60101e-05	0.00467076
EYS	0.747301	6.60587	17.4787	3.67694e-05	0.00474521
DUSP27	1.18515	5.21665	17.4777	3.69769e-05	0.00474521
LINC01268	0.751229	6.92673	17.6691	3.70572e-05	0.00474521
AL450163.1	1.11236	5.19484	17.4003	3.75462e-05	0.00478745
AC005280.2	1.02341	5.40545	17.3577	3.8359e-05	0.00486782
ACSL1	-0.965787	8.88067	17.6467	3.85e-05	0.00486782
LIPC	0.748843	6.44043	17.3143	3.94429e-05	0.00496618
SPTLC3	0.671937	6.76881	17.2878	3.98926e-05	0.00500187
DENND11	0.552993	7.69401	17.2559	4.03753e-05	0.00504139
AC023510.1	0.770191	6.34063	17.231	4.0884e-05	0.0050838
AL138689.2	1.04686	5.00773	18.6389	4.2033e-05	0.00520517
MUSK	0.981829	6.10801	17.3268	4.38898e-05	0.00541284
EMB	0.641856	7.23372	17.1501	4.47739e-05	0.00549933
ZSWIM5	0.922128	5.88362	16.9768	4.65492e-05	0.00569414
ASTN1	0.84013	6.01794	16.887	4.89213e-05	0.00596008
AP001924.1	1.13986	5.24602	16.9616	4.98871e-05	0.00605324
A2M-AS1	1.12766	5.24805	16.842	5.04309e-05	0.00609465
AC074011.1	1.10669	5.39197	16.7708	5.22714e-05	0.00629181
TXLNB	1.13061	5.06805	16.8337	5.32831e-05	0.00638016
MCF2L	0.495936	8.56818	16.6959	5.35441e-05	0.00638016
AL162253.2	0.585387	7.17638	16.6923	5.36415e-05	0.00638016
AC073115.1	1.13989	5.09313	18.0179	5.41815e-05	0.00641902
HELLPAR	0.991623	5.48541	16.6136	5.58161e-05	0.00657367
AC007666.2	0.992605	5.51879	16.6823	5.60569e-05	0.00657367
AC026471.4	0.93849	5.34448	16.6021	5.61423e-05	0.00657367
TBC1D4	0.561773	8.37129	16.7215	5.65839e-05	0.00658173
EEPD1	0.772514	6.64017	16.779	5.66485e-05	0.00658173
ARID3B	0.788758	6.08119	16.5744	5.69336e-05	0.00658941
HDGFL3	0.544051	7.9679	16.5148	5.88282e-05	0.00676979
P2RY6	0.814019	6.19192	16.5441	5.91219e-05	0.00676979
FOXN3	0.441181	11.0039	16.4982	5.91671e-05	0.00676979
KLF12	0.694637	7.10302	16.6745	5.95245e-05	0.00678489
SCAT2	0.986437	5.39289	16.4479	6.0692e-05	0.00684396
AF127577.2	0.671491	6.66778	16.4559	6.07112e-05	0.00684396
DLEU7	0.666752	10.3182	16.7138	6.0725e-05	0.00684396
PCTP	0.97138	5.67656	16.4221	6.14894e-05	0.00690425
SLAMF8	-1.39346	5.30463	16.4055	6.20053e-05	0.0069363
ZNF501	1.09163	5.02214	18.6599	6.26149e-05	0.00697855
AC007541.1	1.05276	4.97465	23.7442	6.34829e-05	0.00701615
ZSCAN29	0.915645	5.48277	16.3569	6.3548e-05	0.00701615
GARNL3	0.576504	7.41428	16.3537	6.36518e-05	0.00701615
LINC00676	0.98212	5.38933	16.3403	6.40865e-05	0.00703829
AL589743.4	1.00018	5.1972	16.3322	6.43485e-05	0.00704137
IL20RB-AS1	1.03786	5.33487	16.2952	6.55654e-05	0.00714853
NAV3	0.495785	10.6859	16.3723	6.59236e-05	0.00716164
TLR4	0.803405	6.83185	16.5104	6.6947e-05	0.00724665
AC129507.1	0.972212	4.93351	25.5297	6.72819e-05	0.0072568
AFF3	0.868474	6.40275	16.4434	6.84982e-05	0.0073616
KRBOX4	0.671662	6.34679	16.1685	6.99064e-05	0.0074862
RPS18	-0.672872	7.65612	16.1506	7.06856e-05	0.00754281
MFSD11	0.568264	6.91993	16.1209	7.16109e-05	0.00761347
LIPH	1.24854	4.96462	29.8439	7.18539e-05	0.00761347
GIMAP8	0.721452	6.55477	16.208	7.32226e-05	0.00773128
AC073115.2	1.14502	5.16263	16.1503	7.37945e-05	0.00776442
SLIT2	0.820833	6.22233	16.2538	7.41342e-05	0.00777298
SUCLG2-AS1	0.890777	6.39844	16.2866	7.47026e-05	0.00780539
ENO4	0.512966	8.54246	15.9687	7.77771e-05	0.00806824
OLFML1	0.961123	5.27346	15.9499	7.80939e-05	0.00806824
OLFML3	0.88843	5.84034	15.9806	7.82705e-05	0.00806824
SLC66A3	0.994413	5.62673	15.9659	7.84393e-05	0.00806824
ITGA9	0.575381	8.06074	16.0526	7.85589e-05	0.00806824
CECR2	0.849854	6.56608	16.1737	7.89963e-05	0.00807384
SNTB1	-1.36646	5.22096	15.9533	7.915e-05	0.00807384
MAP3K14	0.589445	6.82616	15.885	8.0706e-05	0.00820475
ABCC4	0.439299	9.73994	15.859	8.17739e-05	0.00826908
RNF19B	0.753616	6.20887	15.8515	8.20864e-05	0.00826908
VIM	-1.28152	5.54068	15.9883	8.21632e-05	0.00826908
LINC01239	1.40325	5.02077	23.8422	8.27097e-05	0.00829319
CADM1	-0.701719	7.11808	15.8561	8.29539e-05	0.00829319
DLEU1	0.456413	10.6677	15.8233	8.32714e-05	0.00829736
AC123567.2	-1.3135	5.15152	15.8132	8.36964e-05	0.00831219
MYCBP	0.812308	5.83085	15.7927	8.45723e-05	0.00835561
AL161457.2	0.717012	6.2674	15.7895	8.47116e-05	0.00835561
AL591767.1	1.07064	5.22248	16.3984	8.49667e-05	0.00835561
KCTD7	0.769629	6.34489	15.8891	8.58464e-05	0.00838224
CEP19	1.11717	5.19129	16.8639	8.59383e-05	0.00838224
MEF2C	0.408939	10.7479	15.758	8.60731e-05	0.00838224
AL513188.1	0.75504	6.36436	15.7461	8.65949e-05	0.00840585
ATM	0.415883	9.60397	15.7003	8.86305e-05	0.00857578
ZDHHC19	1.08441	5.11954	15.7334	8.90248e-05	0.00858632
AL157392.3	0.611339	7.33396	15.7355	8.93518e-05	0.00859033
FGF2	0.967992	5.34055	15.6442	9.11945e-05	0.00872352
CCDC174	0.809381	5.81712	15.6368	9.15382e-05	0.00872352
PLXNA2	0.757975	6.2903	15.7051	9.16069e-05	0.00872352
METTL7A	0.571955	7.4445	15.628	9.37221e-05	0.00887525
LINC00222	1.14478	4.97759	25.7613	9.37901e-05	0.00887525
LINC01146	-1.37384	6.01148	15.8225	9.41135e-05	0.00887794
HSPBAP1	0.547773	7.32908	15.5596	9.51978e-05	0.00895217
AC011416.4	1.11628	5.05647	16.9771	9.55803e-05	0.00896013
LINC00861	1.02959	5.63759	15.7066	9.61935e-05	0.00898882
AL590807.1	0.92825	6.7376	15.7687	9.6648e-05	0.00898882
AC092809.2	1.00624	5.33611	15.5271	9.67825e-05	0.00898882
PFKFB4	-1.06302	5.78075	15.5554	9.7086e-05	0.00898927
DAAM1	0.56994	7.25654	15.5041	9.79221e-05	0.0090318
AC022463.1	1.02013	5.43302	15.526	9.92031e-05	0.0090318
SMIM35	1.05709	6.42402	15.7097	9.95091e-05	0.0090318
CFTR	0.742132	6.13125	15.4689	9.96875e-05	0.0090318
AC073571.1	0.761254	7.92701	15.7047	9.97549e-05	0.0090318
AC004870.3	0.896168	4.87073	43.5114	0.000100263	0.0090318
AC007786.1	0.896196	4.8701	57.1394	0.000100263	0.0090318
TSBP1-AS1	0.948395	5.49233	15.465	0.000100437	0.0090318
PLVAP	0.856666	5.60812	15.452	0.000100545	0.0090318
DIAPH2-AS1	0.557078	8.58363	15.6114	0.000100547	0.0090318
RGS10	0.495879	8.04762	15.428	0.000101781	0.00911548
FTH1	-0.769015	9.44155	15.6277	0.00010362	0.00925263
AC069547.2	0.896579	5.52364	15.3692	0.000104868	0.00933638
IDH2	0.67184	6.3173	15.3226	0.000107384	0.00953215
TRIM13	0.510772	7.6806	15.3162	0.000107739	0.00953554
GSTM2	0.853361	5.66362	15.3098	0.000108088	0.00953836
BRINP2	0.895445	5.61873	15.2826	0.000109593	0.00964288
AC107892.1	1.12686	4.91946	30.77	0.000110379	0.00968371
PRPF38B	0.514958	7.21955	15.2435	0.000111794	0.00977935
CDNF	1.16626	4.90822	40.579	0.000112828	0.00984118
SF3B1	0.471113	7.76351	15.2162	0.000113363	0.0098593
DYNC2LI1	0.807308	5.84188	15.1791	0.000115525	0.0100184
GAL3ST4	0.724417	6.1865	15.171	0.000116	0.0100255
NAV2-AS4	0.964513	5.10166	15.1647	0.000116371	0.0100255
LINC01467	1.15939	4.93635	30.1645	0.000116607	0.0100255
MAP4K4	0.4453	9.53977	15.1422	0.000117715	0.010092
RAB27A	-0.883155	6.66036	15.32	0.000118454	0.0101265
AC007622.2	0.911907	5.5546	15.1237	0.000118825	0.0101294
AC003077.1	0.860473	5.85666	15.104	0.000120025	0.0101969
HDAC2-AS2	0.680408	6.32647	15.098	0.00012039	0.0101969
AL158832.2	1.03726	5.19391	15.1366	0.000120679	0.0101969
ARSJ	1.29901	5.87707	15.311	0.000121189	0.0101969
AC090579.1	0.676708	9.40045	15.3089	0.000121311	0.0101969
CRLF3	0.474205	8.02858	15.0502	0.000123358	0.0103376
CSGALNACT1	0.604593	9.89964	15.2648	0.000123974	0.0103376
LINC02580	1.02626	5.09582	15.0619	0.000124016	0.0103376
AC021134.1	1.08499	5.10938	15.1032	0.000125208	0.0104081
SLC35G1	0.993851	5.35988	15.0052	0.000126223	0.0104589
AC018462.1	0.707239	6.42739	15.0007	0.000126513	0.0104589
C5orf58	1.07386	5.30142	17.3937	0.000127227	0.0104891
CD163	-1.31885	8.14872	15.1894	0.000128712	0.0105825
RNF17	0.934327	4.92217	23.6737	0.000129573	0.0106243
CARD14	1.00192	5.17611	14.9061	0.000132766	0.0108565
AC060780.1	0.942497	5.55981	14.8888	0.000133941	0.0109229
PARD3B	0.757597	7.37827	15.0965	0.000134728	0.0109574
AL845472.1	0.834436	5.52646	14.8499	0.000136623	0.0110567
STPG4	0.790741	6.81217	15.0675	0.000136684	0.0110567
AC007601.2	1.159	4.90729	40.3437	0.000137301	0.0110633
AL049569.1	0.952017	5.50956	14.8366	0.000137553	0.0110633
MYO16-AS1	1.02829	5.40881	14.9324	0.000137868	0.0110633
AP001972.3	0.860548	5.61118	14.8247	0.000138389	0.0110755
OSBPL11	0.480671	7.6486	14.791	0.00014079	0.0112378
APPL2	0.463069	8.44753	14.7806	0.000141539	0.0112677
AL157392.2	0.612059	7.54932	14.9025	0.000144298	0.011457
LPXN	0.591229	6.87585	14.7329	0.000145028	0.0114847
AL354707.1	1.12511	5.04689	19.1897	0.000146471	0.0114998
FAM151A	-1.3036	5.0989	16.3897	0.000146489	0.0114998
COA1	0.460886	7.88081	14.7104	0.000146703	0.0114998
LINC02812	0.964051	5.20399	15.5222	0.000146747	0.0114998
AC109925.2	0.928477	5.48369	14.7005	0.000147451	0.0115249
AL512353.1	0.840574	5.61694	14.6733	0.000149512	0.0116557
P3H2	0.693266	7.54361	14.8807	0.000149994	0.0116631
DPM3	0.924561	5.28355	14.6441	0.000151755	0.0117683
NCOA4	0.623788	6.61287	14.6393	0.00015213	0.0117683
WFIKKN1	1.00063	4.87898	33.3763	0.000154742	0.0119397
HNRNPA1P48	0.893541	5.87947	14.6634	0.000155149	0.0119405
TIAM1	0.484619	8.71002	14.6061	0.000156396	0.0120058
VASH1	0.50081	7.7151	14.5671	0.000157848	0.0120864
AC053513.1	0.600615	8.06833	14.7415	0.000159235	0.0121617
FP700111.1	0.648381	6.59719	14.5353	0.000160651	0.0122387
LINC00892	1.09943	4.94262	26.0931	0.000161521	0.012274
PICALM	0.391978	10.7553	14.5142	0.000162173	0.0122924
C20orf96	0.8837	5.39949	14.4861	0.000164521	0.0124391
AC011472.3	1.09599	4.88976	49.3424	0.000167316	0.0125946
UBE2D3-AS1	0.833621	5.62078	14.452	0.000167414	0.0125946
IL13RA1	0.44894	8.53041	14.4191	0.000170253	0.0127762
AP002892.1	0.884677	5.57911	14.411	0.000170964	0.0127977
RNASEH2B-AS1	0.70639	7.97786	14.6117	0.000171482	0.0128045
CDH13	0.648845	6.59297	14.3949	0.000172374	0.0128393
AL603832.1	1.04901	5.00651	22.8419	0.000175187	0.0130166
AC025569.1	0.685746	7.70876	14.544	0.000177305	0.0131415
MERTK	0.500742	9.13999	14.4318	0.000178636	0.0132077
AC079807.1	1.02531	5.22991	15.2362	0.000179315	0.0132253
AC004817.3	-1.22485	5.07866	14.3067	0.000180909	0.013252
IFI44L	-0.969316	7.89885	14.5032	0.000180997	0.013252
SLC29A3	0.63493	6.54928	14.2995	0.000180998	0.013252
TMEM236	1.08028	5.42113	14.4121	0.000182206	0.0133081
ZNF804A	-0.964956	7.55336	14.4736	0.00018369	0.0133557
RSRP1	0.478114	8.02712	14.2701	0.000183745	0.0133557
MEST	0.868338	5.73785	14.2389	0.000186701	0.0135246
RDH10-AS1	1.12456	5.05821	19.2953	0.000187227	0.0135246
AZIN2	0.715283	6.64713	14.3683	0.000187769	0.0135246
POLR1D	0.661375	6.35907	14.2247	0.000188066	0.0135246
CHRDL2	1.035	4.96178	22.585	0.000188331	0.0135246
LRP3	1.0019	5.28481	14.2372	0.000188766	0.0135246
EFNB2	0.971613	5.2576	14.2101	0.000189475	0.0135432
MILR1	0.598945	6.7496	14.1994	0.000190519	0.0135855
WEE2-AS1	1.01662	5.13763	14.1873	0.000191697	0.0136373
KCNQ1	0.47751	7.94209	14.1793	0.000192487	0.0136611
AC002401.1	1.07523	5.04543	20.4113	0.000193289	0.0136779
AL589935.1	0.632691	6.551	14.1677	0.000193632	0.0136779
AC055733.2	0.649196	6.82471	14.2576	0.000194261	0.0136902
AL356599.1	0.551579	7.10222	14.1527	0.000195125	0.0136962
S100A9	-1.76499	5.85391	14.3511	0.000195258	0.0136962
C3orf33	0.984097	5.47975	14.153	0.000197069	0.0137912
AC002480.1	0.961814	5.43273	14.1394	0.000198444	0.0138552
ST6GAL1	0.4104	10.9412	14.0981	0.000200663	0.0139777
FFAR4	0.856419	5.62059	14.1073	0.000201914	0.0140158
AC084064.1	1.00956	5.07629	15.6645	0.000202142	0.0140158
AC011284.1	1.08323	4.96673	22.2725	0.000204421	0.0141413
AL132633.1	1.14895	5.11598	15.5037	0.000207269	0.0143054
TYMP	-0.823193	7.07954	14.1804	0.000211974	0.0145966
RORA-AS1	0.797012	5.83552	14.0093	0.000212898	0.0146268
LTC4S	0.915694	6.06855	14.1214	0.000218355	0.0149403
TSBP1	0.94465	5.37049	14.0348	0.000218455	0.0149403
PLD4	0.751404	6.21259	13.9963	0.000220112	0.0150195
ZNF584	1.04349	5.16316	14.4495	0.0002225	0.0151481
FCHSD1	0.927168	5.34243	13.9091	0.000223247	0.0151499
CDHR3	0.8376	5.68698	13.8877	0.000223533	0.0151499
C2orf76	0.823343	5.6781	13.8514	0.00022773	0.0153997
MYOSLID	1.00496	5.04877	14.4773	0.000230929	0.015581
LYL1	0.770839	5.98342	13.8198	0.000231459	0.0155818
PITPNM2	0.792495	5.76692	13.8138	0.000232166	0.0155945
AC007106.1	1.0063	4.89117	38.7976	0.000232796	0.015602
SKP2	0.676437	6.17346	13.7899	0.000235042	0.0156905
ZNF726	0.926069	5.08345	14.5784	0.00023516	0.0156905
ZNF862	0.598428	6.48696	13.7825	0.000235931	0.0157066
ZNF674	0.796476	5.55296	13.774	0.000236964	0.0157066
FSCN1	0.607592	6.79264	13.7643	0.000238152	0.0157066
AP000462.1	-1.1441	5.42158	13.7593	0.000238766	0.0157066
BCAR3	0.49148	7.80848	13.7587	0.000238839	0.0157066
ATP8B4	0.390725	10.0331	13.7576	0.00023897	0.0157066
MYO1E	-0.659275	8.30174	13.9358	0.000239054	0.0157066
PLD1	0.49118	7.87051	13.7359	0.000241649	0.0158425
LINC02231	-1.21638	5.37455	13.7863	0.00024376	0.0159462
ARHGAP22	0.477923	9.55076	13.7813	0.000246808	0.0161105
LINC00629	1.12109	5.03479	18.5308	0.000249179	0.0162301
CHODL-AS1	0.751687	4.8825	43.7156	0.000250723	0.0162954
ARHGAP10	-1.11396	5.30046	13.6572	0.00025162	0.0163184
AP000919.2	0.606231	6.90025	13.6652	0.000252801	0.0163598
SLC18A1	1.07064	5.1562	13.7484	0.000253826	0.0163909
ATF6B	0.755397	5.89365	13.6243	0.000255905	0.0164663
INSYN2B	0.475095	8.57921	13.6309	0.000256089	0.0164663
TAB2-AS1	0.981531	5.33228	13.5836	0.000261329	0.0167674
LDHD	1.01026	5.00536	17.7842	0.000263137	0.0168475
TENT5D	1.05899	4.90709	37.1153	0.000264348	0.0168706
MALRD1	0.759288	6.03965	13.5744	0.00026462	0.0168706
UGT2B17	-1.45642	4.9953	21.584	0.000271509	0.0172732
AL137100.3	1.08626	4.90617	39.6827	0.000274058	0.0173986
EML1	0.657995	6.90617	13.6307	0.000275051	0.0174249
PLA2G15	0.626303	6.38964	13.4707	0.000276951	0.017494
SOX5	0.68544	7.31495	13.6414	0.000277305	0.017494
AL122003.2	1.13062	4.89136	40.1864	0.000278961	0.0175617
DHRS4-AS1	0.61838	6.50292	13.4422	0.000281038	0.0176406
AC004870.4	1.17724	4.91787	20.6533	0.000281387	0.0176406
LINC02432	-1.32353	6.44395	13.6068	0.00028333	0.0177255
ROBO4	0.965835	4.94201	25.8447	0.00028625	0.017871
TNFRSF21	0.896889	5.24748	13.3813	0.000289986	0.0180668
AP005131.5	0.634761	6.48232	13.3688	0.00029187	0.0181466
IGSF10	0.76063	5.74357	13.346	0.000295314	0.0182646
DDB2	0.575973	6.77275	13.3455	0.000295381	0.0182646
AC079921.1	0.631021	8.14861	13.5186	0.000296033	0.0182646
AC010623.1	0.921891	4.99447	17.5352	0.000296195	0.0182646
ERP29	0.684469	6.06907	13.3308	0.000297637	0.0182996
ANKRD44	0.402976	10.0229	13.3285	0.000297979	0.0182996
LGALSL-DT	1.08167	5.24857	13.3772	0.000299377	0.018348
SRGAP2-AS1	0.557519	7.0175	13.2976	0.000302764	0.0184831
PLCL2	0.401273	8.87467	13.2973	0.00030281	0.0184831
AC011481.1	1.104	4.98906	22.3189	0.000304435	0.0185447
XPA	0.568755	6.57013	13.2819	0.000305233	0.0185557
MEF2C-AS2	0.565284	8.71798	13.4494	0.000305876	0.0185573
AL049840.2	0.791575	5.67725	13.2712	0.000306917	0.018583
AC090241.2	0.854077	5.49608	13.2597	0.000308731	0.0186553
H6PD	0.703641	6.03321	13.2425	0.000311482	0.0187838
C12orf56	0.906849	5.09544	13.2369	0.000312395	0.0188012
AL109824.1	0.565027	6.92238	13.2317	0.000313218	0.0188131
TMEM119	0.613845	6.4274	13.2191	0.00031527	0.0188986
KCNMB2	0.681585	7.72738	13.3696	0.000319183	0.0190951
FOXP2	0.608372	9.54648	13.362	0.0003204	0.0191299
AC004253.1	0.585958	6.85494	13.1798	0.000322253	0.0192025
ANGPTL4	1.14675	5.10313	17.0117	0.000323947	0.0192566
AC087564.1	0.620991	7.79533	13.3352	0.000324593	0.0192566
ELMO1	0.387914	11.0886	13.1596	0.000325082	0.0192566
AC004846.1	0.960144	4.91009	31.8469	0.000326258	0.0192688
AC069023.1	0.926731	5.02442	17.9799	0.000326568	0.0192688
TMEM156	0.459336	8.37306	13.1312	0.00032989	0.0194267
MAP1LC3B2	0.926134	5.04543	13.1399	0.000331297	0.0194371
AL022326.1	0.881222	5.223	13.1208	0.000331663	0.0194371
MIS18BP1	0.483363	8.03628	13.1374	0.000332004	0.0194371
AL050403.2	1.05229	5.101	13.2636	0.000333024	0.0194589
AL138930.1	0.703294	6.13732	13.1054	0.000334301	0.0194957
PKD2	0.430969	8.16425	13.0935	0.000336358	0.0195777
PLEKHG5	0.869827	5.73255	13.0891	0.000337131	0.0195849
HCG25	0.903953	5.42453	13.0829	0.000338199	0.019609
CHAD	0.97426	5.12908	14.9109	0.000341728	0.0197755
NBPF3	0.981704	5.12321	13.0377	0.000349196	0.0201482
ZNF518A	0.425965	8.19951	13.0164	0.000350023	0.0201482
SIGLEC12	0.876857	4.8758	46.301	0.000350177	0.0201482
AL731574.1	0.882238	6.99575	13.1694	0.000353011	0.0202725
LINC00370	1.00717	5.09536	13.3444	0.000358409	0.0205433
AC104532.2	0.799721	5.45749	12.9591	0.000360534	0.0206258
LINC01357	0.702315	6.38614	12.9391	0.000364266	0.0207998
ADAP2	0.483942	7.78237	12.9302	0.000365955	0.0208532
AP005329.3	1.12608	4.981	22.2609	0.000366588	0.0208532
ANAPC4	0.539972	6.74868	12.9229	0.000367334	0.0208563
SNX18	0.501559	7.22685	12.9098	0.000369822	0.020958
NCK1-DT	0.574715	7.05927	12.9328	0.000371853	0.0210194
ARL15	0.377819	9.46939	12.8969	0.000372302	0.0210194
AL022345.4	1.12412	4.89916	43.4058	0.000374219	0.021088
KCNE1	-1.36625	5.02725	17.8631	0.000377336	0.0212239
AL139011.1	1.08765	4.94715	26.1559	0.000380003	0.0213341
ZFPM2-AS1	0.897827	7.93415	13.0017	0.00038415	0.0215267
AC009522.1	0.900828	5.38389	12.8532	0.000386761	0.0216327
SGCB	0.813177	5.40288	12.8168	0.000388037	0.0216477
TMC7	0.854712	5.46823	12.8146	0.000388467	0.0216477
MTCP1	0.588018	6.89941	12.81	0.000390924	0.0217061
AC008462.1	0.893722	5.30327	12.8021	0.000390984	0.0217061
LPAR1	0.472283	8.01332	12.7969	0.000392333	0.0217061
NDUFV2-AS1	0.73668	5.77915	12.7951	0.0003924	0.0217061
HS3ST4	0.568384	9.60826	12.9292	0.000398431	0.0219595
AC060234.3	0.545753	7.01279	12.7656	0.000398442	0.0219595
NDRG3	0.553093	6.64157	12.7545	0.000400728	0.0220452
AC090802.1	0.856058	4.94668	22.0217	0.000404304	0.0221703
AUTS2	0.475097	9.81648	12.846	0.000404476	0.0221703
AC079793.1	0.447046	9.71349	12.7686	0.000407776	0.0223105
LGI1	0.922252	5.26013	12.7291	0.000409402	0.0223589
TMPRSS4	0.991382	5.33487	12.7785	0.000412289	0.0224522
ASB3	0.437706	8.06299	12.697	0.000412823	0.0224522
AL354794.1	0.979018	5.2505	13.121	0.00041583	0.0224522
PNMA5	0.842739	5.06144	13.7073	0.000416201	0.0224522
AL592546.3	0.898751	5.4054	12.6791	0.000416664	0.0224522
TTC39C	0.821205	6.27488	12.7615	0.000416726	0.0224522
BIRC2	0.550317	6.7235	12.6787	0.000416757	0.0224522
LINC00968	0.915657	5.28292	12.9886	0.00041708	0.0224522
KHK	1.00475	4.9491	22.63	0.000419397	0.0225252
LINC01132	0.764159	4.86913	47.7614	0.000420681	0.0225252
AC099508.2	0.783033	4.86846	48.9038	0.000420681	0.0225252
BX284668.5	0.873129	5.17162	12.6384	0.000425532	0.0227444
SMAD6	0.609217	6.43654	12.6338	0.000426551	0.0227584
TTC28	0.431421	8.70395	12.6218	0.000429205	0.0228595
ZNF608	0.67547	6.55871	12.6383	0.00043122	0.0229263
ZNF652	0.425682	8.07434	12.609	0.000432064	0.0229306
MEI4	0.829934	5.56891	12.6142	0.000433674	0.0229755
AL049637.1	0.934576	5.42681	12.5966	0.000434838	0.0229967
DOCK4-AS1	0.633817	7.29335	12.7335	0.000438083	0.0231277
LRRC36	0.924326	4.97109	16.3548	0.000440569	0.023215
FOXO1	0.484304	7.49065	12.5682	0.000441279	0.023215
KIZ-AS1	0.757891	6.14151	12.6243	0.000444271	0.0233316
TCP11L2	0.782793	5.62835	12.5449	0.000447353	0.0234525
CD40LG	1.10953	4.93189	25.8957	0.000448732	0.0234839
NXN	0.537162	6.98331	12.5323	0.000449571	0.023487
TMPO-AS1	1.06565	4.92557	29.215	0.000452849	0.0235804
AC010300.1	0.930617	4.92089	25.1977	0.000452927	0.0235804
KLHL33	1.03452	4.96304	18.4805	0.000457311	0.0237636
LINC01185	0.962793	4.93624	22.4547	0.000458136	0.0237636
AL096701.4	0.955346	4.95467	20.335	0.000458815	0.0237636
ACTA2	0.697105	6.19477	12.5197	0.000460762	0.0238188
MYOZ2	1.03377	5.13605	12.5733	0.000461464	0.0238188
THNSL1	0.979637	5.13253	12.4573	0.00047112	0.0242494
FAM20A	-1.12243	6.32287	12.5965	0.000471418	0.0242494
TRIM8	0.636969	6.25548	12.4186	0.000476865	0.0244877
RNASE6	0.762977	5.80776	12.4021	0.000480969	0.0246006
C12orf76	0.558245	6.5665	12.4001	0.00048145	0.0246006
LINC02149	0.975611	4.99834	14.2072	0.000481515	0.0246006
MCOLN2	-1.32383	5.08669	13.8351	0.000484243	0.024698
MIGA2	0.70177	5.79114	12.3784	0.000486896	0.0247913
AC011586.2	1.80438	6.81724	12.5156	0.000491135	0.0249649
AC002463.1	0.496747	8.15732	12.4065	0.000496205	0.0251801
AC092343.1	0.962857	4.94691	21.2617	0.000500078	0.0253258
WNT5B	0.752146	5.81481	12.3651	0.000501964	0.0253258
CNGA1	0.847988	5.1003	12.3216	0.000502236	0.0253258
INPP5D	0.381025	9.77032	12.3178	0.000502442	0.0253258
ZNF213	0.758427	5.52689	12.3145	0.000503303	0.0253268
RCSD1	0.425273	8.53441	12.3044	0.000505945	0.0254172
MAP3K5	0.417163	9.24995	12.2918	0.000509258	0.025541
BHLHE41	0.43586	8.74122	12.2729	0.000514292	0.0257505
MEIS1-AS2	0.939996	4.91914	29.7519	0.000517218	0.0258377
PLCE1	0.758259	5.6181	12.26	0.00051775	0.0258377
TCHP	0.460805	7.66962	12.2398	0.0005232	0.0260643
AC007014.1	0.702883	5.96247	12.2368	0.000524024	0.0260643
AC005562.1	0.540898	6.50633	12.2293	0.000526051	0.0260868
LINC01909	0.819597	6.10992	12.3539	0.000526981	0.0260868
C12orf42	0.901342	6.04114	12.3761	0.000527077	0.0260868
TTC13	0.473331	7.17527	12.2063	0.000532379	0.026306
NLRP8	0.923685	4.87725	46.4847	0.000534594	0.0263721
TBL1X	0.639801	6.65565	12.2563	0.000544394	0.0268116
ARPIN	0.806383	5.56087	12.1509	0.000547916	0.0269153
AC015971.1	0.75446	5.78417	12.1487	0.000548537	0.0269153
LOXL2	0.956664	5.37473	12.748	0.000549183	0.0269153
LRIG1	0.554905	6.77603	12.1424	0.000550354	0.0269289
AC012615.1	1.01279	5.09617	14.6572	0.000554914	0.0270989
AC087521.2	0.727898	6.05595	12.124	0.000555631	0.0270989
AC010201.3	0.612625	6.25957	12.0772	0.000569316	0.0277214
AC015849.3	0.614454	6.23066	12.0549	0.000575946	0.027999
MPPE1	0.565417	6.59766	12.0513	0.000577021	0.028006
PER3	0.610377	6.61191	12.041	0.000581235	0.0281651
AC069366.2	-1.17494	4.939	25.2473	0.000594921	0.0287819
AC127496.5	1.091	4.97064	21.8715	0.000596486	0.0288106
AC090503.2	0.806426	5.01051	12.0155	0.000597429	0.0288106
LACC1	0.931938	5.31142	11.9731	0.000600963	0.0289347
LINC01176	0.533822	6.85821	11.9677	0.000602672	0.0289706
LINC02576	0.705509	5.97347	11.9744	0.000604311	0.0290031
RERE-AS1	0.812982	5.28633	11.9551	0.00060663	0.029068
SRGAP2B	0.380322	9.39088	11.9413	0.000610981	0.0291844
FBXL13	0.613116	6.61392	11.9588	0.000610999	0.0291844
ZNF880	0.9225	5.11316	14.1688	0.000616481	0.0293535
FBXO5	0.945969	5.09549	12.581	0.000616489	0.0293535
AL031775.1	1.20716	4.96325	24.6218	0.000620248	0.0294577
MYCBP2-AS1	0.465699	8.28241	11.9343	0.000620805	0.0294577
GPR137C	0.657673	6.11078	11.9051	0.000622596	0.0294577
CD163L1	-1.04368	6.86351	12.0476	0.000622806	0.0294577
ITPKB	0.491298	7.2063	11.9021	0.000623574	0.0294577
STAG2	0.39393	8.11762	11.8887	0.000627932	0.0295015
TMEM265	0.830041	5.36438	11.8846	0.000629287	0.0295015
AC129507.4	0.603867	4.86027	48.964	0.0006294	0.0295015
AC090791.1	0.757407	4.86428	44.7625	0.0006294	0.0295015
AL807776.1	0.772047	4.86545	28.2816	0.000629401	0.0295015
OPRM1	0.556406	9.2574	12.0215	0.000630826	0.0295223
ARHGAP32	0.437272	7.8065	11.8712	0.000633683	0.0295536
SMC1B	0.97776	5.25557	11.9018	0.000634229	0.0295536
TRIM4	0.651096	6.33383	11.8689	0.000634442	0.0295536
SBF1	0.906386	5.29003	11.8618	0.00064147	0.0297359
RECK	0.476426	7.39065	11.8467	0.000641824	0.0297359
EDRF1-AS1	0.829578	5.52669	11.846	0.00064205	0.0297359
ZNF563	0.888883	5.08942	11.8592	0.000642309	0.0297359
GSTM4	0.88052	5.50991	11.8495	0.000645573	0.0298412
ZNF302	0.575998	6.32159	11.8312	0.000647033	0.0298628
AC002128.1	1.01876	4.95132	24.8044	0.000648533	0.0298861
AC012358.3	0.504425	7.06665	11.8235	0.000649642	0.0298915
SYNDIG1	0.48399	10.2118	11.9362	0.000655813	0.0301294
UBR5-AS1	0.714277	6.06042	11.8699	0.000658064	0.0301867
TAPT1	0.493387	7.22412	11.7945	0.000659515	0.0302072
METTL17	0.76038	5.72295	11.7781	0.000665161	0.0304195
TPM2	1.02661	5.04006	14.865	0.000667769	0.0304924
PXDN	0.999593	4.92962	25.2802	0.000669622	0.0305307
TMEM260	0.495203	7.18984	11.7487	0.000675445	0.0307496
AC055855.2	1.09156	5.02466	16.9392	0.000676627	0.0307569
ZNF394	0.615397	6.13458	11.7323	0.000681241	0.0309199
RUBCNL	0.415036	8.22409	11.7211	0.000685221	0.0310537
RESF1	0.491925	7.3508	11.7033	0.0006916	0.0312957
LINC00970	-1.44676	5.15474	14.4753	0.000705108	0.0318164
NAV2-AS5	0.824103	4.91992	23.3282	0.000705222	0.0318164
PHACTR2-AS1	0.77423	5.49788	11.65	0.000711083	0.0320328
DGUOK-AS1	0.770835	5.45085	11.6409	0.000714481	0.0321091
ITIH2	0.92694	5.10567	11.6672	0.000714911	0.0321091
SLC9C2	0.822833	4.96871	16.922	0.000716582	0.032134
LINC00891	0.871495	5.20533	11.6325	0.000717601	0.032134
TRANK1	0.505184	7.17641	11.6189	0.00072271	0.0323147
SLC46A2	0.931431	5.11308	12.7851	0.000724679	0.0323546
OBSL1	0.898303	5.21029	12.2228	0.000729356	0.0325152
AL354696.2	0.723853	5.7806	11.5907	0.000733422	0.0326397
GIMAP2	0.661946	5.92258	11.5884	0.000734317	0.0326397
JAG1	1.00101	5.20947	11.6876	0.000737234	0.0327133
AC084816.1	0.947578	5.60163	11.7068	0.000738147	0.0327133
AC025576.3	0.628148	6.57821	11.6241	0.000744498	0.0329462
PACS2	0.478463	7.07221	11.554	0.000747608	0.0330353
FMNL3	0.423693	8.83201	11.5486	0.000751355	0.0331522
AC008825.1	-1.77574	5.33704	11.673	0.000753808	0.0332117
PLCG2	0.388768	9.16135	11.5302	0.000756967	0.0333021
SSBP2	0.424311	9.10363	11.5341	0.000760815	0.0334226
LINC02345	0.901982	5.2068	11.5287	0.000762812	0.0334289
AC092803.1	0.997897	4.98325	21.2903	0.000763182	0.0334289
AC107068.2	0.64846	6.39855	11.5053	0.000766876	0.0335248
AP000873.2	0.758503	5.63295	11.5004	0.000768811	0.0335248
AL513550.1	0.737852	5.59261	11.4996	0.000769123	0.0335248
VIPR1	0.818607	5.31163	11.4979	0.000769826	0.0335248
PELI2	0.564713	7.63999	11.6161	0.000772674	0.0335969
EXD2	0.758696	5.8387	11.4857	0.000774757	0.0335969
SETD3	0.426944	7.53224	11.4855	0.000774833	0.0335969
NSUN7	0.823716	5.40148	11.4847	0.000781557	0.0338398
NDUFB9	0.568805	6.64873	11.4638	0.000783649	0.0338815
ABR	0.3795	9.98309	11.4582	0.000785943	0.033932
CSF2RA	0.494253	7.96324	11.5247	0.000789267	0.0340267
AL139260.1	0.605148	6.28853	11.4464	0.000790807	0.0340443
ALKBH7	0.884704	5.23682	11.4515	0.000794096	0.0341371
AP005329.2	0.839788	5.4253	11.4521	0.000795707	0.0341575
A2ML1-AS1	0.749184	5.61149	11.4303	0.000797501	0.0341857
SRGAP2C	0.380308	9.10156	11.4241	0.000800059	0.0342466
DCP1B	0.662952	6.1841	11.4087	0.000806523	0.0344465
SPAG6	0.885219	5.29457	11.4206	0.000807018	0.0344465
AC073046.3	0.726927	5.87742	11.3953	0.00081222	0.0345942
VSIR	0.423145	8.10853	11.3923	0.000813463	0.0345942
CWC22	0.543288	6.50623	11.3912	0.000813926	0.0345942
WASF2	0.398008	8.62604	11.3806	0.000818477	0.0347385
AL157813.1	0.972949	4.91079	30.9132	0.000822446	0.0348578
IP6K1	0.496921	6.83317	11.3594	0.000827597	0.0350268
AL121944.1	0.902118	5.0625	12.3694	0.000837	0.035375
SIRT1	0.533826	6.52139	11.3324	0.000839356	0.0354001
GLIPR2	-1.01917	5.57763	11.3751	0.000839945	0.0354001
DCUN1D2-AS	0.94858	5.18733	12.3606	0.000842271	0.035446
AL031727.2	0.729155	4.87864	37.5895	0.000843506	0.035446
MYOC	1.13305	4.92577	26.0606	0.000844569	0.035446
IL6R	0.43343	7.62195	11.3144	0.000847294	0.0355108
ANKRD53	1.04435	5.01133	16.3326	0.000856228	0.035811
AL358333.3	0.793877	4.9222	22.1463	0.000856837	0.035811
AC023509.6	0.552373	7.51933	11.379	0.000860486	0.0358948
SUSD3	0.591759	6.38922	11.2806	0.000862372	0.0358948
ATN1	0.6727	5.89084	11.2805	0.000862419	0.0358948
TMCO1	0.587366	6.44255	11.2765	0.000864243	0.0358974
AC005856.1	0.722227	5.78058	11.2735	0.00086558	0.0358974
AC012485.1	0.873624	4.89956	27.3692	0.000866061	0.0358974
IRF8	0.52538	7.76359	11.3448	0.00087361	0.0361605
MYO1C	0.882657	5.41233	11.26	0.000877526	0.0362727
CXCR4	-1.42538	5.85294	11.3691	0.000880503	0.0363458
ZNF83	0.458247	7.10985	11.235	0.000883197	0.0364071
FAM102B	0.445645	7.71949	11.2168	0.000891659	0.0367056
LINC01375	0.742712	6.69531	11.3349	0.000896004	0.0368341
FGR	-1.06517	5.61512	11.2018	0.000898703	0.0368946
LINC00653	1.08639	4.98901	19.5164	0.000902426	0.0369306
AC089998.4	0.869766	4.90355	27.8205	0.000903259	0.0369306
AC011773.3	1.06413	4.90347	33.016	0.00090326	0.0369306
ENTPD1-AS1	0.508658	10.1776	11.3061	0.000909117	0.0371196
FOXN3-AS2	0.754609	5.71746	11.1734	0.000912159	0.0371933
MYH11	0.692612	5.83761	11.1662	0.000915567	0.0372443
CAPZB	0.351929	9.20359	11.1656	0.000915884	0.0372443
SLCO2B1	0.377933	9.95295	11.1476	0.000924524	0.0375449
AC097460.1	1.08463	5.07576	16.0555	0.000930647	0.0377426
RAB11A	0.397751	9.11021	11.1261	0.000935001	0.0377996
CTNND1	0.373556	9.09587	11.1237	0.000936213	0.0377996
AC093495.1	0.743364	5.67374	11.1189	0.000938534	0.0377996
TRIM5	0.479354	7.55762	11.1249	0.000939352	0.0377996
CDKN2AIP	0.777611	5.34649	11.1171	0.000939455	0.0377996
MAMDC2	0.600441	6.46788	11.1688	0.000941374	0.0377996
GLCCI1	0.478856	7.50673	11.1217	0.000941718	0.0377996
DPP4	0.890121	5.00922	12.6353	0.0009421	0.0377996
CMTM4	0.820468	5.57667	11.1158	0.000946182	0.0378881
AC123912.1	0.835774	5.37252	11.1002	0.000947803	0.0378881
AC010149.1	0.613045	6.38941	11.0996	0.000948084	0.0378881
AC080162.1	0.666514	5.82174	11.0937	0.000951004	0.0379225
CTTNBP2	0.422521	8.69899	11.0999	0.000952225	0.0379225
GIMAP7	0.845214	5.3333	11.0903	0.000952724	0.0379225
AL390860.1	0.894326	5.22828	11.0762	0.00096594	0.0383977
AC022960.1	0.90864	5.16593	11.0733	0.000967425	0.038406
DNAJC10	0.474677	7.22285	11.0558	0.000970101	0.0384615
TELO2	0.90145	5.22352	12.1874	0.000972729	0.0384968
DOCK8	0.365751	10.7495	11.049	0.000973551	0.0384968
TCAF1	0.629891	6.11946	11.043	0.000976604	0.0385669
UHRF1	0.670845	5.95108	11.0211	0.00098787	0.0389606
AC084018.1	0.82366	4.94695	20.3451	0.000989974	0.0389845
RAB33B	0.726094	5.67355	11.015	0.000991066	0.0389845
AL591518.1	0.967932	5.14278	11.109	0.000993938	0.0390433
AC092611.1	0.978721	4.91251	30.6199	0.000995155	0.0390433
AL031602.2	0.659334	6.01977	11.0041	0.000997576	0.0390873
ZNF362	0.528432	6.70723	10.9959	0.00100105	0.0391471
AC025171.2	0.662716	5.98253	10.9934	0.00100233	0.0391471
AC010333.2	0.780015	5.44783	10.9918	0.0010032	0.0391471
AL008633.1	0.502042	8.24703	11.0873	0.00100459	0.0391471
AC087428.1	1.16104	4.96188	25.2376	0.00100561	0.0391471
NEK3	0.57952	6.34737	10.9747	0.00101222	0.0393535
CCDC136	0.732857	5.5735	10.9665	0.00101656	0.039383
OAS1	0.636254	6.07335	10.9689	0.00101665	0.039383
HAUS3	0.745974	5.56728	10.9659	0.0010169	0.039383
VEZF1	0.602903	6.30421	10.961	0.00101949	0.0394218
MTMR10	0.439589	7.38868	10.9589	0.00102065	0.0394218
AL359921.1	0.848765	5.31235	10.9687	0.00102183	0.0394218
LINC01409	0.641471	6.05642	10.9516	0.00102453	0.0394741
BCDIN3D-AS1	1.0474	4.94053	23.4839	0.00102581	0.0394741
AC010974.2	0.707501	6.86618	11.0444	0.001038	0.0398267
MCCC1	0.439323	7.15207	10.9259	0.00103843	0.0398267
HSCB	0.681163	5.96445	10.925	0.00103895	0.0398267
TNRC18	0.392138	8.38808	10.9114	0.00104638	0.0400607
PSIP1	0.513709	6.92174	10.9084	0.00104804	0.0400731
LY86-AS1	0.439643	7.6911	10.9044	0.00105023	0.0401061
SRSF8	0.860875	5.60179	11.4789	0.00105724	0.0403227
SCRIB	0.888369	5.25154	10.8931	0.00106306	0.040493
LINC02798	0.425227	8.96433	10.8901	0.00107017	0.0407125
RAB32	0.663359	5.9971	10.8601	0.00107492	0.0408414
PURG	0.826015	5.32387	10.8519	0.00108628	0.0411654
AC215217.1	0.819274	5.13863	10.8375	0.00108778	0.0411654
ZNRF2	0.403811	8.37867	10.837	0.00108802	0.0411654
RAPGEF6	0.363545	8.92948	10.8335	0.00109007	0.0411654
ATP2A3	0.822315	5.19587	10.8331	0.00109028	0.0411654
TTC29	0.952703	4.89819	30.1983	0.00109278	0.0411744
SLC9A9	0.359353	10.5315	10.8279	0.00109326	0.0411744
CDYL	0.412535	8.37062	10.8183	0.00109876	0.0412826
FGF20	0.70135	6.06017	10.8629	0.00109888	0.0412826
AC010320.4	0.759171	5.80946	10.8116	0.00110263	0.0413182
LRRC8C	0.41902	8.18043	10.8113	0.00110285	0.0413182
CASP10	0.546192	6.44777	10.8038	0.0011072	0.0413182
AC002094.2	0.74273	4.88491	34.4826	0.00110923	0.0413182
FSBP	0.9673	5.01145	15.7719	0.00111088	0.0413182
DIO2-AS1	0.936302	5.54219	10.8742	0.00111107	0.0413182
ZNF530	1.06575	4.95001	22.0237	0.00111109	0.0413182
CCDC60	0.872129	5.51925	10.8503	0.00111183	0.0413182
AC010168.1	0.699275	6.0174	10.8064	0.00111218	0.0413182
GALNT4	0.756769	5.48496	10.7644	0.00113032	0.0419206
ATP2B1-AS1	0.844515	5.13391	10.7746	0.00113118	0.0419206
ADRB2	0.706861	5.74536	10.7571	0.00113468	0.0419987
AMER1	0.904823	4.97304	16.6933	0.0011412	0.0420871
AC012085.2	0.542213	6.76044	10.7431	0.00114324	0.0420871
AC092574.2	0.702989	5.99227	10.7512	0.00114341	0.0420871
AC120193.1	0.572769	10.3407	10.86	0.00114343	0.0420871
STYX	0.655626	5.87171	10.7414	0.00114407	0.0420871
MAML2	0.360263	10.8829	10.7326	0.00114939	0.0422312
CASC11	0.634256	4.90134	28.4107	0.00115989	0.042528
ZNF711	0.765658	5.51999	10.7146	0.00116029	0.042528
OFD1	0.483216	6.9294	10.7074	0.0011647	0.0426378
AC103740.1	0.719721	5.82503	10.6895	0.00117567	0.0429652
USP53	0.498698	8.82484	10.7997	0.00117757	0.0429652
OSM	-1.67037	5.3134	10.8016	0.00117793	0.0429652
MYO16	0.840694	6.15361	10.7992	0.00117972	0.0429785
ZDHHC21	0.408401	8.04315	10.6733	0.00118576	0.0431463
AC090559.1	0.622924	6.15704	10.6544	0.0011976	0.0435245
ERMAP	0.517809	6.50376	10.6464	0.00120263	0.0435561
AL135791.1	0.852458	4.87846	40.2895	0.00120281	0.0435561
FNDC7	0.954384	4.88216	39.8507	0.00120282	0.0435561
AC006116.8	0.921205	5.22188	11.5295	0.00120681	0.0436162
TMEM273	0.603469	6.39225	10.6695	0.00120881	0.0436162
SNX29	0.370152	9.30234	10.6366	0.00120882	0.0436162
MKNK1-AS1	0.60131	6.4428	10.6337	0.00121067	0.0436305
FGL1	1.03111	6.52755	10.7453	0.001213	0.0436622
LINC02391	0.527237	7.04398	10.6481	0.00121781	0.0437604
SLC25A21	0.915571	5.17817	10.6398	0.00122055	0.0437604
TDRKH	0.885742	5.2459	10.6293	0.00122073	0.0437604
EGFL7	0.850401	5.18952	10.6281	0.00122155	0.0437604
PLEKHH2	0.809328	5.31958	10.6085	0.00122683	0.0438974
PGM1	-0.79129	5.95893	10.6402	0.00123041	0.0439734
AC092652.2	0.500177	7.02538	10.5865	0.00124114	0.0442564
FMO5	0.572544	6.56015	10.5863	0.00124127	0.0442564
ZNF776	0.844576	5.16754	10.5924	0.00124463	0.0443235
CLDN18	0.767189	5.49419	10.5721	0.00125054	0.0444814
METTL27	0.849747	5.16056	10.5637	0.00125614	0.0446278
AC231981.1	0.927422	5.0317	13.3014	0.00126544	0.0448128
AC008277.1	0.760258	5.60197	10.5495	0.00126553	0.0448128
ADAM29	0.688511	4.88601	28.3402	0.00126691	0.0448128
ZNF821	0.691491	5.79091	10.5466	0.00126747	0.0448128
AC016747.1	0.831476	5.05116	11.5097	0.00127046	0.0448128
PALD1	0.364558	9.54097	10.5405	0.00127155	0.0448128
AL031587.2	0.824184	5.5554	10.5402	0.00127177	0.0448128
AC006449.6	0.994198	4.92911	24.7269	0.0012761	0.0448202
STAMBP	0.577013	6.26842	10.5337	0.00127611	0.0448202
FLT3LG	0.947195	5.06162	12.6817	0.00127645	0.0448202
AL023755.1	0.953958	4.96265	18.884	0.00128228	0.0449726
ZBTB20-AS5	0.610208	6.85937	10.6095	0.00129171	0.0452092
AC092053.5	0.830869	5.06516	10.7572	0.00129393	0.0452092
TBC1D22A	0.337228	9.79886	10.5059	0.0012949	0.0452092
NLRP3	0.541732	6.47809	10.5057	0.00129504	0.0452092
SLC32A1	0.875362	4.90589	22.1176	0.00129986	0.0452756
Z99127.1	0.778268	5.62714	10.4985	0.00129995	0.0452756
NIN	0.42897	7.23916	10.4929	0.00130377	0.0453473
FAM9B	0.972448	4.96677	16.7053	0.00130502	0.0453473
TP53INP1	0.584097	6.1449	10.487	0.00130784	0.0453929
FZD2	0.820631	5.3632	11.0133	0.00130966	0.0454037
MRO	0.829721	5.27034	10.4817	0.00131154	0.0454165
RDM1	0.882256	4.87632	38.6232	0.00131671	0.0455429
GBP4	0.846543	5.21704	10.4794	0.00132078	0.0456083
CD48	-1.22067	4.98369	16.9365	0.00132263	0.0456083
AC092620.1	0.959214	5.02113	15.8856	0.00132314	0.0456083
AC113143.3	0.878731	5.11983	10.4736	0.0013248	0.0456131
SLC7A6OS	0.478934	7.24255	10.4511	0.00133282	0.0457968
ARHGAP25	0.395841	8.76701	10.4474	0.00133539	0.0457968
SLC7A8	0.668422	5.94196	10.4591	0.00133683	0.0457968
AL355073.1	0.884812	5.09863	11.2485	0.00133774	0.0457968
LIPM	1.14378	4.99583	19.8462	0.00133774	0.0457968
GPSM3	0.699142	5.69259	10.433	0.00134562	0.0459811
AC099791.3	0.879151	4.93605	19.7359	0.00134756	0.0459811
INKA1	0.788008	5.35382	10.43	0.00134771	0.0459811
AL049812.3	0.878006	5.01429	13.8751	0.00135125	0.0460495
INF2	-0.857578	5.44537	10.4207	0.00135435	0.0460611
DUXB	0.81475	5.01187	16.3874	0.00135465	0.0460611
FMO4	0.688559	5.60988	10.4176	0.00135658	0.0460746
CASS4	0.586166	6.44045	10.4597	0.00135815	0.0460762
AC108718.1	0.788287	5.11321	10.4117	0.00136079	0.0460965
SLC8A1-AS1	0.521752	9.20249	10.5208	0.00136182	0.0460965
ELOVL2	0.956603	4.97586	17.5129	0.00137024	0.0463044
ARHGEF37	0.707023	5.75376	10.3965	0.00137175	0.0463044
FCHSD2	0.337859	10.0658	10.3953	0.00137258	0.0463044
RABEP1	0.390892	7.96538	10.3926	0.00137458	0.04632
SPINK9	0.84076	5.07435	10.8581	0.00138262	0.0465391
AC002072.1	0.817237	5.02223	12.2561	0.00138751	0.0466512
MBIP	0.607316	5.89234	10.3675	0.00139288	0.0466998
JAZF1-AS1	0.943822	5.14783	11.7903	0.00139365	0.0466998
ADGRG6	0.672068	5.86073	10.3867	0.00139482	0.0466998
AGK	0.475966	6.83478	10.3634	0.0013959	0.0466998
ADPRH	0.865951	5.34396	10.3731	0.00139671	0.0466998
KIRREL3-AS1	-1.18257	4.96963	18.5615	0.00140113	0.0467693
RAP1GAP2	0.433208	7.61705	10.3552	0.0014019	0.0467693
CYBB	0.38062	8.9424	10.3362	0.00141604	0.0471543
CYTOR	-1.03444	5.39732	10.3355	0.00141657	0.0471543
MARCH8	0.537337	6.59848	10.3304	0.0014204	0.0472293
PAQR5	0.941071	5.64886	10.4366	0.001422	0.0472306
IL21R	-1.16906	6.18457	10.4214	0.0014337	0.0475665
ALDH1A3	1.01416	5.08622	13.1816	0.00143712	0.0476274
ZNF217	0.517143	6.80997	10.3009	0.00144263	0.0477218
PRKN	0.386479	9.14245	10.2991	0.00144399	0.0477218
AC096746.1	0.941524	4.89548	32.4784	0.00144631	0.0477218
AL022328.1	0.736553	4.89544	26.4299	0.00144631	0.0477218
SLC1A4	0.502954	6.67727	10.2916	0.00144971	0.0477419
AC002451.1	0.93047	5.89337	10.3994	0.00145009	0.0477419
B4GALT4	0.616961	6.19681	10.2744	0.0014649	0.0481767
KLHL28	0.450481	7.21138	10.2607	0.00147357	0.0484021
ZNF564	0.634547	5.83883	10.2589	0.00147497	0.0484021
AC027243.3	0.579902	6.38669	10.255	0.00147799	0.0484485
AC003681.1	0.529132	6.60995	10.2494	0.00148232	0.0485377
C1orf61	0.749178	5.51618	10.2404	0.0014894	0.0487134
SCN2B	0.896977	5.31707	11.237	0.00149152	0.0487134
AC074117.1	0.800184	5.15265	10.247	0.00149255	0.0487134
AC092368.3	0.952004	4.91764	26.5516	0.00150072	0.0489271
AL079338.1	1.01014	5.387	10.3112	0.00151755	0.0494222
DNM3	0.44529	7.7427	10.2006	0.00152107	0.0494833
FAM149A	0.395358	8.94973	10.1645	0.00155033	0.0503132
MGAT2	0.812438	5.29289	10.1735	0.0015515	0.0503132
PPP6R2	0.400997	8.19276	10.1629	0.0015516	0.0503132
SOCS6	0.449328	8.87268	10.2312	0.00155377	0.0503294
AC109322.1	0.812466	4.90681	26.6407	0.00155708	0.0503824
HPS3	0.434191	7.55047	10.1525	0.00156019	0.0504288
AC025822.2	1.10278	5.00044	16.7215	0.00156555	0.0505478
AC087627.1	-0.864806	5.96745	10.2188	0.00156846	0.0505875
CAPN2	0.817874	5.36677	10.1437	0.00157603	0.0507628
TREM1	-1.26796	5.10001	12.1753	0.00157727	0.0507628
UBQLN2	0.784351	5.59762	10.1347	0.00158356	0.0509109
AL731569.1	0.845358	5.05542	11.1057	0.00158929	0.0510403
AL031590.1	-1.08942	5.05267	12.368	0.00159459	0.051156
RBM12B	0.518599	6.47813	10.1084	0.00159696	0.0511776
GUCY2C	0.734698	5.48676	10.1	0.00160406	0.0513072
PROCA1	0.805979	5.22932	10.4647	0.00160442	0.0513072
RBM19	0.480032	6.74975	10.0881	0.00161415	0.0515637
AC011466.3	0.777153	5.14286	10.0745	0.00162584	0.0518596
AP000962.1	0.812517	5.20927	10.7338	0.00162739	0.0518596
MMP24	0.511564	6.94059	10.0713	0.00162858	0.0518596
CP	0.582916	6.28439	10.0687	0.00163082	0.0518758
GNB4	0.378601	8.61062	10.0636	0.00163516	0.0519182
GPN3	0.624933	6.14485	10.0631	0.0016356	0.0519182
FAM3C	0.545739	6.68069	10.0608	0.00163766	0.0519288
AL024498.1	0.975488	4.97744	14.8481	0.00164607	0.0521096
HIGD1C	0.786755	5.84851	10.0604	0.00164682	0.0521096
XRCC5	0.378666	8.19745	10.0467	0.0016499	0.0521111
PAX8	0.83147	5.49654	10.1137	0.00165231	0.0521111
NOP14-AS1	0.842264	5.37476	10.0526	0.00165364	0.0521111
RBP1	0.944346	5.02278	13.3238	0.0016538	0.0521111
ITGA1	0.887379	4.9645	15.844	0.00165888	0.0522143
AC051619.6	0.720779	5.13504	10.0334	0.00166151	0.0522143
SHTN1	0.353941	9.38723	10.0325	0.00166228	0.0522143
TATDN3	0.568293	6.39975	10.0196	0.00167369	0.0525181
AC100830.1	0.694889	5.90712	10.0149	0.00167788	0.0525614
LNCTAM34A	0.85416	5.21165	10.0223	0.0016803	0.0525614
FAM186A	0.823681	5.16775	10.0121	0.00168032	0.0525614
AC002480.2	0.611584	6.11311	10.0066	0.00168521	0.0526599
SDCBP	-0.499505	7.5128	10.0098	0.00169246	0.0527781
RHBDD2	0.727854	5.42484	9.99788	0.00169303	0.0527781
PROCR	0.484349	7.13512	10.0022	0.00169571	0.0527781
C14orf28	0.843346	5.11938	11.4117	0.00169601	0.0527781
AC005808.1	0.715105	4.88949	30.6978	0.00170291	0.0529378
HVCN1	0.558857	6.30057	9.96964	0.00171852	0.0532788
AC110760.1	0.744902	4.96516	13.387	0.00171889	0.0532788
TEF	0.821833	5.2598	9.97896	0.00171919	0.0532788
PSMA3	0.437563	7.17538	9.94729	0.00173896	0.0538215
BEAN1	0.667736	5.74665	9.94586	0.00174028	0.0538215
MVB12B	0.378407	8.51055	9.94392	0.00174206	0.0538215
SOGA1	0.468888	6.93426	9.93097	0.00175404	0.0541359
MEIS1-AS3	0.541151	4.86398	40.5205	0.00176811	0.0542919
AC239803.1	0.654631	4.86474	44.621	0.00176811	0.0542919
PCYT1B-AS1	0.719266	4.86903	37.9747	0.00176811	0.0542919
AC103591.4	0.724088	4.86801	37.4181	0.00176811	0.0542919
AC093240.1	0.716957	4.86869	39.7206	0.00176811	0.0542919
LINC00624	0.509601	7.26685	9.95869	0.00177064	0.0543141
BIN2	0.466064	7.16971	9.90224	0.00178092	0.0545493
LINC01235	0.961692	5.02731	11.15	0.00178193	0.0545493
TRMT2B	0.641142	5.74999	9.895	0.00178777	0.0545854
AC010894.3	0.415796	8.30001	9.90367	0.00178799	0.0545854
CABYR	0.769116	5.50119	9.89416	0.00178855	0.0545854
DNPEP	0.841404	5.42463	9.89656	0.00179567	0.0547471
PTAFR	0.477193	7.27225	9.89909	0.00180238	0.0547815
ZC3H7A	0.457849	7.16663	9.87931	0.00180268	0.0547815
HS6ST1	0.496315	6.69185	9.87686	0.00180502	0.0547815
WBP2NL	0.48617	6.74381	9.87635	0.00180551	0.0547815
PAM16	0.620512	5.92989	9.87211	0.00180957	0.0547815
LMO7-AS1	0.676514	5.80678	9.86959	0.00181198	0.0547815
AC009053.2	0.780465	4.88134	35.431	0.001814	0.0547815
AC138356.3	0.790563	4.88203	35.8681	0.001814	0.0547815
LY6K	0.79254	4.88162	35.3912	0.001814	0.0547815
LENG1	0.789593	5.14694	9.86644	0.00181501	0.0547815
SEMA6A	0.494379	7.10905	9.86981	0.00181733	0.0547967
BICRAL	0.424636	7.69886	9.85888	0.00182229	0.0548911
SLC13A5	0.841389	4.89534	29.5072	0.00182881	0.0549965
USP12-AS1	0.825152	5.23777	9.86132	0.00182944	0.0549965
MTRNR2L1	0.577742	4.97842	9.88697	0.00183218	0.0550239
TRAPPC6A	0.84395	5.2688	10.1106	0.00183494	0.055052
AC099518.4	0.831117	4.90996	21.2209	0.00183678	0.0550523
PRKCA-AS1	0.671914	7.61229	9.93697	0.00184295	0.0551774
MYBPH	0.797619	4.93279	22.0437	0.00184463	0.0551774
IGSF22	0.856129	5.09468	10.9936	0.00184795	0.055222
VWC2	0.823066	5.49266	9.85065	0.00185127	0.0552451
LINC00865	0.705437	5.6274	9.82795	0.0018524	0.0552451
SALL1	0.553876	6.53469	9.83205	0.00185504	0.0552692
CABP4	0.85545	5.2033	10.331	0.00186645	0.055518
KIF3C	0.575548	6.3565	9.81304	0.00186708	0.055518
LINC00909	0.638767	5.71229	9.79869	0.00188134	0.0558867
LINC02723	0.715791	4.87346	36.9164	0.00189595	0.0561051
AC104841.1	0.684336	4.87407	37.8481	0.00189595	0.0561051
MC4R	0.752733	4.87679	34.2576	0.00189595	0.0561051
ZNF572	0.883874	5.02645	12.5686	0.00189649	0.0561051
GNG2	0.462804	7.24396	9.78701	0.00189801	0.0561051
MAP2K6	0.752006	6.16244	9.87521	0.00190131	0.0561473
DCTN5	0.62927	5.98652	9.77388	0.00190624	0.0562377
UBN2	0.427608	7.16339	9.76805	0.00191213	0.0562783
C8orf86	0.681538	4.89536	27.3493	0.00191261	0.0562783
LINC00871	0.963973	5.003	14.9307	0.00191322	0.0562783
ZNF732	0.993951	4.97788	17.0022	0.00192096	0.0564507
CORO6	0.896184	5.14137	11.6972	0.00193003	0.0566619
NFIL3	-0.899029	5.85722	9.81364	0.00193396	0.0567219
CDC42EP3	-0.758361	5.87934	9.74021	0.00194128	0.0568519
DCAKD	0.635314	5.78644	9.73719	0.00194368	0.0568519
ABT1	0.89893	5.18537	10.828	0.00194406	0.0568519
ZRANB2-AS2	0.652102	5.98065	9.75585	0.00194607	0.0568556
MKNK1	0.387095	8.53277	9.73018	0.00195092	0.0569419
COL18A1	0.596613	6.09408	9.72476	0.00195654	0.0570354
ADGRG1	0.410221	8.50843	9.72409	0.00196021	0.0570354
ZNF507	0.560767	6.34574	9.72064	0.00196082	0.0570354
HLA-E	0.420385	7.64666	9.71979	0.00196171	0.0570354
C2CD5	0.389235	7.93021	9.71793	0.00196364	0.0570365
APCDD1	0.754486	5.63921	9.76293	0.00196847	0.0571217
SRC	0.709302	5.66615	9.70735	0.00197469	0.0572469
RNF32	0.795391	5.31955	10.277	0.001987	0.0575483
AL034397.3	0.498386	7.86402	9.76943	0.00199419	0.0577012
RNF166	0.476096	6.68864	9.67647	0.00200731	0.0580248
IRF5	0.572081	6.22756	9.6703	0.00201389	0.0581594
AOAH	0.357436	9.46146	9.66751	0.00201687	0.0581896
STX19	0.722378	5.71431	9.66409	0.00202053	0.0582394
GRM6	0.84604	4.9162	21.0459	0.00202589	0.0583168
KCNMB4	0.56807	6.49253	9.65798	0.0020271	0.0583168
ITIH5	0.805629	5.02843	11.8205	0.00205083	0.0589433
BBS10	0.764986	5.25592	9.62616	0.00206163	0.0591576
GRASP	-1.06528	5.28288	9.63941	0.00206554	0.0591576
PAH	0.654441	4.90448	23.2891	0.00206936	0.0591576
CARF	0.539608	6.37423	9.61878	0.00206972	0.0591576
ZMYND11	0.398676	7.85548	9.61533	0.00207352	0.0591576
LINC00513	0.42608	7.6971	9.61523	0.00207362	0.0591576
TPM1	0.591651	6.09245	9.60809	0.0020815	0.0591576
ANKUB1	0.441679	9.68686	9.69251	0.00208253	0.0591576
CMKLR1	0.418925	7.74727	9.60691	0.00208281	0.0591576
AC012313.1	0.78471	4.93664	20.2774	0.0020835	0.0591576
LILRA2	0.622173	6.06687	9.60624	0.00208355	0.0591576
TRIM72	1.05689	4.93822	22.7626	0.00208408	0.0591576
AC009303.2	0.840178	5.32277	10.8711	0.00208678	0.0591576
LIPI	0.809423	5.1123	9.60285	0.00208729	0.0591576
RNF175	0.582103	7.49401	9.69709	0.00208778	0.0591576
ZNF491	0.870909	5.05444	11.9976	0.00209137	0.0592037
AL136988.2	0.682622	5.83104	9.59615	0.00209474	0.0592433
DICER1-AS1	0.812077	5.27483	9.59976	0.00210113	0.0593683
TPCN2	-0.699457	5.82757	9.58663	0.00210535	0.0594318
SLC39A10	0.406058	7.67541	9.58299	0.00210943	0.0594622
MIR34AHG	0.415867	7.43521	9.58214	0.00211038	0.0594622
BMERB1	0.543577	6.37259	9.57502	0.00211838	0.0596317
AC009501.3	0.702231	5.79429	9.56819	0.00212608	0.0597147
UNC5C	0.828932	6.95565	9.66207	0.0021265	0.0597147
HELB	0.535293	6.4238	9.56712	0.00212728	0.0597147
KCNMB1	0.529699	7.68445	9.64704	0.00213667	0.0598678
CASKIN2	0.862982	4.91608	24.3768	0.00213887	0.0598678
EXPH5	0.713761	5.56709	9.55799	0.00213971	0.0598678
CEP128	0.435863	7.38766	9.55513	0.00214087	0.0598678
IPO13	0.837029	5.25246	10.6954	0.00214368	0.0598678
TIMD4	0.983605	5.01621	14.3558	0.00214665	0.0598678
CAMK1G	0.853595	5.17104	9.78966	0.00214666	0.0598678
LRRC28	0.454601	6.96267	9.54539	0.00215199	0.0599608
CORO7	0.542484	6.4138	9.54348	0.00215417	0.0599661
ARHGAP21	0.346877	8.90909	9.54117	0.00215681	0.0599842
ARHGEF26	0.749646	5.3734	9.53064	0.00216892	0.0602651
FCHO1	0.541148	6.28596	9.51514	0.00218685	0.0607074
SLC35G2	0.490053	7.39273	9.57024	0.00219022	0.060727
SULT1E1	0.91779	5.07364	13.0884	0.00219483	0.060727
AC118555.1	0.740984	5.41922	9.50823	0.00219491	0.060727
AC092828.1	0.983649	4.97338	17.4381	0.00219563	0.060727
AC008537.4	0.741616	5.49722	9.5046	0.00219914	0.0607362
AC069549.2	0.58852	6.1205	9.50386	0.0022	0.0607362
ADAM28	0.36438	9.89679	9.49647	0.00220867	0.0609196
AC024270.5	0.805618	5.08419	9.49542	0.00222068	0.0611839
HIST1H2AE	-1.10459	5.16144	9.50994	0.00222345	0.0611839
CYTL1	0.575349	6.25	9.48568	0.00222435	0.0611839
FGF7	0.848229	5.10565	11.0654	0.00222833	0.0612373
MAML3	0.330232	10.5698	9.47004	0.00223992	0.0614998
LINC01374	0.527881	9.1049	9.5606	0.00224209	0.0615033
AC084724.1	0.858689	5.26119	9.77886	0.00224419	0.0615048
ANKRD65	0.73111	4.98422	13.059	0.00226048	0.0618949
Z68871.1	0.895316	5.03508	12.5192	0.0022641	0.0619376
GLTP	0.741952	5.55219	9.45301	0.00227123	0.0620762
KCNMB2-AS1	0.526334	7.94214	9.53034	0.00227669	0.062169
AC096733.2	0.660401	4.93552	16.0797	0.00228815	0.0624196
AP000525.1	0.887498	5.01103	12.4452	0.00229002	0.0624196
AC005746.2	0.767977	5.42684	9.42483	0.00229443	0.0624824
SERPINB9P1	0.692654	5.99624	9.47838	0.00229653	0.0624824
LINC01147	-0.992964	5.35919	9.44764	0.00230017	0.0624824
STPG1	0.741028	5.40214	9.41976	0.00230063	0.0624824
SPECC1L	0.379673	7.87247	9.41167	0.00231054	0.0626718
SHMT1	0.524034	6.46604	9.41068	0.00231177	0.0626718
SLC9A3R1	0.782196	5.18312	9.40005	0.00232488	0.0629706
LINC01359	0.905669	4.94306	18.5674	0.00233352	0.0631279
OSCP1	0.622081	5.87601	9.39198	0.00233489	0.0631279
INO80-AS1	0.719106	5.53689	9.38802	0.00233981	0.0631453
AC007938.2	0.730509	4.8949	28.6369	0.0023417	0.0631453
SAXO1	1.00216	4.99772	14.6236	0.00234182	0.0631453
AL355001.1	0.756554	5.31641	9.38232	0.00234692	0.063226
ATP10D	0.411196	7.51148	9.37558	0.00235536	0.0633966
AC138028.1	0.84387	5.13323	10.119	0.0023617	0.0635105
HCG18	0.507813	6.41639	9.36536	0.00236819	0.0635717
AC005100.2	0.949641	4.94197	18.0829	0.00237014	0.0635717
AC007877.1	-1.1873	4.98485	18.21	0.00237135	0.0635717
SRSF5	0.391472	7.45143	9.36201	0.00237242	0.0635717
TTC12	0.636342	5.62544	9.35871	0.0023766	0.0635852
SMAGP	0.87147	5.1405	10.7322	0.00237716	0.0635852
TNS1	-1.00377	5.21622	9.34878	0.0023892	0.0638505
AC244453.3	0.8737	5.38556	9.38526	0.00239624	0.0639585
AC079790.1	0.905317	5.0102	12.2071	0.00239749	0.0639585
AC012368.1	0.466049	6.92571	9.33939	0.00240117	0.0639632
LINC00971	0.715485	4.90292	25.9358	0.00240444	0.0639632
AC096992.2	0.753047	5.28528	9.33193	0.00241072	0.0639632
AC011029.1	0.624815	4.88928	27.6095	0.00241079	0.0639632
LINC01800	0.826621	5.07107	10.1052	0.00241441	0.0639632
SESN3	0.474074	7.81957	9.40136	0.00241648	0.0639632
AL512380.1	0.646338	4.86837	35.1914	0.00241892	0.0639632
PRR19	0.595684	4.86875	37.1524	0.00241892	0.0639632
AP000265.1	0.651973	4.87112	24.8254	0.00241892	0.0639632
TEX101	0.66932	4.87124	30.3905	0.00241892	0.0639632
AL365394.1	0.722643	4.9952	9.3381	0.00242154	0.0639688
FIGNL1	0.758285	5.29806	9.3221	0.00242338	0.0639688
KIAA0355	0.434412	7.07201	9.31842	0.00242813	0.0640022
MSRB2	0.67207	5.88004	9.31782	0.0024289	0.0640022
NRF1	0.37454	7.77997	9.31443	0.00243329	0.0640245
PIP4K2B	0.533827	6.18013	9.31388	0.002434	0.0640245
PDE4B	-0.483701	8.9619	9.38224	0.00244807	0.0643125
SP4	0.564034	6.30455	9.30137	0.00245028	0.0643125
CEMIP2	-0.909251	6.71967	9.38984	0.00245136	0.0643125
NCMAP-DT	0.947821	4.92259	23.6617	0.00247749	0.0649046
CYBRD1	0.497377	6.73712	9.28006	0.00247825	0.0649046
AGL	0.516012	6.37129	9.26979	0.00249185	0.0652042
LINC01736	0.602315	6.20538	9.27601	0.00249464	0.0652204
VEGFA	-0.855748	5.73515	9.28598	0.00249879	0.0652723
SFMBT2	0.365042	10.9317	9.27724	0.00250461	0.0653675
WIPF1	0.337658	8.54594	9.24787	0.00252112	0.0657414
SRP19	0.447597	6.90236	9.23721	0.00253549	0.0660588
LINC01482	-1.11766	5.72075	9.3211	0.00253848	0.0660795
ARGLU1	0.342223	7.99302	9.21416	0.00256683	0.0667598
CPED1	0.495507	9.20454	9.29823	0.00257171	0.0668135
G2E3-AS1	0.539636	6.21622	9.20764	0.00257577	0.0668135
PLA2G2C	-1.13459	5.10537	11.3947	0.00257648	0.0668135
MID2	0.925231	4.96264	14.9354	0.00257778	0.0668135
BCO2	0.584445	6.92512	9.29147	0.00258019	0.0668186
AC008680.1	0.78718	5.45595	9.21032	0.00258398	0.0668242
MAK	0.472824	7.02452	9.20104	0.00258485	0.0668242
ANGPT2	0.497501	7.43014	9.24325	0.00259318	0.0669819
SSPO	0.797942	5.11422	9.66032	0.00259646	0.0670091
CCR5AS	0.731873	5.578	9.19103	0.00259869	0.0670091
AC005104.3	0.829281	5.13621	9.57097	0.00260798	0.0671911
HCG11	0.796734	5.46037	9.18357	0.00262103	0.0674179
MCTP1	-0.549538	6.92118	9.18132	0.00262126	0.0674179
HACL1	0.548791	6.12565	9.16927	0.00262903	0.0675599
AL589863.1	0.758071	5.35518	9.16538	0.00263449	0.0676425
AC107031.1	0.963822	5.09213	12.2843	0.00263871	0.0676932
AC026992.2	0.834979	4.90353	26.474	0.00264101	0.0676945
AL449983.1	0.740001	5.1185	9.15704	0.00264623	0.0677015
SOCS2	0.816323	4.92861	16.589	0.00264932	0.0677015
GOLGA8O	0.939962	5.01311	14.4795	0.00264999	0.0677015
DPEP2	0.638157	5.71805	9.15417	0.00265028	0.0677015
AC022558.2	0.687064	5.7809	9.14587	0.00266205	0.0679443
ABI3BP	0.762772	5.38978	9.14325	0.00266577	0.0679816
AC012150.2	0.735049	5.44332	9.13957	0.00267101	0.0680024
GKAP1	0.522469	6.3889	9.1395	0.0026711	0.0680024
AC138956.1	0.906251	5.12963	12.0793	0.00267576	0.0680634
SMURF1	0.360538	8.29605	9.13332	0.00267994	0.0680813
AL645939.5	0.748406	4.9153	17.9626	0.00268099	0.0680813
ZNF528-AS1	0.754046	5.34693	9.12951	0.00268539	0.0681355
HPS6	0.728294	4.98849	13.3398	0.00269273	0.0682643
AC016644.1	0.69961	5.36526	9.11938	0.00269994	0.0683893
RNF103	0.618308	5.76864	9.1161	0.00270467	0.0684515
PDE9A	0.531407	6.74296	9.15256	0.0027095	0.0685162
AC008875.1	0.771082	4.88204	32.0073	0.00271398	0.0685212
BBOF1	0.786508	5.23505	9.10947	0.00271425	0.0685212
BVES-AS1	0.707021	5.5327	9.10754	0.00271705	0.0685344
GID4	0.785778	5.42158	9.10829	0.00272826	0.0687595
ULK2	0.420953	7.38251	9.09797	0.00273096	0.06877
MICU3	0.371722	7.78137	9.09569	0.00273429	0.0687775
AC104984.3	0.695288	5.7061	9.09464	0.00273583	0.0687775
PTPN14	0.720644	6.66043	9.17348	0.00274552	0.0689634
LERFS	0.819885	5.08366	9.1364	0.00274825	0.0689743
E2F4	0.653097	5.75031	9.08078	0.00275615	0.0691151
LCP1	0.48435	7.53964	9.12527	0.00276747	0.0693412
CXCL12	0.739004	6.01162	9.15378	0.00277189	0.0693942
U91328.2	0.967069	5.06517	14.6639	0.00278561	0.0696797
FBXW10	0.688831	4.87788	31.5198	0.00279207	0.0697832
LINC01355	0.752805	5.41942	9.0454	0.00281469	0.0701601
CREB1	0.393767	7.7185	9.04133	0.00281483	0.0701601
AC092418.2	0.743082	4.88227	33.6768	0.00281606	0.0701601
AC087273.2	0.735833	5.91208	9.11159	0.00281838	0.0701601
NOXA1	0.680231	5.50231	9.03862	0.0028189	0.0701601
LMLN	0.582865	5.94646	9.03713	0.00282114	0.0701601
POGLUT1	0.543487	6.3179	9.03422	0.00282553	0.070176
FASTKD1	0.419282	7.07115	9.03249	0.00282814	0.070176
MYCL	0.885678	4.95641	15.0391	0.00282877	0.070176
NAT1	0.875684	5.10698	10.9485	0.00283966	0.0703879
AC004477.1	0.795036	4.90938	23.5635	0.00284228	0.0703951
LMO1	0.766088	5.52185	9.05027	0.00284538	0.0704138
FBH1	0.438807	6.82614	9.01149	0.00286005	0.0706934
TSTD3	0.452506	6.89804	9.01062	0.00286138	0.0706934
AC010378.2	0.701165	5.7718	9.01487	0.00287011	0.0708509
IFT74	0.6275	5.9523	9.00257	0.00287371	0.0708817
AL391117.1	0.848758	5.37875	9.04541	0.00287906	0.0709016
KRBOX1	0.739177	5.01711	9.62548	0.00287923	0.0709016
SRGAP2	0.31763	10.6594	8.99387	0.00288711	0.0710375
HMCES	0.760101	5.31798	8.9921	0.00288983	0.0710465
MARCH3	0.382314	8.39976	8.97799	0.00291171	0.0715259
PTCH1	0.655425	5.66617	8.97452	0.00291711	0.0716001
MAMDC2-AS1	0.694008	6.05229	9.05178	0.00292065	0.0716037
ADGB	1.02286	5.01832	13.503	0.00292202	0.0716037
ZNF574	0.765037	4.96881	12.4299	0.00292702	0.0716305
AC022306.3	0.612728	4.86969	36.0075	0.00293025	0.0716305
AURKC	0.60514	4.87428	20.2427	0.00293025	0.0716305
NAE1	0.573854	5.9809	8.95837	0.00294242	0.0718695
ATPSCKMT	0.623121	5.90633	8.94318	0.0029664	0.072354
CARD8	0.361964	7.83754	8.94277	0.00296706	0.072354
LINC00173	0.753717	4.99345	10.3193	0.00299289	0.0729247
AP001011.1	0.431009	7.90163	8.94979	0.00300259	0.0731018
HCG22	0.836957	5.61701	8.99143	0.00301755	0.0733533
AL355613.1	0.790269	5.17458	8.91106	0.00301779	0.0733533
ADGRG5	0.890726	5.93991	9.00082	0.00302486	0.0734658
GDPGP1	0.772581	5.19818	8.91246	0.00302867	0.0734989
SOX21-AS1	0.848484	4.9414	17.3325	0.00303386	0.0735023
AC006041.2	-0.937698	4.91873	23.8422	0.00303903	0.0735023
BCL2L13	0.452356	6.78189	8.89494	0.00304394	0.0735023
AL353697.1	0.686923	5.51172	8.89403	0.00304542	0.0735023
MXD4	0.542074	6.60896	8.93456	0.00304893	0.0735023
FTL	-0.471569	10.2907	8.95758	0.00306849	0.0735023
LOXL1	0.497014	4.85905	39.9737	0.00307033	0.0735023
AC008149.1	0.566176	4.86059	35.4819	0.00307033	0.0735023
AC007663.4	0.566886	4.86061	40.7577	0.00307033	0.0735023
CDC42BPG	0.532465	4.86032	34.3628	0.00307033	0.0735023
GPX8	0.597124	4.86191	33.9876	0.00307033	0.0735023
TMEM202	0.597922	4.86194	33.65	0.00307033	0.0735023
AF241728.1	0.640339	4.86291	27.6322	0.00307033	0.0735023
LINC02188	0.650228	4.86334	23.2387	0.00307033	0.0735023
PGR-AS1	0.66509	4.86388	21.0369	0.00307033	0.0735023
AC008663.2	0.617751	4.86276	24.1044	0.00307033	0.0735023
AL136372.2	0.634184	4.8634	20.8934	0.00307033	0.0735023
KIF21B	0.638917	5.90204	8.8765	0.00307411	0.0735343
TMIGD2	0.70133	5.28271	8.87425	0.00307782	0.0735572
TRAF3IP3	0.455499	6.94804	8.8727	0.00308038	0.0735572
AC005332.2	0.780999	4.89957	25.1886	0.0030824	0.0735572
KLF9	0.542244	6.14715	8.86977	0.00308521	0.0735658
AP003168.2	0.950481	4.96754	16.5878	0.00309895	0.0738349
C1orf112	0.491177	6.58983	8.8573	0.00310586	0.0739412
AC012291.3	0.690292	5.60753	8.85214	0.00311445	0.0740869
LINC02664	0.790625	5.25243	8.84607	0.00312459	0.0742694
AC091180.2	0.774571	5.22368	8.84321	0.0031428	0.0746242
CTDSPL	0.642997	5.93869	8.83422	0.00314447	0.0746242
RGS19	0.533907	6.37123	8.82773	0.00315542	0.0748213
ARID5B	-0.566478	7.74807	8.9048	0.00315775	0.0748213
KIF20B	0.536226	6.31751	8.82151	0.00316594	0.0749267
PEBP4	0.837262	5.46125	8.85472	0.00316894	0.0749267
TRAF5	0.628948	5.63475	8.8186	0.00317087	0.0749267
NPC1	0.383702	7.83498	8.81774	0.00317234	0.0749267
LINC00893	0.763625	5.17308	8.81638	0.00317465	0.0749267
NBR2	0.536164	6.07475	8.81189	0.00318229	0.0749978
ZDHHC14	0.37129	8.50459	8.81168	0.00318265	0.0749978
CCDC15	0.879329	5.21736	9.74956	0.00320407	0.0754435
PMEPA1	0.511764	6.73291	8.81981	0.00322122	0.075643
ADGRB3	0.454722	8.42504	8.86101	0.00322146	0.075643
GBP2	-0.945844	6.08387	8.86856	0.00322232	0.075643
AC103719.1	0.712534	5.11891	8.78839	0.0032226	0.075643
UBN1	0.522777	6.17035	8.78478	0.00322884	0.0756995
AF228727.1	0.768959	5.14057	11.2225	0.00323003	0.0756995
TLR6	0.492207	6.44914	8.78165	0.00323426	0.0757395
CLCN3	0.391827	7.36056	8.77713	0.00324208	0.0758417
IGHMBP2	0.684492	5.56326	8.77623	0.00324366	0.0758417
AC006213.4	0.739353	4.88695	30.9282	0.0032526	0.0759916
PRCP	0.494001	6.58909	8.75981	0.00327232	0.0763719
AL021918.5	0.849281	5.09918	10.8471	0.00327395	0.0763719
AC064834.1	0.842164	4.93604	19.7434	0.00328428	0.0765535
CLCA4-AS1	0.928349	4.99292	13.7407	0.00329175	0.0766616
LAMP1	0.417057	7.18206	8.74747	0.00329401	0.0766616
KLF7-IT1	0.93618	4.93768	18.1099	0.00330826	0.0769337
WDR12	0.451409	6.79672	8.7343	0.00331735	0.0770854
PPP1R10	0.470484	6.84221	8.72969	0.00332555	0.0772164
MSL3	0.516111	6.27699	8.72759	0.0033293	0.0772438
MRVI1	0.745474	5.39643	8.72153	0.00334014	0.077338
PECR	0.622928	5.86229	8.72126	0.00334062	0.077338
AL365203.2	0.772784	4.89781	27.7597	0.00334107	0.077338
MYLK3	0.854709	5.03252	10.5461	0.00335227	0.0775376
AC103706.1	0.763266	5.13768	8.71852	0.00335953	0.0775909
VGLL3	0.596047	4.8768	21.3368	0.00336351	0.0775909
CEBPE	0.559907	4.87565	17.5927	0.00336351	0.0775909
ELMSAN1	0.488191	6.62059	8.70695	0.00336634	0.0775909
CA10	0.67567	5.66382	8.70633	0.00336746	0.0775909
IFNGR1	0.354296	9.12049	8.7029	0.00337367	0.0776743
ZSCAN30	0.517414	6.33103	8.6946	0.00338871	0.0779611
AC007036.1	0.994852	4.99594	15.0046	0.0033934	0.0780094
FNBP1L	0.373765	7.90881	8.68817	0.00340041	0.0781109
ADGRA2	0.796186	5.0099	10.3625	0.00340543	0.0781663
AL139351.3	0.891857	6.28981	8.75662	0.00341843	0.078405
AP003086.1	0.432463	10.3969	8.75319	0.00342208	0.0784289
SEPSECS-AS1	0.735677	5.09437	8.67154	0.00343088	0.0785708
ANXA10	0.783253	5.12766	8.67653	0.00343589	0.0786257
GALNT2	0.341076	9.08884	8.66592	0.00344122	0.0786879
FRAT1	0.785157	5.11698	8.67201	0.00344422	0.0786967
SBNO1-AS1	0.785772	5.03024	10.4397	0.00345047	0.0787797
DENND1C	0.611521	5.8006	8.65828	0.00345537	0.0788316
OXR1	0.397546	10.3607	8.71572	0.00346359	0.0789593
AC008083.3	0.748875	5.36865	8.65755	0.003471	0.0790684
BX088651.4	0.758883	4.88889	26.8885	0.00348284	0.079278
PCED1B-AS1	0.470717	6.45381	8.64138	0.00348683	0.079309
TIMM22	0.677188	5.6163	8.63828	0.00349263	0.0793808
DROSHA	0.443997	6.93375	8.63394	0.00350078	0.0794488
LINC00964	0.757893	5.19292	8.63989	0.00350398	0.0794488
TERF1	0.518284	6.2183	8.63059	0.00350707	0.0794488
AC008914.1	0.761286	5.24755	8.63007	0.00350806	0.0794488
ARID1A	0.341929	8.41546	8.62966	0.00350882	0.0794488
AC097448.1	0.465074	6.74611	8.62807	0.00351183	0.0794571
MKRN3	1.06588	5.08207	12.6388	0.00352346	0.0795752
DLEU2	0.33384	9.34323	8.62188	0.00352351	0.0795752
CBLN4	0.826047	4.94589	15.9592	0.00352498	0.0795752
SYCP2	0.653659	5.68966	8.61921	0.00352856	0.0795964
HMGN2	0.521228	6.19673	8.61622	0.00353423	0.0796644
AC093583.1	0.981533	5.16466	12.6411	0.00355143	0.0799923
CAMSAP2	0.351021	7.83819	8.60243	0.00356047	0.0800992
MCM3AP	0.444112	6.89716	8.60189	0.0035615	0.0800992
PRPF8	0.474255	6.67331	8.59452	0.00357563	0.0803569
AL512625.3	0.638555	5.69797	8.59031	0.00358372	0.0804785
MITD1	0.472784	6.44025	8.57706	0.00360929	0.0809925
SNX4	0.444332	6.79748	8.56763	0.00362763	0.0813432
EMP2	-0.937514	5.27579	8.56827	0.0036415	0.0815935
AC091729.3	1.02272	4.95871	18.0544	0.00365706	0.0818779
GOLGA6L7	0.794863	5.26065	8.57317	0.00365963	0.0818779
ABCC11	0.755682	5.1409	8.55298	0.00367105	0.0820723
AC024619.3	0.738301	5.32112	8.538	0.00368581	0.0823411
AP000919.3	0.485475	6.3507	8.52182	0.00371799	0.0829846
TUBB2B	0.738755	5.16832	8.52822	0.00372013	0.0829846
MIR99AHG	0.336441	9.10674	8.5188	0.00372402	0.0830098
CD81	0.361973	8.22346	8.51469	0.00373226	0.083132
LINC00951	0.901401	4.9005	25.3595	0.00373519	0.0831357
SPRY1	0.747239	5.40532	8.51581	0.00374535	0.0833002
HDAC4-AS1	0.752439	5.04888	10.2197	0.00375167	0.0833508
RAC1	0.35498	8.02972	8.50429	0.00375317	0.0833508
ROBO3	0.602318	5.75348	8.50275	0.00375627	0.0833582
MLEC	0.489627	6.58808	8.49721	0.00376749	0.0835455
AC027698.1	-0.994192	6.32074	8.56878	0.0037748	0.0836461
KIAA1211L	0.509977	6.44979	8.47303	0.00381675	0.0844593
FLG	0.711324	5.25212	8.47286	0.00381711	0.0844593
NBL1	0.624582	5.65402	8.47003	0.00382292	0.0845255
DIO2	0.86838	5.12148	8.98738	0.0038296	0.0845792
ARL5C	0.793468	5.16566	8.48025	0.00383097	0.0845792
SNHG1	0.606267	5.80097	8.46382	0.00383572	0.084622
AP001981.2	0.684385	4.89805	23.792	0.00384754	0.0847948
AL139815.1	0.552518	6.15418	8.4569	0.00385	0.0847948
IL18	0.373459	8.21809	8.45593	0.003852	0.0847948
AL606923.2	0.859536	5.06841	10.6098	0.00385611	0.0848231
AC106818.2	0.537945	6.32576	8.45063	0.00386301	0.0849129
IRAK1BP1	0.560032	6.05883	8.44695	0.00387067	0.0850191
BAZ2B	0.318509	9.36171	8.44439	0.003876	0.0850741
AC009119.1	0.719114	5.42952	8.44257	0.00388473	0.0852037
SRRM1	0.404494	7.05678	8.43583	0.00389388	0.0853287
DENND5B	0.478693	6.63267	8.43476	0.00389611	0.0853287
DDX11-AS1	0.887365	5.0324	11.7285	0.00390745	0.0855033
AC092338.1	0.849888	4.90954	19.97	0.00390976	0.0855033
AC009159.2	0.784791	4.89953	26.8163	0.00392651	0.0857504
AC012063.1	0.80531	5.46738	8.43418	0.00392676	0.0857504
ZNF431	0.422002	7.04141	8.41864	0.00393005	0.0857601
CCS	0.5349	6.02549	8.41103	0.00394616	0.0859561
AC005899.8	0.928267	5.15262	10.7724	0.00394688	0.0859561
DUOXA1	0.788373	4.94903	13.6955	0.0039481	0.0859561
TMEM200A	0.864763	4.90367	25.8043	0.00395046	0.0859561
SLC37A1	0.461786	6.54165	8.40739	0.00395389	0.0859686
SIGLEC8	0.489097	6.73996	8.40726	0.0039668	0.0861869
NFIA-AS1	0.908798	4.94837	14.704	0.00399344	0.0865874
AC007879.3	0.79388	5.05798	8.41074	0.00399461	0.0865874
AL121933.2	0.580853	5.95218	8.38827	0.00399479	0.0865874
PDE7A	0.372549	7.79366	8.38709	0.00399733	0.0865874
AC009690.2	0.435026	7.04351	8.38501	0.0040018	0.0865874
AC016766.1	1.03776	4.95392	19.278	0.0040025	0.0865874
AC016074.2	0.87145	6.08755	8.45503	0.00400831	0.086651
CEP57	0.465978	6.61221	8.37948	0.00401372	0.0866958
DHRS7	0.482241	6.70373	8.37836	0.00401615	0.0866958
AC068987.2	0.842138	4.8912	26.1318	0.0040259	0.0868032
PGM5	0.423376	7.51262	8.39253	0.00402771	0.0868032
LINC01266	0.716233	6.05067	8.43816	0.00402978	0.0868032
CCND2-AS1	0.746719	5.3703	8.37467	0.00403979	0.0869249
ETV5	0.365507	7.89064	8.36656	0.00404173	0.0869249
BCLAF3	0.465942	6.32222	8.36333	0.00404876	0.0869249
AL137003.1	0.783108	4.87726	34.1755	0.00404987	0.0869249
AC133480.1	0.824148	4.87872	35.3387	0.00404987	0.0869249
AC109454.2	0.978345	4.99935	14.3585	0.00406548	0.0871479
AC026741.1	0.959656	4.93544	19.9264	0.00406605	0.0871479
VPS13D	0.341267	8.26812	8.34993	0.00407807	0.0873369
AC007682.1	0.893245	4.916	21.7282	0.00408068	0.0873369
ADAMTS15	0.832974	5.19859	8.70055	0.0040948	0.0875769
FBXW4	0.375179	7.72856	8.33736	0.00410577	0.0877493
TSPAN15	0.513766	6.44504	8.33603	0.00410871	0.0877498
AL078581.4	0.713473	5.51307	8.33209	0.00411743	0.0878069
UBE2E3	0.394723	7.55787	8.33179	0.0041181	0.0878069
MX2	-0.637413	6.50526	8.36895	0.00412203	0.0878069
AC068228.3	0.768404	4.90103	23.3446	0.00412561	0.0878069
AC079779.3	0.921426	4.9476	17.1928	0.00412709	0.0878069
ARHGEF6	0.35181	7.99502	8.32693	0.0041289	0.0878069
SECTM1	-1.07449	5.0041	12.5054	0.00416337	0.0883617
AC104596.1	0.59192	5.8948	8.31138	0.00416403	0.0883617
ZNF839	0.687655	5.68521	8.309	0.00416897	0.0883617
LINC02090	0.581113	4.88394	24.6823	0.00416967	0.0883617
AL391988.1	0.803151	4.89289	23.5213	0.00416967	0.0883617
PRKCA	0.469605	9.96302	8.37491	0.00418261	0.088512
AC011246.1	0.924671	5.67388	8.37487	0.00418264	0.088512
AC007610.2	0.67812	5.15112	10.5411	0.00418968	0.0885986
RASSF8	0.392285	9.46011	8.34686	0.00419329	0.0886127
AL356512.1	0.829626	4.89672	26.4431	0.00421379	0.0889211
LINC01288	0.904063	4.89276	27.9856	0.00421379	0.0889211
TBC1D9	0.356351	7.97517	8.28212	0.00422978	0.0891503
OVOL2	0.506319	6.56673	8.28176	0.00423058	0.0891503
PIP4P1	0.710659	5.32008	8.28307	0.00424373	0.0893649
SNRPE	0.67726	5.58674	8.27397	0.00424839	0.0894003
NUDT13	0.620482	5.76525	8.27098	0.00425524	0.089482
ZNF830	0.67818	5.49811	8.26541	0.00426802	0.0896803
POLD4	0.582009	5.86387	8.26425	0.00427068	0.0896803
ARRDC5	0.681327	5.54877	8.26298	0.00427361	0.0896803
FBXO33	0.476215	6.42783	8.25497	0.00429212	0.0900059
PCYOX1L	0.722406	5.4886	8.25964	0.00429758	0.0900577
PBLD	0.741956	5.13329	8.24768	0.004309	0.090234
LINC00539	0.670449	5.55785	8.24546	0.00431416	0.0902794
KLHL26	0.760067	5.25147	8.2394	0.00434464	0.0908218
TOB2	0.5775	5.87936	8.23177	0.00434612	0.0908218
AC096733.1	0.851175	5.09993	10.3993	0.00434992	0.0908381
SETD2	0.32907	8.37586	8.22635	0.00435884	0.0909613
AC121761.1	0.775664	5.11531	8.45685	0.00437309	0.0911954
KIAA1211	0.721395	5.48995	8.22201	0.00438293	0.0913373
PNPLA4	0.714821	5.22151	8.2125	0.00439152	0.091453
SH3BGR	0.833308	5.08663	10.0108	0.00439732	0.0914775
EMILIN1	0.80407	5.13895	9.00816	0.0044007	0.0914775
EYA2	-1.01224	5.61716	8.27517	0.00440182	0.0914775
PAK1	0.362579	8.00755	8.20202	0.0044164	0.0916727
ST3GAL6	0.350996	8.21942	8.20164	0.0044173	0.0916727
REV1	0.360023	7.56491	8.20004	0.00442111	0.0916886
AL445928.2	0.643872	5.82009	8.19913	0.00442421	0.0916896
AC106729.1	-1.11066	5.07759	9.2207	0.00442981	0.0917425
ATG4C	0.378709	7.83649	8.19272	0.00443861	0.0917661
LINC01141	0.521959	7.67676	8.26278	0.00443876	0.0917661
USP24	0.326355	8.28084	8.1921	0.0044401	0.0917661
CENPJ	0.598283	5.65647	8.18867	0.00444832	0.0918391
OSGEPL1	0.578819	5.90063	8.18778	0.00445045	0.0918391
AC233702.7	0.793533	4.92396	20.1482	0.00445279	0.0918391
AJ011931.2	0.829438	5.1817	9.46965	0.00445871	0.0918983
IDNK	0.576871	5.91236	8.1795	0.00447038	0.0920757
AC055855.1	0.736297	5.42682	8.17698	0.00447646	0.0921379
TFCP2L1	0.669335	5.57546	8.17394	0.00448381	0.0922261
TMBIM6	0.355734	7.74255	8.17135	0.00449009	0.0922922
RPL19	-0.593075	7.59654	8.22153	0.00450159	0.0924078
AC005833.2	0.777029	5.01051	11.2963	0.00450193	0.0924078
TXNDC16	0.516507	6.28795	8.16523	0.00450493	0.0924078
DUOX1	0.581395	5.92605	8.14824	0.00454641	0.0931953
MRPS28	0.360026	8.03779	8.14577	0.00455249	0.0932563
PCNT	0.559299	6.06362	8.13381	0.00458197	0.093746
PAQR3	0.389262	8.56288	8.15962	0.00458263	0.093746
ZNF213-AS1	0.723763	5.36676	8.13178	0.00458698	0.0937714
MTSS1	0.426807	8.90809	8.1896	0.00460015	0.0938357
NMRK1	0.522495	6.16424	8.12623	0.00460075	0.0938357
GK	-0.783332	7.35838	8.1941	0.00460388	0.0938357
MMP17	0.861657	5.11809	10.4528	0.00460517	0.0938357
LAPTM5	0.352689	8.29721	8.12423	0.00460572	0.0938357
SPSB1	-0.866709	5.41118	8.12181	0.00461175	0.0938525
PCBP3	0.563934	6.12508	8.13078	0.00461278	0.0938525
PLLP	0.737318	5.48016	8.12643	0.00461723	0.0938795
GAS8	0.758385	5.09279	8.87202	0.00462417	0.0939572
SSBP1	0.402249	7.07389	8.10916	0.00464337	0.0942835
ALOX15B	-1.07145	5.49147	8.16967	0.00466186	0.0945505
TMLHE-AS1	0.447792	8.28384	8.16493	0.0046628	0.0945505
AL158839.1	0.79444	4.90668	17.631	0.00466674	0.0945667
GRID2IP	0.724387	5.38532	8.09683	0.00467438	0.0946369
CDCA4	0.774083	5.09893	8.10516	0.0046765	0.0946369
AC092652.1	0.43423	6.93871	8.0913	0.00468835	0.094813
HECA	0.400358	7.1824	8.08995	0.00469178	0.0948186
NFXL1	0.568513	6.07742	8.08254	0.00471058	0.0951348
TCF7	0.673471	5.45745	8.08118	0.00471406	0.0951411
FGFR3	0.825476	5.0202	11.0583	0.00472361	0.0952664
PLXNC1	-0.684627	6.47586	8.13635	0.00472659	0.0952664
LINC02340	0.726269	5.23261	8.07364	0.00473328	0.0953263
LLGL2	0.70888	5.47983	8.07262	0.00473591	0.0953263
AC027601.2	0.907679	4.94067	17.2082	0.00476282	0.0958039
ANKH	0.386075	7.67209	8.05338	0.00478538	0.0960946
CLCN2	0.953161	5.11256	12.3953	0.00478757	0.0960946
PLEK2	-0.877568	4.91063	22.4183	0.0047902	0.0960946
PPP5D1	0.712798	5.23493	8.0505	0.00479284	0.0960946
NAV2	0.602815	8.06275	8.11828	0.00479324	0.0960946
MBTD1	0.361305	7.47244	8.04789	0.00479959	0.0961579
LUC7L3	0.328604	8.16074	8.03556	0.0048317	0.0964475
CENPC	0.439434	6.83504	8.0317	0.00484178	0.0964475
FAM102A	0.722356	5.44592	8.14375	0.00484577	0.0964475
FGD2	0.351578	8.16937	8.02882	0.00484933	0.0964475
ATOH8	-0.901327	5.28999	8.03595	0.00485777	0.0964475
MPEG1	0.719926	5.56594	8.06937	0.00486485	0.0964475
AC008764.8	0.700932	5.33024	8.01691	0.00488063	0.0964475
AC005618.1	0.555644	4.87057	29.7105	0.00488718	0.0964475
SLC9A9-AS2	0.541882	4.86878	32.1722	0.00488718	0.0964475
PDE6H	0.542382	4.86875	32.7008	0.00488718	0.0964475
UBXN10-AS1	0.607761	4.86882	34.8558	0.00488718	0.0964475
USP27X-AS1	0.540156	4.86544	33.9238	0.00488718	0.0964475
OLAH	0.648128	4.8699	33.7613	0.00488718	0.0964475
AC111152.2	0.562824	4.86887	34.7069	0.00488718	0.0964475
AC026458.2	0.614968	4.8694	35.1053	0.00488718	0.0964475
ZFX-AS1	0.646788	4.86866	35.4338	0.00488718	0.0964475
ANGPTL8	0.689859	4.87111	32.5216	0.00488718	0.0964475
AL034380.1	0.633071	4.87031	35.4521	0.00488718	0.0964475
AL390791.1	0.697907	4.87213	32.1096	0.00488718	0.0964475
LYZL1	0.683016	4.87191	34.8874	0.00488718	0.0964475
LY6G6C	0.748063	4.87227	34.752	0.00488719	0.0964475
AC245052.4	0.467413	4.8699	31.734	0.00488719	0.0964475
ZDHHC3	0.475034	6.48218	8.01421	0.00488776	0.0964475
FGF5	0.802506	4.92664	17.2588	0.00489201	0.0964633
BRICD5	0.878407	5.06572	11.9862	0.00489772	0.0964633
LRCH1	0.31444	9.36503	8.01028	0.00489818	0.0964633
NLRC4	0.52067	6.23749	8.00686	0.00490724	0.0965785
TENM4	0.346876	8.64762	8.00139	0.00492176	0.0967073
CARMIL3	0.848166	4.92192	18.6121	0.0049253	0.0967073
DONSON	0.551133	6.10047	7.99856	0.00492929	0.0967073
PRPSAP1	0.456039	6.46137	7.99851	0.00492943	0.0967073
DENND2D	-0.783493	5.58838	7.99509	0.00493855	0.0967073
EFNB1	0.744524	5.30401	8.00068	0.00494132	0.0967073
GNPDA1	0.536552	5.96554	7.99299	0.00494417	0.0967073
AC010273.2	0.733677	5.36346	7.99262	0.00494516	0.0967073
SLC44A2	0.589844	5.95199	7.9912	0.00494895	0.0967073
RPGRIP1	0.748943	5.28007	7.99099	0.00494952	0.0967073
NIPSNAP3B	0.540224	5.90567	7.99052	0.00495079	0.0967073
USB1	-0.752267	5.7219	7.9889	0.00495511	0.0967073
EED	0.4117	6.85967	7.98874	0.00495556	0.0967073
KCNK6	0.558277	6.04719	7.97896	0.00498182	0.0971568
PLEKHJ1	0.6385	5.52912	7.97557	0.00499097	0.0972721
SYK	0.298829	9.28354	7.97383	0.00499568	0.097301
AC087741.1	0.716232	5.19297	7.9722	0.00500008	0.0973236
PRRG4	0.654599	5.82221	7.97791	0.00501872	0.0975131
LINC00623	0.532155	6.37276	7.96525	0.00501891	0.0975131
ELK3	0.391178	7.37133	7.96502	0.00501953	0.0975131
NDUFA6-DT	0.660508	5.54185	7.96178	0.00502833	0.0975274
AC068724.3	0.484536	6.81009	7.98224	0.00503147	0.0975274
ZNF347	0.631681	5.5902	7.95992	0.00503339	0.0975274
RIC3-DT	0.792282	4.93141	15.5308	0.00503532	0.0975274
AC048382.5	0.622305	5.59514	7.95818	0.00503815	0.0975274
MAP3K3	0.344286	7.77526	7.9576	0.00503972	0.0975274
TGIF2	0.495286	6.39979	7.9556	0.00504518	0.0975704
RBBP6	0.432097	6.77676	7.94966	0.00506141	0.0978213
ZNF585B	0.567119	5.90453	7.94793	0.00506616	0.0978503
ATF3	-1.10626	5.43685	8.0038	0.00507955	0.0980178
AC021092.1	0.692747	5.3885	7.94214	0.00508206	0.0980178
AL049646.1	0.511987	6.18271	7.94121	0.0050846	0.0980178
MPP1	-0.588247	6.02681	7.93796	0.00509355	0.0981275
LPIN2	0.344707	8.39083	7.93524	0.00510105	0.0982092
PPM1B	0.362739	7.51272	7.93323	0.00510663	0.0982536
DOCK11	0.325761	8.8941	7.92471	0.00513022	0.0986445
UPK2	0.659438	5.04332	7.95698	0.00515074	0.0989758
EFCAB13	0.373113	7.66094	7.91324	0.00516215	0.0990519
RRAGA	0.646812	5.43968	7.91303	0.00516276	0.0990519
NPPC	0.904952	4.91144	22.1427	0.00516693	0.0990519
AC015802.4	0.768322	5.0387	9.60164	0.00516787	0.0990519
ERMP1	0.458573	6.42988	7.90646	0.00518116	0.0992434
KATNB1	0.72149	5.01004	12.385	0.00518707	0.0992934
CBX1	0.544333	6.01785	7.90101	0.00519646	0.0993345
ITGA4	-1.00765	5.25382	7.93183	0.00519686	0.0993345
COL5A1	0.756245	5.21106	7.90654	0.00519912	0.0993345
ANXA2	-0.933145	5.51704	7.94415	0.00521554	0.0995438
LINC02724	0.549855	4.91053	18.9208	0.00521669	0.0995438
HOOK2	0.522357	6.21948	7.88908	0.00523014	0.0997373
FBXO2	0.71984	5.33217	7.89436	0.00523347	0.0997376
DHDDS	0.48525	6.29702	7.8843	0.00524368	0.099869
AC242426.2	0.488525	6.3686	7.88026	0.00525516	0.0999776
GLIPR1	0.520988	6.63712	7.9227	0.0052566	0.0999776
GJC1	0.892719	4.94955	15.2755	0.00525936	0.0999776
PCYT1B	0.766946	5.02476	9.58427	0.00526354	0.0999939
GOLPH3L	0.484845	6.30477	7.87098	0.00528165	0.100275
AL133367.1	0.766565	4.95856	12.3953	0.00529192	0.100406
AC012557.2	0.630506	4.89122	20.941	0.00531112	0.100707
ZNF266	0.559937	5.94359	7.85851	0.00531745	0.100764
NME9	0.475567	6.50054	7.85609	0.00532442	0.100832
SPATA1	0.41038	7.26614	7.85314	0.00533293	0.10092
NKAIN4	0.747007	4.93462	16.2226	0.00533576	0.10092
CACNA1E	0.603393	5.83608	7.85094	0.00533929	0.100923
ZNF311	0.769453	4.96618	11.3872	0.00534493	0.100967
GNG7	0.33507	8.30366	7.84691	0.00535096	0.101017
AL049828.2	0.927767	4.97783	12.55	0.0053561	0.101029
AP001172.1	0.563769	6.09811	7.86246	0.00535829	0.101029
FAM110A	0.717178	5.2421	7.84201	0.0053652	0.101095
SERPINB9	0.367424	8.54368	7.84593	0.00536955	0.101114
AC092376.2	0.590333	4.97039	11.2913	0.00537815	0.10115
WDFY2	0.312075	8.59839	7.83755	0.00537817	0.10115
AC006116.11	0.699076	4.91811	17.068	0.00538605	0.101235
POLD3	0.551125	6.04135	7.83369	0.00538942	0.101235
SLC35D1	0.502066	6.13133	7.83052	0.00539871	0.10124
NETO2	0.576613	6.1775	7.82971	0.00540106	0.10124
HLCS	0.427171	7.12914	7.82932	0.00540221	0.10124
SMIM13	0.525458	5.97748	7.829	0.00540313	0.10124
AC090772.2	0.789113	5.32487	7.84658	0.00540986	0.101293
RTKN2	-1.03475	5.13221	9.43038	0.00541273	0.101293
RERE	0.292383	9.72748	7.82309	0.00542048	0.101375
IST1	0.383863	6.99374	7.81519	0.00544372	0.101747
CXCL17	0.798898	5.1822	8.00372	0.00547636	0.102293
AL157388.1	0.84504	4.9753	13.8696	0.0054847	0.102329
AC011595.1	0.641366	5.50543	7.7989	0.00549202	0.102329
SLX4	0.722321	5.18573	7.80456	0.00549399	0.102329
CNOT3	0.683262	5.38383	7.79764	0.00549578	0.102329
AC016292.1	0.599218	5.72451	7.79763	0.00549579	0.102329
ZNF710	0.324999	8.92069	7.79665	0.00549873	0.102329
AL137139.2	0.692863	5.73847	7.80195	0.00550602	0.102329
AC006059.1	0.441274	7.29156	7.81055	0.00550736	0.102329
CBR4	0.369163	7.46313	7.79325	0.00550885	0.102329
VGF	0.732295	5.09091	7.9178	0.00551648	0.102407
F2RL2	0.701096	4.89637	20.3593	0.00552961	0.102546
AC008871.1	0.645134	5.411	7.78593	0.00553078	0.102546
AC002070.1	0.641813	5.87319	7.78945	0.00554266	0.102703
AC025043.1	0.631649	5.64179	7.78026	0.00554781	0.102735
ZNF736	0.412834	6.8083	7.77814	0.00555417	0.102759
NR2C2	0.374362	7.39107	7.77642	0.00555935	0.102759
AP000866.2	0.939035	5.02683	12.5929	0.00556125	0.102759
ZNF710-AS1	0.711778	5.31607	7.77529	0.00556276	0.102759
AL136038.5	0.831246	5.20605	9.82121	0.00557759	0.10297
ATP8B2	0.718868	5.20385	8.23094	0.00559747	0.103274
JMJD4	0.739409	5.07764	8.47583	0.00560423	0.103335
HAAO	0.577263	5.86517	7.7594	0.00561091	0.103395
PPM1A	0.407676	6.87068	7.75395	0.00562753	0.103638
STPG2-AS1	0.671765	5.48808	7.76298	0.00565542	0.104087
RUNX2	0.323852	9.15618	7.7407	0.00566814	0.104208
DDX6	0.343421	7.76075	7.74035	0.00566921	0.104208
CD53	0.332717	8.28684	7.73933	0.00567234	0.104208
APOBEC3F	0.776661	5.16041	9.74402	0.00568345	0.104299
AC026124.2	0.916476	4.96202	15.1504	0.00568424	0.104299
LINC00960	0.485378	6.70726	7.73442	0.00570472	0.104538
EID2	0.716842	5.26593	7.72726	0.0057096	0.104538
AL157394.3	0.701517	5.10641	7.72712	0.00571004	0.104538
AC006042.1	0.799288	4.92143	18.4276	0.00571227	0.104538
UXS1	0.478977	6.49079	7.72564	0.00571462	0.104538
MAP11	0.696686	5.23312	7.72753	0.00572803	0.104602
SLC12A5-AS1	0.850534	4.9542	14.3318	0.00573171	0.104602
AC092053.6	0.680114	4.91373	17.3523	0.00573357	0.104602
ATRAID	0.685483	5.47055	7.72231	0.00574427	0.104602
TPH1	0.882941	4.98788	13.0605	0.00575503	0.104602
AC012065.3	0.610783	4.87717	28.1127	0.00575977	0.104602
AL032819.1	0.718081	4.87998	29.7155	0.00575977	0.104602
OR1A1	0.65657	4.87716	30.9061	0.00575977	0.104602
AC005740.4	0.742176	4.88002	29.924	0.00575977	0.104602
AC018693.1	0.681986	4.87721	30.4795	0.00575977	0.104602
CCDC171	0.514001	6.41811	7.71231	0.00576058	0.104602
MAP3K11	0.659761	5.59999	7.70785	0.00577007	0.104602
AL161757.4	0.85783	4.91112	18.7306	0.0057709	0.104602
AC093765.3	0.814424	4.91276	19.9357	0.0057709	0.104602
DR1	0.462931	6.49954	7.70745	0.00577134	0.104602
ZKSCAN7-AS1	0.456583	6.72922	7.70648	0.00577436	0.104602
FANCD2OS	0.721217	5.16851	8.00638	0.00577723	0.104602
ODF3B	-0.880271	5.28553	7.70289	0.00578563	0.104691
AL133480.1	0.569687	6.13081	7.7085	0.00579365	0.104773
SZRD1	0.527924	5.92751	7.69254	0.00581823	0.105078
ATP7A	0.576429	5.72077	7.69158	0.00582126	0.105078
AL450263.1	0.849323	5.00671	11.7229	0.00582151	0.105078
AL731575.1	0.847296	4.94934	17.0985	0.00582493	0.105078
AL592295.3	0.628171	5.71601	7.68945	0.00582799	0.105078
POFUT1	0.58816	5.88125	7.68728	0.00583487	0.10514
AL024508.2	0.912752	5.04148	10.3691	0.00584262	0.105216
LINC00638	0.707282	4.90264	22.2492	0.0058561	0.105334
AC116667.1	0.591343	5.88628	7.68057	0.00585618	0.105334
ZBTB11-AS1	0.725386	5.03604	8.6811	0.00586103	0.105358
IKBKB	0.350777	7.55426	7.67478	0.00587461	0.105531
SMARCD3	-0.665965	5.83812	7.67373	0.00587913	0.105531
APTR	0.672108	5.60805	7.67177	0.0058842	0.105531
CDC123	0.442273	6.75091	7.67164	0.00588463	0.105531
PLPP7	0.6702	5.30609	7.6558	0.00593547	0.106365
MED19	0.69498	5.31011	7.66105	0.00593822	0.106365
AC005041.5	0.682881	5.23466	7.6416	0.00598142	0.107075
HILPDA	0.858308	5.06094	12.2514	0.00599236	0.107207
RELA-DT	0.76337	5.02463	10.1023	0.00600575	0.107383
PBX1	0.468769	6.74378	7.62802	0.00602573	0.107651
DELE1	0.410724	6.76541	7.62585	0.00603283	0.107651
PNRC2	0.605126	5.71102	7.62444	0.00603746	0.107651
AC016876.1	0.791103	4.88907	25.791	0.00603759	0.107651
AL392086.3	0.668154	5.49128	7.65104	0.00604062	0.107651
MIR497HG	0.678223	4.9047	19.6775	0.00604662	0.107651
RNF121	0.509311	6.23012	7.62087	0.0060492	0.107651
SFT2D1	0.46227	6.48567	7.62051	0.00605038	0.107651
ZNF514	0.59223	5.86112	7.61973	0.00605293	0.107651
FCF1	0.57207	5.7918	7.61575	0.00606602	0.10782
NEURL2	-0.935297	5.12751	7.62123	0.00607778	0.107944
METTL9	0.420223	6.87299	7.61147	0.00608018	0.107944
PRKAG1	0.550176	6.18025	7.60902	0.00608828	0.107963
AL592182.2	0.527791	4.89562	20.1109	0.00609471	0.107963
OR52I1	0.658733	4.89228	23.7745	0.00609472	0.107963
SNORC	0.769836	5.18023	8.0663	0.00610099	0.107963
BAD	0.68356	5.21017	7.61019	0.00610438	0.107963
SGK3	0.325144	8.37471	7.60264	0.00610942	0.107963
IQCH-AS1	0.480154	6.29259	7.60255	0.00610971	0.107963
AC104461.1	0.659553	5.85143	7.63949	0.00611253	0.107963
AC109441.1	0.777851	4.95235	12.9671	0.00611354	0.107963
AL513548.4	0.735899	4.89989	20.2563	0.00611731	0.107966
POLK	0.327465	7.85416	7.599	0.00612151	0.107977
GSN-AS1	0.62672	5.506	7.59681	0.00612881	0.108042
PELI3	0.869781	5.0143	11.8459	0.006137	0.108063
PRKCQ	0.673787	6.90859	7.65518	0.00613714	0.108063
LINC00863	0.751509	5.23423	7.58764	0.00615945	0.108377
C14orf178	0.94413	4.95725	15.6829	0.00616266	0.108377
RELT	-0.607095	6.03148	7.58567	0.00616603	0.108377
SETX	0.323679	8.64613	7.58466	0.00616943	0.108377
FILNC1	0.925909	4.91128	21.0353	0.00618158	0.108489
PARP1	0.480951	6.37971	7.58063	0.00618297	0.108489
RNF144B	-0.532683	8.07402	7.63256	0.00621168	0.108929
AL158801.3	0.640246	5.57327	8.09213	0.00622944	0.109128
DAZAP2	0.460606	6.61025	7.5666	0.0062303	0.109128
RTN4IP1	0.626475	5.73246	7.56401	0.00623909	0.109219
MEP1A	0.692921	5.20176	7.5618	0.0062466	0.109258
SMG8	0.723546	5.10156	7.5612	0.00624863	0.109258
ELF3-AS1	0.715364	5.42941	7.55273	0.00627748	0.109699
AC016493.1	0.60126	6.09396	7.58323	0.00628996	0.109799
GID8	0.589551	5.67773	7.54893	0.00629048	0.109799
AL353801.1	0.669355	5.46728	7.54213	0.00631378	0.109954
TMEM79	0.882718	5.11655	11.5084	0.00631428	0.109954
LINC00343	0.975184	4.96962	15.3032	0.00632281	0.109954
KMT5B	0.370963	7.29737	7.53946	0.00632297	0.109954
AC105450.1	0.823212	4.91109	19.6142	0.00632533	0.109954
AL606807.1	0.382585	4.90756	16.9236	0.00632534	0.109954
HERPUD2	0.464342	6.3246	7.53792	0.00632825	0.109954
KHDC4	0.482238	6.29964	7.53695	0.00633161	0.109954
SLC27A3	0.709436	5.10847	7.53676	0.00633226	0.109954
TRPC3	-1.12722	5.0563	10.5811	0.00636335	0.110407
AC010883.3	0.666856	5.45016	7.5379	0.00636629	0.110407
AC025164.1	0.527073	6.4292	7.54174	0.00636935	0.110407
AC090844.2	0.873626	5.02613	11.4912	0.00639586	0.110782
COX7A1	0.766465	5.11219	9.22239	0.00639836	0.110782
ADAMTS6	0.720943	5.14808	7.51325	0.0064138	0.110986
IQCH	0.522765	6.2703	7.51146	0.0064345	0.111251
TUBB1	0.896862	5.06249	11.3104	0.00643651	0.111251
CCDC25	0.558724	5.80588	7.50443	0.00644463	0.111327
AC092794.2	0.690709	4.89836	22.71	0.00646026	0.111533
AFMID	-0.739162	5.44257	7.49353	0.00648301	0.111862
SUDS3	0.493944	6.08815	7.49241	0.00648696	0.111866
PRKX	0.415636	6.90445	7.48929	0.00649797	0.11192
ETV5-AS1	0.714578	4.9027	21.5525	0.00650397	0.11192
CD27-AS1	0.741429	5.32017	7.99346	0.00650472	0.11192
AC004551.1	0.566862	6.40296	7.5183	0.00651227	0.11192
ZNF138	0.498669	6.29563	7.48472	0.00651416	0.11192
SHISA4	0.831137	5.06359	11.4747	0.00651681	0.11192
TRRAP	0.356264	7.4987	7.48218	0.00652317	0.11192
AL162414.1	0.529722	6.85448	7.53635	0.00653372	0.11192
CYB561D1	0.628305	5.52612	7.47899	0.00653452	0.11192
GUCY1A1	0.58226	6.61839	7.52741	0.00653526	0.11192
NSMCE3	0.639783	5.27472	7.47829	0.00653703	0.11192
RSRC2	0.376894	7.13857	7.47827	0.0065371	0.11192
MAFB	-0.607121	6.66072	7.51687	0.00653843	0.11192
AC022210.2	0.498757	6.28184	7.47484	0.00654931	0.11203
AC004596.1	0.756272	5.01384	9.40345	0.00655231	0.11203
LINC01684	0.466613	7.79438	7.52616	0.00657056	0.112278
AC006042.2	0.765302	5.2166	7.45672	0.00661424	0.112561
PKHD1L1	0.492831	4.87058	26.1405	0.00661468	0.112561
AC048337.1	0.553667	4.87353	28.5236	0.00661468	0.112561
AL672277.1	0.67519	4.87657	21.1317	0.00661468	0.112561
AP001626.1	0.617481	4.87443	29.1665	0.00661468	0.112561
NUGGC	0.71192	4.87429	27.9487	0.00661468	0.112561
PSG9	0.385509	4.87214	24.5648	0.00661468	0.112561
FAM229B	0.676562	5.08248	7.72719	0.00661708	0.112561
LRIF1	0.604371	5.61275	7.45364	0.00662535	0.112638
EPB41L2	0.292551	10.8964	7.4474	0.0066479	0.112958
TMCO1-AS1	0.715538	5.01187	8.69671	0.00666168	0.113124
KDSR	0.480085	6.17353	7.44264	0.00666516	0.113124
DLEC1	0.680753	5.28829	7.44068	0.00667229	0.113181
SREBF2-AS1	0.732348	5.03509	9.5564	0.00669666	0.11353
FAM192A	0.422715	6.72815	7.42661	0.00672365	0.113924
AC040934.1	0.620993	5.55115	7.42274	0.00673784	0.1141
SPON1	-0.937632	5.93313	7.4781	0.00674848	0.114215
PAQR8	0.574882	5.78104	7.41848	0.00675348	0.114236
AC019131.1	0.789019	5.0235	9.41341	0.0067661	0.114385
EXOC1	0.3697	7.16989	7.41301	0.00677366	0.114449
PKN2	0.295851	9.01021	7.41113	0.00678058	0.114501
AIMP2	0.586883	5.72941	7.40988	0.00678522	0.114515
HRNR	0.754266	5.02515	9.201	0.0067916	0.114559
ERCC4	0.571468	5.7666	7.4064	0.00679811	0.114604
LINC01694	0.784127	4.90699	20.5697	0.00680937	0.114608
SLC38A2	0.383521	7.61097	7.40334	0.00680944	0.114608
CHRNG	0.754912	5.05696	9.51801	0.00680974	0.114608
RSPH10B2	0.507621	4.90602	16.7359	0.00681971	0.114711
ECI1	0.626558	5.56028	7.39487	0.00684097	0.115005
UVRAG	0.296574	8.97588	7.39173	0.00685268	0.115136
C1RL	0.538902	6.14818	7.39073	0.00685641	0.115136
POFUT2	0.659047	5.35919	7.38558	0.00687569	0.115395
CCDC28B	0.845401	5.14902	10.4536	0.00688922	0.115558
PPP2R3B	0.689605	5.32316	7.6772	0.00690292	0.115616
TYSND1	0.639129	5.39147	7.37826	0.0069032	0.115616
ZNF585A	0.525262	6.00193	7.37799	0.0069042	0.115616
AC005740.3	0.713921	5.35059	7.3714	0.00692907	0.115936
ANTXR1	0.55504	5.91467	7.37316	0.00693104	0.115936
AL022069.1	0.688996	4.93373	14.0453	0.00694187	0.116053
AP001636.3	-0.993281	5.48698	7.41602	0.00694615	0.11606
ANKRD45	0.650521	4.89844	17.2335	0.00701063	0.11702
VPS13C	0.280973	9.40369	7.34881	0.00701496	0.11702
SPIN1	0.3382	7.9861	7.34873	0.00701526	0.11702
CZIB	0.656012	5.33322	7.35286	0.0070211	0.117052
CYHR1	0.566259	5.80549	7.34587	0.00702623	0.117073
HTR3E	-0.794491	4.9021	22.8321	0.007035	0.117128
SULT1C4	0.750535	5.00823	10.0679	0.00703734	0.117128
COPS3	0.516689	5.99252	7.34121	0.00704412	0.117176
AC005775.1	0.891764	4.95227	14.952	0.00708172	0.117736
IL15	-0.749827	6.72588	7.38677	0.00708799	0.117748
AL031846.2	0.601245	5.63044	7.3295	0.00709026	0.117748
SLC25A34	0.762293	5.06981	8.4446	0.00709732	0.117801
MMD	0.411174	6.84569	7.31507	0.00714531	0.118394
RASSF10	0.484185	4.88023	24.0343	0.00714756	0.118394
SLC9A3	0.604056	4.887	23.733	0.00714757	0.118394
HGF	0.529155	5.83832	7.31416	0.00714883	0.118394
SEC62-AS1	0.713283	5.22653	7.30873	0.00717005	0.11868
DGCR11	0.884224	4.97417	14.5103	0.00719116	0.118916
FUNDC1	0.662322	5.34613	7.30858	0.00719255	0.118916
RPL35	-0.452275	7.63837	7.31283	0.00719611	0.118916
ZNF322	0.519192	6.01435	7.29741	0.00721452	0.119103
ZNF184	0.679014	5.29937	7.30277	0.00721537	0.119103
AC010531.3	0.743597	4.99878	9.65921	0.0072249	0.119195
CNPPD1	0.646882	5.48054	7.29897	0.00723033	0.119219
KCTD17	0.703836	5.24245	7.59353	0.00723563	0.119241
AC069185.1	0.759483	4.9636	11.5143	0.00725228	0.11945
HIVEP2	-0.620361	7.30308	7.33955	0.00727029	0.119681
BCL2L11	0.55231	5.91084	7.28221	0.00727463	0.119687
AC009951.5	0.563109	5.78898	7.27944	0.00728563	0.119803
PRPF40B	0.483792	6.45892	7.27638	0.0072978	0.119878
SPDYE2	0.561447	6.00486	7.27629	0.00729816	0.119878
AC079210.1	-1.03201	5.3234	7.29079	0.00732577	0.120266
NAA60	0.644074	5.50619	7.27199	0.00733749	0.120393
AC020912.1	0.766338	5.0102	10.5013	0.00734594	0.120436
AL583824.1	0.678215	5.18053	7.26285	0.00735192	0.120436
AC007349.1	0.770665	5.06975	9.61139	0.00735217	0.120436
ZBTB20	0.321736	9.66939	7.25853	0.0073693	0.120651
FAM85B	0.698993	5.32782	7.26197	0.0073777	0.120707
CCDC18-AS1	0.352727	8.2351	7.25497	0.00738418	0.120707
CFLAR-AS1	0.457078	6.67387	7.25965	0.00738473	0.120707
ZNF469	0.618259	5.87836	7.25057	0.00740144	0.120822
MIR210HG	-0.882961	5.18982	7.24801	0.00741179	0.120822
RNASET2	0.327177	9.88546	7.25109	0.00742039	0.120822
FAM215B	0.595404	5.65194	7.24481	0.00742473	0.120822
AC103760.1	0.511457	4.86528	30.1517	0.00746808	0.120822
AC022267.1	0.506431	4.86494	30.9998	0.00746808	0.120822
AC010754.1	0.467893	4.86081	33.9962	0.00746808	0.120822
AP003501.1	0.487057	4.86182	34.5459	0.00746808	0.120822
AC105219.4	0.455701	4.86161	33.0899	0.00746808	0.120822
PLEKHS1	0.584884	4.86405	32.0405	0.00746808	0.120822
CELA1	0.570431	4.865	32.4693	0.00746808	0.120822
LINC02834	0.601556	4.86597	30.7407	0.00746808	0.120822
AL049647.1	0.617348	4.86714	23.7056	0.00746808	0.120822
LINC02058	0.629423	4.86519	32.4303	0.00746809	0.120822
LINC00853	0.601991	4.86565	31.6921	0.00746809	0.120822
AC004408.1	0.633578	4.86599	30.6091	0.00746809	0.120822
CHRNA9	0.573205	4.86622	27.6663	0.00746809	0.120822
AC078795.2	0.547912	4.86341	33.1013	0.00746809	0.120822
SEMA3B-AS1	0.637845	4.8657	30.6594	0.00746809	0.120822
ACTN1	-0.689908	5.63949	7.23231	0.00747565	0.12088
AC107072.2	0.79217	4.93646	14.548	0.00748915	0.120948
PTK2	0.33173	8.83014	7.2286	0.0074908	0.120948
AC096576.2	0.783668	5.39845	7.2624	0.00749472	0.120948
PSMB6	0.671964	5.40792	7.23271	0.00749642	0.120948
GPR87	0.641359	4.9194	15.7586	0.00751122	0.120948
C5	0.635969	5.51065	7.2237	0.00751321	0.120948
ZNF718	0.378812	7.29989	7.22258	0.00751549	0.120948
SORL1	0.298808	10.6435	7.22178	0.00751875	0.120948
ZNF350	0.596887	5.41283	7.22011	0.00752564	0.120948
ZNF350-AS1	0.638165	5.34223	7.22001	0.00752606	0.120948
QPRT	0.579785	5.70744	7.2185	0.00753225	0.120948
ZADH2	0.475979	6.20608	7.21845	0.00753245	0.120948
AC013437.1	0.67311	5.51023	7.21824	0.00753332	0.120948
MTUS1	0.361061	8.15237	7.21982	0.00753613	0.120948
PDK4	0.727094	7.0514	7.26468	0.00756946	0.121418
U51244.1	-0.828529	4.90359	21.6651	0.00759461	0.121744
TRAK1	0.307204	8.35686	7.20263	0.00759787	0.121744
NRP1	0.502243	7.38017	7.24414	0.00765243	0.12253
RBM14	0.429637	6.68632	7.18892	0.00765505	0.12253
AC120349.1	0.931553	4.93423	15.3281	0.00766283	0.122584
AC023095.1	0.599922	4.92357	13.116	0.00767066	0.122584
MIR4422HG	0.720653	4.92131	15.9541	0.00767067	0.122584
KLHL5	0.317859	8.42021	7.17422	0.00771683	0.123256
ANO8	0.751331	5.30132	9.26189	0.00773315	0.123451
CDC42-AS1	0.891993	5.09358	10.2288	0.00774744	0.123614
LINC02363	0.673623	4.94699	14.7819	0.00776929	0.123897
CHAF1A	0.735903	5.21361	7.15624	0.00779309	0.124211
PRKRA	0.428407	6.56248	7.15253	0.00780892	0.124372
AC108053.1	0.690678	5.24803	8.44551	0.00781147	0.124372
GMIP	0.523234	6.02324	7.149	0.00782404	0.124488
CPB1	0.514018	4.89844	20.5056	0.00783574	0.124488
AC139019.1	0.677832	4.8976	20.4158	0.00783574	0.124488
AL449214.1	0.654982	5.51719	7.14593	0.00783716	0.124488
AC064836.3	0.775929	4.89882	22.7347	0.00783943	0.124488
TARS2	0.667387	5.36324	7.31843	0.00784476	0.124507
C6	0.577549	4.9154	14.9429	0.00787237	0.124879
BNC2-AS1	0.800208	4.97814	10.8802	0.00790084	0.125155
AL139120.1	0.517301	6.10537	7.13026	0.00790465	0.125155
NSL1	0.365165	7.46202	7.12961	0.00790748	0.125155
SEPHS2	0.686239	5.34441	7.13485	0.00790792	0.125155
AC055811.1	0.780983	5.36251	8.50262	0.00791418	0.125155
GLYATL1	-1.05486	5.8226	7.18187	0.00791474	0.125155
FER	0.30169	9.21958	7.12293	0.00793641	0.125341
AC004817.4	0.565502	4.874	27.6876	0.00795187	0.125341
PCDHA4	0.46221	4.87439	26.7688	0.00795187	0.125341
AC009158.1	0.572159	4.87864	22.5867	0.00795187	0.125341
AC095057.4	0.631915	4.87648	26.3677	0.00795187	0.125341
AL355312.2	0.697313	4.92937	18.5331	0.0079541	0.125341
YIPF5	0.585588	5.59319	7.11851	0.00795567	0.125341
AC023886.1	0.975928	4.97355	13.8079	0.00796323	0.125395
SETDB1	0.435826	6.51511	7.11352	0.0079774	0.125491
CTBP2	0.321261	8.79211	7.11285	0.00798034	0.125491
POP4	0.678524	5.22343	7.11733	0.00798399	0.125491
NRBP2	0.635598	5.40895	7.11109	0.00798803	0.125491
AL359317.2	0.607899	5.76059	7.1101	0.00799236	0.125491
PEX7	0.554088	5.89827	7.10964	0.00799439	0.125491
RSPH1	0.775025	4.94853	13.9039	0.00802366	0.125835
DYNLT3	0.594685	5.76738	7.10224	0.00802682	0.125835
RNF7	0.542234	5.95766	7.10179	0.00802882	0.125835
ZNF524	0.826299	5.05278	9.34795	0.00803873	0.125875
KCTD19	0.672909	4.91894	16.8116	0.00803975	0.125875
ZCCHC3	0.586327	5.76313	7.09065	0.00807792	0.126407
AC139769.2	0.765115	5.18985	7.11901	0.00808945	0.126522
ACO1	0.488979	6.49238	7.08239	0.00812769	0.126737
AC084781.1	0.674028	4.8823	24.6338	0.00812847	0.126737
DPEP3	0.64604	4.88278	22.7499	0.00812847	0.126737
LGALS8-AS1	0.567511	4.87903	26.5814	0.00812847	0.126737
AC097478.1	0.654931	4.88395	23.6342	0.00812848	0.126737
AC016168.2	0.75079	4.88021	28.8523	0.00812848	0.126737
WDFY4	0.305375	8.78663	7.07713	0.00813796	0.126819
AL135960.1	0.636738	5.5583	7.07333	0.0081568	0.127047
AC092794.1	0.816172	4.92273	16.9464	0.00816249	0.12707
AC093516.1	0.695427	5.13324	7.06668	0.00818468	0.127342
ZNF267	0.423212	6.60145	7.06584	0.00818844	0.127342
ZBTB5	0.588764	5.66287	7.06379	0.00819765	0.127414
GUCD1	0.684888	5.29673	7.06817	0.00820153	0.127414
AL590608.1	0.669774	5.24838	7.0585	0.00822141	0.127657
AP005717.2	0.652287	5.11673	7.05688	0.00822873	0.127704
REPS2	0.456785	6.4419	7.05549	0.00823497	0.127735
LINC01990	0.804084	4.91258	18.5602	0.00824327	0.127794
ARL6IP6	0.47265	6.35977	7.05244	0.00824878	0.127794
AL450998.2	0.663688	5.42685	7.05184	0.00825149	0.127794
TTF1	0.500349	6.09658	7.0438	0.0082879	0.128159
KLHL8	0.376406	7.22919	7.04255	0.00829358	0.128159
ZNF624	0.628417	5.49015	7.04232	0.00829461	0.128159
KLHL18	0.394501	6.9129	7.04187	0.00829669	0.128159
CYP26C1	0.660122	5.14682	7.04101	0.0083006	0.128159
AL137186.2	0.517377	5.90374	7.04083	0.00830138	0.128159
PTPN6	0.590016	5.68615	7.04007	0.00830484	0.128159
LINC00663	0.672021	5.10154	7.03911	0.00830922	0.12816
AC024022.1	0.737938	4.88526	25.0984	0.00834647	0.128472
AC009063.3	0.578834	4.88755	23.5326	0.00834648	0.128472
NXPE4	0.454641	4.88671	19.3873	0.00834648	0.128472
CU638689.5	0.617973	4.89111	20.6691	0.00834648	0.128472
TAF1A	0.659545	5.62185	7.02082	0.00839294	0.129121
PCAT1	0.727654	5.24821	7.32069	0.00840513	0.129152
SLC35E4	0.615454	5.68155	7.01581	0.00841601	0.129152
AC099329.1	0.761904	5.04405	8.93039	0.00841734	0.129152
AC022509.2	0.595056	5.93974	7.01495	0.00841997	0.129152
ALDH7A1	0.503406	5.97093	7.01493	0.00842006	0.129152
GIMAP6	0.603974	5.39446	7.01479	0.00842072	0.129152
EDA2R	0.529705	6.06227	7.01251	0.00843124	0.129248
GAS6	0.378694	7.57834	7.00709	0.00845636	0.129556
TERF2	0.474135	6.26109	7.00632	0.00845994	0.129556
COA6-AS1	0.680814	5.16833	7.00339	0.00847353	0.129614
AC211433.1	0.403407	7.4779	7.02068	0.00847738	0.129614
ZNF791	0.456859	6.37441	7.00237	0.00847826	0.129614
AC092140.1	0.691955	5.12245	8.01664	0.00848099	0.129614
EBI3	0.467283	6.34677	6.99795	0.00849882	0.129816
AC109587.1	0.450608	6.46783	6.9971	0.00850282	0.129816
RPL22	-0.498612	7.14239	7.0214	0.00851183	0.129882
D2HGDH	0.483349	6.0662	6.99432	0.00851578	0.129882
ARMCX5	0.663935	5.20329	6.9984	0.00852079	0.129892
AC124016.1	0.759759	5.07052	9.41787	0.00853392	0.130027
FEZ2	0.329849	7.99456	6.98708	0.00854965	0.130192
CEP170	0.29491	9.05332	6.98627	0.00855343	0.130192
RBM4B	0.552424	5.90559	6.98535	0.00855779	0.130193
AC036214.4	0.676128	5.41384	6.98317	0.00856799	0.130229
IL16	0.477568	6.23689	6.98785	0.00856885	0.130229
AC026254.2	0.66707	5.08251	6.98116	0.00857743	0.130294
TRIM34	0.535273	5.83983	6.97865	0.00858927	0.130331
CTLA4	0.747888	4.94868	10.3236	0.00859158	0.130331
AC078846.1	0.683675	5.33216	6.97732	0.00859553	0.130331
SLC43A1	0.773095	5.07374	9.33184	0.00859723	0.130331
CAPRIN2	0.490428	6.13127	6.97583	0.00860259	0.130347
FBLN1	0.80389	4.90947	19.4132	0.00862464	0.130594
CCDC189	0.892677	4.98133	13.7664	0.00862755	0.130594
AC004918.1	0.524494	5.85769	6.96759	0.00864153	0.13074
LMF1	0.469816	6.17239	6.96093	0.0086732	0.131137
EIF2B4	0.651188	5.43364	6.96533	0.00867653	0.131137
ZNF692	0.566083	5.82003	6.95797	0.00868726	0.131179
GUCA1C	0.956506	4.9489	15.1432	0.00868804	0.131179
RASA1	0.276458	9.3862	6.95514	0.00870076	0.131306
OCLN	0.802395	5.21522	6.98513	0.00871366	0.131369
TIRAP	0.659086	5.36218	6.95244	0.00871367	0.131369
TK2	0.472201	6.42015	6.94757	0.00873697	0.131597
AC020687.1	0.522996	4.90501	18.4602	0.00874374	0.131597
TRMT61B	0.538778	5.90988	6.94586	0.00874521	0.131597
[truncated: 28,093 more rows]

## Sheet: micro_2
genes	logFC	logCPM	F	PValue	FDR
INHBA	3.69878	5.41172	145.935	1.61045e-25	4.84615e-21
EGR3	3.40579	5.97659	133.848	1.51922e-24	2.28582e-20
CCL3L1	3.83678	5.85441	121.607	7.64638e-23	7.66983e-19
TNFSF18	4.05574	5.60386	122.059	3.18428e-22	2.39553e-18
NR4A1	2.94912	5.43767	111.191	2.34116e-21	1.409e-17
RGS16	2.38991	6.74285	110.226	3.32697e-21	1.66859e-17
EGR1	2.8378	5.56708	108.858	5.16565e-21	2.22064e-17
EGR2	3.32164	5.2909	109.215	1.23587e-20	4.64873e-17
INHBA-AS1	2.79748	5.09198	103.711	1.68511e-20	5.63426e-17
CD83	2.46571	7.26475	95.0692	6.25394e-19	1.88194e-15
IBSP	2.65048	4.97124	97.2299	1.15819e-18	3.16837e-15
NR4A3	3.1944	5.81549	92.6053	1.50099e-18	3.76398e-15
FLT1	2.41618	7.18039	91.5315	2.2032e-18	5.09991e-15
CERNA2	2.4268	7.2636	88.058	7.69587e-18	1.65417e-14
AC083862.3	2.54658	6.20409	75.948	6.77258e-16	1.35867e-12
OSM	2.49069	5.3134	72.7799	2.23256e-15	4.19888e-12
AL360012.1	2.24297	5.14033	68.8284	2.766e-15	4.89614e-12
AL031599.1	2.34158	5.22038	70.2729	5.17587e-15	8.6529e-12
HK2	1.37316	7.60765	68.7086	1.06787e-14	1.69128e-11
XACT	1.79376	8.1809	65.8929	3.23002e-14	4.85988e-11
CCL4L2	3.70905	5.68781	68.7924	3.73355e-14	5.35e-11
STX17-AS1	2.56041	5.84616	64.049	6.66371e-14	9.11475e-11
OLR1	1.52787	8.15893	63.6078	7.93016e-14	1.03754e-10
AL118516.1	1.97327	6.04158	63.3626	8.73289e-14	1.09496e-10
PADI2	1.21554	8.62694	61.6452	1.72112e-13	2.07167e-10
TEX14	2.4824	6.15251	61.4338	1.87711e-13	2.17254e-10
LINC00910	2.06544	5.67225	60.7241	2.4524e-13	2.73325e-10
RAB42	1.88179	5.07022	57.8783	2.60194e-13	2.79634e-10
CCL4	2.93605	6.65658	60.4563	2.77164e-13	2.87601e-10
KCNIP1	1.20204	8.8924	59.6163	3.87041e-13	3.88228e-10
CH25H	3.06441	7.08476	58.7672	7.8547e-13	7.62464e-10
AC131944.1	2.07416	10.3038	56.2498	1.50767e-12	1.41777e-09
AC253572.2	2.16448	5.21456	55.3584	2.01631e-12	1.83863e-09
AC008619.1	1.53274	5.62961	51.5025	3.77638e-12	3.34232e-09
AC109472.1	1.76109	5.04458	51.3916	4.178e-12	3.59213e-09
KCNMB1	1.15872	7.68445	53.5236	4.29893e-12	3.59343e-09
CSF1	1.92433	5.02184	57.9989	4.53748e-12	3.69032e-09
RGCC	1.75002	5.69005	52.2863	5.70406e-12	4.51702e-09
OTUD1	1.82711	5.87688	52.8819	5.94125e-12	4.58421e-09
NFKBID	1.71651	6.12095	52.4681	7.07504e-12	5.32256e-09
OPRM1	1.09295	9.2574	51.6299	9.93708e-12	7.25668e-09
AC245014.3	2.32183	5.68416	51.5998	1.01283e-11	7.25668e-09
LINC02742	1.42785	8.95414	51.3908	1.1043e-11	7.72804e-09
AL049651.1	1.88095	5.02192	54.5165	2.29738e-11	1.5712e-08
Z93241.1	2.07576	5.03699	50.4742	2.57066e-11	1.71903e-08
PTGS2	2.19963	5.32999	48.9867	2.99923e-11	1.96202e-08
IRAK2	1.50699	6.37623	48.7579	3.19659e-11	2.04664e-08
XIRP1	1.88986	4.94335	61.9778	4.54729e-11	2.85077e-08
SPP1	1.40717	11.6065	46.9265	7.12086e-11	4.37308e-08
ZFP36	1.51877	7.07788	46.5958	8.18605e-11	4.92669e-08
CCL3	2.56001	6.5381	46.0071	1.04971e-10	6.19371e-08
PTGER4	1.66133	5.23998	43.7161	1.2883e-10	7.4553e-08
LINC02109	2.24184	5.48806	44.6635	1.85581e-10	1.05368e-07
IFRD1	0.990297	6.99686	42.6893	2.46302e-10	1.37254e-07
CXCL8	2.848	5.06791	49.282	2.7597e-10	1.50991e-07
NAMPT	1.89892	8.29114	43.4159	3.15922e-10	1.68672e-07
GNA13	1.04134	8.22325	43.3847	3.19496e-10	1.68672e-07
JUNB	1.36841	6.60377	42.9664	3.82663e-10	1.98536e-07
ARID5A	1.19452	6.36436	41.2337	4.03433e-10	2.05764e-07
IGF2BP3	1.93229	5.47862	43.0259	4.16574e-10	2.08926e-07
AC008825.1	1.97595	5.33704	42.364	4.95791e-10	2.44579e-07
RHOB	1.31109	5.96299	41.4418	5.3356e-10	2.56155e-07
LIMS1	0.814378	9.04518	41.2621	5.36281e-10	2.56155e-07
AC239799.2	1.66861	5.02125	41.8849	5.57286e-10	2.62029e-07
CEMIP2	1.40145	6.71967	41.5471	7.04577e-10	3.26187e-07
CD69	1.68431	6.3484	41.3968	7.51753e-10	3.42754e-07
TMEM52B	1.53337	5.63173	40.2977	8.23285e-10	3.69766e-07
PDPN	1.1937	6.40438	40.0843	9.25982e-10	4.09774e-07
TMEM107	1.86118	5.52474	40.954	9.59125e-10	4.15572e-07
ELL2	1.01123	9.38927	40.8142	9.66704e-10	4.15572e-07
DUSP1	1.68124	7.43417	40.4169	1.14814e-09	4.86619e-07
ATF3	1.70299	5.43685	40.2335	1.17946e-09	4.92951e-07
SLC7A5	1.39496	7.20821	39.6067	1.63169e-09	6.72615e-07
MYOCOS	1.83913	5.24666	39.506	1.6853e-09	6.85325e-07
B3GNT5	0.987714	7.99719	39.3177	1.82318e-09	7.3151e-07
IL6	1.83541	4.99962	50.2053	1.93911e-09	7.67784e-07
AL158832.1	0.959376	6.61518	37.7954	1.9878e-09	7.76842e-07
G0S2	2.02174	5.10652	39.1976	2.32778e-09	8.98044e-07
AL133259.1	1.69142	5.54085	38.606	2.4913e-09	9.48965e-07
LYVE1	-2.29863	6.64521	38.4777	2.66698e-09	1.00318e-06
TREM1	1.51144	5.10001	36.9933	2.89046e-09	1.07383e-06
AL023584.2	1.74429	5.17175	37.5148	3.07216e-09	1.12741e-06
SYTL3	0.954858	7.54514	37.3477	4.03633e-09	1.46339e-06
UST	0.814785	7.80866	35.8293	5.04299e-09	1.80659e-06
NFATC1	1.11313	6.4224	36.1317	6.11537e-09	2.16498e-06
KLF6	0.982313	7.42779	36.3069	6.39166e-09	2.23649e-06
AL355075.4	1.58858	5.07665	35.4197	6.47876e-09	2.24091e-06
NR4A2	1.58065	5.66446	36.2167	7.18754e-09	2.45781e-06
NFIL3	1.2996	5.85722	35.7292	7.58702e-09	2.56527e-06
ROBO1	1.11089	6.934	35.7344	8.22449e-09	2.74991e-06
PLK3	1.20377	6.13753	35.0547	8.37056e-09	2.76799e-06
ID2	1.37719	7.79487	35.3006	1.07946e-08	3.53076e-06
PGK1	0.933639	7.69378	35.1737	1.1045e-08	3.57384e-06
BTG2	1.21149	7.21745	35.1655	1.1461e-08	3.66899e-06
MRC1	-2.11483	7.40513	35.0499	1.20635e-08	3.82121e-06
RILPL2	1.09087	6.17234	33.8909	1.2407e-08	3.88121e-06
ERO1A	0.899891	6.96471	34.105	1.25109e-08	3.88121e-06
IPCEF1	0.823465	10.0747	34.8267	1.29345e-08	3.97168e-06
GBP2	1.36522	6.08387	34.61	1.4649e-08	4.45271e-06
AL031123.1	1.43923	4.97583	37.1536	1.54686e-08	4.6548e-06
MCL1	0.955885	6.61488	33.4307	1.66946e-08	4.974e-06
ADM	1.63432	5.01828	39.4216	1.78669e-08	5.27107e-06
ARHGEF7	0.686332	8.11171	32.1858	2.77991e-08	8.12166e-06
VEGFA	1.23882	5.73515	32.1548	3.15101e-08	9.11732e-06
PFKFB4	1.16837	5.78075	31.7415	3.66359e-08	1.04995e-05
PLA2G4A	0.690504	8.43301	31.3653	4.10511e-08	1.16539e-05
C1orf195	1.10825	5.95643	30.9542	4.99256e-08	1.40408e-05
MCF2L2	0.991251	8.52597	31.8234	5.10168e-08	1.42148e-05
AC090579.1	0.960093	9.40045	31.7924	5.17354e-08	1.42828e-05
AC104695.4	1.51818	4.96911	52.5863	5.70461e-08	1.56057e-05
AC092053.3	1.65856	5.1033	31.1722	5.90309e-08	1.59933e-05
Z93020.1	1.21875	6.01684	30.6435	5.95257e-08	1.59933e-05
KLHL6-AS1	1.19929	6.12875	31.3409	6.00829e-08	1.60001e-05
LDLR	1.38528	5.47619	30.5254	6.12499e-08	1.60116e-05
AC007952.4	1.09098	6.28806	31.1314	6.15688e-08	1.60116e-05
ALCAM	0.784988	8.6351	31.2092	6.17222e-08	1.60116e-05
AC017101.1	1.11956	7.91844	31.3635	6.27721e-08	1.61448e-05
SLC25A37	0.707095	8.71908	30.6304	6.56944e-08	1.665e-05
AC025262.4	1.46342	5.14975	30.4601	6.58431e-08	1.665e-05
AC119674.1	1.58594	5.06334	32.9686	7.69687e-08	1.93012e-05
AC011377.1	1.32726	5.58087	30.5834	7.79344e-08	1.93818e-05
AL139807.1	1.16223	6.57706	30.8053	7.98373e-08	1.96923e-05
TFRC	1.41834	7.15617	30.5937	8.89075e-08	2.17512e-05
HIST1H2AD	1.33608	5.04177	29.5928	9.56371e-08	2.30374e-05
SRGN	1.2975	8.92871	30.4313	9.56955e-08	2.30374e-05
ITGAV	0.87588	8.63831	30.2947	1.01744e-07	2.42992e-05
CSRNP1	1.46276	5.24206	29.4472	1.09117e-07	2.58546e-05
RGS1	1.39413	8.70198	30.0407	1.14255e-07	2.68607e-05
SNHG12	1.11628	6.23258	29.749	1.23548e-07	2.88203e-05
AC092120.3	0.87586	6.70633	28.8928	1.34547e-07	3.11445e-05
AC012078.2	1.51036	4.9655	30.1881	1.37529e-07	3.15917e-05
RAPGEF1	0.620679	9.36172	28.81	1.39171e-07	3.17268e-05
CDKN1A	1.2562	6.49664	29.5466	1.43038e-07	3.23632e-05
PTPN7	1.23122	5.51824	28.6442	1.50903e-07	3.38879e-05
GCH1	1.3822	5.75193	28.8324	1.62321e-07	3.6182e-05
TNFAIP8L3	1.38933	5.28802	28.5676	1.66432e-07	3.68255e-05
ADGRG6	-1.59674	5.86073	28.5609	1.68817e-07	3.70806e-05
MB21D2	1.15288	7.01458	29.1588	1.70701e-07	3.72227e-05
DDIT4	1.26344	7.34346	29.0601	1.78566e-07	3.86576e-05
CYREN	0.881858	6.84761	28.4909	1.83267e-07	3.9392e-05
IER3	1.17652	6.49086	28.9458	1.87639e-07	4.00457e-05
PPP1R15A	1.18	5.49345	28.1301	1.95955e-07	4.1526e-05
AC010978.1	1.02778	6.4963	28.421	2.00988e-07	4.22945e-05
BHLHE40	1.24281	5.67678	28.0528	2.02497e-07	4.23162e-05
HIF1A-AS3	1.17686	9.09476	28.6129	2.19045e-07	4.54586e-05
AC011476.3	1.21042	5.63051	27.7904	2.2721e-07	4.68302e-05
RAP1A	0.544468	9.34194	27.7257	2.344e-07	4.79834e-05
AC044893.1	1.8302	5.94198	28.4401	2.63057e-07	5.34859e-05
AC037487.2	1.33906	5.3576	27.456	2.93564e-07	5.92881e-05
INKA2	0.713422	7.8625	27.1559	3.26228e-07	6.51279e-05
HAVCR2	0.65053	8.12017	27.0367	3.26808e-07	6.51279e-05
DIAPH1	0.821348	6.66289	27.0027	3.32219e-07	6.57706e-05
AL021155.5	1.65332	5.16751	27.6233	3.47544e-07	6.83328e-05
AC114930.1	2.01121	5.9502	27.8104	3.49703e-07	6.83328e-05
IL1B	1.41297	6.34836	27.5777	3.52164e-07	6.83698e-05
AL157413.1	0.988853	6.66085	27.2061	3.59222e-07	6.92931e-05
SLC2A3	1.50572	8.75281	27.2964	4.00836e-07	7.68277e-05
PPARD	0.740168	8.54204	27.0135	4.32743e-07	8.22241e-05
CXCR4	1.5095	5.85294	27.1216	4.34455e-07	8.22241e-05
ACSL4	0.6348	8.16901	26.3711	4.50862e-07	8.47959e-05
GK-AS1	1.36771	6.82058	26.9462	4.71061e-07	8.80445e-05
C12orf57	1.38241	5.37614	26.5086	4.7601e-07	8.81389e-05
AC011444.2	1.3696	5.05951	28.7184	4.79102e-07	8.81389e-05
AC022509.4	1.2331	4.88632	55.2111	4.80353e-07	8.81389e-05
PAG1	0.616292	9.55944	26.245	4.8867e-07	8.91216e-05
HEG1	0.984471	6.36544	26.2387	5.08302e-07	9.21436e-05
AP005131.1	0.749739	7.43666	25.7637	6.74027e-07	0.000121454
AC027312.1	1.50172	5.20123	25.8373	6.92923e-07	0.000124116
MIR4713HG	1.43465	5.40093	26.0107	7.00022e-07	0.000124645
WARS	0.919025	6.57884	25.7291	7.1939e-07	0.00012734
ALAS1	1.13048	5.61846	25.2666	7.70409e-07	0.000135574
ZNF331	1.0487	6.85464	25.8652	7.76701e-07	0.000135887
XYLT1	0.74597	7.348	25.2157	8.30222e-07	0.000144411
SLC2A1	1.22364	5.30788	25.0401	8.60118e-07	0.000148751
AC011751.1	1.48539	5.26824	25.5444	8.68234e-07	0.000149297
CHSY1	0.792052	8.50892	25.3323	9.93064e-07	0.000169791
LPCAT1	0.855484	6.17401	24.5317	1.10175e-06	0.00018731
LYN	0.608192	9.62499	24.5244	1.1995e-06	0.000202783
ALDH1A2	1.04288	6.37592	24.8539	1.21348e-06	0.000203699
SERPINE1	1.71605	6.18818	24.8974	1.21846e-06	0.000203699
AC103591.3	1.27551	5.56682	24.5312	1.25515e-06	0.000208675
ABCC4	0.538024	9.73994	24.1676	1.31588e-06	0.000217568
SAMSN1	0.605232	9.02566	24.2077	1.32317e-06	0.000217578
ABI1	0.55899	8.78514	24.1007	1.35956e-06	0.000222347
CD5	1.36164	4.99793	28.9488	1.39762e-06	0.000227337
AL136987.1	1.31971	4.98246	35.6122	1.44932e-06	0.000234478
MRC2	0.925532	6.73884	24.1425	1.51721e-06	0.00024415
AL139351.3	1.41986	6.28981	24.4162	1.52552e-06	0.00024418
AL136441.1	-1.48895	5.98214	24.08	1.72834e-06	0.000275181
CHI3L1	1.42002	5.73545	24.0421	1.81741e-06	0.00028784
C5orf66	0.942119	6.38842	23.6943	1.86335e-06	0.000293571
SULF2	1.21027	5.28754	23.4321	1.88521e-06	0.000295468
AC100839.2	1.02562	5.96552	23.4912	1.89727e-06	0.000295817
ADAM9	0.626198	7.99262	23.3927	1.92197e-06	0.000298123
ADAMTS17	1.1211	6.54637	23.7763	2.01085e-06	0.00031031
SGK1	0.790381	8.02012	23.732	2.09851e-06	0.000322186
FAM198B-AS1	0.938094	8.02308	23.591	2.2458e-06	0.000343049
SLC47A1	1.23539	5.39494	23.0607	2.2614e-06	0.000343688
SKIL	0.563005	8.21743	22.9283	2.41316e-06	0.000364908
AL157912.1	1.17133	5.39816	22.9111	2.43411e-06	0.000366236
MYO1G	1.33001	5.65175	23.3786	2.46595e-06	0.000369181
HIST2H3PS2	1.27463	5.74896	23.0641	2.49787e-06	0.000372108
OXR1	0.637224	10.3607	23.2208	2.54445e-06	0.000375667
METRNL	1.3677	5.23548	22.9222	2.54816e-06	0.000375667
AC104365.1	0.794981	7.01937	23.0889	2.55921e-06	0.000375667
AL583785.1	1.44987	5.06766	25.8446	2.60223e-06	0.000380127
ENPP1	1.1546	6.3926	23.2144	2.67473e-06	0.00038883
PLIN2	1.20163	5.51181	22.8276	2.94579e-06	0.000424076
HMOX1	0.824952	6.70955	22.7324	2.95114e-06	0.000424076
NEDD9	0.736791	7.42503	22.6976	2.9665e-06	0.000424076
AC020916.1	0.912139	5.85807	22.4963	2.98325e-06	0.000424076
IER2	1.17736	6.25379	22.9842	2.98764e-06	0.000424076
ARHGAP26-AS1	0.929803	6.8883	22.9171	3.06437e-06	0.000432925
SYAP1	0.983513	5.98763	22.4054	3.22742e-06	0.000453829
GHITM	0.867281	6.35666	22.4198	3.26995e-06	0.000457671
AC079209.2	0.901396	6.80557	22.6405	3.35617e-06	0.000467564
BCAT1	0.717612	7.57312	22.4584	3.43955e-06	0.000476972
FCGR3A	0.59881	8.52454	22.1947	3.46228e-06	0.000477921
CAMK1D	0.507213	9.37516	22.1319	3.56877e-06	0.000490371
REL	0.607576	7.92008	22.0874	3.64784e-06	0.000498958
RTTN	0.748813	8.75004	22.5339	3.68979e-06	0.000502412
AF064866.1	1.39708	5.22139	23.4946	3.84831e-06	0.000521637
FOSL2	1.31304	5.46732	22.4196	3.88685e-06	0.000524498
IL1RAP	0.642344	8.19483	22.0488	4.05564e-06	0.000543203
AC090971.2	1.00675	6.0789	21.8693	4.06156e-06	0.000543203
AL355581.1	1.40703	4.96638	34.3486	4.39114e-06	0.000584682
PDGFA	0.989299	5.6927	21.595	4.64951e-06	0.000616357
CHST11	0.51748	11.3558	21.5853	4.67195e-06	0.000616615
DACT3	1.07323	5.53096	21.5736	4.69894e-06	0.000617469
HIF1A	0.871303	9.24683	22.0013	4.75484e-06	0.000622099
STARD13	-0.869026	8.21907	21.9768	4.77815e-06	0.000622442
SERPINF1	1.01397	5.79213	21.5176	4.83065e-06	0.000626569
TNFRSF11B	1.32908	5.51601	21.8936	4.96761e-06	0.000641568
HIST2H2BE	1.05491	5.9245	21.7536	5.24411e-06	0.000674383
HLX	1.15609	5.23662	21.3318	5.29468e-06	0.00067799
C1QTNF7	1.2886	5.62184	21.6984	5.36937e-06	0.00068464
AC009318.3	1.18514	5.15811	21.0851	5.98087e-06	0.000756865
TNFRSF11A	-1.25409	5.99582	21.2212	5.98611e-06	0.000756865
AL031123.5	1.08131	4.90882	33.7761	6.09583e-06	0.000767514
FADS1	0.908676	6.0175	20.992	6.26261e-06	0.000782565
DOCK8	0.498517	10.7495	20.9905	6.26738e-06	0.000782565
C1GALT1	0.618814	7.28132	20.9544	6.38029e-06	0.00079337
AC007285.2	1.24665	5.28561	20.9831	6.42208e-06	0.000795281
LAMA2	1.07684	6.41273	21.3388	6.51231e-06	0.000803149
KLHL6	0.700081	7.32821	21.0587	6.70378e-06	0.000823389
AC093158.1	1.15461	5.14683	21.0081	7.0753e-06	0.000865488
RLF	0.575538	7.93993	20.6509	7.41436e-06	0.000903292
HK1	0.580783	7.57766	20.5794	7.68156e-06	0.00093207
GP6	1.41388	5.5356	20.9942	7.82112e-06	0.000945193
AL157871.4	1.08151	6.14233	20.9257	7.91902e-06	0.000953196
HOMER1	0.778828	6.43986	20.4781	8.07711e-06	0.000968353
SERPINB9	0.579036	8.54368	20.4815	8.20041e-06	0.000979233
LINC01001	1.00959	6.68089	20.8416	8.24714e-06	0.00098092
GK	0.970145	7.35838	20.625	9.15355e-06	0.00108444
TLN2	0.54927	8.9055	20.1642	9.43778e-06	0.00111373
AC133919.2	1.21117	5.59732	20.3104	9.67517e-06	0.00113729
RFX2	0.945102	5.80491	20.0987	9.74995e-06	0.00114162
AC073571.1	0.85157	7.92701	20.4634	9.88865e-06	0.00115337
HIST1H2BC	1.1014	5.65882	20.3196	1.02193e-05	0.00118734
MERTK	-0.674569	9.13999	20.1991	1.02611e-05	0.0011876
AC072022.1	1.28444	5.569	20.1681	1.13811e-05	0.00131219
TRERF1	0.803344	7.65646	20.1449	1.1516e-05	0.00132267
PFKFB3	0.838829	8.72045	20.1193	1.166e-05	0.00133412
AC009542.1	0.919531	5.94728	19.7873	1.18433e-05	0.00134996
BHLHE41	0.546421	8.74122	19.5818	1.26063e-05	0.0014315
HIST1H2BJ	1.20221	5.49332	19.9205	1.27738e-05	0.00144507
ARHGAP8	1.40524	5.61251	19.9089	1.28941e-05	0.00145322
HIST1H2BD	1.03607	6.10543	19.7959	1.35496e-05	0.0015214
ALPK3	0.944959	5.6242	19.416	1.36913e-05	0.00153159
AC005699.1	1.64158	6.04687	19.8233	1.4193e-05	0.00157922
SREBF2	0.615913	7.55035	19.3396	1.4222e-05	0.00157922
SLC18A2	1.20046	5.11228	20.486	1.43182e-05	0.00158406
IL17RA	0.548748	8.35477	19.2439	1.49173e-05	0.00164429
INSC	1.14954	4.99668	22.5743	1.52452e-05	0.0016743
TFPI	1.1238	5.03543	19.1666	1.55484e-05	0.00170139
EGLN1	0.60336	7.52996	19.0939	1.60757e-05	0.00175272
AC068234.2	1.08617	5.50024	19.0859	1.64136e-05	0.0017831
MTHFD1L	0.493951	9.50432	19.0147	1.67238e-05	0.0018065
IL1RN	1.38982	4.91694	45.4478	1.67491e-05	0.0018065
AC091646.1	1.25603	5.33023	19.153	1.71547e-05	0.00184364
AC244453.3	1.25467	5.38556	19.1153	1.72567e-05	0.001848
CGNL1	1.19193	6.32498	19.2871	1.73936e-05	0.00185606
PPARG	0.775177	7.40434	19.2699	1.74932e-05	0.00186009
MAP2K3	0.982197	5.46887	18.904	1.76738e-05	0.00187267
AC092598.1	1.24952	4.95694	29.3381	1.80876e-05	0.0019039
RAMP1	0.982643	5.71254	18.8529	1.81299e-05	0.0019039
RAB1A	0.498874	8.6797	18.8498	1.81583e-05	0.0019039
GPI	0.679544	6.6827	18.8045	1.85735e-05	0.00194067
MYO1E	0.6704	8.30174	19.092	1.89384e-05	0.00197196
FAM149A	0.533979	8.94973	18.732	1.92593e-05	0.00199168
PAPOLG	0.698183	7.09424	18.9212	1.92603e-05	0.00199168
PDK1	0.758334	6.80304	18.9048	1.98191e-05	0.0020342
WIPF3	0.92141	6.78953	19.0134	1.98428e-05	0.0020342
DDIT4-AS1	1.11918	5.1455	18.6691	1.98742e-05	0.0020342
AC018832.1	1.20308	5.07205	21.3019	2.08515e-05	0.00212699
AC008496.2	1.17408	4.93567	35.6414	2.09975e-05	0.00213465
RASSF8	0.57972	9.46011	18.7517	2.13631e-05	0.0021645
FMNL2	0.53114	10.3302	18.6395	2.14462e-05	0.00216563
STARD4	0.907007	5.87636	18.4893	2.17435e-05	0.00218465
AC012066.2	1.04701	5.44171	18.486	2.17797e-05	0.00218465
AL078590.2	0.74096	6.84934	18.6653	2.18937e-05	0.00218879
COPA	0.559384	7.66982	18.4434	2.22484e-05	0.00221689
SNX9	0.54708	7.85889	18.3831	2.29308e-05	0.00227733
OSCAR	0.801411	6.03434	18.3278	2.35742e-05	0.00233353
HIST1H2AC	0.830102	8.3867	18.5882	2.4376e-05	0.0024048
AC007314.1	0.927017	5.28425	18.298	2.4454e-05	0.0024048
PPP1R3C	1.22624	5.02878	24.212	2.50168e-05	0.0024505
STX18	0.586329	7.40034	18.204	2.50815e-05	0.0024505
PLEKHB2	0.706208	6.63406	18.1947	2.51996e-05	0.00245406
MAMDC2-AS1	-1.33534	6.05229	18.4118	2.63564e-05	0.00255845
CSF3R	0.543031	8.17769	17.984	2.80054e-05	0.00270977
FCAR	1.0828	5.22821	17.9298	2.8777e-05	0.00277093
FAM131A	0.935734	5.65833	17.9215	2.88971e-05	0.00277093
AC004765.1	1.02249	5.182	17.9204	2.89138e-05	0.00277093
AC007349.1	1.19978	5.06975	22.4656	2.90953e-05	0.00277948
SLC2A14	1.235	5.0069	21.4098	3.03214e-05	0.00288744
AC008591.1	0.956416	6.77193	18.0534	3.15907e-05	0.00299883
THRB	-0.918709	7.28045	17.9936	3.23081e-05	0.00305728
RGL1	-0.798277	7.66987	17.9022	3.31859e-05	0.0031305
AC112496.1	1.06297	5.03928	17.8362	3.39857e-05	0.00319593
AC254633.1	1.23317	4.90692	42.5414	3.49406e-05	0.00327549
HIVEP2	0.803936	7.30308	17.8332	3.51578e-05	0.00328562
C5orf15	0.680521	6.59999	17.5065	3.55929e-05	0.00331338
GRB2	0.527321	9.22999	17.5804	3.56751e-05	0.00331338
SHISAL2A	0.873313	6.08382	17.647	3.60483e-05	0.00333774
COLQ	1.0133	5.39679	17.4489	3.66393e-05	0.00338206
ROR2	1.18359	6.36402	17.7419	3.6756e-05	0.00338245
SPATA13	0.551524	8.79456	17.5139	3.76211e-05	0.00345151
LINC01002	0.975623	5.50085	17.3385	3.87317e-05	0.0035353
TMEM140	0.806556	6.23424	17.4222	3.87694e-05	0.0035353
GK-IT1	1.08068	4.87858	51.8954	3.98112e-05	0.00359908
AL031123.4	0.980315	4.87558	54.5676	3.98113e-05	0.00359908
FGR	0.991577	5.61512	17.2831	3.98276e-05	0.00359908
AC138123.2	1.07963	4.90782	39.3951	4.00778e-05	0.00361084
SSH1	0.475591	8.48773	17.1994	4.15403e-05	0.0037256
AF107885.2	0.874329	6.00036	17.2635	4.15992e-05	0.0037256
WDFY3-AS1	0.863291	6.05626	17.1928	4.1737e-05	0.00372686
ENO1	0.639781	7.00983	17.1838	4.18692e-05	0.0037276
APMAP	0.544089	7.70387	17.1382	4.28405e-05	0.00380282
SLC35E1	0.792776	5.98597	17.0846	4.40124e-05	0.00389535
NOP14-AS1	1.11241	5.37476	17.0899	4.45233e-05	0.00392902
NAA25	0.568326	7.37518	17.0236	4.53879e-05	0.0039936
GRASP	1.04194	5.28288	17.0632	4.56293e-05	0.00400314
MEP1B	1.10826	5.50473	17.1511	4.75718e-05	0.00416143
AL033527.3	1.1338	4.87461	50.4269	4.77754e-05	0.00416713
AC005920.2	0.730245	6.46056	16.9055	5.01888e-05	0.00435761
LIMK2	0.933129	7.65858	17.1008	5.02489e-05	0.00435761
TREML4	1.08622	5.02746	18.7216	5.07578e-05	0.00438909
AL157395.1	1.02652	5.2883	16.7735	5.14883e-05	0.0044395
TLR10	0.668307	6.80343	16.7523	5.20439e-05	0.00447459
ESYT2	0.600631	7.00383	16.6673	5.43232e-05	0.00465102
AC002463.1	0.5775	8.15732	16.7794	5.44051e-05	0.00465102
MEPE	1.21953	5.22693	16.8034	5.6802e-05	0.00484217
PTPRB	0.809017	6.93736	16.807	5.75562e-05	0.00487377
NAV3	0.499004	10.6859	16.6389	5.76918e-05	0.00487377
ST6GALNAC3	0.650664	10.4709	16.8143	5.78085e-05	0.00487377
AMOT	0.848078	6.60111	16.7622	5.78205e-05	0.00487377
AMZ1	0.73285	6.4613	16.5913	5.82325e-05	0.00487562
MYO10	0.729136	6.42408	16.5292	5.83727e-05	0.00487562
PTPN1	0.767938	7.53112	16.7907	5.84772e-05	0.00487562
PRKCA-AS1	0.835657	7.61229	16.7904	5.84906e-05	0.00487562
RANBP9	0.498006	8.44014	16.5059	5.89392e-05	0.00489945
SYNDIG1	0.572489	10.2118	16.7371	5.94828e-05	0.00493101
MSMO1	0.809275	5.85708	16.4495	6.06417e-05	0.00501327
UBA2	0.572825	7.11714	16.37	6.3129e-05	0.00519086
ODF3B	1.0201	5.28553	16.3698	6.31348e-05	0.00519086
MIDN	0.845057	6.05611	16.3591	6.34783e-05	0.00520488
AP000919.2	0.662241	6.90025	16.3611	6.41929e-05	0.00524917
TCTEX1D4	1.01143	4.88201	57.8265	6.51992e-05	0.00531701
STX11	0.954233	5.56158	16.3134	6.55336e-05	0.00532983
PAK1	0.506082	8.00755	16.2799	6.60719e-05	0.00535912
CCDC47	0.636822	6.61933	16.2353	6.75811e-05	0.00546681
FAR2	0.483204	9.21806	16.2259	6.79038e-05	0.00547365
NIBAN2	1.02333	5.10175	16.514	6.80296e-05	0.00547365
GBE1	0.662712	7.87184	16.4668	6.84153e-05	0.00547555
RASSF3	0.569083	7.41875	16.211	6.8417e-05	0.00547555
JPH2	0.963581	4.86734	44.371	6.9806e-05	0.00557189
AC062021.1	1.30952	5.27237	16.399	7.22929e-05	0.00573106
YEATS2	0.536299	7.4241	16.1004	7.2357e-05	0.00573106
MTSS1	-0.679875	8.90809	16.3338	7.23715e-05	0.00573106
AC103858.3	1.10605	5.11911	19.8537	7.3138e-05	0.00577656
PRB1	1.18157	5.22982	16.1865	7.37062e-05	0.00580069
AC008649.2	1.22374	5.05199	21.0158	7.38291e-05	0.00580069
HNRNPM	0.501407	7.87917	16.051	7.4194e-05	0.00580593
CYP51A1	0.747744	6.27555	16.0486	7.42816e-05	0.00580593
LINC02476	1.37723	5.29423	16.2972	7.44923e-05	0.00580732
MALT1	0.586583	7.16471	16.0293	7.50124e-05	0.00583275
LINC01435	1.00985	4.98697	16.6493	7.64511e-05	0.00592589
ANKRD11	0.464091	9.09437	15.9848	7.67239e-05	0.00592589
GZF1	1.0035	5.43286	15.9904	7.6801e-05	0.00592589
DAZAP2	0.662362	6.61025	15.9488	7.81344e-05	0.00601335
ZBTB46	0.645368	6.71804	15.9398	7.84921e-05	0.00602547
AL161725.1	0.662081	6.62677	15.9198	7.9295e-05	0.00605211
AC025259.3	1.24941	4.89642	46.4363	7.93433e-05	0.00605211
AC011933.4	0.662069	8.74572	16.1665	7.94425e-05	0.00605211
TAGAP	0.887771	5.85787	15.9044	7.99125e-05	0.00607254
AC022509.3	1.18044	5.00251	22.2406	8.04061e-05	0.00609466
DOCK8-AS1	1.09875	5.12458	17.5931	8.0735e-05	0.00610421
AC023510.1	0.742619	6.34063	15.8265	8.31363e-05	0.00627002
AC004825.3	0.972407	5.80718	15.952	8.5051e-05	0.00639839
DHRS3	0.568377	7.23232	15.7423	8.67616e-05	0.0065108
AL390957.1	0.763737	6.68706	15.9427	8.75209e-05	0.00655144
KIRREL3	0.735807	7.03356	15.9055	8.9455e-05	0.0066721
WSB1	0.488232	9.08683	15.6983	8.95763e-05	0.0066721
UBA6	0.529464	7.44329	15.6688	9.00615e-05	0.00669168
TMEM87B	0.603699	6.84598	15.6409	9.13475e-05	0.00675609
PAQR5	1.18457	5.64886	15.881	9.13774e-05	0.00675609
TRABD	0.722988	6.21192	15.6284	9.19287e-05	0.00678019
AL161896.1	1.18503	4.98066	25.9391	9.2354e-05	0.00679491
AP000779.1	0.614394	7.23748	15.6149	9.37469e-05	0.00688056
PID1	-1.16054	6.48805	15.7964	9.40279e-05	0.0068844
IDI1	0.795325	6.1267	15.5365	9.6323e-05	0.00703532
EML4	0.526313	8.97361	15.648	9.72071e-05	0.00706632
PPA1	0.800081	7.04394	15.7568	9.72171e-05	0.00706632
TENM4	0.481441	8.64762	15.5114	9.75568e-05	0.00707393
GAREM1	0.523679	8.6223	15.5398	9.88798e-05	0.00715262
STK38L	0.502491	7.59884	15.456	0.000100345	0.0072146
ABCE1	0.643426	6.55989	15.4545	0.000100418	0.0072146
C5orf17	1.66419	6.07883	15.7637	0.000100456	0.0072146
ABCG2	-1.65039	5.36898	15.5254	0.000101209	0.00725138
KSR1	0.575306	7.35817	15.4539	0.000102089	0.00729706
AP005131.5	0.670976	6.48232	15.4164	0.000102382	0.00730063
ZFP36L1	0.622364	9.6686	15.6382	0.000103076	0.0073328
BCL2A1	1.35879	6.40954	15.6148	0.000104279	0.00740087
AC007728.1	0.886976	5.37138	15.3704	0.000104808	0.00742092
ATP13A3	0.541168	7.85519	15.3831	0.000105718	0.0074678
AC019129.2	1.08338	4.88583	42.4964	0.000106091	0.00747656
CEP170	0.430348	9.05332	15.3284	0.000107072	0.00752807
JAZF1	0.493511	10.2652	15.4227	0.000107549	0.00754399
AL512603.2	1.17715	5.074	15.4292	0.000108528	0.00759491
ETS2	0.536839	8.02868	15.3358	0.000109629	0.0076542
ENO4	0.504188	8.54246	15.2833	0.000110113	0.00767019
CAMK2D	0.456359	9.12851	15.19	0.000114881	0.00797703
AL133406.2	1.02674	4.89437	47.8488	0.000115048	0.00797703
CROCC	0.679098	6.43537	15.1795	0.000115811	0.00798958
AFTPH	0.467693	7.88722	15.1722	0.000115932	0.00798958
SEC22A	0.569522	7.05577	15.1706	0.000116026	0.00798958
P4HA3	0.761874	6.31735	15.2614	0.000116666	0.00801206
SPRED1	0.517303	9.47107	15.289	0.000116885	0.00801206
CLEC7A	0.533124	7.93026	15.1773	0.000117741	0.00805242
AC083949.1	0.983093	5.36923	15.1351	0.000118138	0.00806124
AC015923.1	0.534107	8.05968	15.1598	0.00011962	0.0081407
TMEM63C	0.90159	5.62554	15.107	0.000119843	0.0081407
SLC8A1-AS1	0.623988	9.20249	15.2893	0.000122475	0.00830075
AC023825.2	1.1783	5.03088	20.2162	0.000122774	0.00830226
TNFRSF10C	0.928981	5.40198	15.039	0.000124067	0.00837089
STAT3	0.501676	8.25601	15.0285	0.000125603	0.0084556
CHD1	0.447579	8.28313	14.9986	0.000126649	0.008507
KBTBD8	1.0736	5.23046	15.0141	0.000127069	0.00851618
AC037459.2	1.04733	5.1236	14.9984	0.000128082	0.00854547
ACSL1	0.753789	8.88067	15.1988	0.000128111	0.00854547
HIST1H2AE	1.0047	5.16144	15.0337	0.000128421	0.00854547
AC084871.1	0.951605	7.09021	15.1905	0.000128642	0.00854547
MAMDC2	-0.863529	6.46788	14.9912	0.000133613	0.00885611
GPR183	0.849488	7.16739	15.0707	0.000136508	0.00902814
GGA2	0.511282	7.48368	14.8453	0.000136946	0.00903653
ADCY3	0.831096	5.70953	14.8411	0.000137236	0.00903653
RUNX1	0.492647	10.6858	14.9649	0.000137655	0.00904433
MRPL55	1.04612	5.28538	14.824	0.000139963	0.00917599
SLC25A19	0.822613	6.32019	14.9614	0.000141622	0.00926456
AL139351.2	1.07809	5.11995	14.8344	0.000143137	0.00932657
RAB31	0.456425	9.06182	14.7559	0.000143339	0.00932657
DEPP1	0.889957	5.62267	14.7677	0.0001435	0.00932657
AL035587.2	1.35158	4.97959	28.3513	0.000145237	0.00941913
DHRS9	0.996159	5.98461	14.8685	0.000149924	0.00970216
ARHGAP12	0.464378	9.11771	14.6567	0.000150784	0.00973687
AC025030.2	0.970025	5.13565	14.6298	0.000152868	0.00985031
ADAMTSL4	0.863849	5.81381	14.6198	0.000153936	0.00988514
CD86	0.478306	8.4819	14.6146	0.000154065	0.00988514
MX1	0.680346	6.66842	14.6987	0.000154431	0.00988751
SCARA5	1.16569	4.88346	55.8102	0.00015478	0.00988881
AC009505.1	0.679404	7.46664	14.8023	0.000155447	0.0099104
JDP2	0.550441	7.32738	14.5901	0.000156	0.00992463
ATP11A	0.463478	8.3365	14.581	0.000156728	0.00994989
H2AFY	0.438628	8.38537	14.5688	0.000157709	0.0099734
EIF4E	0.545365	7.11396	14.5682	0.000157761	0.0099734
RANGRF	-1.45132	5.0473	21.1086	0.000158511	0.00997945
HLA-DQB2	1.2603	4.93454	32.3939	0.00015852	0.00997945
AC011092.3	0.756801	5.99529	14.5521	0.000159061	0.00999259
AC022973.4	0.624082	7.36107	14.6662	0.000161728	0.0101389
C2orf91	1.22753	4.9346	29.7798	0.000162064	0.0101389
HMGCS1	0.701359	6.21155	14.4917	0.000164052	0.010242
AC020917.2	1.06066	5.00933	22.2456	0.000164622	0.0102563
TGFBR1	0.588971	9.93353	14.6655	0.000166908	0.0103773
XKR9	1.19702	5.11016	14.5688	0.000168692	0.010463
GRID2	-1.07625	9.99558	14.6412	0.000168983	0.010463
AP001783.1	1.08798	5.05519	16.6332	0.000170016	0.0105054
SBNO2	0.692799	6.33779	14.3796	0.000173732	0.010713
ZFPM2-AS1	0.962728	7.93415	14.5801	0.000174198	0.0107197
DNM2	0.466095	7.93197	14.3637	0.000175145	0.0107256
ADSSL1	1.20227	5.03779	21.0921	0.000175219	0.0107256
AL603756.1	1.04457	4.97635	20.967	0.000175363	0.0107256
IL27	1.02866	5.07794	15.6149	0.000180329	0.011007
NCF2	0.706416	6.35603	14.3068	0.000182057	0.01109
GLS	0.425662	8.83797	14.2788	0.000182921	0.0111201
EVA1A	1.04222	5.25783	14.2645	0.000186161	0.0112766
AC097662.1	1.07538	5.28444	14.2636	0.000186244	0.0112766
AC103740.1	0.816782	5.82503	14.2141	0.00018909	0.0114259
TRPC3	1.22177	5.0563	20.2034	0.000194111	0.0117058
FAM210A	0.695951	6.2483	14.1484	0.000195881	0.0117889
DARS	0.511938	7.52703	14.1368	0.000196727	0.0118162
AC124944.3	0.957086	5.40073	14.1282	0.000197592	0.0118445
MYO15A	1.03789	5.14825	14.14	0.000198378	0.011868
EDN1	1.11538	4.8996	40.7432	0.000202105	0.0120669
AC004263.2	1.15084	5.0726	18.5296	0.000205562	0.012249
CCL2	1.17851	5.29182	14.2241	0.000207787	0.0123418
SH2B2	0.878501	5.80807	14.1187	0.00020794	0.0123418
FAM162A	0.723893	6.12911	13.9987	0.000212412	0.0125825
GLA	0.961667	5.41076	13.9742	0.000213823	0.0126187
HIST1H2BG	1.01061	6.00406	14.1687	0.000213862	0.0126187
NUMB	0.40706	9.11786	13.963	0.000215061	0.0126507
SCO2	0.900402	5.541	13.9661	0.000215246	0.0126507
IRF7	0.862013	5.45853	13.9262	0.000219154	0.0128553
LPCAT2	0.411716	9.49176	13.9149	0.000220433	0.0128847
IL4I1	1.13603	5.39382	14.0984	0.000220511	0.0128847
AL133230.1	0.972977	5.13449	13.9079	0.000221218	0.0128987
THOC2	0.469483	7.73713	13.9021	0.000221889	0.0128987
AF129075.3	0.898458	5.40752	13.9007	0.000222037	0.0128987
F13A1	-1.69935	6.91056	14.0747	0.000224149	0.0129963
ELOVL5	0.541612	7.41437	13.8895	0.000225712	0.0130293
CXCL10	0.977641	4.87294	36.4004	0.000225989	0.0130293
LINC01091	0.779447	7.58179	14.0578	0.000226044	0.0130293
ASAP1	0.488795	8.40844	13.8851	0.000226449	0.0130293
LAT2	0.458751	7.97117	13.8506	0.00022783	0.0130837
SIPA1L2	0.48601	8.71811	13.8852	0.000228303	0.0130859
KIFC3	0.945157	6.29134	14.0265	0.000229617	0.0131362
INPP5D	0.405066	9.77032	13.8179	0.000231686	0.0132137
LINC01480	0.857383	6.22039	13.9998	0.000231849	0.0132137
PLSCR1	0.584194	8.28332	13.97	0.000235456	0.0133938
AC010974.2	0.769546	6.86618	13.9459	0.000238351	0.0135329
SOCS3	1.20796	5.84526	13.9455	0.000239106	0.0135503
CLEC17A	0.843203	5.673	13.7936	0.000240887	0.0136075
SAP30L-AS1	0.52572	7.267	13.741	0.000241021	0.0136075
EFTUD2	0.610455	6.45934	13.7265	0.000242816	0.0136832
CD300A	0.539994	7.15489	13.7162	0.00024411	0.0137304
HIST1H2AI	0.950275	4.89725	37.0195	0.000245762	0.0137975
SLC38A2	0.520002	7.61097	13.6975	0.000246467	0.0138113
DCDC2B	1.03254	5.12174	14.1462	0.000251601	0.0140728
MGAT4A	0.396564	10.2068	13.6531	0.000252154	0.0140776
RFC1	0.569885	6.82503	13.6425	0.000253531	0.0141282
HIST1H2BF	1.05958	5.75778	13.8245	0.000254038	0.0141303
BAIAP2L1	0.912692	5.57016	13.6002	0.000259098	0.0143774
IFNLR1	0.836409	5.87728	13.6104	0.000259436	0.0143774
MUSK	0.894157	6.10801	13.7355	0.000261311	0.0144547
AC083880.1	0.902165	4.87798	45.4538	0.000263856	0.0145585
NPFFR1	0.900827	4.93833	20.9724	0.000264155	0.0145585
EVL	0.441684	8.46387	13.5518	0.000265628	0.0146129
SPTLC2	0.460341	9.3568	13.5726	0.000267084	0.01466
HILPDA	1.04438	5.06094	18.3622	0.000267457	0.01466
AC069368.2	1.02806	5.19174	13.5344	0.000269548	0.0147477
TPI1	0.701901	6.01852	13.5115	0.000271189	0.0148106
AC003077.1	0.830803	5.85666	13.4937	0.000273693	0.0149202
ETV6	0.460885	10.3118	13.5708	0.000274305	0.0149266
MIR210HG	0.970546	5.18982	13.4747	0.000276373	0.0150119
CECR2	0.808059	6.56608	13.6144	0.000281812	0.0152798
HMGXB4	0.732083	5.93062	13.4202	0.000284237	0.015383
LINC00963	0.756598	5.9293	13.4168	0.000284737	0.015383
BEST1	0.822377	5.69582	13.3939	0.000288112	0.0155315
RAPGEF6	0.407963	8.92948	13.3912	0.000288518	0.0155315
SERPIND1	1.01439	5.29708	13.3916	0.000291093	0.0156421
FDFT1	0.614352	6.82965	13.4163	0.000293025	0.0157178
GPCPD1	0.447633	8.42901	13.3558	0.000293826	0.0157327
AC131571.1	0.617303	7.36156	13.4672	0.000295667	0.0157851
TBC1D22A	0.380008	9.79886	13.3422	0.000295891	0.0157851
CPB2-AS1	0.594545	7.52193	13.4609	0.000296377	0.0157851
HUWE1	0.449261	7.78971	13.3178	0.000299635	0.0159304
DGKA	0.650898	6.19607	13.3026	0.000301984	0.0160221
RRBP1	0.544127	6.94557	13.2998	0.000302424	0.0160221
PANX1	0.792244	5.92058	13.3023	0.000303342	0.0160386
TANC1	0.633537	7.94738	13.4641	0.000303801	0.0160386
CD53	0.431935	8.28684	13.2571	0.000309156	0.0162927
AL513327.1	0.603304	8.50334	13.4082	0.000313014	0.0164672
CUZD1	-1.43814	4.99985	21.4154	0.000313992	0.0164898
PIK3AP1	0.443219	9.00978	13.2154	0.000315868	0.0165432
LY75	0.638126	6.66014	13.2322	0.000316108	0.0165432
RCOR1	0.457949	7.74608	13.1726	0.00032292	0.0168703
FLVCR2	0.895059	6.77739	13.3236	0.000326656	0.0170112
AL356756.1	1.08219	4.90577	38.0109	0.000326842	0.0170112
AL449214.1	0.879539	5.51719	13.1464	0.000327312	0.0170112
HIST2H2BF	0.628375	6.69171	13.1328	0.000333056	0.0172799
KPNB1	0.469706	7.45742	13.1032	0.000334679	0.0173342
NOC3L	0.687638	6.13191	13.0904	0.000336909	0.0174197
PRKCH	0.479388	8.20455	13.093	0.000338954	0.0174954
TLR2	0.521968	9.16942	13.2257	0.000340408	0.0175403
ERCC6	0.534539	6.88276	13.0651	0.000341321	0.0175573
NIBAN1	0.709583	8.45086	13.2286	0.000342637	0.0175949
TNFRSF1B	0.533712	8.12858	13.1412	0.000351597	0.0180243
PGLYRP1	1.10027	4.92727	28.5233	0.00035246	0.0180378
AL121999.1	1.33306	5.87877	13.2116	0.000354807	0.0181271
AC007608.3	0.954758	4.98117	21.8125	0.000356048	0.0181597
AC022217.3	0.987998	5.45094	13.0968	0.000362481	0.018443
AP002833.1	0.813207	4.89962	23.0649	0.00036283	0.018443
MINK1	0.57308	6.71073	12.9406	0.000363982	0.0184704
MCOLN2	0.939531	5.08669	12.9497	0.000365778	0.0185303
Z98257.1	0.937588	5.09945	13.6943	0.000368175	0.0185791
RABGGTB	0.599742	6.60454	12.9164	0.000368556	0.0185791
C5	-1.07712	5.51065	12.9152	0.000369111	0.0185791
AIRN	0.992556	4.9746	20.8259	0.000369212	0.0185791
AC016542.1	0.835392	4.86512	46.1671	0.00037499	0.0188384
STX6	0.472758	7.40166	12.8513	0.000381182	0.0191175
HS3ST1	0.734593	6.53208	12.9905	0.000384167	0.0192352
TINF2	0.939526	5.25572	13.0749	0.000385492	0.0192695
BRWD3	0.464196	7.43283	12.8157	0.000388252	0.0193753
AC012150.1	0.558454	7.7162	12.8869	0.000389325	0.0193966
AL157392.1	0.863304	5.44503	12.7634	0.000398897	0.0198407
SLC12A6	0.476974	7.4965	12.7591	0.000399771	0.0198513
SHROOM2	0.991519	5.10252	14.8262	0.000401934	0.0199258
LINC00698	0.898885	4.88039	32.1765	0.000405786	0.0200837
TMEM173	0.768375	6.03414	12.7203	0.000407883	0.0201544
AC018682.1	0.511801	7.20074	12.7107	0.000409915	0.0202216
TAF9B	0.820432	5.46683	12.6982	0.000412572	0.0203135
SH3TC1	0.484848	8.01856	12.714	0.000413129	0.0203135
CDCP1	0.685926	6.06298	12.6907	0.000414171	0.0203231
CLIC2	-0.932185	6.03882	12.7851	0.000414674	0.0203231
CCND1	0.602416	6.50732	12.6505	0.000422889	0.0206536
AC023424.3	0.523485	8.03906	12.7286	0.000423038	0.0206536
FUT8	0.484018	7.84433	12.6482	0.000423477	0.0206536
AC103703.1	1.05378	4.91651	30.1725	0.000427218	0.0208023
WDR74	0.872414	5.32949	12.6087	0.000432129	0.0210075
TSPAN14	0.435242	8.51261	12.6021	0.000433615	0.0210457
AC007336.1	0.604537	6.4099	12.5864	0.000437149	0.0211831
HLA-DQA1	0.811782	6.55417	12.7406	0.00043828	0.0212037
MX2	0.666848	6.50526	12.6613	0.00043951	0.0212291
AC084740.1	1.06742	4.93675	27.3209	0.000450683	0.0217125
AC073320.1	1.02182	5.16112	14.8267	0.000450961	0.0217125
SSPN	0.720183	7.44325	12.679	0.000452119	0.0217335
AC008781.2	0.887975	5.34273	12.5157	0.000453458	0.0217631
AL512770.1	0.915602	5.2094	12.4889	0.000463493	0.0222093
EDA	-0.636826	7.73998	12.5864	0.00046609	0.0222982
TRNAU1AP	0.711013	6.01844	12.4368	0.000472371	0.0225628
AC124014.1	0.748831	6.35767	12.5373	0.000473413	0.0225768
AP001043.1	0.930631	4.93255	21.2868	0.000475166	0.0226048
RAB11A	0.418073	9.11021	12.4241	0.000475502	0.0226048
SLCO4A1	1.15435	4.97695	21.9835	0.000481044	0.0228217
ARHGAP26	0.415313	11.0852	12.4179	0.000481582	0.0228217
MPZL3	0.982705	4.92185	25.5029	0.000493316	0.023341
TMEM39A	0.565683	6.65939	12.3238	0.000500884	0.0236618
RHOBTB3	0.529376	7.08959	12.2564	0.000518712	0.0244656
AL139021.1	0.755411	5.97082	12.2424	0.000522482	0.0246049
ARMH4	0.459794	7.82897	12.2331	0.00052502	0.0246858
TRIB1	0.791399	5.77749	12.2264	0.000526838	0.0247326
AC093655.1	1.14113	4.91998	32.0485	0.000532567	0.0249574
CBWD1	0.52255	7.03801	12.2015	0.000533706	0.0249574
PLAT	0.800929	7.14335	12.3501	0.000534114	0.0249574
AC132192.1	0.831929	5.49934	12.1926	0.000536183	0.0250051
CCNL1	0.44943	7.67522	12.1884	0.000537338	0.0250051
AC012157.2	1.21282	4.92387	31.6849	0.000537627	0.0250051
MTHFS	0.577239	6.76827	12.1836	0.000538689	0.0250158
B4GALT4	0.68964	6.19681	12.1677	0.000544136	0.0252283
RGS14	1.11416	5.06862	16.7026	0.000545525	0.0252283
ARID3A	0.569207	6.92219	12.1603	0.00054578	0.0252283
MYOF	0.44015	8.1108	12.1318	0.000553395	0.025541
RPS10-NUDT3	0.90517	5.2606	12.1269	0.000554787	0.0255661
SNTB1	0.939901	5.22096	12.1383	0.000556616	0.0256111
AC009716.1	0.804087	5.61649	12.1022	0.000562731	0.025853
YBX3	0.649869	6.86274	12.2275	0.000564936	0.0259147
RASAL2	0.417941	9.2408	12.0848	0.000567068	0.0259729
SNAPC1	0.687081	5.99073	12.0472	0.000579384	0.0264941
NAB2	0.827818	5.38635	12.0407	0.000580208	0.0264941
CC2D2B	0.695044	7.03305	12.1393	0.000594237	0.0270936
CCL20	0.956485	5.02551	15.614	0.000595347	0.0271031
AC022973.3	0.596621	6.86085	12.0299	0.000598916	0.0272234
LINC02269	0.959168	4.88007	44.1905	0.000599797	0.0272234
AC008937.2	0.627959	6.36107	11.9705	0.000601796	0.027273
U2AF1L5	0.908514	5.08489	12.6649	0.00060426	0.0273434
GLUL	0.733151	8.225	12.0867	0.000610541	0.0275622
PLET1	0.981748	5.39971	11.9754	0.000610925	0.0275622
AC243829.4	1.00403	4.92779	23.8699	0.000614176	0.0276271
LMO2	0.500188	7.39521	11.9312	0.000614202	0.0276271
ENTPD1-AS1	0.523848	10.1776	12.0697	0.000615655	0.0276512
AL606534.1	0.812157	5.46275	11.9205	0.000617635	0.0276988
PSMB8	0.835627	5.41711	12.5595	0.000621161	0.0277772
DRC3	0.691593	5.79921	11.9094	0.000621231	0.0277772
ETF1	0.575116	6.44445	11.894	0.000626221	0.0279588
AC004847.1	0.806487	4.89307	37.4721	0.000628452	0.0280168
AC018755.4	0.918144	5.1985	11.881	0.000630459	0.0280647
AC019254.1	0.986374	4.8989	36.9015	0.000648802	0.0288386
C1orf147	0.790319	5.68745	11.8187	0.000655486	0.0290928
TTLL5	0.511967	7.25556	11.7953	0.000659353	0.0292004
AC068282.1	0.523328	8.21732	11.9128	0.000659853	0.0292004
AC104655.1	1.0078	5.05255	14.5219	0.000665327	0.0293897
HAPLN3	0.991831	4.94173	21.677	0.000666083	0.0293897
ADAM28	0.403276	9.89679	11.7634	0.000670282	0.0295316
SIPA1L1	0.542447	9.2317	11.8929	0.000673754	0.0296413
MEF2C-AS2	0.535983	8.71798	11.8615	0.000683348	0.0299871
RHBDF2	0.385795	9.14251	11.7249	0.000683877	0.0299871
USP3-AS1	0.502845	7.54607	11.7417	0.000684604	0.0299871
HIST1H3J	1.02347	4.98671	17.0074	0.000688583	0.0301175
COTL1	0.431657	8.06652	11.7041	0.000691325	0.0301936
NCK2	0.427995	9.81341	11.7306	0.00069424	0.0302769
AL591721.1	1.05157	4.95869	21.5079	0.000696725	0.0303413
TRAF2	0.851451	5.47132	11.6816	0.000699475	0.0304171
ZNF689	0.820093	5.43939	11.666	0.000705198	0.0306217
CYTIP	0.632419	6.27708	11.6408	0.000714967	0.0310011
U62317.4	1.00638	5.10422	13.1997	0.000723757	0.0313371
GPX2	0.888238	5.33136	11.6107	0.000725803	0.0313537
MT-ND4	0.412236	9.2521	11.6096	0.000726225	0.0313537
AP5B1	0.905131	5.298	11.6123	0.000730319	0.0314598
CD226	0.597963	7.17645	11.6953	0.000730773	0.0314598
TNFSF4	1.06072	4.94702	20.4224	0.000735627	0.0316236
TMEM51	0.497275	7.43252	11.5984	0.000739504	0.0317449
DDX50	0.547228	6.54442	11.5552	0.000747152	0.0320275
NAA60	0.86911	5.50619	11.5618	0.000749766	0.0320938
AC078883.1	0.669656	6.3828	11.6111	0.000750864	0.0320952
BTAF1	0.40828	8.00005	11.5423	0.000752193	0.0321064
HLA-E	0.458315	7.64666	11.5172	0.000762091	0.0324828
GOLGA8M.1	1.11071	4.94715	21.8606	0.00076439	0.0325347
AC006974.2	1.01087	5.09466	11.5894	0.000766548	0.0325422
LINC00623	0.628444	6.37276	11.5056	0.000766729	0.0325422
AC087521.4	0.99209	4.91898	27.3633	0.000768016	0.0325509
DOCK4	0.353424	12.3134	11.4982	0.000769713	0.0325647
BCL6	0.781103	7.53382	11.6277	0.00077142	0.0325647
AP002498.1	0.858206	6.20607	11.6258	0.000771587	0.0325647
PRKCA	0.543982	9.96302	11.6158	0.000776097	0.0327091
OR1L8	1.06717	4.95821	19.0849	0.000781024	0.0328707
TBC1D30	0.662086	6.49028	11.5586	0.000785687	0.0330208
VNN2	0.980684	5.2379	11.4574	0.000791654	0.0332252
MAP3K20	0.737983	6.52301	11.5562	0.000797463	0.0334224
AC130469.1	1.14724	4.95068	22.4547	0.000806644	0.0337322
LINC02412	0.878074	4.90175	26.3297	0.000807551	0.0337322
EPS15	-0.440864	8.74186	11.4021	0.000809307	0.0337322
DENND4C	0.436397	7.84916	11.4021	0.00080934	0.0337322
GALNT10	0.427222	8.27588	11.3955	0.000812134	0.0338018
AL355001.1	0.852042	5.31641	11.3867	0.00081584	0.0339092
VASH1	0.452998	7.7151	11.3804	0.000818547	0.0339748
ITGB3	0.759385	5.72208	11.3752	0.000820786	0.0340208
DENND3	0.496782	9.78135	11.4916	0.000825606	0.0341735
KDM2A	0.388728	8.66803	11.3593	0.000827619	0.0342098
ARPC2	0.412207	7.99665	11.3519	0.000830818	0.0342949
VSTM4	0.970954	5.12963	12.2185	0.000834592	0.0343792
LINC00621	0.986577	6.09802	11.4724	0.000835144	0.0343792
LINC02717	0.787834	4.89169	25.8422	0.000841164	0.0345797
AC110611.1	0.858149	5.43396	11.325	0.0008426	0.0345914
OLFM2	0.769503	5.68987	11.2881	0.00085901	0.0352171
AC009630.3	0.99043	5.07997	13.0589	0.000861804	0.0352836
AC046158.1	0.652593	6.27652	11.2146	0.000892675	0.0364497
AL158077.2	0.978821	5.14011	12.9311	0.00089271	0.0364497
ARID4B	0.376392	8.47285	11.2086	0.000895472	0.0364856
MYO1A	0.904011	4.8989	32.1752	0.000897227	0.0364856
AC078925.1	1.06149	4.90561	32.8099	0.000897228	0.0364856
FNIP2	0.469025	8.56297	11.2823	0.00089931	0.0364886
ASL	0.721877	5.62475	11.1982	0.000900397	0.0364886
KRTAP5.11	1.04112	4.92876	23.974	0.000900945	0.0364886
AC120193.1	0.582353	10.3407	11.3216	0.000902151	0.0364886
AC046195.1	0.609453	7.3849	11.3018	0.000906902	0.0366175
KYAT3	0.536167	6.60243	11.1826	0.000907772	0.0366175
IER5	0.704617	5.76223	11.1664	0.000915658	0.0368862
TBC1D2	0.85353	5.31844	11.1632	0.000917029	0.036892
AP001020.3	0.900746	4.88098	39.7618	0.000918442	0.0368995
HSPA1A	0.792564	8.91377	11.281	0.000921114	0.0369576
DHX34	0.652708	5.99775	11.1415	0.000927514	0.0371102
CSNK1G2	0.599544	6.185	11.1398	0.000928343	0.0371102
TES	0.838775	5.42158	11.1392	0.000928619	0.0371102
BIK	0.913661	4.93057	23.5597	0.000932945	0.0372337
SRGAP2C	0.377185	9.10156	11.1251	0.000935502	0.0372863
C17orf78	1.00625	4.98232	17.9618	0.000941369	0.0374705
TMEM97	1.03105	5.0467	13.6705	0.000944358	0.0375082
LINC00649	0.95783	5.63541	11.2286	0.000944809	0.0375082
ATP6V0A1	0.422182	7.76705	11.0984	0.000948686	0.0376124
PLEKHO1	0.495564	7.06388	11.0931	0.000951296	0.0376663
NR1H2	0.608054	6.32958	11.0744	0.000960668	0.0379874
AC008761.1	0.598472	6.64795	11.0823	0.000966503	0.038168
PLEK	0.646515	7.57465	11.182	0.000969097	0.0382203
AC100830.1	0.736031	5.90712	11.0168	0.000990113	0.038998
AC007952.6	0.92818	4.90081	33.077	0.000996471	0.0391971
CD80	0.920773	5.12001	10.9974	0.00100022	0.0392931
AP000331.1	0.586841	8.74013	11.1169	0.00100201	0.0393124
AL136171.2	0.428196	8.6859	11.0011	0.00100446	0.039357
FADS2	0.662068	5.95176	10.9808	0.00100896	0.0394167
PCBP2	0.411987	7.6375	10.9792	0.00100981	0.0394167
ITGAX	0.477711	7.74128	11.0082	0.00100991	0.0394167
CD74	0.424525	9.73083	11.0124	0.00102035	0.0397725
PTGS1	0.515277	6.78371	10.9477	0.00102665	0.0399664
CRNDE	0.972293	4.96057	17.9184	0.00103278	0.0401532
DYNLT1	0.587983	6.21394	10.9186	0.00104244	0.0404761
FGD4	0.355924	10.1934	10.9086	0.0010479	0.0405914
AC107068.2	0.637685	6.39855	10.908	0.00104824	0.0405914
AC008050.1	0.984475	7.52939	11.0227	0.00105169	0.0405914
AC080013.4	0.812091	4.87484	40.9635	0.00105215	0.0405914
GAB4	0.810263	4.87471	42.2788	0.00105215	0.0405914
ATF5	0.772563	5.62778	10.8972	0.00105421	0.0406154
SLC8A1	0.349376	10.9558	10.8826	0.00106231	0.0406154
CELF2-AS1	0.800458	5.44675	10.8775	0.00106518	0.0406154
ADAMTS13	0.919779	5.00255	14.4237	0.00106582	0.0406154
MIR646HG	0.537609	9.24719	10.9897	0.00106961	0.0406154
AC022092.1	0.724897	4.86793	39.0811	0.00107069	0.0406154
IRF6	0.754131	4.86785	46.173	0.00107069	0.0406154
AC018653.4	0.754171	4.86678	46.7322	0.00107069	0.0406154
AC020558.6	0.758589	4.8653	50.2345	0.00107069	0.0406154
AF178030.1	0.746091	4.86837	45.9173	0.00107069	0.0406154
AP005328.1	0.806116	4.86926	39.0158	0.00107069	0.0406154
LINC00309	0.769263	4.86728	46.8584	0.00107069	0.0406154
LINC01193	0.825627	4.86958	38.604	0.00107069	0.0406154
NFKB2	0.909898	5.06274	11.1652	0.00107167	0.0406154
AC133065.1	0.615622	6.39956	10.8676	0.00107538	0.0406757
VPS37B	0.557507	6.61298	10.8565	0.00107695	0.0406757
NCKAP5-AS1	0.821562	5.74123	10.9032	0.00107731	0.0406757
EPN2-AS1	0.909749	5.2929	10.8645	0.00107911	0.0406924
WDR91	0.58993	6.37809	10.8541	0.00108051	0.0406942
SRC	0.763928	5.66615	10.8364	0.00108838	0.0409393
AC069549.2	0.642465	6.1205	10.8326	0.00109056	0.0409451
OLFML3	0.805079	5.84034	10.8482	0.00109125	0.0409451
PTTG1IP	0.478858	7.18392	10.8263	0.00109417	0.0410036
ZNF277	0.466557	7.34796	10.815	0.00110071	0.0411883
CLINT1	0.466098	7.14679	10.813	0.00110184	0.0411883
NFKBIZ	0.702818	6.91828	10.9155	0.00111095	0.0414456
LDLRAD4	0.371283	10.9942	10.7964	0.00111148	0.0414456
TNFSF13B	0.48537	7.14404	10.7701	0.00112697	0.0419712
DDX60L	0.448392	7.54696	10.7659	0.00112946	0.0420119
STK4	0.372419	8.31892	10.7606	0.0011326	0.0420746
AC011444.1	1.0403	5.07719	14.0794	0.00113532	0.0420746
CEP41	-0.827586	5.85172	10.756	0.00113534	0.0420746
INSIG2	0.540622	6.67159	10.747	0.00114352	0.0422666
POU5F1	0.862593	5.20642	10.738	0.00114611	0.0422666
PARP14	0.430207	8.30859	10.7483	0.00114612	0.0422666
CLIP1-AS1	1.00559	5.09202	14.9028	0.00114614	0.0422666
AL133338.1	0.977666	4.89985	31.2822	0.00116376	0.042848
ADAMTS19	0.906163	6.8655	10.8226	0.00116568	0.042848
MT-CO3	0.398856	9.97896	10.7117	0.00116618	0.042848
CHRNE	0.877972	5.39959	10.7038	0.00117399	0.0430825
AL137779.1	0.972831	5.13745	13.6833	0.00117916	0.0432196
APBB1IP	0.372507	10.6948	10.6702	0.00118769	0.0434734
ITGB2	0.432711	7.46135	10.6681	0.00118897	0.0434734
RASGEF1C	0.613252	8.61591	10.7743	0.00119502	0.0435963
AC012447.1	0.675505	5.91568	10.6581	0.00119523	0.0435963
AP000892.1	1.03146	5.12473	12.9498	0.00119881	0.0436186
BTBD19	0.710642	5.62287	10.6522	0.00119898	0.0436186
UBE2K	0.378426	8.65622	10.6503	0.00120019	0.0436186
SULT1E1	-1.32082	5.07364	13.014	0.00121856	0.0441991
AC007193.1	0.867118	5.54772	10.6303	0.00122012	0.0441991
C4orf3	0.61424	6.03531	10.6161	0.00122194	0.0441991
AC025627.1	0.877762	5.18103	10.616	0.00122204	0.0441991
AL023775.2	0.814613	4.95722	16.6115	0.0012243	0.0442278
APBA2	0.717992	6.62923	10.7065	0.00123721	0.0446403
RAB3GAP2	0.411532	7.62804	10.583	0.00124343	0.0447692
RASA3	0.43588	7.68866	10.5824	0.00124378	0.0447692
LDHA	0.635407	6.50421	10.6738	0.00124524	0.0447692
CSNK1A1	0.365236	8.55787	10.5735	0.00124964	0.0448739
SLC11A1	0.711458	8.80983	10.6795	0.00125485	0.0449302
SRGAP2	0.344317	10.6594	10.5656	0.00125487	0.0449302
AP001042.1	0.728636	5.7695	10.5959	0.0012568	0.0449302
MACC1	0.988285	5.07882	12.0854	0.00125845	0.0449302
HDAC3	0.570781	6.23292	10.5598	0.00125868	0.0449302
NXT1	0.93563	5.10193	11.3782	0.00126415	0.0450056
AL157392.2	0.523062	7.54932	10.6346	0.00126482	0.0450056
HSPA1B	0.72447	6.98598	10.6634	0.00126528	0.0450056
AC244131.2	0.830439	5.56007	10.5766	0.0012739	0.0452587
GK3P	0.943916	4.96796	16.8027	0.00127547	0.045261
LINC02068	0.962475	4.89172	34.6041	0.0012786	0.0453187
TBK1	0.440478	7.13585	10.5269	0.0012807	0.0453399
AC131568.1	0.439787	8.40103	10.5532	0.00128241	0.0453405
HLA-DQB1	0.771155	6.87039	10.6351	0.00128392	0.0453405
MCF2L	0.401682	8.56818	10.5201	0.00128524	0.0453405
STAT5A	0.578511	6.25636	10.5112	0.00129127	0.0454854
CUL1	0.405354	8.24421	10.5096	0.00129237	0.0454854
PLXDC2	0.336734	12.7635	10.4924	0.00130412	0.0458453
AC137932.2	1.08251	4.97363	17.6557	0.00131292	0.0461008
RABEP2	0.651638	6.12008	10.4722	0.00131809	0.0462251
SLC23A2	0.394913	7.82393	10.4681	0.00132095	0.0462251
SPSB1	0.790562	5.41118	10.4679	0.00132107	0.0462251
C2	0.751771	5.65207	10.4622	0.00132508	0.0463116
AC006305.3	0.723255	4.87818	36.4217	0.001329	0.0463409
AL591463.1	0.871416	4.88084	27.7408	0.001329	0.0463409
HDAC4	0.40727	8.53656	10.4432	0.00133841	0.0466151
GNB1	0.375905	8.64436	10.4323	0.00134612	0.0468293
TYMP	0.591354	7.07954	10.5319	0.00135173	0.0469703
UBXN2B	0.450352	7.39151	10.4209	0.00135416	0.0470005
AC016773.1	0.971055	5.0183	16.5391	0.00135855	0.0470759
USP36	0.574362	6.39475	10.4118	0.00136071	0.0470759
ACAA1	0.600669	6.0492	10.4114	0.00136103	0.0470759
DOCK4-AS1	0.589092	7.29335	10.511	0.00136492	0.0471562
LINC02137	0.907078	4.9074	25.9556	0.00136881	0.0472366
GADD45B	1.10321	5.65125	10.4954	0.00137992	0.0475088
CD58	0.456401	7.4384	10.3845	0.00138042	0.0475088
FAM49B	0.33939	10.4991	10.3828	0.00138166	0.0475088
KDM4B	0.450185	7.53774	10.3809	0.00138302	0.0475088
PPP1R3B	0.686082	5.86164	10.3657	0.00139417	0.0478375
RUNX2	0.37357	9.15618	10.3588	0.00139927	0.0479578
SEPSECS	0.643081	6.10571	10.3544	0.00140251	0.0479609
RBM44	0.908697	5.05634	11.4056	0.00140355	0.0479609
AC006064.2	0.837338	5.31769	10.9077	0.00140415	0.0479609
MTMR1	0.534047	6.60732	10.3465	0.00140838	0.0480511
AL157402.2	0.567053	6.54326	10.3483	0.00141049	0.0480683
TREML1	0.718006	5.99812	10.3686	0.00141244	0.0480803
USP15	0.369204	9.29527	10.3276	0.00142249	0.0483678
ERG28	0.779452	5.48619	10.2981	0.00144595	0.04911
GNA14-AS1	1.11074	4.99133	18.4105	0.00145337	0.0493063
Z98884.1	0.910108	5.41387	10.31	0.00145637	0.0493527
GPATCH11	0.569466	6.31599	10.2772	0.0014608	0.0493933
DST	0.362156	9.04331	10.2771	0.00146086	0.0493933
AP001636.3	-1.23166	5.48698	10.3657	0.00146365	0.0494322
PLAC1	0.953028	5.07276	10.4806	0.00147281	0.0496753
GPAT4	0.586111	6.16763	10.2587	0.00147513	0.0496753
LINC01885	0.922224	4.92357	24.0555	0.0014758	0.0496753
AC072022.2	0.931656	5.53982	10.357	0.0014791	0.0497308
AC091887.1	0.737052	5.80054	10.2513	0.0014809	0.0497357
AC104316.1	0.614654	6.14108	10.2482	0.00148334	0.0497371
NUP98	0.408265	7.4967	10.247	0.00148425	0.0497371
TMPRSS11D	0.951825	5.23396	10.2981	0.00149512	0.0500369
AP001453.1	0.869424	5.39366	11.5303	0.00149789	0.0500369
CYP26C1	0.852607	5.14682	10.2275	0.00149959	0.0500369
WDR45B	0.510547	6.64918	10.2254	0.00150122	0.0500369
ALG13-AS1	0.585513	6.57642	10.2251	0.00150151	0.0500369
TMEM92-AS1	0.736307	4.95608	11.1213	0.00150407	0.0500668
PTBP2	0.370996	8.08411	10.2127	0.00151137	0.0502542
AC004593.3	0.766122	5.63837	10.2082	0.00151492	0.0503169
NUP58	0.478171	6.93338	10.2048	0.00151767	0.0503527
PLPP1	0.450572	7.50605	10.2	0.00152155	0.0504256
TGM4	0.849011	4.87821	39.7835	0.00152448	0.0504672
VLDLR	0.824952	5.35802	10.1898	0.00152973	0.0505852
CGGBP1	0.403138	8.08943	10.1833	0.00153503	0.0507048
AL109840.2	0.989691	5.01201	13.7557	0.00154071	0.0508366
CX3CR1	0.642248	8.45478	10.277	0.0015449	0.050883
IFITM10	0.698294	5.68358	10.1704	0.00154549	0.050883
MIR222HG	0.515969	7.22778	10.1977	0.00155347	0.0510324
HTRA1	0.461068	8.20313	10.2053	0.00155468	0.0510324
CHST15	0.451627	8.02881	10.1939	0.00155512	0.0510324
CCDC102B	0.55445	6.502	10.1555	0.00155767	0.0510356
PCNX2	0.353896	9.03319	10.1544	0.00155861	0.0510356
CBWD2	0.53984	6.44879	10.1483	0.00156364	0.0511436
AL627309.1	0.943128	5.2249	10.1786	0.00156531	0.0511436
AC097654.1	0.721552	4.88218	28.1062	0.00157364	0.05136
H3F3A	0.430833	7.48348	10.133	0.00157634	0.0513838
CC2D2A	0.522355	6.73754	10.1312	0.00157778	0.0513838
LOXL2	0.825321	5.37473	10.1317	0.00158608	0.0515842
SDCBP2	0.935847	5.07711	12.5982	0.00158736	0.0515842
TENT4B	0.452892	7.18938	10.1119	0.00159398	0.0517433
METTL8	0.507068	6.83464	10.1075	0.0015977	0.0518083
AC092747.1	0.939706	5.01147	14.1966	0.00160534	0.0519151
UBE2J1	0.581138	6.6606	10.1082	0.00160537	0.0519151
AC073569.1	0.826684	5.05426	12.9525	0.00160796	0.0519151
AC008574.1	-1.44583	5.24683	11.3022	0.0016082	0.0519151
ZNF292	0.365977	8.72734	10.0934	0.00160962	0.0519151
AC044781.1	0.433143	8.91761	10.1398	0.0016167	0.0520874
AL139120.1	0.612355	6.10537	10.0768	0.00162384	0.0522407
AC069549.1	0.460422	7.78141	10.1063	0.00162493	0.0522407
SPDYE9P	0.840297	4.9011	26.8094	0.00163192	0.0523838
AC079210.1	0.858492	5.3234	10.1059	0.00163286	0.0523838
SNHG15	0.745624	5.63897	10.0616	0.00163689	0.0524573
AC138956.1	0.902895	5.12963	11.9409	0.00164803	0.052758
LINC01878	0.703951	5.04014	10.0427	0.0016534	0.0528738
AC087521.2	0.65359	6.05595	10.0324	0.00166237	0.0531041
Z83844.2	0.53149	6.74526	10.0236	0.0016744	0.0534053
AC005476.2	0.961877	4.94704	18.7582	0.00167535	0.0534053
AC007610.2	0.615279	5.15112	10.0277	0.00167865	0.053454
PLIN5	0.975622	5.06003	12.4099	0.00169607	0.0539517
SH3D19	0.631888	6.09685	9.9899	0.00170019	0.0540254
ACTB	0.384488	9.04073	9.97182	0.00171653	0.0544872
CCDC168	0.906812	5.17759	10.0189	0.00172249	0.0546187
MATR3.1	0.591844	6.15594	9.94961	0.00173682	0.0548195
AC087239.1	1.01412	4.92468	25.4465	0.00173721	0.0548195
ZNF576	0.925709	5.18309	11.7792	0.00173784	0.0548195
ZBTB46-AS1	0.816269	5.23045	9.94737	0.00173888	0.0548195
MYO1C	0.846335	5.41233	9.95674	0.00173948	0.0548195
CYTH3	0.471436	7.2538	9.94645	0.00173975	0.0548195
MIR181A1HG	0.651165	7.67296	10.0387	0.0017481	0.055025
TCF7	0.770085	5.45745	9.95117	0.00176505	0.0554557
KCNJ2	0.751572	5.80683	9.92565	0.00176547	0.0554557
MID1IP1	0.73757	5.51715	9.91659	0.00176745	0.0554599
AC022001.2	0.935165	5.12273	12.3274	0.00177243	0.0555583
BFSP1	0.867167	4.91632	21.5007	0.00177641	0.0556221
HIST1H1D	0.805748	5.3862	9.95512	0.00177984	0.0556221
OXSR1	0.458954	7.11326	9.90321	0.00178001	0.0556221
AC079921.1	0.546399	8.14861	10.0001	0.00178305	0.0556593
AC067817.2	0.764295	5.42123	9.89052	0.00179201	0.0558811
PDE1B	0.631691	5.91207	9.88687	0.00179548	0.055884
AC017083.2	0.736103	4.88084	33.8482	0.00179582	0.055884
ASH1L	0.333953	8.89997	9.88415	0.00179806	0.0558959
ADM2	0.730517	4.87325	34.1063	0.0018028	0.0559276
AC004936.1	0.702478	4.87544	25.8024	0.0018028	0.0559276
AC027698.1	0.828328	6.32074	9.97329	0.00180849	0.0559533
ADAMTS20	0.802735	4.88991	28.2926	0.00181292	0.0559533
AC008250.1	0.734853	4.88728	31.327	0.00181292	0.0559533
MYO3B-AS1	0.756166	4.88789	29.6108	0.00181292	0.0559533
DSCAM-AS1	0.855534	4.8898	31.0298	0.00181292	0.0559533
AL392172.2	-0.465722	8.58271	9.9058	0.0018152	0.0559662
NSUN7	-1.0387	5.40148	9.87165	0.00182141	0.0561
AC093019.2	0.634871	6.01878	9.862	0.00182779	0.0562392
GTPBP3	0.826346	5.32184	9.84945	0.00183141	0.0562396
AC004884.2	0.857975	5.24426	11.3548	0.0018346	0.0562396
AADACL2-AS1	-1.34914	5.15308	9.9374	0.00183522	0.0562396
LINC00958	0.871942	5.19462	9.87084	0.0018362	0.0562396
BMPR2	0.372384	8.17159	9.84355	0.00183715	0.0562396
MLXIPL	0.497879	6.99458	9.82998	0.00185763	0.0568066
RAD50	0.444397	7.02789	9.82077	0.00185945	0.0568066
ATP1A1-AS1	0.605382	6.01286	9.81825	0.00186193	0.0568249
AL606760.1	0.890602	5.00351	13.8501	0.00186937	0.0569941
AL391863.1	0.983127	4.99896	16.3448	0.001894	0.0576866
AC005162.3	0.573012	6.65092	9.82649	0.001912	0.0581625
AC104699.1	0.768294	5.53329	9.76436	0.00191588	0.0581625
AC007032.1	0.753351	4.88195	33.7003	0.00191727	0.0581625
IRF8	0.497438	7.76359	9.82893	0.0019191	0.0581625
EXOSC4	1.02772	4.97319	18.4033	0.00191933	0.0581625
ZNF641	0.579731	6.20599	9.75911	0.00192122	0.0581625
AC012615.2	0.885863	5.07944	10.8378	0.00194136	0.0587129
PADI1	0.881343	5.05244	10.9277	0.00194794	0.058853
AP003086.1	0.457546	10.3969	9.82318	0.00195353	0.0589625
GABRA3	0.829411	5.26642	9.71419	0.00196754	0.0592974
HDAC7	0.530112	6.45962	9.7132	0.00196857	0.0592974
MEF2C	0.323644	10.7479	9.70535	0.00197678	0.0594853
RAB27A	0.590193	6.66036	9.77191	0.00199183	0.0597976
HBEGF	1.06827	4.98366	15.9007	0.00199465	0.0597976
AL109946.1	0.848789	4.96989	13.4235	0.00199551	0.0597976
KCNQ3	0.419333	11.0268	9.7653	0.00199814	0.0597976
PDIA5	0.633248	6.07928	9.6838	0.00199952	0.0597976
AL450992.2	0.748055	5.5779	9.68275	0.00200063	0.0597976
AREG	0.784696	4.89212	14.7026	0.00200107	0.0597976
NEURL4	0.922975	5.19111	11.148	0.00200614	0.0598895
CACNA1D	0.405458	8.50729	9.67171	0.00202155	0.060261
TRIM33	0.374239	7.74487	9.66149	0.00202333	0.060261
AC104984.3	0.717072	5.7061	9.66032	0.00202459	0.060261
PPP4R3A	0.420861	7.41639	9.65474	0.00203058	0.0603798
PLAC8	0.780297	6.38683	9.74018	0.00204165	0.0606431
MCRIP2	0.78017	5.45778	9.98608	0.00204347	0.0606431
AL731559.1	0.877154	5.03298	12.0514	0.0020593	0.0610295
KDM4C	0.361369	8.71781	9.62493	0.00206298	0.0610295
SPINK4	0.66094	4.86208	40.2493	0.00206635	0.0610295
AL391845.2	0.63189	4.86148	41.9848	0.00206635	0.0610295
RNLS	0.514543	6.92392	9.6241	0.00206663	0.0610295
BNIP2	0.47452	6.85666	9.61461	0.0020743	0.0611135
CTNNA1	0.36825	8.17551	9.61364	0.00207537	0.0611135
ATP1B3	0.475567	7.30984	9.61594	0.00207557	0.0611135
CLEC1A	0.729724	5.68222	9.60248	0.00209935	0.0617533
LINC00539	0.737151	5.55785	9.58989	0.00210171	0.0617624
MYCBP2-AS1	0.420442	8.28241	9.60235	0.00210521	0.0618048
PPME1	0.499282	6.71281	9.58193	0.00211061	0.0619031
GIGYF2	0.358813	8.1784	9.57904	0.00211386	0.0619379
AC092652.2	0.486266	7.02538	9.56036	0.00213494	0.0624946
CCDC97	0.530042	6.46709	9.54864	0.00214827	0.0628239
MAT2A	0.46284	7.0786	9.54556	0.00215179	0.0628557
RNMT	0.451463	6.9607	9.54403	0.00215354	0.0628557
PXDN	0.82423	4.92962	19.5734	0.00216484	0.0631243
PAPLN	-0.937875	5.29923	9.53093	0.00216859	0.0631725
CUBN	0.94145	5.0323	12.2313	0.00218232	0.0635012
SLC25A42	0.772553	5.35377	9.51752	0.00218409	0.0635012
AC100763.1	0.573934	6.3247	9.51359	0.00219807	0.0638459
HMGCR	0.614312	5.96955	9.48332	0.00222416	0.0645415
NACAD	0.95694	5.07704	12.4795	0.00222745	0.0645746
MPP1	0.559506	6.02681	9.47582	0.00223304	0.0646744
MFSD4B	0.401369	8.12864	9.47177	0.00223786	0.0647517
AC009005.1	1.08391	4.93187	23.5284	0.00224289	0.0648293
SDCBP	0.435662	7.5128	9.47606	0.00224485	0.0648293
AC124254.2	1.02041	4.96764	16.6252	0.00224926	0.0648942
NR1I3	0.942375	4.94774	16.4546	0.00225237	0.0649218
DNASE2	0.689141	5.69145	9.4535	0.00225971	0.0650265
PUS7	0.526047	6.45154	9.45263	0.00226075	0.0650265
LINC02663	0.726463	4.88814	23.6671	0.00226249	0.0650265
AL162734.1	0.878422	4.87914	35.9062	0.00227117	0.0652139
SCML4	0.769662	5.03385	9.43789	0.00227855	0.0653536
SCPEP1	0.477185	6.82074	9.43637	0.00228038	0.0653536
CNGA1	-1.14124	5.1003	10.6345	0.00229027	0.0655745
CORO1C	0.401812	7.52561	9.42384	0.00229563	0.0656656
PTPRC	0.344509	10.1666	9.41855	0.00230211	0.0657882
LDHAL6A	0.965437	5.08014	11.8711	0.00231006	0.0659528
DHRS11	-1.17361	5.03517	15.2642	0.00231733	0.0660977
NAV2	-0.785048	8.06275	9.48836	0.0023283	0.0663478
RNF24	0.516312	7.00972	9.42035	0.00233183	0.0663853
RNF113B	0.844417	4.89453	26.1489	0.00234478	0.0666298
AC004448.2	-1.16731	5.14532	10.4457	0.00234484	0.0666298
ALOX5	0.372392	8.53689	9.36655	0.0023667	0.0671875
ELOC	0.557482	6.20837	9.3582	0.00237724	0.0674232
AL023882.1	0.711741	5.68083	9.34562	0.00239321	0.0678123
KDM3A	0.497791	7.088	9.37711	0.00240322	0.0680318
RASSF5	0.555055	6.2416	9.33517	0.00240657	0.0680625
AC048383.1	0.797717	5.32519	9.32899	0.0024145	0.0682227
C8orf37-AS1	0.601365	6.65515	9.36221	0.00245797	0.0693782
FOS	0.848243	7.24069	9.38311	0.00246001	0.0693782
DDN-AS1	0.776873	5.39805	9.28767	0.00246822	0.0694964
ZNFX1	0.576914	6.22531	9.28722	0.00246882	0.0694964
RDH13	0.685985	5.49919	9.28293	0.00247447	0.0695691
SLAMF8	0.773139	5.30463	9.28175	0.00247602	0.0695691
KDM3B	0.43006	7.33054	9.27014	0.00249138	0.0699354
ZNF697	-1.03843	5.16332	9.48069	0.00250277	0.0701894
LINC02234	0.946288	4.97411	14.2479	0.00251088	0.0703513
ATL1	-0.699575	5.98805	9.24194	0.0025291	0.0707471
CNDP2	0.440159	6.95528	9.23924	0.00253275	0.0707471
SKP2	-0.68314	6.17346	9.23834	0.00253396	0.0707471
AKR1B1	0.521039	6.30673	9.23801	0.00253441	0.0707471
AC122129.1	0.775365	4.88986	29.5937	0.00253914	0.0708136
AC011092.2	0.554745	7.28012	9.31493	0.00254385	0.0708791
ATP2A1	0.808287	5.12493	9.21683	0.00256318	0.0713014
TMEM51-AS1	0.826002	5.19676	9.21533	0.00256523	0.0713014
RDH10-AS1	0.871023	5.05821	11.8339	0.00256611	0.0713014
PRDX2	0.774218	5.68969	9.21685	0.00257501	0.0714827
VPS13D	0.354644	8.26812	9.19853	0.00258831	0.0717857
ELF1	0.335494	8.68473	9.18364	0.00260895	0.072241
LINC01098	0.967686	5.01464	13.1106	0.00260953	0.072241
MAFF	0.984791	5.05667	12.253	0.00261926	0.072388
FOLR2	-0.844073	6.2516	9.21325	0.0026221	0.072388
TLR6	0.514045	6.44914	9.17067	0.00262706	0.072388
HLA-DRB1	0.521345	8.17834	9.25735	0.0026273	0.072388
SMURF2	0.349733	8.45611	9.17035	0.00262751	0.072388
GALNT2	0.352891	9.08884	9.16903	0.00262935	0.072388
HM13	0.423535	7.21835	9.16482	0.00263527	0.072388
AC104695.2	0.872867	4.94685	16.7889	0.00263538	0.072388
AMIGO2	1.03968	4.95752	18.5963	0.00263649	0.072388
ZNF160	0.536639	6.30622	9.15422	0.00265022	0.0726655
NUDT19	0.667978	5.66177	9.15336	0.00265143	0.0726655
LINC00326	-1.13214	5.06951	12.5328	0.00265658	0.0727405
PRRC2B	0.33798	8.32523	9.14598	0.00266188	0.0728195
SLC31A1	0.549866	6.48404	9.1468	0.00267115	0.0729735
DPYD-AS1	0.692803	8.2305	9.22499	0.00267237	0.0729735
UBE2F	0.417509	7.45	9.13314	0.00268019	0.0731208
CATIP-AS1	0.906654	4.96921	15.7757	0.00271124	0.0738244
SKAP1	-1.0651	5.13706	9.81526	0.00271246	0.0738244
LIPG	0.818023	5.70666	9.18104	0.00271334	0.0738244
SERPINB1	0.520959	6.58218	9.10088	0.00272673	0.0741216
AC055854.1	0.893552	4.99469	11.8242	0.0027378	0.0743554
RHD	0.745993	5.79411	9.10545	0.00275845	0.0748488
LITAF	0.470194	6.81824	9.07732	0.00276124	0.0748571
ZNF235	0.564831	6.1888	9.06188	0.0027841	0.0754087
SAMD15	0.875235	4.91506	20.5196	0.00278884	0.0754691
NFIC	0.387539	7.87636	9.05397	0.00279588	0.0755918
SEH1L	0.647972	6.05255	9.04951	0.00280256	0.0756782
RRP12	0.681864	5.55896	9.04847	0.00280411	0.0756782
AL121820.2	0.906627	5.05929	10.9643	0.00281026	0.0757763
DENND5A	0.377163	8.16204	9.04189	0.00281398	0.0758088
BASP1	0.45764	8.19402	9.11377	0.0028177	0.075841
AC106028.4	0.800534	4.89307	26.2002	0.00282437	0.0759526
COL4A3	0.748766	5.16136	9.03088	0.00283057	0.0760515
IL4R	0.528246	7.99791	9.10809	0.00284123	0.0762696
SIGLEC9	0.523111	6.63854	9.01398	0.00285877	0.076672
FLII	0.692776	5.74108	9.00083	0.00287638	0.0770758
AP000919.3	0.505835	6.3507	8.99756	0.00288143	0.0771423
UBE2Q2	0.591102	5.97115	8.9955	0.0028846	0.0771586
MLEC	0.511366	6.58808	8.98476	0.00290119	0.0775335
XPNPEP1	0.534307	6.36923	8.97782	0.00291197	0.0776968
SNX20	0.752957	5.45108	8.9775	0.00291247	0.0776968
AC105206.3	0.891722	4.91596	19.0614	0.00291824	0.0777328
PTCH2	0.730577	5.40738	8.97333	0.00291898	0.0777328
EPHA2	0.84084	5.01715	13.7244	0.00294362	0.0783082
ADAM10	0.323615	8.76248	8.95622	0.0029458	0.0783082
CCDC117	-0.720399	5.88674	8.95404	0.00294924	0.0783305
TNFRSF10D	0.500802	6.79087	8.93079	0.00298613	0.0791
AC015871.7	0.666771	5.4426	8.92939	0.00298836	0.0791
RPA2	0.548001	6.1183	8.92804	0.00299052	0.0791
TWIST2	0.805226	5.51859	8.96009	0.00299639	0.0791
HIST1H2BK	0.866367	4.90285	27.4441	0.00300183	0.0791
AC012313.5	-0.996286	4.91324	25.5463	0.00300654	0.0791
GLT1D1	0.753882	5.45523	8.91662	0.00300884	0.0791
ATP6V1B2	0.390256	7.70056	8.91455	0.00301217	0.0791
AC069234.5	0.56366	4.86833	31.6213	0.00301501	0.0791
AC008662.1	0.729784	4.8721	34.6134	0.00301501	0.0791
LINC01209	0.784957	4.87179	36.0043	0.00301501	0.0791
AC024475.3	0.72771	4.87068	38.1323	0.00301501	0.0791
AL357146.1	0.798134	4.87406	29.3873	0.00301501	0.0791
AC073336.1	0.715414	4.87173	37.7523	0.00301501	0.0791
CTTNBP2NL	0.388785	8.1141	8.90762	0.00302335	0.0792497
RASA4B	1.0118	5.09	13.3935	0.00302792	0.0793003
MASTL	0.783944	5.50597	8.90401	0.00304237	0.0796095
CD96	0.948468	5.13917	8.97599	0.00305382	0.0797622
AC100800.1	0.693204	5.80841	8.88694	0.00305699	0.0797622
ONECUT2	0.780231	4.94039	16.4082	0.00306038	0.0797622
MEF2D	0.514972	6.31891	8.88447	0.00306104	0.0797622
TENT4A	0.440825	6.9857	8.88267	0.00306398	0.0797622
CDK11B	0.657679	5.60426	8.8826	0.00306411	0.0797622
DHX8	0.578462	6.06331	8.87685	0.00307355	0.0799388
AL355881.1	0.842115	5.10692	9.65462	0.00310919	0.0807961
HS2ST1	0.462622	7.61905	8.89637	0.00311629	0.0808484
ARF1	0.43694	6.96292	8.85086	0.00311658	0.0808484
CMYA5	0.751048	5.327	8.83204	0.00315108	0.0816729
MOV10L1	0.87303	5.26991	8.87218	0.00315457	0.0816929
AC004943.2	0.512092	6.53302	8.82551	0.00315917	0.081715
VWA3B	1.00864	4.91593	23.9897	0.00316208	0.081715
AC084871.3	0.88868	4.89661	26.5602	0.00316356	0.081715
DAGLB	0.42674	7.2466	8.81712	0.00317339	0.0818984
AC099063.4	-1.00461	4.92776	22.1986	0.00317813	0.0819507
TGFBR2	0.345682	9.07801	8.8127	0.00318091	0.081952
HIST3H2A	0.833401	5.15142	9.92768	0.00319097	0.0821408
TAF1D	0.377719	7.68049	8.80486	0.0031943	0.0821562
SLC12A9	0.516249	6.6244	8.80321	0.00319711	0.0821585
AC022540.1	0.662742	5.83738	8.80228	0.00320105	0.0821688
TTC27	0.475401	7.1056	8.79979	0.00320298	0.0821688
AC008957.1	0.467025	8.62389	8.87593	0.00320738	0.0821816
AC005480.1	0.513393	6.6596	8.79632	0.00320894	0.0821816
TBC1D22A-AS1	0.931868	4.98617	13.4985	0.00322382	0.0824926
GPAT2	0.798779	4.96845	12.8307	0.00324294	0.0829113
MAPK1IP1L	0.468232	6.68232	8.77495	0.00324588	0.082916
DOK1	0.592858	5.94677	8.76553	0.0032623	0.0831682
CHRND	0.891136	4.89818	21.8201	0.00327233	0.0831682
AL445933.2	0.785237	4.8779	34.4189	0.0032751	0.0831682
CBLN3	0.796279	4.88059	29.6301	0.0032751	0.0831682
AC020763.1	0.771704	4.87892	34.8826	0.0032751	0.0831682
LINC02108	0.784864	4.88169	29.1637	0.0032751	0.0831682
LDHAL6B	0.838635	4.87961	36.1149	0.0032751	0.0831682
AC005540.1	0.77223	5.01734	11.8388	0.00328182	0.0832687
TNFRSF1A	0.396077	7.33342	8.7427	0.00330246	0.0837217
MBOAT7	0.567457	6.05293	8.73951	0.00330811	0.0837915
AC010983.1	0.832069	4.89753	26.6616	0.00331078	0.0837915
NKX3.1	0.944629	4.92639	18.882	0.00331609	0.0838552
AL035106.1	0.626197	5.88872	8.72708	0.00333022	0.0841418
EGOT	0.735453	5.29956	8.72403	0.00333567	0.0842088
MT-ATP6	0.349346	9.83259	8.71697	0.00334831	0.084457
AC004593.1	0.578824	6.06828	8.71802	0.00335616	0.084569
AC022087.1	0.829642	5.03501	10.6747	0.00335837	0.084569
AC098818.2	1.00912	4.96459	15.5616	0.00337104	0.0848023
DLEU7	0.494979	10.3182	8.78185	0.00337327	0.0848023
SLC2A10	-1.1573	4.99177	15.6416	0.00338092	0.0849237
PGAM1	0.599666	5.81816	8.69707	0.00338423	0.084936
CATIP-AS2	0.731098	5.45289	8.70375	0.00338752	0.0849476
TMPRSS9	0.8549	5.24452	9.67002	0.00339793	0.0851378
AL358473.1	0.907989	4.9459	17.4308	0.00340437	0.0852282
AC146507.3	0.901527	4.95291	17.6358	0.00342574	0.085692
SOCS6	0.422447	8.87268	8.71844	0.00344109	0.0860044
ABI3	0.488882	6.67704	8.65872	0.00345454	0.086239
MALRD1	0.630968	6.03965	8.66428	0.00345621	0.086239
AP001160.1	0.943425	5.05713	12.3618	0.00346145	0.0862983
PAK2	0.366893	7.80407	8.64925	0.00347213	0.0864929
SH3RF1	-0.514416	7.48821	8.68745	0.00348001	0.0866175
C19orf81	0.964102	4.98932	15.2243	0.00348669	0.086712
DENND4A	0.342836	8.75477	8.63547	0.00349791	0.0868482
AC007620.2	0.704453	5.38277	8.63507	0.00349865	0.0868482
GXYLT2	0.830072	5.01628	10.8837	0.00350368	0.0868482
SH3BP4	0.8489	5.06133	10.6799	0.00350371	0.0868482
NRP1	-0.642049	7.38017	8.69545	0.0035297	0.0874204
ARLNC1	0.843562	4.89662	29.6208	0.00354309	0.0876798
TBCD	0.41765	7.07052	8.6018	0.00356169	0.0880677
ZFAS1	0.493941	6.62778	8.59722	0.00357045	0.0882117
AC004112.1	0.635749	5.63257	8.59434	0.00357597	0.0882758
AP3S1	0.501077	6.63968	8.58835	0.0035875	0.0884876
EDEM1	0.509561	6.4249	8.58672	0.00359063	0.0884924
LINC01138	0.530625	6.19603	8.58359	0.00359666	0.0885686
HIPK3	0.36279	8.08667	8.57996	0.00360368	0.0886687
EYA4	-1.19448	5.06055	13.2375	0.00360932	0.0887351
FNTB	0.486426	6.48298	8.57436	0.00361454	0.0887907
MLX	0.573919	5.97248	8.57179	0.00361953	0.0888408
SEMA7A	0.765196	5.36413	9.35352	0.00363277	0.0890931
ZC3H6	0.472579	6.85221	8.55824	0.00364597	0.0892893
AL020995.1	0.517351	6.53226	8.56039	0.0036467	0.0892893
GLTP	0.77221	5.55219	9.39782	0.00366597	0.089688
LAMA3	0.889815	4.98169	15.3753	0.00367589	0.0898576
RSPH10B2	0.761195	4.90602	21.2017	0.00367887	0.0898576
RABL3	0.710543	5.52253	8.53928	0.00368327	0.0898921
HIST1H4E	0.782442	5.24636	8.53161	0.00369848	0.0901902
B4GALT5	0.524539	7.21775	8.59131	0.00372081	0.0906329
FYB1	0.318117	10.1991	8.51933	0.00372297	0.0906329
IFI44L	0.630812	7.89885	8.59275	0.00372729	0.0906329
DNAAF1	0.977135	4.93127	20.7394	0.00372868	0.0906329
CYB5D1	0.978698	5.01648	12.7141	0.00374639	0.0909401
MGAT1	0.410233	7.45253	8.50717	0.00374737	0.0909401
C3orf70	0.527553	6.39159	8.50346	0.00375485	0.0910482
AC087620.1	0.858617	4.91376	21.9157	0.00376741	0.0911954
AL162586.2	0.775723	5.20182	8.49681	0.0037683	0.0911954
ACER3	0.513397	8.75487	8.57118	0.00377001	0.0911954
FRRS1	0.73394	6.13068	8.55937	0.00379354	0.0916256
ARL8A	0.552645	6.08413	8.48422	0.00379388	0.0916256
TSC22D2	0.360916	8.04916	8.4812	0.00380004	0.0917006
TANC2	0.341307	9.28037	8.47484	0.00381305	0.0918969
RGS12	0.358416	8.01844	8.47424	0.00381428	0.0918969
RGS19	0.536552	6.37123	8.46183	0.00383982	0.0923226
AC020661.2	0.807571	5.14829	9.45642	0.00384085	0.0923226
CD274	0.748579	5.57509	8.48446	0.00384115	0.0923226
ZNF672	0.734789	5.31979	8.45797	0.00384779	0.0923314
DENND6A	0.378105	7.45251	8.45743	0.00384891	0.0923314
LINC02458	1.17968	4.9967	14.3873	0.00385072	0.0923314
MT-ND4L	0.447688	7.12563	8.45198	0.0038602	0.0924849
RPS6KA3	0.346062	8.6917	8.44686	0.00387084	0.0926662
MARCH3	0.376489	8.39976	8.44397	0.00387686	0.0927365
AQP9	0.808575	5.02358	8.80336	0.00389198	0.0930079
C1orf54	0.593938	6.0641	8.43558	0.00389439	0.0930079
INO80-AS1	0.672318	5.53689	8.42694	0.00391254	0.0933674
THBD	0.814447	5.2762	8.48334	0.00391596	0.0933748
ASAH2B	0.90689	4.98848	13.284	0.00392572	0.0935335
GART	0.511934	6.29129	8.41662	0.00393431	0.0936247
AL121989.1	0.787356	5.12236	9.96223	0.00393577	0.0936247
AC007448.5	-1.21199	5.07995	11.5758	0.00394361	0.0937371
AL031056.2	0.917481	5.03074	12.237	0.0039552	0.093869
AC000065.2	0.857021	4.94265	18.8283	0.0039554	0.093869
DAPP1	0.501411	6.519	8.40024	0.00396915	0.094121
PDK3	0.41324	7.1911	8.39693	0.00397622	0.0942145
GPLD1	0.937057	5.1153	11.1709	0.00398448	0.094336
PIAS1	0.302316	9.27088	8.38813	0.00399508	0.0944926
NIPA2	0.435583	6.81174	8.38616	0.00399933	0.0944926
HCRTR2	0.950218	4.9401	19.0396	0.00400052	0.0944926
ANKRD44	0.32328	10.0229	8.38003	0.00401253	0.094702
BICC1	0.807504	5.54201	8.40198	0.00402904	0.0950171
DENND6A-AS1	0.472685	7.08243	8.39955	0.00403427	0.095066
HIST3H2BB	0.894309	5.08203	10.9021	0.00404416	0.0952246
[truncated: 28,814 more rows]

## Sheet: micro_3
genes	logFC	logCPM	F	PValue	FDR
[truncated: 30,092 more rows]

## Sheet: micro_4
genes	logFC	logCPM	F	PValue	FDR
[truncated: 30,092 more rows]

[truncated: 2 more sheets: micro_5, micro_6]
