# Supplementary material for: Human microglial transitions at the Aβ–tau inflection point associate with divergent pathways to dementia and resilience
Source: Nat Med. 2026 Jun 4;32(6):2047–59. doi: 10.1038/s41591-026-04393-8 (PMC13278961; doi:10.1038/s41591-026-04393-8)
Supplement: Supplementary file 10 — Early PIG and late PIG and glial cell state Gene Ontology enrichment [file 41591_2026_4393_MOESM10_ESM.xlsx]

## Sheet: micro_0
ID	Description	setSize	enrichmentScore	NES	pvalue	p.adjust	qvalue	rank	leading_edge	core_enrichment
GO:0042254	ribosome biogenesis	300	0.426134	1.43163	8.40588e-06	0.0503428	0.0484267	11415	tags=57%, list=38%, signal=36%	NOB1/TBL3/METTL18/WDR46/EIF4A3/NPM3/DDX28/BYSL/GPATCH4/ZNF622/ABT1/TFB2M/LYAR/MRPS7/POP4/WDR18/MRM1/NOC4L/SIRT7/ERI2/LSG1/NIFK/ZNF658/RPS17/RMRP/NOLC1/GNL2/URB2/RPUSD3/NAT10/DIMT1/SURF6/MRM2/NOP9/RPF2/EXOSC10/RPS19/TSR1/C1orf109/ERAL1/NOP10/UTP3/NOL11/DDX47/MAK16/RPS28/ISG20L2/RPL10/RPP25/BRIX1/METTL17/DDX49/UTP6/FASTKD2/FRG1/WDR12/EXOSC2/MTERF3/EMG1/PIN4/ZNHIT3/TSR3/RPLP0/ZNHIT6/REXO4/RRP1/RPL26…
GO:0002861	regulation of inflammatory response to antigenic stimulus	39	0.605785	1.77995	5.11192e-05	0.0765382	0.0736251	4978	tags=38%, list=17%, signal=32%	NPY/CD28/FCGR2B/CD81/GPR17/FURIN/FGR/TREM2/HLA-E/PSMB4/FCGR1A/SRC/HLA-DRB1/NOD2/SELENOS
GO:0016072	rRNA metabolic process	256	0.420809	1.40616	3.90077e-05	0.0765382	0.0736251	9952	tags=50%, list=33%, signal=34%	NOB1/TBL3/METTL18/WDR46/SLFN12/EIF4A3/NPM3/BYSL/ABT1/TFB2M/LYAR/POP4/WDR18/MRM1/NOC4L/ANG/SIRT7/ERI2/NIFK/RPS17/RMRP/TRIR/NOLC1/RPUSD3/CAVIN1/NAT10/DIMT1/MRM2/NOP9/RPF2/EXOSC10/RPS19/TSR1/NOP10/UTP3/NOL11/DDX47/MAK16/RPS28/RPP25/BRIX1/DDX49/UTP6/FRG1/WDR12/EXOSC2/EMG1/BRF1/PIN4/ZNHIT3/TSR3/SLFN13/ZNHIT6/POLR1B/REXO4/RRP1/RRP8/EIF6/RPP38/UTP11/NSUN5/EBNA1BP2/FTSJ3/KRR1/RPUSD4/DDX11/PDCD11/WDR75/DI…
GO:0006260	DNA replication	282	0.415908	1.3943	3.28339e-05	0.0765382	0.0736251	12172	tags=57%, list=40%, signal=34%	DTL/RRM2/FAM111B/ORC6/CCNE2/PCNA/GINS2/MCM10/CENPX/MCM2/POLQ/PCLAF/ESCO2/RTEL1/ATAD5/POLE3/GLI2/BRCA1/E2F7/GINS4/TIMELESS/CDC6/CHTF18/E2F8/WDR18/EHMT2/STOML2/POLE4/MCM4/SIRT7/GINS1/POLE2/MCM8/GMNN/BRPF3/TOP1MT/FBXO5/RPA3/SETMAR/SLX4/WRNIP1/MCM3/RNASEH2A/MUS81/CHAF1B/RAD51/TONSL/MCM7/TFPT/CHRAC1/PRIM1/PRIMPOL/POLL/ACTR5/ADRA2A/BRCA2/MGME1/INO80D/HMGA1/RBBP4/REV1/INO80E/EREG/DDX11/RECQL5/LPIN1/POLA…
GO:0036297	interstrand cross-link repair	40	0.601482	1.773	0.000116546	0.130719	0.125743	7633	tags=60%, list=25%, signal=45%	NEIL3/DCLRE1B/CENPX/RAD51AP1/FANCB/FANCF/FANCG/FANCI/RAD51D/MCM8/SLX4/RAD51/FANCC/FANCE/FAAP24/FANCD2/VCP/RFWD3/FAAP100/ERCC1/FANCA/XRCC3/FANCL/RNF8
GO:0002455	humoral immune response mediated by circulating immunoglobulin	49	0.563393	1.69957	0.000152785	0.130719	0.125743	4953	tags=35%, list=16%, signal=29%	CR1/MASP2/FCGR2B/EXO1/PTPN6/C1QA/C1S/CD81/C1QB/C1QC/CR1L/TREM2/C9/SERPING1/TRBC2/IGKC/NOD2
GO:0006364	rRNA processing	221	0.42701	1.41944	0.000141706	0.130719	0.125743	9952	tags=50%, list=33%, signal=34%	NOB1/TBL3/METTL18/WDR46/EIF4A3/NPM3/BYSL/ABT1/TFB2M/LYAR/POP4/WDR18/MRM1/NOC4L/SIRT7/ERI2/NIFK/RPS17/RMRP/NOLC1/RPUSD3/NAT10/DIMT1/MRM2/NOP9/RPF2/EXOSC10/RPS19/TSR1/NOP10/UTP3/NOL11/DDX47/MAK16/RPS28/RPP25/BRIX1/DDX49/UTP6/FRG1/WDR12/EXOSC2/EMG1/PIN4/ZNHIT3/TSR3/ZNHIT6/REXO4/RRP1/RRP8/EIF6/RPP38/UTP11/NSUN5/EBNA1BP2/FTSJ3/KRR1/RPUSD4/PDCD11/WDR75/DIS3/DDX56/NOP56/PIH1D2/UTP25/WBP11/MPHOSPH10/RPL7…
GO:0002921	negative regulation of humoral immune response	16	0.726211	1.84831	0.000196929	0.131045	0.126058	4014	tags=50%, list=13%, signal=43%	CR1/FCGR2B/PTPN6/VSIG4/CR1L/CD59/SERPING1/A2M
GO:0002862	negative regulation of inflammatory response to antigenic stimulus	26	0.654992	1.81807	0.000190233	0.131045	0.126058	4978	tags=42%, list=17%, signal=35%	NPY/FCGR2B/GPR17/FURIN/FGR/TREM2/PSMB4/SRC/HLA-DRB1/NOD2/SELENOS
GO:0010885	regulation of cholesterol storage	17	0.705096	1.81573	0.000307933	0.15333	0.147494	1720	tags=35%, list=6%, signal=33%	LPL/CD36/EHD1/ABCA1/ABCG1/TREM2
GO:0010875	positive regulation of cholesterol efflux	26	0.638569	1.77248	0.000401602	0.15333	0.147494	2467	tags=35%, list=8%, signal=32%	APOE/ABCA8/PLTP/ABCA1/EEPD1/ABCG1/TREM2/ZDHHC8/CAV1
GO:0042119	neutrophil activation	35	0.591613	1.71345	0.000435233	0.15333	0.147494	3180	tags=29%, list=11%, signal=26%	ANXA1/ANXA3/CCL5/FCGR2B/IL15/CXCR2/F2RL1/GRN/FCER1G/TRAF3IP2
GO:0000079	regulation of cyclin-dependent protein serine/threonine kinase activity	100	0.474414	1.51815	0.00030068	0.15333	0.147494	7610	tags=45%, list=25%, signal=34%	CCNE2/CNPPD1/SPDYE2/SPDYE2B/WEE2/CDC25C/CDKN3/MYOCD/CDC6/MEN1/SPDYE5/PSMD10/GADD45A/CDC37/CCNJ/CCNB2/HHEX/CEBPA/PKD1/SPDYE6/DIRAS3/CDKN2D/CDC25A/SRC/PKMYT1/CASP3/CDKN2B/SPDYA/LATS2/MAPRE3/SPDYE3/CCNF/CCNA1/PDGFB/LATS1/RGCC/GTPBP4/CCNYL1/SPDYE1/SPDYE16/ACTB/HEXIM1/CCNI2/CCNH/PTEN
GO:1902600	proton transmembrane transport	142	0.446822	1.45768	0.000400176	0.15333	0.147494	9490	tags=51%, list=32%, signal=35%	SURF1/PHB2/SLC47A2/SLC9C2/TACO1/SLC2A10/ATP6V0B/SLC36A1/ATP5MC1/ATP5PO/CTNS/SLC9B1/RNASEK/SLC9A6/UQCRFS1/PM20D1/ATP5PD/SLC9A8/ATP6AP2/COX17/UCP1/ATP6AP1/HVCN1/COX15/ATP5MGL/COA8/SLC9A5/COX4I1/NOX5/ATP6V0D2/PPIF/TMCO3/ATP1A4/ATP1A3/SLC9A3R1/ATP6V1C1/COX7A1/UQCRC1/FXYD2/SLC33A1/ACTN4/COX4I2/ATP6V1E1/COX6B1/DMAC2L/SLC15A3/COX7B/SLC47A1/SLC11A2/ATP5MG/ATP6V0E1/CYB5A/SLC25A5/ATP6V1C2/ATP6V0E2/COX8A/AT…
GO:0140053	mitochondrial gene expression	161	0.43773	1.43665	0.00043009	0.15333	0.147494	11302	tags=57%, list=38%, signal=35%	SHMT2/MRPS12/MRPL43/TBRG4/MRPL16/MRPL34/TACO1/MRPS22/MRPL47/TFB2M/TRMT5/MRPS24/MRPS7/MRPL40/PTCD1/DARS2/PUS1/NOA1/RPUSD3/MRPL55/TRMT10C/GATC/MRPS35/MRPL24/TEFM/MRPL50/MTRF1L/HSD17B10/PPARGC1B/FASTKD2/MRPL58/CHCHD1/IARS2/MRPS16/MRPS10/MRPS5/MRPL17/MRPS27/MRPL14/NGRN/SUPV3L1/TUFM/MTERF2/MRPS25/MRPS30/RPUSD4/MTRES1/MRPS34/MTIF2/MRPL12/WARS2/CHCHD10/MRPL42/TRMT61B/MRPS14/TARS2/MRPL28/MRPL27/LRPPRC/QR…
GO:0009165	nucleotide biosynthetic process	271	0.402568	1.34776	0.000339997	0.15333	0.147494	9557	tags=44%, list=32%, signal=30%	PAPSS2/RRM2/NDUFB9/GUCY2C/PID1/APRT/TYMS/GUCY2D/NDUFA6/DNAJC30/SLC35B2/TK2/NAPRT/HACD1/TREM2/ATP5MC1/ATP5PO/CTPS1/NDUFS6/HSD17B12/NDUFB10/STOML2/UMPS/ADCY10/AK1/ACSF3/AK8/PANK1/ATP5PD/NME4/NPPA/NDUFA2/SLC25A1/PPT1/PARP16/ATIC/GUCY1A1/HPCA/GMPS/AK3/ADCY5/FLAD1/SHMT1/ACOT7/ATP5MGL/DTYMK/NOS1/SLC26A1/NME3/UCK1/NME9/ACSL5/CMPK2/ADCY3/NDUFB5/VPS9D1/NDUFB6/PPCS/ADCY6/VCP/PDK4/NDUFB7/LDHC/HAAO/NDUFA12/G…
GO:1901293	nucleoside phosphate biosynthetic process	273	0.400723	1.34197	0.000389996	0.15333	0.147494	9557	tags=44%, list=32%, signal=30%	PAPSS2/RRM2/NDUFB9/GUCY2C/PID1/APRT/TYMS/GUCY2D/NDUFA6/DNAJC30/SLC35B2/TK2/NAPRT/HACD1/TREM2/ATP5MC1/ATP5PO/CTPS1/NDUFS6/HSD17B12/NDUFB10/STOML2/UMPS/ADCY10/AK1/ACSF3/AK8/PANK1/ATP5PD/NME4/NPPA/NDUFA2/SLC25A1/PPT1/PARP16/ATIC/GUCY1A1/HPCA/GMPS/AK3/ADCY5/FLAD1/SHMT1/ACOT7/ATP5MGL/DTYMK/NOS1/SLC26A1/NME3/UCK1/NME9/ACSL5/CMPK2/ADCY3/NDUFB5/VPS9D1/NDUFB6/PPCS/ADCY6/VCP/PDK4/NDUFB7/LDHC/HAAO/NDUFA12/G…
GO:0048002	antigen processing and presentation of peptide antigen	59	0.524956	1.61298	0.00047579	0.158306	0.152281	9673	tags=64%, list=32%, signal=44%	CTSD/FCGR2B/B2M/CTSL/HLA-DRA/TREM2/HLA-E/CD74/FCGR1A/HLA-B/HLA-A/HLA-DRB5/HLA-DOA/FCER1G/CALR/MFSD6/IFI30/HLA-DPA1/HLA-DRB1/ACE/HLA-F/HLA-C/LGMN/HLA-DQA1/HLA-DMA/HLA-DMB/HLA-DPB1/CTSS/TAPBPL/HLA-G/HFE/TAPBP/CTSF/PDIA3/CD209/ERAP2/TAP2/SAR1B
GO:0019065	receptor-mediated endocytosis of virus by host cell	10	0.781381	1.796	0.000599387	0.163169	0.156959	3880	tags=50%, list=13%, signal=44%	SIGLEC1/CTSL/RNASEK/CAV1/EPS15
GO:0006261	DNA-templated DNA replication	164	0.432952	1.42218	0.0005901	0.163169	0.156959	11210	tags=55%, list=37%, signal=35%	ORC6/CCNE2/PCNA/GINS2/MCM10/CENPX/MCM2/POLQ/RTEL1/ATAD5/POLE3/BRCA1/E2F7/GINS4/TIMELESS/CDC6/CHTF18/E2F8/WDR18/STOML2/POLE4/MCM4/SIRT7/GINS1/POLE2/MCM8/GMNN/FBXO5/SETMAR/WRNIP1/MCM3/MUS81/RAD51/TONSL/MCM7/PRIM1/PRIMPOL/BRCA2/MGME1/HMGA1/DDX11/RECQL5/POLA2/ORC1/CDT1/TIPIN/PNKP/ZPR1/SLFN11/RFC5/DONSON/PARP1/RFWD3/FBH1/TERF2/POLG2/MMS22L/LIG3/UPF1/RPA4/TICRR/NOC3L/DNA2/RFC3/ENDOG/CORT/RRM1/RFC1/RPA1…
GO:0009636	response to toxic substance	217	0.411596	1.36734	0.00056	0.163169	0.156959	10017	tags=45%, list=33%, signal=30%	BRIP1/APOE/LTC4S/GUCY2C/SCN9A/ABCG2/DRD2/CCL5/TYMS/CD36/SLC47A2/SLC6A4/AHR/MT1X/SNN/CCS/PRDX2/GPX2/HBB/MT1F/EHMT2/GSTZ1/SLC23A1/PRDX3/CPS1/TXN/HTRA2/GSTP1/SLC6A1/PRXL2C/TXNRD2/HBQ1/PDZK1/PON2/ABTB2/PIM1/AKR1A1/CLIC2/PDGFRB/SRXN1/RAD51/ADH4/FANCC/SCN2B/SLC7A8/BLMH/CYP1B1/NUPR1/ABCB1/KCNC1/RDH11/UBIAD1/GSTO1/SELENOS/GJC2/GSTM3/EPHX2/OPRD1/GSTK1/GSTO2/ALOX5AP/DNMT3A/SELENOW/CNP/SLC47A1/TXNRD1/SELENO…
GO:0046390	ribose phosphate biosynthetic process	216	0.41164	1.36724	0.00056	0.163169	0.156959	10075	tags=47%, list=33%, signal=32%	PAPSS2/NDUFB9/GUCY2C/PID1/APRT/GUCY2D/NDUFA6/DNAJC30/SLC35B2/HACD1/TREM2/ATP5MC1/ATP5PO/CTPS1/NDUFS6/PYGL/HSD17B12/NDUFB10/STOML2/UMPS/ADCY10/AK1/ACSF3/PANK1/ATP5PD/NME4/NPPA/NDUFA2/SLC25A1/PPT1/ATIC/GUCY1A1/GMPS/AK3/ADCY5/ACOT7/ATP5MGL/SLC26A1/NME3/UCK1/NME9/ACSL5/G6PD/ADCY3/NDUFB5/VPS9D1/NDUFB6/PPCS/ADCY6/VCP/PDK4/NDUFB7/LDHC/NDUFA12/GUCY1A2/DHODH/NDUFB11/ACSBG1/NDUFB1/PARP1/GUCY1B1/DMAC2L/SLC2…
GO:1904029	regulation of cyclin-dependent protein kinase activity	103	0.465072	1.49094	0.000631244	0.16437	0.158114	7610	tags=44%, list=25%, signal=33%	CCNE2/CNPPD1/SPDYE2/SPDYE2B/WEE2/CDC25C/CDKN3/MYOCD/CDC6/MEN1/SPDYE5/PSMD10/GADD45A/CDC37/CCNJ/CCNB2/HHEX/CEBPA/PKD1/SPDYE6/DIRAS3/CDKN2D/CDC25A/SRC/PKMYT1/CASP3/CDKN2B/SPDYA/LATS2/MAPRE3/SPDYE3/CCNF/CCNA1/PDGFB/LATS1/RGCC/GTPBP4/CCNYL1/SPDYE1/SPDYE16/ACTB/HEXIM1/CCNI2/CCNH/PTEN
GO:0016064	immunoglobulin mediated immune response	139	0.441592	1.43889	0.00069038	0.165387	0.159093	9094	tags=43%, list=30%, signal=30%	CR1/CD28/MASP2/FCGR2B/EXO1/PTPN6/KMT5C/ATAD5/C1QA/C1S/B2M/CD81/TNFSF13/HLA-DRA/C1QB/C1QC/CD27/CR1L/TREM2/HLA-E/CD74/FCGR1A/GAPT/HLA-DRB5/HLA-DOA/IL27RA/FCER1G/C9/TRAF3IP2/IL21R/SERPING1/MSH6/FCGR3A/SHLD2/TRBC2/MSH2/HLA-DPA1/IGKC/HLA-DRB1/NOD2/HLA-DQA1/LIG4/HLA-DMA/HLA-DMB/ERCC1/C1RL/HLA-DPB1/SUPT6H/PARP3/BCL10/RNF8/NSD2/PAXIP1/EXOSC6/CLU/C3/SHLD3/IL4/TP53BP1/CFI
GO:0034976	response to endoplasmic reticulum stress	250	0.402148	1.3427	0.000669993	0.165387	0.159093	12239	tags=59%, list=41%, signal=35%	PMAIP1/FCGR2B/RNF139/HSPA5/TOR1A/RNF5/FICD/DDRGK1/MANF/PDIA6/TMUB1/GRINA/SDF2L1/TMCO1/CREB3L1/ERP29/GORASP2/RCN3/CAV1/BOK/EIF4G1/LPCAT3/USP19/AQP11/HSP90B1/RNFT1/UBQLN2/PARP16/RNF175/CALR/DDIT3/SERP1/CREB3L4/ATP2A1/TMEM33/FAM8A1/EIF2AK3/TRIM13/BRSK2/NUPR1/ERN1/SYVN1/EIF2B5/CANX/CFTR/BCAP31/UFM1/RNF121/HYOU1/BCL2L1/TMBIM6/SELENOK/TMED2/SELENOS/ATP2A2/RNF103/SERINC3/VCP/RASGRF2/AUP1/MARCKS/SCAMP5/D…
GO:0002924	negative regulation of humoral immune response mediated by circulating immunoglobulin	11	0.75142	1.76528	0.00100859	0.166825	0.160476	1547	tags=36%, list=5%, signal=35%	CR1/FCGR2B/PTPN6/CR1L
GO:0019886	antigen processing and presentation of exogenous peptide antigen via MHC class II	28	0.606767	1.70251	0.00103065	0.166825	0.160476	8036	tags=68%, list=27%, signal=50%	CTSD/FCGR2B/B2M/CTSL/HLA-DRA/CD74/HLA-DRB5/HLA-DOA/FCER1G/IFI30/HLA-DPA1/HLA-DRB1/LGMN/HLA-DQA1/HLA-DMA/HLA-DMB/HLA-DPB1/CTSS/CTSF
GO:0002495	antigen processing and presentation of peptide antigen via MHC class II	30	0.598288	1.69614	0.000952022	0.166825	0.160476	8036	tags=67%, list=27%, signal=49%	CTSD/FCGR2B/B2M/CTSL/HLA-DRA/TREM2/CD74/HLA-DRB5/HLA-DOA/FCER1G/IFI30/HLA-DPA1/HLA-DRB1/LGMN/HLA-DQA1/HLA-DMA/HLA-DMB/HLA-DPB1/CTSS/CTSF
GO:0002478	antigen processing and presentation of exogenous peptide antigen	38	0.567598	1.66185	0.000990181	0.166825	0.160476	8036	tags=63%, list=27%, signal=46%	CTSD/FCGR2B/B2M/CTSL/HLA-DRA/HLA-E/CD74/FCGR1A/HLA-A/HLA-DRB5/HLA-DOA/FCER1G/MFSD6/IFI30/HLA-DPA1/HLA-DRB1/HLA-F/LGMN/HLA-DQA1/HLA-DMA/HLA-DMB/HLA-DPB1/CTSS/CTSF
GO:0036230	granulocyte activation	40	0.560204	1.65132	0.00101772	0.166825	0.160476	3180	tags=28%, list=11%, signal=25%	ANXA1/ANXA3/CCL5/FCGR2B/ENPP3/IL15/CXCR2/F2RL1/GRN/FCER1G/TRAF3IP2
GO:0043954	cellular component maintenance	64	0.506676	1.56854	0.000858742	0.166825	0.160476	7537	tags=42%, list=25%, signal=32%	APOE/TPRN/MTSS1/FCGR2B/ZNF804A/SYNGAP1/FERMT2/MYOCD/TREM2/PJVK/F2RL1/SDF4/CBLN4/KIRREL1/PARD6A/WHRN/CAMSAP3/INAVA/CNTNAP1/NEDD9/ITPKA/BSN/PRNP/DCTN1/CHCHD10/ABHD17B/CBLN2
GO:1905897	regulation of response to endoplasmic reticulum stress	79	0.485314	1.52875	0.000874574	0.166825	0.160476	9717	tags=59%, list=32%, signal=40%	PMAIP1/FCGR2B/HSPA5/FICD/DDRGK1/MANF/GRINA/CREB3L1/ERP29/CAV1/BOK/LPCAT3/USP19/AQP11/RNFT1/UBQLN2/DDIT3/TMEM33/EIF2AK3/NUPR1/ERN1/SYVN1/BCAP31/HYOU1/BCL2L1/TMBIM6/SELENOS/SERINC3/XBP1/ABCA7/ATXN3/PIK3R1/RACK1/SGTA/WFS1/BAK1/SVIP/CLU/MBTPS2/BFAR/RNF185/RNFT2/UFL1/UBQLN1/ATF6B/HERPUD1/BAX
GO:0006275	regulation of DNA replication	134	0.444697	1.44618	0.000730482	0.166825	0.160476	12172	tags=59%, list=40%, signal=35%	PCNA/GINS2/MCM2/ESCO2/ATAD5/POLE3/GLI2/E2F7/GINS4/TIMELESS/CDC6/CHTF18/E2F8/EHMT2/STOML2/MCM4/GINS1/GMNN/BRPF3/FBXO5/WRNIP1/MCM3/MCM7/TFPT/CHRAC1/ACTR5/BRCA2/INO80D/INO80E/EREG/LPIN1/INO80C/CDT1/SMC3/TIPIN/GTPBP4/SLFN11/RFC5/DONSON/FBH1/POLG2/LIG3/UCHL5/TICRR/MAS1/DNA2/RFC3/ENDOG/CDK1/INO80B/RAD17/CDK2/RUVBL1/ORC3/SMARCAL1/TSPYL2/CDAN1/MCM6/ZBTB38/JADE1/HCRT/PPP2CA/BAZ1A/PPP2R1A/PDS5A/ZNF830/SSBP…
GO:0032543	mitochondrial translation	129	0.443375	1.43877	0.000970786	0.166825	0.160476	11302	tags=59%, list=38%, signal=37%	SHMT2/MRPS12/MRPL43/MRPL16/MRPL34/TACO1/MRPS22/MRPL47/MRPS24/MRPS7/MRPL40/PTCD1/DARS2/NOA1/RPUSD3/MRPL55/TRMT10C/GATC/MRPS35/MRPL24/MRPL50/MTRF1L/FASTKD2/MRPL58/CHCHD1/IARS2/MRPS16/MRPS10/MRPS5/MRPL17/MRPS27/MRPL14/NGRN/TUFM/MRPS25/MRPS30/RPUSD4/MRPS34/MTIF2/MRPL12/WARS2/MRPL42/MRPS14/TARS2/MRPL28/MRPL27/LRPPRC/QRSL1/RCC1L/MRPL46/MRPL20/MRPL33/COA3/MRPL30/RMND1/DAP3/MRPL41/MRPL49/EARS2/YARS2/MRPL…
GO:0019724	B cell mediated immunity	142	0.436104	1.42272	0.000970427	0.166825	0.160476	9094	tags=43%, list=30%, signal=30%	CR1/CD28/MASP2/FCGR2B/EXO1/PTPN6/KMT5C/ATAD5/C1QA/C1S/B2M/CD81/TNFSF13/HLA-DRA/C1QB/C1QC/CD27/CR1L/TREM2/HLA-E/CD74/FCGR1A/GAPT/HLA-DRB5/HLA-DOA/IL27RA/FCER1G/C9/TRAF3IP2/IL21R/SERPING1/MSH6/FCGR3A/SHLD2/TRBC2/MSH2/HLA-DPA1/IGKC/HLA-DRB1/NOD2/HLA-DQA1/LIG4/HLA-DMA/HLA-DMB/ERCC1/C1RL/HLA-DPB1/SUPT6H/PARP3/BCL10/RNF8/NSD2/HLA-G/PAXIP1/EXOSC6/CLU/C3/SHLD3/IL4/TP53BP1/CFI
GO:0050777	negative regulation of immune response	171	0.422988	1.39198	0.000950152	0.166825	0.160476	9929	tags=44%, list=33%, signal=30%	ANXA1/CR1/NPY/LGALS3/DRD2/FCGR2B/TTLL12/ENPP3/PTPN6/ARG2/VSIG4/AHR/DCST1/SLAMF8/LYAR/GPR17/CR1L/FURIN/FGR/TREM2/HLA-E/PSMB4/ZC3H12A/HLA-B/GRN/HLA-A/HLX/KLRC1/CD59/IL27RA/CD84/TYRO3/TNFRSF14/FGL2/RPS19/LILRB4/SERPING1/CD160/IL7R/A2M/CACTIN/SRC/HLA-DRB1/HLA-F/NOD2/SELENOS/IL4I1/OAS3/PARP1/BANF1/RC3H2/MUL1/DUSP10/CCR2/LGALS9/AMBP/SMCR8/OAS1/PARP3/PPP3CB/HLA-G/HFE/NMI/CTLA4/IL4/FAM3A/CEACAM1/USP18/GF…
GO:0002449	lymphocyte mediated immunity	273	0.3943	1.32046	0.000769992	0.166825	0.160476	11592	tags=51%, list=39%, signal=31%	CR1/IL23A/CD28/MASP2/FCGR2B/EXO1/PTPN6/KMT5C/ATAD5/C1QA/EMP2/C1S/B2M/AHR/CD81/TNFSF13/HLA-DRA/C1QB/C1QC/SLAMF6/CD27/CR1L/TREM2/HLA-E/CD74/CD8A/FCGR1A/KLRC2/GAPT/KLRB1/HLA-B/HLA-A/KLRC1/HLA-DRB5/HLA-DOA/NKG7/IL27RA/FCER1G/GNL1/C9/TRAF3IP2/IL21R/LAMP1/BTN3A2/LILRB4/PVR/SERPING1/MSH6/CD160/FCGR3A/IL7R/TUBB/SHLD2/TRBC2/IL12A/GZMM/MSH2/HLA-DPA1/IGKC/HLA-DRB1/HLA-F/LAG3/NOD2/IL4I1/CTSH/JAG1/NCR3/HLA-DQ…
GO:0000070	mitotic sister chromatid segregation	199	0.409377	1.35568	0.00123004	0.19386	0.186482	10928	tags=51%, list=36%, signal=33%	BUB1B/KIF4A/KIF23/KIF18B/KIF14/SPC25/KATNB1/ESCO2/CENPF/PRC1/SPAG5/BUB1/CDCA8/KIF11/ZWINT/ANAPC2/NCAPG/CDC6/NDC80/TUBG1/BCL7B/USP44/MAD2L1/EML3/RACGAP1/SGO2/SLF1/NUF2/NCAPH/MIS12/FBXO5/WRAP73/TTN/MAP10/SMC4/SMARCD1/DCTN2/AURKB/RAB11A/AURKC/CENPK/ANKRD53/NCAPD3/SEH1L/TACC3/CHAMP1/DPF2/SMC2/CHMP1A/KIFC1/NUMA1/CDT1/SMC3/CHMP7/CDC16/BRD7/ANAPC1/CHMP4A/KLHL22/ACTB/ANAPC5/MAD2L1BP/HECW2/RAN/XRCC3/RB1/B…
GO:0072522	purine-containing compound biosynthetic process	221	0.40326	1.34049	0.00131	0.201169	0.193512	10424	tags=47%, list=35%, signal=31%	PAPSS2/NDUFB9/GUCY2C/PID1/SHMT2/APRT/GUCY2D/NDUFA6/DNAJC30/SLC35B2/HACD1/TREM2/ATP5MC1/ATP5PO/NDUFS6/HSD17B12/NDUFB10/STOML2/ADCY10/AK1/ACSF3/PANK1/PGM2/ATP5PD/NME4/NPPA/NDUFA2/SLC25A1/PPT1/ATIC/GUCY1A1/HPCA/PRTFDC1/GMPS/AK3/ADCY5/SHMT1/ACOT7/ATP5MGL/NOS1/SLC26A1/NME3/NME9/ACSL5/NT5E/ADCY3/NDUFB5/VPS9D1/NDUFB6/PPCS/ADCY6/VCP/PDK4/NDUFB7/LDHC/NDUFA12/GUCY1A2/MTHFD2L/NDUFB11/ACSBG1/NDUFB1/GUCA1C/PA…
GO:0032373	positive regulation of sterol transport	37	0.56234	1.64069	0.00138408	0.202177	0.194482	2498	tags=30%, list=8%, signal=27%	APOE/ABCA8/PLTP/ABCA1/EEPD1/ABCG1/TREM2/LDLRAP1/ZDHHC8/CAV1/LPCAT3
GO:0032376	positive regulation of cholesterol transport	37	0.56234	1.64069	0.00138408	0.202177	0.194482	2498	tags=30%, list=8%, signal=27%	APOE/ABCA8/PLTP/ABCA1/EEPD1/ABCG1/TREM2/LDLRAP1/ZDHHC8/CAV1/LPCAT3
GO:0009260	ribonucleotide biosynthetic process	210	0.404858	1.34329	0.00146	0.208189	0.200265	10075	tags=46%, list=33%, signal=31%	PAPSS2/NDUFB9/GUCY2C/PID1/APRT/GUCY2D/NDUFA6/DNAJC30/SLC35B2/HACD1/TREM2/ATP5MC1/ATP5PO/CTPS1/NDUFS6/HSD17B12/NDUFB10/STOML2/UMPS/ADCY10/AK1/ACSF3/PANK1/ATP5PD/NME4/NPPA/NDUFA2/SLC25A1/PPT1/ATIC/GUCY1A1/GMPS/AK3/ADCY5/ACOT7/ATP5MGL/SLC26A1/NME3/UCK1/NME9/ACSL5/ADCY3/NDUFB5/VPS9D1/NDUFB6/PPCS/ADCY6/VCP/PDK4/NDUFB7/LDHC/NDUFA12/GUCY1A2/DHODH/NDUFB11/ACSBG1/NDUFB1/PARP1/GUCY1B1/DMAC2L/SLC26A2/NME6/S…
GO:0045217	cell-cell junction maintenance	16	0.676338	1.72138	0.00154903	0.210976	0.202946	5561	tags=56%, list=18%, signal=46%	MTSS1/FERMT2/F2RL1/KIRREL1/PARD6A/WHRN/CAMSAP3/INAVA/CNTNAP1
GO:0007596	blood coagulation	213	0.403611	1.33989	0.00155	0.210976	0.202946	9825	tags=43%, list=33%, signal=29%	MYL9/APOE/VAV3/PAPSS2/F13A1/FN1/CPB2/SERPIND1/PLAU/VWF/CD36/PTPN6/GP6/PRDX2/F5/SLC4A1/HBB/MERTK/TLN1/MFSD2B/F2RL1/ADAMTS18/DGKH/HPS6/VTN/CAV1/CD59/FCER1G/GATA1/TYRO3/ENPP4/VKORC1/PROCR/LMAN1/PRKCQ/DGKG/TLR4/AK3/SERPING1/P2RX1/TXK/CLIC1/ST3GAL4/PRKG1/SRC/RAP2B/FERMT3/ADRA2A/PLAT/FLNA/SERPINA1/UBASH3B/PAFAH2/PDGFB/F2RL3/ILK/ALOX12/MPL/ACTG1/ACTB/DMTN/PDGFRA/BLOC1S4/C1GALT1C1/USF1/GGCX/ENTPD2/EMILIN…
GO:0002920	regulation of humoral immune response	39	0.550485	1.61746	0.00181128	0.241061	0.231886	5036	tags=33%, list=17%, signal=28%	CR1/FCGR2B/PTPN6/CXCL13/VSIG4/CR1L/TREM2/PGC/CD59/SERPING1/A2M/NOD2/CD5L
GO:0051255	spindle midzone assembly	13	0.699599	1.7048	0.00217838	0.267342	0.257167	4150	tags=62%, list=14%, signal=53%	KIF4A/KIF23/PRC1/CDCA8/RACGAP1/MAP10/AURKB/AURKC
GO:0002923	regulation of humoral immune response mediated by circulating immunoglobulin	18	0.647702	1.68665	0.00227357	0.267342	0.257167	1720	tags=28%, list=6%, signal=26%	CR1/FCGR2B/PTPN6/CR1L/TREM2
GO:0017004	cytochrome complex assembly	38	0.551473	1.61464	0.00206288	0.267342	0.257167	9222	tags=63%, list=31%, signal=44%	SURF1/CYBA/TACO1/COA4/UQCRFS1/C12orf73/COX17/COX15/COA8/SMIM4/COX14/COX20/COX10/COX16/HCCS/TTC19/PET117/TMEM223/SCO1/COA3/SLC25A33/COA1/SLC25A46/COX18
GO:0002437	inflammatory response to antigenic stimulus	64	0.490744	1.51922	0.00222263	0.267342	0.257167	7945	tags=44%, list=26%, signal=32%	NPY/CD28/CD68/FCGR2B/CXCR2/CD81/GPR17/FURIN/FGR/TREM2/HLA-E/PSMB4/OPRM1/FCGR1A/FCGR3A/A2M/SRC/AHCY/HLA-DRB1/NOD2/SELENOS/CD6/IL2RA/IL5RA/RBPJ/HMGB1/NOTCH2/RASGRP1
GO:0019882	antigen processing and presentation	94	0.456389	1.4546	0.00227658	0.267342	0.257167	8730	tags=51%, list=29%, signal=36%	CD68/CTSD/FCGR2B/LILRB2/B2M/CTSL/HLA-DRA/TREM2/HLA-E/CD74/CD8A/FCGR1A/HLA-B/HLA-A/HLA-DRB5/HLA-DOA/FCER1G/FGL2/CALR/MFSD6/RAB3C/IFI30/HLA-DPA1/HLA-DRB1/ACE/HLA-F/NOD2/HLA-C/LGMN/CTSH/HLA-DQA1/HLA-DMA/HLA-DMB/RAB3B/YTHDF1/HLA-DPB1/RAB34/CTSS/TAPBPL/RAB32/HLA-G/HFE/TAPBP/CTSF/PDIA3/RAB10/RAB5B/CD209
GO:0050817	coagulation	215	0.400187	1.32902	0.00214	0.267342	0.257167	9825	tags=42%, list=33%, signal=29%	MYL9/APOE/VAV3/PAPSS2/F13A1/FN1/CPB2/SERPIND1/PLAU/VWF/CD36/PTPN6/GP6/PRDX2/F5/SLC4A1/HBB/MERTK/TLN1/MFSD2B/F2RL1/ADAMTS18/DGKH/HPS6/VTN/CAV1/CD59/FCER1G/GATA1/TYRO3/ENPP4/VKORC1/PROCR/LMAN1/PRKCQ/DGKG/TLR4/AK3/SERPING1/P2RX1/TXK/CLIC1/ST3GAL4/PRKG1/SRC/RAP2B/FERMT3/ADRA2A/PLAT/FLNA/SERPINA1/UBASH3B/PAFAH2/PDGFB/F2RL3/ILK/ALOX12/MPL/ACTG1/ACTB/DMTN/PDGFRA/BLOC1S4/C1GALT1C1/USF1/GGCX/ENTPD2/EMILIN…
GO:0000819	sister chromatid segregation	228	0.396023	1.31798	0.00245998	0.283323	0.272539	10928	tags=49%, list=36%, signal=31%	TOP2A/BUB1B/KIF4A/KIF23/KIF18B/KIF14/SPC25/KATNB1/ESCO2/CENPF/PRC1/PHB2/SPAG5/BUB1/CDCA8/KIF11/ZWINT/ANAPC2/NCAPG/CDC6/NDC80/TUBG1/BCL7B/USP44/MAD2L1/EML3/RACGAP1/SGO2/SLF1/NUF2/NCAPH/MIS12/STAG3/FBXO5/WRAP73/TTN/MAP10/SMC4/SMARCD1/DCTN2/AURKB/RAB11A/AURKC/CENPK/ANKRD53/NCAPD3/SEH1L/TACC3/CHAMP1/DPF2/SMC2/DDX11/CHMP1A/LATS1/KIFC1/NUMA1/CDT1/SMC3/SMC1B/CHMP7/CDC16/BRD7/ANAPC1/CHMP4A/KLHL22/ACTB/AN…
GO:0045916	negative regulation of complement activation	13	0.695648	1.69517	0.00253009	0.285901	0.275019	4014	tags=46%, list=13%, signal=40%	CR1/VSIG4/CR1L/CD59/SERPING1/A2M
GO:0048532	anatomical structure arrangement	15	0.674031	1.69284	0.00258747	0.286969	0.276047	6193	tags=60%, list=21%, signal=48%	KIF14/HSPA5/NRP1/HOXB2/NRP2/PAX2/PLXNA4/PLXNA3/DLL1
GO:0002504	antigen processing and presentation of peptide or polysaccharide antigen via MHC class II	32	0.566322	1.62049	0.00277121	0.29401	0.28282	8036	tags=62%, list=27%, signal=46%	CTSD/FCGR2B/B2M/CTSL/HLA-DRA/TREM2/CD74/HLA-DRB5/HLA-DOA/FCER1G/IFI30/HLA-DPA1/HLA-DRB1/LGMN/HLA-DQA1/HLA-DMA/HLA-DMB/HLA-DPB1/CTSS/CTSF
GO:0090329	regulation of DNA-templated DNA replication	56	0.501635	1.53376	0.00279822	0.29401	0.28282	7938	tags=50%, list=26%, signal=37%	PCNA/GINS2/MCM2/E2F7/GINS4/TIMELESS/CHTF18/E2F8/STOML2/MCM4/GINS1/GMNN/FBXO5/WRNIP1/MCM3/MCM7/BRCA2/CDT1/TIPIN/SLFN11/RFC5/DONSON/FBH1/POLG2/LIG3/TICRR/RFC3/ENDOG
GO:0036503	ERAD pathway	109	0.442255	1.42223	0.00271429	0.29401	0.28282	11908	tags=61%, list=40%, signal=37%	RNF139/HSPA5/TOR1A/RNF5/TMUB1/SDF2L1/RCN3/CAV1/USP19/AQP11/HSP90B1/RNFT1/UBQLN2/RNF175/CALR/FAM8A1/TRIM13/BRSK2/SYVN1/CANX/BCAP31/RNF121/SELENOS/RNF103/VCP/AUP1/DERL2/XBP1/ATXN3/UBE2J1/DNAJC10/STUB1/DNAJB12/CCDC47/CLGN/AMFR/SGTA/DNAJB14/UBE2G2/WFS1/SVIP/FBXO2/RNF185/UBXN6/FAF2/TMUB2/RNFT2/UBQLN1/SEC61B/HERPUD1/YOD1/ECPAS/HM13/USP14/SGTB/DERL1/FAF1/UBXN1/UBE4B/MAN1B1/ERLIN2/USP13/TMEM129/PSMC6/OS9…
GO:0007512	adult heart development	11	-0.631402	-2.05011	0.00327439	0.29411	0.282916	2238	tags=55%, list=7%, signal=51%	BMP10/APELA/MEF2D/SCUBE1/TCAP/APLNR
GO:0051256	mitotic spindle midzone assembly	10	0.735325	1.69014	0.00323199	0.29411	0.282916	4150	tags=80%, list=14%, signal=69%	KIF4A/KIF23/PRC1/CDCA8/RACGAP1/MAP10/AURKB/AURKC
GO:0002430	complement receptor mediated signaling pathway	11	0.718361	1.68762	0.00325763	0.29411	0.282916	3571	tags=55%, list=12%, signal=48%	CR1/FPR3/FPR1/C5AR1/C3AR1/FPR2
GO:0021783	preganglionic parasympathetic fiber development	13	0.688714	1.67827	0.00329026	0.29411	0.282916	6404	tags=69%, list=21%, signal=55%	NRP1/HOXB2/ACKR3/NRP2/HES1/ADARB1/PLXNA4/PLXNA3/NAV2
GO:0006958	complement activation, classical pathway	37	0.545504	1.59157	0.00309869	0.29411	0.282916	4529	tags=32%, list=15%, signal=28%	CR1/MASP2/C1QA/C1S/C1QB/C1QC/CR1L/TREM2/C9/SERPING1/TRBC2/IGKC
GO:0033108	mitochondrial respiratory chain complex assembly	93	0.451708	1.43862	0.00315954	0.29411	0.282916	10038	tags=54%, list=33%, signal=36%	SURF1/NDUFB9/NDUFA6/TACO1/COA4/NDUFB10/UQCRFS1/DMAC1/DMAC2/NDUFA2/C12orf73/NDUFAF8/COX17/FOXRED1/TMEM126B/NDUFAF4/COA8/SMIM4/NDUFB5/NDUFB6/COX14/SDHAF1/NDUFB7/ACAD9/NDUFA12/NDUFB11/NDUFB1/COX20/COX16/NDUFAF1/CHCHD4/NDUFAF6/OXA1L/NDUFA3/TTC19/PET117/TMEM186/SDHAF4/TMEM223/SCO1/COA3/SLC25A33/COA1/NDUFB2/NDUFAF7/COX18/NDUFS7/SAMM50/NDUFAF3/NDUFAF2
GO:0098659	inorganic cation import across plasma membrane	114	0.436978	1.40863	0.00323417	0.29411	0.282916	9469	tags=46%, list=31%, signal=32%	SLC12A1/SLC39A8/TRPV4/TRPV3/ABCC9/KCNJ10/CACNA1F/SLC9C2/KCNJ16/KCNJ5/SCNN1G/KCNJ6/SLC9A6/SLC6A1/SLC39A12/KCNJ1/ATP1B2/SLC39A4/SLC24A1/GRM6/KCNJ13/KCNJ4/SLC12A5/P2RX1/ATP1B3/HCN4/SLC5A1/SLC9A5/SLC5A2/ATP1A4/ATP1A3/SLC24A2/FXYD2/PRNP/WNK2/CALCR/CACNA2D1/KCNH2/ISCU/PPP3CB/SLC30A1/HFE/ATP1A2/SLC9A1/STEAP2/SLC24A4/ATP12A/PPP3CC/SLC12A2/KCNK9/SLC9A9/ATP1B1/ABCC8
GO:0099587	inorganic ion import across plasma membrane	114	0.436978	1.40863	0.00323417	0.29411	0.282916	9469	tags=46%, list=31%, signal=32%	SLC12A1/SLC39A8/TRPV4/TRPV3/ABCC9/KCNJ10/CACNA1F/SLC9C2/KCNJ16/KCNJ5/SCNN1G/KCNJ6/SLC9A6/SLC6A1/SLC39A12/KCNJ1/ATP1B2/SLC39A4/SLC24A1/GRM6/KCNJ13/KCNJ4/SLC12A5/P2RX1/ATP1B3/HCN4/SLC5A1/SLC9A5/SLC5A2/ATP1A4/ATP1A3/SLC24A2/FXYD2/PRNP/WNK2/CALCR/CACNA2D1/KCNH2/ISCU/PPP3CB/SLC30A1/HFE/ATP1A2/SLC9A1/STEAP2/SLC24A4/ATP12A/PPP3CC/SLC12A2/KCNK9/SLC9A9/ATP1B1/ABCC8
GO:0006164	purine nucleotide biosynthetic process	212	0.396779	1.31694	0.00315	0.29411	0.282916	10075	tags=45%, list=33%, signal=30%	PAPSS2/NDUFB9/GUCY2C/PID1/APRT/GUCY2D/NDUFA6/DNAJC30/SLC35B2/HACD1/TREM2/ATP5MC1/ATP5PO/NDUFS6/HSD17B12/NDUFB10/STOML2/ADCY10/AK1/ACSF3/PANK1/ATP5PD/NME4/NPPA/NDUFA2/SLC25A1/PPT1/ATIC/GUCY1A1/HPCA/GMPS/AK3/ADCY5/ACOT7/ATP5MGL/NOS1/SLC26A1/NME3/NME9/ACSL5/ADCY3/NDUFB5/VPS9D1/NDUFB6/PPCS/ADCY6/VCP/PDK4/NDUFB7/LDHC/NDUFA12/GUCY1A2/MTHFD2L/NDUFB11/ACSBG1/NDUFB1/GUCA1C/PARP1/GUCY1B1/DMAC2L/SLC26A2/NME…
GO:0007599	hemostasis	219	0.396201	1.31664	0.00288	0.29411	0.282916	9825	tags=42%, list=33%, signal=29%	MYL9/APOE/VAV3/PAPSS2/F13A1/FN1/CPB2/SERPIND1/PLAU/VWF/CD36/PTPN6/TPH1/GP6/PRDX2/F5/SLC4A1/HBB/MERTK/TLN1/MFSD2B/F2RL1/ADAMTS18/DGKH/HPS6/VTN/CAV1/CD59/FCER1G/GATA1/TYRO3/ENPP4/VKORC1/PROCR/LMAN1/PRKCQ/DGKG/TLR4/AK3/SERPING1/P2RX1/TXK/CLIC1/ST3GAL4/PRKG1/SRC/RAP2B/FERMT3/ADRA2A/PLAT/FLNA/SERPINA1/UBASH3B/PAFAH2/PDGFB/F2RL3/ILK/ALOX12/MPL/ACTG1/ACTB/DMTN/PDGFRA/BLOC1S4/C1GALT1C1/USF1/GGCX/ENTPD2/E…
GO:0030433	ubiquitin-dependent ERAD pathway	84	0.459002	1.452	0.00345572	0.304358	0.292774	11908	tags=63%, list=40%, signal=38%	HSPA5/RNF5/TMUB1/CAV1/USP19/HSP90B1/UBQLN2/RNF175/CALR/FAM8A1/TRIM13/SYVN1/CANX/BCAP31/RNF121/SELENOS/RNF103/VCP/AUP1/DERL2/UBE2J1/DNAJC10/STUB1/DNAJB12/CCDC47/CLGN/AMFR/SGTA/DNAJB14/UBE2G2/WFS1/SVIP/FBXO2/RNF185/FAF2/TMUB2/UBQLN1/SEC61B/HERPUD1/YOD1/ECPAS/USP14/SGTB/DERL1/FAF1/UBE4B/MAN1B1/ERLIN2/TMEM129/PSMC6/OS9/ERLEC1/MAN1A1
GO:0006898	receptor-mediated endocytosis	244	0.387725	1.2935	0.00361996	0.314202	0.302244	10018	tags=42%, list=33%, signal=28%	SIGLEC1/MARCO/LYVE1/APOE/LRP3/CACNG5/CD14/MRC1/DRD2/FCGR2B/CD36/CD63/ITGA4/CXCR2/B2M/CLTCL1/CTSL/CD81/DAB2/LDLRAD3/RNASEK/FCGR1A/SCRIB/APOC1/ACKR3/LDLRAP1/HMMR/VTN/CAV1/CACNG2/GREM1/FCER1G/TFR2/WDR54/UBQLN2/VLDLR/PPT1/ARF1/HPCA/HTR2B/GSG1L/LILRB4/MICALL1/STAB1/EPS15/CACNG8/CANX/LRRTM2/AP1S1/GTF2H2/HSPG2/ABCA2/AP2A2/LRPAP1/RALA/ITGB1/ARR3/CXCL16/CLTB/DBNL/NEU3/HNRNPK/NLGN3/CLN3/RALB/ANGPT1/DLL1/ST…
GO:0000959	mitochondrial RNA metabolic process	49	0.507482	1.5309	0.00372796	0.318954	0.306814	9576	tags=55%, list=32%, signal=38%	TBRG4/TFB2M/TRMT5/DARS2/PUS1/TRMT10C/TEFM/HSD17B10/PPARGC1B/FASTKD2/SUPV3L1/MTERF2/RPUSD4/GRSF1/MTRES1/SLIRP/MRPL12/WARS2/CHCHD10/TRMT61B/TARS2/PDE12/LRPPRC/SLC25A33/TRNT1/EARS2/YARS2
GO:0006575	cellular modified amino acid metabolic process	171	0.406671	1.33829	0.00388062	0.319159	0.307011	9905	tags=47%, list=33%, signal=32%	SHMT2/GCLM/VNN1/SLC16A10/TYMS/MBOAT1/HPN/VNN2/MMACHC/OSBPL10/BHMT2/BBOX1/CTNS/GSTZ1/SLC16A2/GSTP1/LPCAT3/ABHD12B/ALDH1L2/PAX8/HOGA1/ATIC/MTRR/GSTM4/CHDH/POR/SHMT1/CHAC2/AHCY/AASDHPPT/PLOD3/HAGH/SARDH/G6PD/CKMT2/GSTO1/TG/CKMT1B/GGT1/GSTM3/SERINC3/SLC25A32/DIO1/MTHFD2L/GSTK1/GGTLC2/MBOAT2/ALDH1L1/CKB/CPT1A/GSTO2/SLC27A1/KYAT1/SERINC5/ALDH4A1/ABHD16B/GLRX2/GLO1/CTSB/FOLH1/LPCAT4/GPX4/ICMT/SOD1/GSS/G…
GO:0009152	purine ribonucleotide biosynthetic process	196	0.398285	1.31816	0.00389023	0.319159	0.307011	10075	tags=45%, list=33%, signal=30%	PAPSS2/NDUFB9/GUCY2C/PID1/APRT/GUCY2D/NDUFA6/DNAJC30/SLC35B2/HACD1/TREM2/ATP5MC1/ATP5PO/NDUFS6/HSD17B12/NDUFB10/STOML2/ADCY10/AK1/ACSF3/PANK1/ATP5PD/NME4/NPPA/NDUFA2/SLC25A1/PPT1/ATIC/GUCY1A1/GMPS/AK3/ADCY5/ACOT7/ATP5MGL/SLC26A1/NME3/NME9/ACSL5/ADCY3/NDUFB5/VPS9D1/NDUFB6/PPCS/ADCY6/VCP/PDK4/NDUFB7/LDHC/NDUFA12/GUCY1A2/NDUFB11/ACSBG1/NDUFB1/PARP1/GUCY1B1/DMAC2L/SLC26A2/NME6/SLC25A16/NDUFA3/PINK1/E…
GO:0006302	double-strand break repair	294	0.377675	1.26796	0.00388996	0.319159	0.307011	12599	tags=55%, list=42%, signal=33%	BRIP1/FOXM1/PARPBP/DCLRE1B/GINS2/MCM2/POLQ/NABP2/ESCO2/RAD51AP1/RTEL1/XRCC2/KMT5C/FANCB/SPIRE2/BRCA1/DMC1/WRAP53/CIB1/GINS4/TIMELESS/RAD54B/RAD54L/BCL7B/MCM4/PARP2/SIRT7/SLF1/MRGBP/RAD51D/MCM8/UBQLN4/ANKLE1/MAGEF1/RPA3/SETMAR/SMARCD1/SLX4/PAXX/MCM3/MUS81/RAD51/TNKS1BP1/TONSL/MCM7/SHLD2/HPF1/MSH2/EYA1/SPIRE1/ZCWPW1/IFFO1/POLL/ACTR5/DPF2/BRCA2/FANCD2/VCP/DDX11/RECQL5/HDGFL2/XRCC1/AUNIP/LIG4/NUDT16L…
GO:0097066	response to thyroid hormone	27	0.579051	1.61624	0.00395215	0.319857	0.307683	9644	tags=67%, list=32%, signal=45%	GCLM/SLC26A5/THRB/HPN/CTSL/RDX/GATA1/STK11/HES1/ACE/ATP1A3/CTSH/CTSB/CTSS/GCLC/TOMM70/CRLS1/CAB39
GO:0048245	eosinophil chemotaxis	12	0.694893	1.66409	0.00413754	0.320468	0.30827	1451	tags=33%, list=5%, signal=32%	LGALS3/HRH1/CCL5/CX3CL1
GO:0010878	cholesterol storage	19	0.624082	1.6417	0.00417373	0.320468	0.30827	1720	tags=32%, list=6%, signal=30%	LPL/CD36/EHD1/ABCA1/ABCG1/TREM2
GO:0030490	maturation of SSU-rRNA	53	0.500425	1.52163	0.0041235	0.320468	0.30827	11087	tags=64%, list=37%, signal=41%	NOB1/TBL3/WDR46/BYSL/ABT1/NAT10/NOP9/RPS19/TSR1/UTP3/NOL11/RPS28/UTP6/TSR3/UTP25/MPHOSPH10/SRFBP1/IMP4/RPS16/DCAF13/UTP20/DDX52/RIOK1/IMP3/GTF2H5/TSR2/FCF1/KRI1/WDR43/RPP40/WDR3/RIOK2/DHX37/RPS14
GO:1903034	regulation of response to wounding	150	0.414812	1.35696	0.00416125	0.320468	0.30827	9580	tags=47%, list=32%, signal=32%	ANXA1/APOE/CPB2/PLAU/CD36/FERMT2/PRDX2/CERS2/PTN/F2RL1/ADAMTS18/ACTA2/GRN/TAFA5/VTN/CAV1/TNR/GIT1/ENPP4/VKORC1/VIL1/TNFRSF12A/SERPING1/ST3GAL4/PRKG1/KREMEN1/ADRA2A/PLAT/FLNA/ITGB1/UBASH3B/PDGFB/CNTF/XBP1/WNT4/ALOX12/CD109/HRAS/ACTG1/PTPRS/DMTN/MAP2K2/PDGFRA/STK24/USF1/EMILIN2/F3/PTEN/NDEL1/PRKCE/MYLK/PHLDB2/PTPRF/CLEC7A/SH2B3/SCARF1/SRSF6/KNG1/CLDN3/SLC12A2/SERPINF2/CEACAM1/EPHB2/CASK/HBEGF/DUOX1…
GO:0070527	platelet aggregation	66	0.475535	1.47635	0.00433988	0.324895	0.312529	9807	tags=53%, list=33%, signal=36%	MYL9/FN1/PTPN6/GP6/HBB/TLN1/MFSD2B/ADAMTS18/GATA1/TYRO3/PRKCQ/CLIC1/PRKG1/RAP2B/FERMT3/FLNA/UBASH3B/ILK/ALOX12/MPL/ACTG1/ACTB/DMTN/PDGFRA/BLOC1S4/EMILIN2/MYL12A/VPS33B/PPIA/SH2B3/BLK/CEACAM1/CSRP1/METAP1/IL6ST
GO:0046651	lymphocyte proliferation	270	0.381041	1.27556	0.00429996	0.324895	0.312529	9807	tags=41%, list=33%, signal=28%	ANXA1/CR1/VAV3/LGALS3/IL5/IL23A/GPNMB/CD28/EFNB1/CCL5/FCGR2B/LILRB2/PTPN6/ATAD5/ARG2/EMP2/VSIG4/IL15/FLT3/AHR/IL7/CD81/PRDX2/PSMB10/PTPN22/HLA-E/CTPS1/CD74/PDE5A/CD22/SCRIB/GAPT/HLA-A/IL27RA/PRLR/HES1/TNFRSF14/SLC7A1/PRKCQ/LILRB4/TLR4/ARMC5/CD38/FCGR3A/IL7R/IFNE/LST1/HHLA2/CASP3/IL12A/DHPS/HLA-DPA1/HLA-DRB1/SELENOK/IL4I1/IL27/TNFSF8/TICAM1/TNFSF14/HELLS/CD6/IL2RA/SOX11/LRRC32/PRNP/LMO1/WNT4/PAWR/…
GO:0002468	dendritic cell antigen processing and presentation	11	0.710204	1.66845	0.00445171	0.326385	0.313962	4953	tags=64%, list=16%, signal=53%	CD68/FCGR2B/HLA-DRA/CD74/FGL2/HLA-DRB1/NOD2
GO:0006767	water-soluble vitamin metabolic process	60	0.485039	1.49287	0.00452328	0.326385	0.313962	10225	tags=53%, list=34%, signal=35%	SLC52A2/SHMT2/VNN1/VNN2/TCN2/MMACHC/SLC23A1/PDXP/ALDH1L2/AKR1A1/MTRR/FLAD1/SHMT1/AASDHPPT/GSTO1/SLC19A3/SLC19A2/SLC25A32/MTHFD2L/SLC52A1/MMAA/GSTO2/PNPO/RGN/GCLC/DHFR/SLC46A1/FOLR1/CLYBL/TKTL1/HLCS/BTD
GO:0045580	regulation of T cell differentiation	167	0.406315	1.33573	0.00447076	0.326385	0.313962	11085	tags=47%, list=37%, signal=30%	ANXA1/CR1/IL23A/CD28/ADAM8/TCF7/VNN1/LILRB2/IL15/GLI2/BAD/GLI3/IL7/HLA-DRA/PRDX2/CD27/SOX13/CD74/ZC3H12A/IL1RL2/HLX/HLA-DOA/FGL2/LILRB4/SMARCD1/IL7R/SLC46A2/MYB/HLA-DRB1/LAG3/IL4I1/IL27/FANCD2/ZC3H8/IL2RA/XBP1/NFKBIZ/BRD7/FANCA/RC3H2/ACTB/DUSP10/CCR2/LGALS9/ZBTB16/HMGB1/SMARCB1/DROSHA/IRF1/VSIR/HLA-G/SOD1/RASGRP1/SART1/ACTL6B/CD2/SOX4/CTLA4/IL4/SH3RF1/CBFB/SASH3/CYP26B1/BATF/LOXL3/CLPTM1/CD46/ARI…
GO:0030449	regulation of complement activation	19	0.620623	1.6326	0.00471719	0.336324	0.323523	5036	tags=42%, list=17%, signal=35%	CR1/VSIG4/CR1L/TREM2/CD59/SERPING1/A2M/CD5L
GO:0042274	ribosomal small subunit biogenesis	75	0.462327	1.45067	0.00511087	0.360106	0.3464	11087	tags=60%, list=37%, signal=38%	NOB1/TBL3/WDR46/BYSL/ABT1/MRPS7/RPS17/NAT10/SURF6/NOP9/RPS19/TSR1/ERAL1/UTP3/NOL11/RPS28/METTL17/UTP6/EMG1/TSR3/RPSA/UTP25/NPM1/MPHOSPH10/SRFBP1/IMP4/RPS16/DCAF13/UTP20/DDX52/RIOK1/IMP3/GTF2H5/TSR2/FCF1/KRI1/RRP7A/RPS7/WDR43/RPP40/WDR3/XRCC5/RIOK2/DHX37/RPS14
GO:0051231	spindle elongation	13	0.67417	1.64283	0.00545729	0.36798	0.353974	4150	tags=69%, list=14%, signal=60%	KIF4A/KIF23/PRC1/CDCA8/KIF11/RACGAP1/MAP10/AURKB/AURKC
GO:0072677	eosinophil migration	16	0.639604	1.62788	0.00559865	0.36798	0.353974	1451	tags=31%, list=5%, signal=30%	LGALS3/HRH1/ADAM8/CCL5/CX3CL1
GO:0008535	respiratory chain complex IV assembly	29	0.5611	1.58282	0.00557898	0.36798	0.353974	9222	tags=66%, list=31%, signal=45%	SURF1/TACO1/COA4/C12orf73/COX17/COX15/COA8/SMIM4/COX14/COX20/COX10/COX16/PET117/TMEM223/SCO1/COA3/COA1/SLC25A46/COX18
GO:0019884	antigen processing and presentation of exogenous antigen	43	0.51275	1.52473	0.00571417	0.36798	0.353974	6120	tags=49%, list=20%, signal=39%	CTSD/FCGR2B/B2M/CTSL/HLA-DRA/HLA-E/CD74/FCGR1A/HLA-A/HLA-DRB5/HLA-DOA/FCER1G/MFSD6/IFI30/HLA-DPA1/HLA-DRB1/HLA-F/LGMN/HLA-DQA1/HLA-DMA/HLA-DMB
GO:0006956	complement activation	57	0.486515	1.48984	0.00558433	0.36798	0.353974	6917	tags=37%, list=23%, signal=28%	CR1/MASP2/C1QA/VSIG4/C1S/CFD/C1QB/C1QC/CR1L/TREM2/CD59/C9/SERPING1/A2M/TRBC2/IGKC/CD5L/CFP/RGCC/C1RL/MFAP4
GO:0043113	receptor clustering	57	0.486096	1.48856	0.00569581	0.36798	0.353974	8847	tags=47%, list=29%, signal=34%	APOE/DLG3/ITGA4/FZD9/SYNGAP1/CD81/MUSK/PTN/SSNA1/MADCAM1/SCRIB/SLITRK3/LHFPL4/SAV1/SHISA7/FLNA/DVL1/THY1/ITGB2/MESD/GLRB/WDR19/MAGI2/RER1/ITGAL/NRXN1/TNFAIP6
GO:0098657	import into cell	238	0.384403	1.28121	0.00549995	0.36798	0.353974	9055	tags=41%, list=30%, signal=29%	FOLR2/SLC12A1/DRD2/SLC39A8/TRPV4/TRPV3/CD36/ITGA4/TOR1A/ABCC9/KCNJ10/SLC1A5/SLC6A4/CACNA1F/SLC9C2/SLC2A10/KCNJ16/SLC36A1/KCNJ5/SCNN1G/TREM2/SLC22A1/SLC16A2/KCNJ6/SLC9A6/SLC22A3/SPX/SLC6A1/SLC39A12/KCNJ1/TFR2/SLC7A1/SLC6A12/ATP1B2/SLC7A3/SLC39A4/SLC24A1/GRM6/SLC1A4/KCNJ13/KCNJ4/SLC12A5/P2RX1/ATP1B3/LRRC8A/HCN4/SLC7A8/NOS1/SLC5A1/SYNGR3/SLC9A5/SLC3A2/ACSL5/SLC5A2/ATP1A4/ATP1A3/AGT/ITGB1/SLC24A2/FXY…
GO:0032943	mononuclear cell proliferation	276	0.377271	1.26386	0.00555994	0.36798	0.353974	7945	tags=34%, list=26%, signal=26%	ANXA1/CR1/VAV3/LGALS3/IL5/IL23A/GPNMB/CD28/EFNB1/CCL5/FCGR2B/LILRB2/PTPN6/ATAD5/ARG2/EMP2/VSIG4/IL15/FLT3/AHR/IL7/CD81/PRDX2/PSMB10/PTPN22/HLA-E/CTPS1/CD74/PDE5A/CD22/SCRIB/GAPT/HLA-A/IL27RA/PRLR/HES1/TNFRSF14/SLC7A1/PRKCQ/LILRB4/TLR4/ARMC5/CD38/FCGR3A/IL7R/IFNE/LST1/HHLA2/CASP3/IL12A/DHPS/HLA-DPA1/BCL2L1/HLA-DRB1/SELENOK/ACE/IL4I1/IL27/TNFSF8/TICAM1/TNFSF14/HELLS/CD6/IL2RA/SOX11/LRRC32/PRNP/LMO1…
GO:0075509	endocytosis involved in viral entry into host cell	12	0.685284	1.64108	0.00584527	0.37202	0.357861	3880	tags=42%, list=13%, signal=36%	SIGLEC1/CTSL/RNASEK/CAV1/EPS15
GO:0007042	lysosomal lumen acidification	21	0.600809	1.6097	0.00601522	0.37202	0.357861	6128	tags=52%, list=20%, signal=42%	ATP6V0B/CLN6/RNASEK/GRN/PPT1/ATP6AP2/ATP6AP1/TMEM199/TMEM106B/CLN3/CLN5
GO:0042267	natural killer cell mediated cytotoxicity	66	0.469661	1.45811	0.00602537	0.37202	0.357861	11519	tags=61%, list=38%, signal=37%	PTPN6/SLAMF6/HLA-E/KLRC2/KLRB1/HLA-B/HLA-A/KLRC1/NKG7/LAMP1/PVR/CD160/FCGR3A/TUBB/IL12A/HLA-F/LAG3/NCR3/CADM1/LGALS9/CORO1A/KLRC3/HLA-G/RASGRP1/RAET1E/CD2/CEACAM1/GFER/PLEKHM2/PRDX1/NECTIN2/VAV1/CRK/RNF19B/LEP/LYST/ARL8B/HAVCR2/KLRK1/UNC13D
GO:0050670	regulation of lymphocyte proliferation	220	0.388005	1.28958	0.00593	0.37202	0.357861	9807	tags=42%, list=33%, signal=28%	ANXA1/CR1/VAV3/LGALS3/IL5/IL23A/GPNMB/CD28/EFNB1/CCL5/FCGR2B/LILRB2/PTPN6/ATAD5/ARG2/VSIG4/IL15/AHR/IL7/CD81/PTPN22/HLA-E/CD74/PDE5A/CD22/SCRIB/HLA-A/IL27RA/PRLR/HES1/TNFRSF14/SLC7A1/PRKCQ/LILRB4/TLR4/CD38/FCGR3A/LST1/HHLA2/CASP3/IL12A/DHPS/HLA-DPA1/HLA-DRB1/SELENOK/IL4I1/IL27/TNFSF8/TICAM1/CD6/IL2RA/SOX11/LRRC32/PRNP/LMO1/PAWR/HLA-DMB/TNFRSF4/RIPK3/TNFRSF13C/MPL/TIRAP/EBI3/HLA-DPB1/MIF/CCR2/FADD…
GO:0060326	cell chemotaxis	265	0.377779	1.26388	0.00621994	0.380114	0.365647	9611	tags=39%, list=32%, signal=27%	ANXA1/VAV3/LGALS3/HRH1/IL23A/PARVA/ADAM8/TPBG/CXCL12/TRPV4/CCL5/JAML/CXCL13/CXCR2/CH25H/NRP1/CCRL2/VEGFB/CX3CL1/SLAMF8/PLEKHG5/EPHA2/PTN/F2RL1/CCL17/CD74/ACKR3/C5AR1/C3AR1/GPR18/CCR1/ITGA1/GREM1/FCER1G/NBL1/TMEM102/PLEC/CXCR5/CALR/RPS19/MMP2/PRKCQ/PLA2G7/FPR2/TAFA4/NINJ1/PDGFRB/CCR5/CKLF/IL12A/CCR9/ACKR4/HGF/NOD2/SRP54/ELMO2/PPIB/CCR3/LGMN/CX3CR1/CXCL16/TNFSF14/BSG/MPP1/PDGFD/PDGFB/NEDD9/RHOG/TIR…
GO:0006520	cellular amino acid metabolic process	259	0.37887	1.26651	0.00630994	0.381719	0.367191	10440	tags=45%, list=35%, signal=30%	GLYATL1/SDS/SHMT2/SEPHS2/GCLM/SLC39A8/AMDHD1/DDAH1/ARG2/BCAT2/TPH1/AARSD1/GLS2/BHMT2/CTPS1/BCKDK/CTNS/GSTZ1/AGMAT/SLC16A2/ODC1/DARS2/CPS1/FARSA/HPDL/SLC25A44/PM20D1/DPYD/ACY1/HOGA1/PARS2/PCBD1/THNSL2/GATC/SEPHS1/MTRR/HMGCL/FAH/ETFA/GMPS/HSD17B10/CBS/SHMT1/CSAD/ADI1/PIPOX/NOS1/BLMH/ARHGAP11B/IARS2/AHCY/AASDHPPT/ENOPH1/PTS/PLOD3/PYCR2/SARDH/IL4I1/GGT1/RIMKLA/SERINC3/SIRT4/LRRC47/TPH2/DIO1/HAAO/MTHF…
GO:0009142	nucleoside triphosphate biosynthetic process	117	0.424705	1.3712	0.00655774	0.392743	0.377795	9367	tags=47%, list=31%, signal=33%	NDUFB9/PID1/TYMS/NDUFA6/DNAJC30/TREM2/ATP5MC1/ATP5PO/CTPS1/NDUFS6/NDUFB10/STOML2/AK1/AK8/ATP5PD/NME4/NDUFA2/AK3/ATP5MGL/DTYMK/NME3/UCK1/NME9/CMPK2/NDUFB5/VPS9D1/NDUFB6/VCP/NDUFB7/LDHC/NDUFA12/NDUFB11/NDUFB1/PARP1/DMAC2L/NME6/UCKL1/NDUFA3/AK7/PINK1/ENO1/ATP5MG/CMPK1/SDHD/SLC25A12/DGUOK/IL4/TMSB4X/NDUFB2/ATP5F1B/ATP5F1C/CAD/ATP5MC2/NME2/NME1
GO:0002474	antigen processing and presentation of peptide antigen via MHC class I	29	0.555489	1.56699	0.0066696	0.395488	0.380435	10167	tags=72%, list=34%, signal=48%	B2M/HLA-E/FCGR1A/HLA-B/HLA-A/FCER1G/CALR/MFSD6/IFI30/ACE/HLA-F/HLA-C/TAPBPL/HLA-G/HFE/TAPBP/PDIA3/ERAP2/TAP2/SAR1B/ERAP1
GO:0032508	DNA duplex unwinding	90	0.442804	1.40727	0.00686292	0.402961	0.387624	9500	tags=47%, list=32%, signal=32%	ANXA1/BRIP1/TOP2A/GINS2/MCM2/POLQ/RTEL1/ERCC6L/GINS4/RAD54B/CHTF18/RAD54L/MCM4/GINS1/MCM8/WRNIP1/MCM3/RAD51/ASCC2/MCM7/GTF2H2/SUPV3L1/HMGA1/DDX11/RECQL5/CHD4/RFC5/NAV2/FBH1/UPF1/DHX36/DNA2/DTD1/RFC3/HELQ/IGHMBP2/RPA1/CDC45/RUVBL1/SMARCAD1/MCM6/DDX3X
GO:0071103	DNA conformation change	103	0.432278	1.38581	0.0070539	0.406209	0.390749	12599	tags=58%, list=42%, signal=34%	ANXA1/BRIP1/TOP2A/GINS2/MCM2/POLQ/RTEL1/ERCC6L/GINS4/RAD54B/CHTF18/RAD54L/MCM4/GINS1/MCM8/TOP1MT/HHEX/WRNIP1/MCM3/RAD51/ASCC2/MCM7/GTF2H2/SUPV3L1/HMGA1/DDX11/RECQL5/CHD4/RFC5/NAV2/FBH1/UPF1/DHX36/DNA2/DTD1/HMGB1/RFC3/HELQ/IGHMBP2/RPA1/CDC45/RUVBL1/SMARCAD1/MCM6/DDX3X/XRCC5/FANCM/SSBP1/GINS3/GTF2F2/RECQL/RFC2/ABL1/CHD8/BLM/CHD9/ERCC3/XRCC6/PURA/TOP3A
GO:0031099	regeneration	173	0.398156	1.31086	0.00702098	0.406209	0.390749	10017	tags=47%, list=33%, signal=31%	ANXA1/PCNA/ANXA3/RTN4RL2/CXCL12/EYS/CPB2/TYMS/FZD9/FLT3/GLI3/CD81/EZH2/ANGPT2/CERS2/PTN/GRN/SOX2/VTN/GATA1/OMG/TNR/TNC/ATIC/LGR6/MMP2/WNT7A/NINJ1/BCL9/TXK/PFKFB1/LCP1/NINJ2/HGF/KREMEN1/ACE/FLNA/LPIN1/MUSTN1/CNTF/HDGFL2/CPT1A/DAG1/THY1/PTPRS/TARBP2/DUSP10/MAP2K2/APOD/MAG/STK24/RGN/KLK6/PTEN/NDEL1/AXL/NEFL/MSTN/BAK1/CDK1/ADAM15/CCN3/PTPRF/DHFR/SCARF1/UCP2/GAS6/MAPK8IP3/IGF1/FOLR1/IGF2R/GFER/EPHA4/C…
GO:0006270	DNA replication initiation	37	0.523674	1.52788	0.00748851	0.42713	0.410873	11129	tags=70%, list=37%, signal=44%	ORC6/CCNE2/MCM10/MCM2/CDC6/MCM4/GMNN/WRNIP1/MCM3/MCM7/PRIM1/POLA2/ORC1/CDT1/RPA4/TICRR/NOC3L/CDC45/CDK2/ORC3/MCM6/CCNE1/POLA1/GMNC/ORC2/GINS3
GO:0032944	regulation of mononuclear cell proliferation	223	0.384218	1.27762	0.00757992	0.428266	0.411965	9807	tags=42%, list=33%, signal=28%	ANXA1/CR1/VAV3/LGALS3/IL5/IL23A/GPNMB/CD28/EFNB1/CCL5/FCGR2B/LILRB2/PTPN6/ATAD5/ARG2/VSIG4/IL15/AHR/IL7/CD81/PTPN22/HLA-E/CD74/PDE5A/CD22/SCRIB/HLA-A/IL27RA/PRLR/HES1/TNFRSF14/SLC7A1/PRKCQ/LILRB4/TLR4/CD38/FCGR3A/LST1/HHLA2/CASP3/IL12A/DHPS/HLA-DPA1/BCL2L1/HLA-DRB1/SELENOK/IL4I1/IL27/TNFSF8/TICAM1/CD6/IL2RA/SOX11/LRRC32/PRNP/LMO1/PAWR/HLA-DMB/TNFRSF4/RIPK3/TNFRSF13C/MPL/TIRAP/EBI3/HLA-DPB1/MIF/CC…
GO:0022898	regulation of transmembrane transporter activity	262	0.376185	1.25804	0.00765992	0.428741	0.412423	9780	tags=42%, list=33%, signal=29%	CACNG5/KCNRG/AHNAK/DRD2/EDNRA/GPR35/ABCC9/KCNE4/PHB2/TACO1/RANGRF/KCNAB1/TREM2/SHANK1/KCNA1/OPRM1/TRDN/CAV1/CACNG2/PM20D1/PDZK1/CAPN1/NPPA/NETO2/EHD3/COX17/PIM1/MAPK8IP2/HPCA/ATP1B2/FXYD7/GSG1L/SCN1B/DAPK1/CLIC2/CRHBP/ATP1B3/ATP2A1/CACNG8/SCN2B/HCN4/NOS1/COA8/CASQ2/CFTR/ABCB1/KCNC1/YWHAH/PPIF/JPH3/GSTO1/SHISA7/ADRA2A/SLC9A3R1/ITGB1/RASGRF2/FXYD2/NLGN3/PRNP/AKAP6/CNKSR3/ACTN4/KCNS2/VMP1/JPH1/WNK2/…
GO:0098976	excitatory chemical synaptic transmission	10	-0.604964	-1.89078	0.00777741	0.431286	0.414871	3084	tags=50%, list=10%, signal=45%	GRIN2B/GRIN2D/SHISA6/PVALB/CHRDL1
GO:0000022	mitotic spindle elongation	11	0.68625	1.61218	0.00864837	0.437591	0.420936	4150	tags=73%, list=14%, signal=63%	KIF4A/KIF23/PRC1/CDCA8/RACGAP1/MAP10/AURKB/AURKC
GO:0002713	negative regulation of B cell mediated immunity	16	0.623898	1.58791	0.00946016	0.437591	0.420936	1547	tags=25%, list=5%, signal=24%	CR1/FCGR2B/PTPN6/CR1L
GO:0002890	negative regulation of immunoglobulin mediated immune response	16	0.623898	1.58791	0.00946016	0.437591	0.420936	1547	tags=25%, list=5%, signal=24%	CR1/FCGR2B/PTPN6/CR1L
GO:0002396	MHC protein complex assembly	18	0.609075	1.58606	0.00889754	0.437591	0.420936	8330	tags=78%, list=28%, signal=56%	B2M/HLA-DRA/HLA-DRB5/HLA-DOA/CALR/HLA-DPA1/HLA-DRB1/HLA-DQA1/HLA-DMA/HLA-DMB/HLA-DPB1/TAPBPL/TAPBP/PDIA3
GO:0002501	peptide antigen assembly with MHC protein complex	18	0.609075	1.58606	0.00889754	0.437591	0.420936	8330	tags=78%, list=28%, signal=56%	B2M/HLA-DRA/HLA-DRB5/HLA-DOA/CALR/HLA-DPA1/HLA-DRB1/HLA-DQA1/HLA-DMA/HLA-DMB/HLA-DPB1/TAPBPL/TAPBP/PDIA3
GO:0051238	sequestering of metal ion	22	0.581869	1.57178	0.00925549	0.437591	0.420936	5128	tags=41%, list=17%, signal=34%	ANXA1/SLC30A3/CPS1/COX17/LMAN1/SLC39A4/CASQ2/PLOD3/CIAPIN1
GO:0060965	negative regulation of miRNA-mediated gene silencing	22	0.58174	1.57143	0.00928763	0.437591	0.420936	2012	tags=27%, list=7%, signal=25%	HOXB-AS3/DND1/LIN28B/KCNQ1OT1/ESR1/ZC3H12A
GO:0021602	cranial nerve morphogenesis	23	0.574895	1.56458	0.00931826	0.437591	0.420936	6025	tags=48%, list=20%, signal=38%	MAFB/NRP1/GLI3/HOXB2/ATP8B1/NRP2/PAX2/ADARB1/PLXNA4/HOXA3/PLXNA3
GO:0032816	positive regulation of natural killer cell activation	24	0.570593	1.56364	0.00894938	0.437591	0.420936	8688	tags=62%, list=29%, signal=44%	IL23A/IL15/HLA-E/KLRC2/LAMP1/IL15RA/FCGR3A/IL12A/HLA-F/TICAM1/TYROBP/AXL/RASGRP1/GAS6/BLOC1S3
GO:0045589	regulation of regulatory T cell differentiation	32	0.537452	1.53788	0.00814694	0.437591	0.420936	8757	tags=53%, list=29%, signal=38%	CR1/CD28/LILRB2/HLA-DRA/LILRB4/HLA-DRB1/LAG3/IL4I1/FANCD2/FANCA/DUSP10/LGALS9/DROSHA/IRF1/VSIR/HLA-G/CTLA4
GO:0044786	cell cycle DNA replication	42	0.505951	1.5003	0.0083265	0.437591	0.420936	7409	tags=48%, list=25%, signal=36%	PCNA/MCM2/RTEL1/ATAD5/E2F7/E2F8/MCM4/GINS1/GMNN/FBXO5/MCM3/RAD51/BRCA2/CDT1/TIPIN/ZPR1/DONSON/TERF2/UPF1/DNA2
GO:0050830	defense response to Gram-positive bacterium	70	0.457446	1.42721	0.00915147	0.437591	0.420936	5088	tags=30%, list=17%, signal=25%	CD36/LYZ/FGR/EPHA2/MPEG1/GBP4/HLA-E/LYG2/ANG/RNASE6/C5AR1/HLA-A/IL27RA/TNFRSF14/GSDMD/RNASE3/IL7R/IL12A/SEH1L/NOD2/TNFSF8
GO:0008306	associative learning	83	0.444059	1.40337	0.0090625	0.437591	0.420936	6472	tags=34%, list=22%, signal=27%	HRH1/TPBG/DRD2/RGS14/NEUROD2/EIF4A3/SYNGAP1/SHANK1/CTNS/TBR1/ASIC1/SLC6A1/B3GAT1/TNR/PPT1/GABRA5/MEIS2/RIC8A/ADCY3/MAP1A/AGT/LGMN/ITGB1/NDRG4/CLN3/ABCA7/BRSK1/NETO1
GO:0034109	homotypic cell-cell adhesion	89	0.438351	1.39223	0.00889014	0.437591	0.420936	9807	tags=47%, list=33%, signal=32%	MYL9/FN1/CCL5/PTPN6/ZNF703/GP6/RDX/HBB/TLN1/MFSD2B/ADAMTS18/GATA1/TYRO3/PRKCQ/CLIC1/PRKG1/RAP2B/FERMT3/MEGF11/DSG2/FLNA/UBASH3B/ILK/ALOX12/MPL/ACTG1/ACTB/DMTN/PDGFRA/BLOC1S4/EMILIN2/MYL12A/ANK3/VPS33B/PPIA/PLPP3/SH2B3/BLK/CEACAM1/CSRP1/METAP1/IL6ST
GO:0032392	DNA geometric change	96	0.43324	1.38272	0.00903294	0.437591	0.420936	9500	tags=45%, list=32%, signal=31%	ANXA1/BRIP1/TOP2A/GINS2/MCM2/POLQ/RTEL1/ERCC6L/GINS4/RAD54B/CHTF18/RAD54L/MCM4/GINS1/MCM8/WRNIP1/MCM3/RAD51/ASCC2/MCM7/GTF2H2/SUPV3L1/HMGA1/DDX11/RECQL5/CHD4/RFC5/NAV2/FBH1/UPF1/DHX36/DNA2/DTD1/HMGB1/RFC3/HELQ/IGHMBP2/RPA1/CDC45/RUVBL1/SMARCAD1/MCM6/DDX3X
GO:0098754	detoxification	124	0.415627	1.34602	0.0090688	0.437591	0.420936	9797	tags=45%, list=33%, signal=31%	APOE/LTC4S/ABCG2/CD36/SLC47A2/MT1X/CCS/PRDX2/GPX2/HBB/MT1F/GSTZ1/PRDX3/TXN/GSTP1/PRXL2C/TXNRD2/HBQ1/PDZK1/PIM1/AKR1A1/CLIC2/SRXN1/ADH4/FANCC/ABCB1/RDH11/UBIAD1/GSTO1/SELENOS/GSTM3/GSTK1/GSTO2/ALOX5AP/SELENOW/SLC47A1/TXNRD1/SELENOT/TXNDC17/GPX4/SLC30A1/MT1G/SELENOF/PRXL2A/SOD1/ADH5/ESD/EPX/DHFR/OSCP1/MT1M/DUOX1/PRDX1/MGST2/PTGES/SOD3
GO:0030168	platelet activation	125	0.414628	1.34329	0.00949855	0.437591	0.420936	9825	tags=46%, list=33%, signal=31%	MYL9/APOE/VAV3/FN1/VWF/PTPN6/GP6/HBB/MERTK/TLN1/MFSD2B/ADAMTS18/DGKH/FCER1G/GATA1/TYRO3/PRKCQ/DGKG/TLR4/P2RX1/TXK/CLIC1/PRKG1/SRC/RAP2B/FERMT3/ADRA2A/FLNA/UBASH3B/PDGFB/F2RL3/ILK/ALOX12/MPL/ACTG1/ACTB/DMTN/PDGFRA/BLOC1S4/C1GALT1C1/ENTPD2/EMILIN2/MYL12A/AXL/TREML1/VPS33B/PPIA/SH2B3/BLK/BLOC1S3/CEACAM1/CSRP1/METAP1/VAV1/IL6ST/SRF/TEC
GO:0000725	recombinational repair	169	0.397975	1.30903	0.00806129	0.437591	0.420936	12705	tags=62%, list=42%, signal=36%	PARPBP/GINS2/MCM2/POLQ/NABP2/RAD51AP1/RTEL1/XRCC2/FANCB/BRCA1/DMC1/WRAP53/GINS4/TIMELESS/RAD54B/RAD54L/MCM4/RHNO1/SLF1/MRGBP/RAD51D/MCM8/UBQLN4/ANKLE1/MAGEF1/RPA3/SLX4/MCM3/MUS81/RAD51/TONSL/MCM7/SHLD2/POLL/BRCA2/RECQL5/HDGFL2/XRCC1/AUNIP/PARP1/RFWD3/FBH1/AP5Z1/MMS22L/LIG3/ACTB/RPA4/XRCC3/ACTR2/HELQ/RPA2/SWI5/PSMD14/RPA1/SLX1A/CDC45/RAD21/EXD2/SHLD3/FUS/RAD51B/MORF4L1/SLF2/TP53BP1/RUVBL1/MCM6/ZFY…
GO:0045088	regulation of innate immune response	222	0.382804	1.27272	0.00897	0.437591	0.420936	11496	tags=52%, list=38%, signal=33%	CR1/APOE/IRGM/ADAM8/DRD2/CCL5/FCGR2B/TTLL12/PTPN6/VSIG4/IFI35/DCST1/SLAMF8/SLAMF6/LYAR/PTPN22/FGR/TREM2/HLA-E/TRIM41/KLRC2/KLRB1/HLA-B/GRN/HLA-A/KLRC1/TYRO3/CDC37/RPS19/LAMP1/FPR2/PVR/TLR4/SERPING1/CD160/BIRC3/TXK/A2M/CACTIN/SRC/IL12A/ZNFX1/TRIM5/HLA-F/LAG3/GBP5/NOD2/LILRA2/OAS3/EREG/ZBP1/TRIM6/MATR3/NCR3/CASP8/ZCCHC3/PARP1/BANF1/TIRAP/CADM1/APPL1/HEXIM1/MUL1/DUSP10/PAK2/FADD/LGALS9/OAS1/HMGB1/KL…
GO:0007162	negative regulation of cell adhesion	270	0.374139	1.25245	0.00831992	0.437591	0.420936	11514	tags=47%, list=38%, signal=30%	ANXA1/CR1/TGFBI/PLET1/LGALS3/GPNMB/CXCL12/PLXNC1/TRPV4/FCGR2B/LILRB2/PTPN6/ARG2/ZNF703/VSIG4/GLI3/PRDX2/CX3CL1/PTPN22/ANGPT2/RDX/MEN1/SEMA6A/MYADM/CD74/PDE5A/ZC3H12A/SCRIB/ADAMTS18/HLX/TNFAIP8L2/PODXL/TNFRSF14/FGL2/TNR/MMP2/SOCS6/LILRB4/ADAM22/CLDN7/PLXND1/PRKG1/CYP1B1/SRC/CASP3/HLA-DRB1/LAG3/PLXNA4/IL4I1/MMP14/ZC3H8/JAG1/LAPTM5/UBASH3B/IL2RA/LRRC32/PRNP/CD164/PLXNA3/BMP2/PAWR/ALOX12/ANGPT1/ACTN4…
GO:0030217	T cell differentiation	276	0.372283	1.24715	0.00905991	0.437591	0.420936	11085	tags=44%, list=37%, signal=28%	ANXA1/CR1/CLEC4E/MAFB/IL23A/CD28/ADAM8/BCL11B/TCF7/VNN1/LILRB2/IL15/B2M/GLI2/BAD/GLI3/CTSL/IL7/HLA-DRA/PRDX2/SLAMF6/CD27/PTPN22/SOX13/CD74/CD8A/ZC3H12A/IL1RL2/THEMIS/GPR18/ITK/HLX/KLRC1/HLA-DOA/FCER1G/GPR89B/STK11/FGL2/TRAF3IP2/LILRB4/SMARCD1/ARMC5/IL7R/SLC46A2/MYB/CCR9/HLA-DRB1/LAG3/IL4I1/IL27/TNFSF8/FANCD2/ZC3H8/IL2RA/XBP1/NFKBIZ/LIG4/WNT4/BRD7/PTGER4/RIPK3/FANCA/RC3H2/PIK3R1/ACTB/DUSP10/CCR2/F…
GO:0022604	regulation of cell morphogenesis	300	0.368621	1.23841	0.00903991	0.437591	0.420936	12594	tags=54%, list=42%, signal=32%	ANXA1/FN1/OBSL1/RND3/PARVA/DAPK3/ATP10A/SPRY3/PLXNC1/SLC26A5/SYT2/ITGA7/RHOC/HPN/NRP1/PEAK3/ZNF135/FERMT2/DAB2/ANAPC2/CIB1/DOCK1/FAM171A1/FGR/RDX/MYADM/SYT3/CD44/FGD5/CARMIL1/CDC42EP5/RHOBTB2/RHOBTB3/OSTN/CALR/TBC1D24/VIL1/RHOU/MYH10/WDPCP/PLXND1/ARAP3/SRC/STRIP2/LST1/SHROOM3/LIMS2/RHOBTB1/PLXNA4/CFAP410/FLNA/SLC9A3R1/RNF157/FES/DBNL/MYH14/SYT4/RAC3/NEDD9/ITPKA/DNMBP/ILK/PLXNA3/RHOG/DVL1/ACTN4/RN…
GO:0030641	regulation of cellular pH	85	0.441135	1.39679	0.00960998	0.439345	0.422623	11193	tags=59%, list=37%, signal=37%	SLC9C2/SLAMF8/ATP6V0B/SLC4A1/CLN6/SLC9B1/RNASEK/LACC1/GRN/SLC9A6/AQP11/GPR89B/SLC9A8/PPT1/ATP6AP2/ATP6AP1/HVCN1/SLC12A5/SLC26A3/RAB39A/SLC9A5/CFTR/ATP6V0D2/MAFG/ATP1A4/TMEM199/TMEM106B/CLN3/CLN5/SLC4A5/TM9SF4/SLC26A6/ATP6V0E1/ATP6V0E2/ATP6V1D/DMXL2/SLC9A1/TMEM175/ATP5F1B/SLC9A9/NOX1/SLC4A7/MAPK1/MAPK3/ATP6V0C/ATP6V0A2/TMEM165/ATP6V1A/VPS33A/DMXL1
GO:0090084	negative regulation of inclusion body assembly	11	-0.565393	-1.83579	0.0104053	0.440045	0.423297	772	tags=45%, list=3%, signal=44%	DNAJB8/DNAJA4/DNAJB1/HSPA1A/HSPA1B
GO:0042363	fat-soluble vitamin catabolic process	13	-0.525636	-1.81555	0.0102841	0.440045	0.423297	1994	tags=38%, list=7%, signal=36%	CYP4F12/CYP4F11/CRABP1/CYP26A1/CYP26C1
GO:0030450	regulation of complement activation, classical pathway	10	0.69529	1.59812	0.0106362	0.440045	0.423297	1720	tags=30%, list=6%, signal=28%	CR1/CR1L/TREM2
GO:0033700	phospholipid efflux	11	0.678946	1.59502	0.010654	0.440045	0.423297	2128	tags=36%, list=7%, signal=34%	APOE/ABCA1/ABCG1/APOC1
GO:0000727	double-strand break repair via break-induced replication	12	0.665503	1.59371	0.0106246	0.440045	0.423297	4144	tags=58%, list=14%, signal=50%	GINS2/MCM2/GINS4/MCM4/MCM3/MUS81/MCM7
GO:0033631	cell-cell adhesion mediated by integrin	17	0.612861	1.57821	0.0106017	0.440045	0.423297	5244	tags=47%, list=17%, signal=39%	SKAP1/NPNT/CCL5/ITGA4/CXCL13/PODXL/FERMT3/ITGB1
GO:0090025	regulation of monocyte chemotaxis	26	0.556827	1.54559	0.0100401	0.440045	0.423297	8966	tags=58%, list=30%, signal=41%	CXCL12/CCL5/SLAMF8/CCR1/GREM1/NBL1/PLA2G7/FPR2/LGMN/CX3CR1/CCR2/HMGB1/CCN3/CXCL17/MOSPD2
GO:0030004	cellular monovalent inorganic cation homeostasis	106	0.424531	1.36302	0.0103888	0.440045	0.423297	11193	tags=58%, list=37%, signal=36%	SLC9C2/SLAMF8/ATP6V0B/SLC4A1/SCNN1G/CLN6/SLC9B1/RNASEK/LACC1/GRN/SLC9A6/AQP11/GPR89B/SLC9A8/PPT1/ATP6AP2/ATP1B2/ATP6AP1/HVCN1/SLC12A5/SLC26A3/ATP1B3/RAB39A/SLC9A5/CFTR/ATP6V0D2/MAFG/ATP1A4/ATP1A3/AGT/TMEM199/TMEM106B/CLN3/CLN5/SLC4A5/TM9SF4/SLC26A6/ATP6V0E1/ATP6V0E2/ATP6V1D/DMXL2/ATP1A2/SLC1A3/SLC9A1/TMEM175/ATP12A/SLC12A2/ATP5F1B/SLC9A9/NOX1/ATP1B1/SLC4A7/MAPK1/MAPK3/ATP6V0C/ATP6V0A2/TMEM165/KCN…
GO:0061041	regulation of wound healing	119	0.417395	1.34878	0.00970145	0.440045	0.423297	9580	tags=46%, list=32%, signal=32%	ANXA1/APOE/CPB2/PLAU/CD36/FERMT2/PRDX2/F2RL1/ADAMTS18/ACTA2/TAFA5/VTN/CAV1/ENPP4/VKORC1/VIL1/TNFRSF12A/SERPING1/ST3GAL4/PRKG1/ADRA2A/PLAT/ITGB1/UBASH3B/PDGFB/XBP1/WNT4/ALOX12/CD109/HRAS/ACTG1/DMTN/PDGFRA/USF1/EMILIN2/F3/PTEN/PRKCE/MYLK/PHLDB2/CLEC7A/SH2B3/SRSF6/KNG1/CLDN3/SLC12A2/SERPINF2/CEACAM1/EPHB2/CASK/HBEGF/DUOX1/ABCC8/KANK1/APOH
GO:0006399	tRNA metabolic process	172	0.393894	1.29649	0.00988148	0.440045	0.423297	13772	tags=60%, list=46%, signal=33%	TRMT12/DPH3/OSGEPL1/AARSD1/PUS3/TRMT5/TRMT61A/METTL1/POP4/ANKRD16/GTPBP3/ANG/TSEN54/PTCD1/DARS2/FARSA/PUS1/RPP25L/TRMT2A/NAT10/PARS2/TRMT10C/GATC/EXOSC10/SSB/ELP5/RPP25/ELAC1/THUMPD3/HSD17B10/RPP21/EXOSC2/CTU1/IARS2/BRF1/SLFN13/RPP38/LRRC47/THUMPD1/RPUSD4/GRSF1/URM1/ELP6/TRMT11/WARS2/TARBP1/TRMT61B/DALRD3/PSTK/TARS2/RPP30/DTD1/PUSL1/DUS1L/DTD2/GTF3C4/QRSL1/PUS10/TRMT10B/QTRT1/TRNT1/CTU2/DTWD1/THA…
GO:0098739	import across plasma membrane	189	0.388345	1.28344	0.010631	0.440045	0.423297	9469	tags=43%, list=31%, signal=30%	FOLR2/SLC12A1/SLC39A8/TRPV4/TRPV3/CD36/ABCC9/KCNJ10/SLC1A5/CACNA1F/SLC9C2/SLC2A10/KCNJ16/SLC36A1/KCNJ5/SCNN1G/SLC16A2/KCNJ6/SLC9A6/SLC6A1/SLC39A12/KCNJ1/SLC7A1/ATP1B2/SLC7A3/SLC39A4/SLC24A1/GRM6/SLC1A4/KCNJ13/KCNJ4/SLC12A5/P2RX1/ATP1B3/LRRC8A/HCN4/SLC7A8/SLC5A1/SLC9A5/SLC3A2/ACSL5/SLC5A2/ATP1A4/ATP1A3/SLC9A3R1/AGT/ITGB1/SLC24A2/FXYD2/PRNP/SLC27A1/WNK2/CALCR/CACNA2D1/SLC15A3/SLC38A1/KCNH2/SLC47A1/…
GO:0033044	regulation of chromosome organization	247	0.376393	1.25619	0.0099999	0.440045	0.423297	15360	tags=70%, list=51%, signal=35%	TOP2A/BUB1B/SPC25/MCM2/TINF2/NABP2/RTEL1/CENPF/BUB1/CDCA8/ZWINT/ANAPC2/NCAPG/CDC6/NDC80/GNL3/BCL7B/ZNF304/USP44/MAD2L1/SLF1/NUF2/NCAPH/NAT10/FBXO5/SMC4/FBXO4/EXOSC10/PRKCQ/SETMAR/SMARCD1/SLX4/CCT8/AURKB/SRC/TFPT/TACC3/GTF2H2/ACTR5/DPF2/SMC2/INO80D/PKIB/CCT6A/INO80E/CENPV/DDX11/TRIM28/XRCC1/INO80C/NUMA1/LIG4/CDT1/PNKP/CDC16/BRD7/PARP1/TERF2/ERCC1/ACD/ANAPC1/KLHL22/CCT5/MPHOSPH8/UPF1/ACTB/UCHL5/ANA…
GO:1901988	negative regulation of cell cycle phase transition	242	0.376564	1.25589	0.0104499	0.440045	0.423297	14149	tags=63%, list=47%, signal=34%	BRIP1/BUB1B/CLSPN/DTL/GPNMB/GTSE1/SPC25/WEE1/NABP2/CENPF/BRCA1/E2F7/BUB1/RAD9B/CDCA8/ZWINT/EZH2/TIMELESS/KANK2/CDC6/MEN1/WDR76/NDC80/USP44/MAD2L1/MYO16/MIIP/RHNO1/SOX2/NUF2/FBXO5/THOC5/FBXO4/CTDSPL/RFPL1/SETMAR/GML/AURKB/USP28/MUS81/RAD51/NACC2/CDKN2D/CCAR2/MSH2/CDKN2B/HINFP/GJC2/BRCA2/FANCD2/CDK2AP2/NEK11/ORC1/RBL1/CDT1/TIPIN/CTDSP1/RGCC/BRD7/SLFN11/DONSON/RFWD3/BRSK1/CRADD/KLHL22/TTI2/RPA4/TICR…
GO:0032412	regulation of ion transmembrane transporter activity	254	0.374662	1.25162	0.0101699	0.440045	0.423297	9780	tags=42%, list=33%, signal=29%	CACNG5/KCNRG/AHNAK/DRD2/EDNRA/GPR35/ABCC9/KCNE4/PHB2/TACO1/RANGRF/KCNAB1/TREM2/SHANK1/KCNA1/OPRM1/TRDN/CAV1/CACNG2/PDZK1/CAPN1/NPPA/NETO2/EHD3/COX17/MAPK8IP2/HPCA/ATP1B2/FXYD7/GSG1L/SCN1B/DAPK1/CLIC2/CRHBP/ATP1B3/ATP2A1/CACNG8/SCN2B/HCN4/NOS1/COA8/CASQ2/CFTR/ABCB1/KCNC1/YWHAH/PPIF/JPH3/GSTO1/SHISA7/ADRA2A/SLC9A3R1/ITGB1/RASGRF2/FXYD2/NLGN3/PRNP/AKAP6/CNKSR3/ACTN4/KCNS2/VMP1/JPH1/WNK2/NETO1/HSPA2/…
GO:0009147	pyrimidine nucleoside triphosphate metabolic process	23	0.569841	1.55082	0.0109727	0.450106	0.432975	9367	tags=70%, list=31%, signal=48%	DCTPP1/TYMS/CTPS1/NME4/AK3/DTYMK/NME3/UCK1/NME9/CMPK2/NME6/UCKL1/ENTPD7/CAD/NME2/NME1
GO:0001787	natural killer cell proliferation	14	0.638717	1.5818	0.0112808	0.450404	0.433261	3888	tags=43%, list=13%, signal=37%	IL23A/EMP2/IL15/PTPN22/HLA-E/FCGR3A
GO:0090502	RNA phosphodiester bond hydrolysis, endonucleolytic	79	0.443297	1.39639	0.0111383	0.450404	0.433261	9827	tags=52%, list=33%, signal=35%	NOB1/TBL3/ENDOU/EXO1/PIWIL2/ABT1/POP4/ZC3H12A/RNASEK/ANG/NYNRIN/RMRP/RNASE2/NOP9/TSR1/RPP25/ELAC1/RNASEH2A/ZC3H12D/RPP21/ERN1/SLFN13/APEX1/MBLAC1/RPP38/SND1/SLFN14/ZC3H12C/INTS11/UTP20/RPP30/DROSHA/ENDOG/EXOG/RNASE1/FCF1/KRI1/YBEY/AGO3/LACTB2/RPP40
GO:0007029	endoplasmic reticulum organization	90	0.433673	1.37825	0.0112676	0.450404	0.433261	9353	tags=49%, list=31%, signal=34%	JAGN1/REEP6/TLE6/REEP4/LMAN2L/RNF112/EMC6/TRDN/LMAN2/LPCAT3/PEX5/GET3/LMAN1/ESYT3/WDR83OS/ZBED3/TMEM33/TRAM2/EIF2AK3/REEP5/TRAM1/TMED2/TMEM38B/EMC3/UBL4A/ATL1/SEC31B/REEP2/SEC61A1/MOSPD3/TMEM38A/TMCC1/VCPIP1/CCDC47/RETREG2/SGTA/MMGT1/MIA3/ARL6IP1/RAB10/REEP3/EMC1/RAB18/RTN3
GO:0046718	viral entry into host cell	142	0.403992	1.31796	0.0110849	0.450404	0.433261	9841	tags=46%, list=33%, signal=31%	SIGLEC1/CR1/SLC52A2/CLEC5A/MRC1/TRIM68/CH25H/NRP1/IFITM3/SLC1A5/CTSL/CD81/TRIML2/FURIN/EPHA2/CD74/SIVA1/RNASEK/LY6E/CAV1/SELPLG/TYRO3/TNFRSF14/SLC7A1/SLC10A1/TMPRSS4/LAMP1/PVR/EPS15/CCR5/SLC3A2/HLA-DRB1/VAMP8/TRIM5/ITGB1/BSG/RPSA/TRIM6/ZNF639/SLC52A1/TNFRSF4/P4HB/NCAM1/DAG1/SLC20A2/CTSB/HYAL2/LGALS9/HMGB1/MOG/NECTIN1/AXL/TPCN1/HAVCR1/NUP153/CDK1/GAS6/CD209/SCARB2/CLDN6/ITGA2/NECTIN2/TRIM8/CD46/WW…
GO:0000966	RNA 5'-end processing	23	0.568772	1.54791	0.011389	0.451138	0.433967	5179	tags=52%, list=17%, signal=43%	TBL3/PIWIL2/ABT1/POP4/RPP25L/TRMT10C/NOP9/SSB/RPP25/HSD17B10/RPP21/RPP38
GO:0050918	positive chemotaxis	55	0.473438	1.4449	0.0115252	0.451138	0.433967	8348	tags=45%, list=28%, signal=33%	LGALS3/GPNMB/CXCL12/FGF7/CCL5/NRP1/VEGFB/CX3CL1/ANGPT2/F2RL1/SCRIB/FPR2/HGF/PDGFB/ANGPT1/CDH13/MIF/PLXNB3/CORO1A/F3/HMGB1/PTPRJ/NTRK3/VEGFD/GDNF
GO:0000724	double-strand break repair via homologous recombination	166	0.39412	1.29529	0.0114918	0.451138	0.433967	12705	tags=61%, list=42%, signal=36%	PARPBP/GINS2/MCM2/POLQ/NABP2/RAD51AP1/RTEL1/XRCC2/FANCB/BRCA1/DMC1/WRAP53/GINS4/TIMELESS/RAD54B/RAD54L/MCM4/SLF1/MRGBP/RAD51D/MCM8/UBQLN4/ANKLE1/MAGEF1/RPA3/SLX4/MCM3/MUS81/RAD51/TONSL/MCM7/SHLD2/POLL/BRCA2/RECQL5/HDGFL2/XRCC1/AUNIP/PARP1/RFWD3/FBH1/AP5Z1/MMS22L/LIG3/ACTB/RPA4/XRCC3/ACTR2/HELQ/RPA2/SWI5/PSMD14/RPA1/SLX1A/CDC45/RAD21/EXD2/SHLD3/FUS/RAD51B/MORF4L1/SLF2/TP53BP1/RUVBL1/MCM6/ZFYVE26/I…
GO:0048486	parasympathetic nervous system development	14	0.637361	1.57844	0.0117077	0.452372	0.435154	6404	tags=64%, list=21%, signal=51%	NRP1/HOXB2/ACKR3/NRP2/HES1/ADARB1/PLXNA4/PLXNA3/NAV2
GO:0033344	cholesterol efflux	53	0.476391	1.44855	0.0116494	0.452372	0.435154	6017	tags=32%, list=20%, signal=26%	APOE/ABCA8/PLTP/ABCA1/TSKU/EEPD1/ABCG1/TREM2/APOC1/ZDHHC8/CAV1/NPC2/LAMTOR1/NAXE/ABCA2/ABCA7/ABCG8
GO:0044409	entry into host	148	0.400135	1.30804	0.0117934	0.452761	0.435529	9841	tags=46%, list=33%, signal=31%	SIGLEC1/CR1/SLC52A2/CLEC5A/MRC1/TRIM68/CH25H/NRP1/IFITM3/SLC1A5/CTSL/CD81/TRIML2/FURIN/EPHA2/CD74/SIVA1/RNASEK/LY6E/CAV1/SELPLG/TYRO3/TNFRSF14/FUCA2/SLC7A1/SLC10A1/TMPRSS4/LAMP1/PVR/EPS15/CCR5/SRC/SLC3A2/HLA-DRB1/VAMP8/TRIM5/ITGB1/BSG/RPSA/TRIM6/ZNF639/SLC52A1/TNFRSF4/P4HB/NCAM1/DAG1/SLC20A2/CTSB/HYAL2/LGALS9/HMGB1/MOG/NECTIN1/AXL/TPCN1/HAVCR1/NUP153/CDK1/GAS6/CD209/SCARB2/CLDN6/ITGA2/NECTIN2/TRI…
GO:0045047	protein targeting to ER	38	0.507335	1.48541	0.0121503	0.458022	0.440589	10484	tags=66%, list=35%, signal=43%	HSPA5/ZFAND2A/SPCS1/GET3/TRAM2/TRAM1/SRP68/SRP54/SEC62/GLP1R/UBL4A/SPCS3/SRPRB/SEC61A1/SNAP25-AS1/SPCS2/CHMP4A/SRPRA/SGTA/SSR3/SEC61B/HERPUD1/SRP14/SRP19/SGTB
GO:0097006	regulation of plasma lipoprotein particle levels	65	0.457749	1.41915	0.0120467	0.458022	0.440589	3501	tags=26%, list=12%, signal=23%	APOE/LPL/GPIHBP1/PLTP/CD36/EHD1/ABCA1/IL19/LIPA/ABCG1/TREM2/APOC1/LDLRAP1/ZDHHC8/LPCAT3/VLDLR/PLA2G7
GO:0070663	regulation of leukocyte proliferation	247	0.373915	1.24792	0.0121599	0.458022	0.440589	10888	tags=45%, list=36%, signal=29%	ANXA1/CR1/VAV3/LGALS3/IL5/IL23A/GPNMB/CD28/EFNB1/CCL5/FCGR2B/LILRB2/ENPP3/PTPN6/ATAD5/ARG2/VSIG4/IL15/AHR/IL7/CD81/PTPN22/HLA-E/CD74/PDE5A/CD22/SCRIB/HLA-A/BST2/GSTP1/IL27RA/GREM1/PRLR/HES1/TNFRSF14/SLC7A1/HHEX/PRKCQ/LILRB4/TLR4/CD38/FCGR3A/LST1/HHLA2/CASP3/IL12A/DHPS/HLA-DPA1/BCL2L1/HLA-DRB1/SELENOK/IL4I1/IL27/TNFSF8/TICAM1/CD6/IL2RA/SOX11/LRRC32/PRNP/LMO1/PAWR/HLA-DMB/IL5RA/TNFRSF4/RIPK3/TNFRSF…
GO:0010874	regulation of cholesterol efflux	37	0.510254	1.48873	0.0122708	0.459312	0.44183	4930	tags=32%, list=16%, signal=27%	APOE/ABCA8/PLTP/ABCA1/EEPD1/ABCG1/TREM2/ZDHHC8/CAV1/LAMTOR1/NAXE/ABCA2
GO:0008300	isoprenoid catabolic process	11	-0.552663	-1.79445	0.0125882	0.460188	0.442673	692	tags=27%, list=2%, signal=27%	CRABP1/CYP26A1/CYP26C1
GO:0043383	negative T cell selection	11	0.672583	1.58007	0.0126016	0.460188	0.442673	2298	tags=36%, list=8%, signal=34%	CD28/GLI3/CD74/THEMIS
GO:0060261	positive regulation of transcription initiation by RNA polymerase II	58	0.466954	1.43234	0.0125915	0.460188	0.442673	9823	tags=59%, list=33%, signal=40%	ESR1/MED25/TAF7/MED18/GTF2A1/MED8/MED20/MED11/MED7/MED12/HNF1A/TAF9/MED19/MED29/TBP/MED31/TAF5/TAF10/MED24/ERCC1/MED17/TAF13/MED21/DHX36/MED10/TAF11/MED15/TAF4/PAXIP1/TAF6/CAND1/TAF4B/MED13/SRF
GO:0032409	regulation of transporter activity	279	0.368378	1.23451	0.0124999	0.460188	0.442673	9780	tags=41%, list=33%, signal=28%	CACNG5/SLC5A11/KCNRG/AHNAK/DRD2/EDNRA/GPR35/ABCC9/KCNE4/PHB2/TACO1/RANGRF/KCNAB1/TREM2/SHANK1/KCNA1/OPRM1/TRDN/CAV1/CACNG2/PM20D1/PDZK1/CAPN1/NPPA/NETO2/EHD3/COX17/PIM1/MAPK8IP2/HPCA/ATP1B2/FXYD7/GSG1L/SCN1B/DAPK1/CLIC2/CRHBP/ATP1B3/ATP2A1/CACNG8/SCN2B/NDFIP2/HCN4/NOS1/SYNGR3/COA8/CASQ2/CFTR/ABCB1/KCNC1/YWHAH/PPIF/JPH3/GSTO1/SHISA7/ADRA2A/SLC9A3R1/ITGB1/RASGRF2/FXYD2/NLGN3/PRNP/AKAP6/CNKSR3/ACTN4…
GO:0050910	detection of mechanical stimulus involved in sensory perception of sound	15	0.623851	1.56681	0.0127589	0.463109	0.445483	4915	tags=47%, list=16%, signal=39%	HPN/CHRNA10/TMC1/PJVK/PDZD7/WHRN/LHFPL5
GO:0002832	negative regulation of response to biotic stimulus	107	0.419517	1.34781	0.0129518	0.467278	0.449493	9929	tags=48%, list=33%, signal=32%	CR1/DRD2/TTLL12/ARG2/VSIG4/AHR/DCST1/PRDX2/SLAMF8/LYAR/HLA-E/HLA-B/GRN/HLA-A/KLRC1/TYRO3/FGL2/RPS19/SERPING1/A2M/CACTIN/TRIB1/MICB/HLA-F/LILRA2/IL4I1/OAS3/PARP1/BANF1/SIGIRR/TARBP2/MUL1/DUSP10/SIRT2/PPM1B/LGALS9/OAS1/ILRUN/HLA-G/NMI/TKFC/FAM3A/CEACAM1/HTRA1/USP18/GFER/YTHDF2/CNOT7/ADAR/CRK/NLRX1
GO:0045066	regulatory T cell differentiation	35	0.513788	1.48805	0.0134197	0.480073	0.461801	7899	tags=46%, list=26%, signal=34%	CR1/CD28/LILRB2/HLA-DRA/LILRB4/HLA-DRB1/LAG3/IL4I1/FANCD2/FANCA/DUSP10/LGALS9/DROSHA/IRF1/VSIR/HLA-G
GO:0050829	defense response to Gram-negative bacterium	52	0.474363	1.4396	0.0135469	0.480073	0.461801	3838	tags=25%, list=13%, signal=22%	IRGM/IL23A/LYZ/MPEG1/TREM2/F2RL1/RNASE6/TNFRSF14/RPS19/GSDMD/TLR4/CD160/RNASE3
GO:1903036	positive regulation of response to wounding	68	0.451695	1.406	0.0135341	0.480073	0.461801	9580	tags=51%, list=32%, signal=35%	ANXA1/CPB2/PLAU/CD36/FERMT2/PRDX2/PTN/GRN/VTN/ENPP4/ST3GAL4/ADRA2A/PLAT/FLNA/ITGB1/CNTF/XBP1/HRAS/ACTG1/DMTN/STK24/USF1/EMILIN2/F3/NDEL1/PRKCE/MYLK/CLEC7A/SCARF1/CLDN3/SERPINF2/HBEGF/DUOX1/KANK1/APOH
GO:1900221	regulation of amyloid-beta clearance	17	0.60206	1.55039	0.0142419	0.492411	0.473669	9941	tags=65%, list=33%, signal=43%	APOE/MYOCD/TREM2/LRPAP1/ABCA7/IFNGR1/HDAC1/CLU/IL4/SRF/LRP1
GO:0009148	pyrimidine nucleoside triphosphate biosynthetic process	18	0.594008	1.54683	0.0141661	0.492411	0.473669	9367	tags=72%, list=31%, signal=50%	TYMS/CTPS1/NME4/DTYMK/NME3/UCK1/NME9/CMPK2/NME6/UCKL1/CAD/NME2/NME1
GO:0002483	antigen processing and presentation of endogenous peptide antigen	18	0.593479	1.54545	0.0144284	0.492411	0.473669	10167	tags=78%, list=34%, signal=52%	B2M/HLA-DRA/HLA-E/HLA-B/HLA-A/HLA-DRB1/HLA-F/HLA-C/HLA-G/HFE/TAPBP/ERAP2/TAP2/ERAP1
GO:0061005	cell differentiation involved in kidney development	52	0.473016	1.43552	0.0144514	0.492411	0.473669	9611	tags=54%, list=32%, signal=37%	NPHS1/MTSS1/KLF15/EDNRA/GLI3/ACTA2/IQGAP1/PODXL/GREM1/PAX8/HES1/PAX2/MYO1E/JAG1/PDGFB/AMER1/PROM1/STAT1/WNT4/NPHS2/GLIS2/POU3F3/MAGI2/NOTCH2/GDNF/WNT9B/PTPRO/NOTCH1
GO:0060260	regulation of transcription initiation by RNA polymerase II	66	0.453426	1.40771	0.0140693	0.492411	0.473669	9823	tags=55%, list=33%, signal=37%	ESR1/MED25/TAF7/MED18/GTF2A1/MED8/MED20/CDK4/MED11/MED7/MED12/HNF1A/TAF9/MED19/MED29/TBP/MED31/TAF5/TAF10/MED24/ERCC1/MED17/TAF13/MED21/DHX36/HMGB1/MED10/TAF11/MED15/TAF4/PAXIP1/TAF6/CAND1/TAF4B/MED13/SRF
GO:1903046	meiotic cell cycle process	198	0.382097	1.26507	0.0144706	0.492411	0.473669	8063	tags=36%, list=27%, signal=26%	BRIP1/TOP2A/BUB1B/CCNE2/CENPX/RAD51AP1/EDNRA/SYCP3/PIWIL2/WEE2/SPIRE2/CDC25C/DMC1/FBXO43/BUB1/RAD54B/SYCE2/NDC80/RAD54L/TUBG1/EHMT2/MND1/SIRT7/SGO2/NUF2/NCAPH/RAD51D/STAG3/SHOC1/M1AP/ANKLE1/FBXO5/SMC4/CALR/CCNB2/SLX4/MSH6/MASTL/MUS81/RAD51/CDC25A/MYBL1/NCAPD3/SPIRE1/ZCWPW1/SPDYA/BRCA2/FANCD2/SMC2/SLC2A8/EREG/CCNA1/WNT4/SMC3/TUBB8/HSPA2/KLHDC3/ERCC1/FANCA/SIRT2/BTBD18/ACTR2/CCNB1IP1/TDRKH/MSH4/SPA…
GO:0070372	regulation of ERK1 and ERK2 cascade	265	0.368739	1.23363	0.0144499	0.492411	0.473669	7610	tags=32%, list=25%, signal=24%	MARCO/NPY/APOE/FN1/GPNMB/SPRY3/TPBG/DRD2/NPNT/RGS14/TRPV4/CCL5/TEK/NTRK1/ADCYAP1/CD36/PTPN6/CHRNA10/PHB2/NRP1/DUSP6/C3orf33/FERMT2/DAB2/CIB1/CX3CL1/SPRY1/PTPN22/EPHA2/SPRY2/SEMA6A/TREM2/TIMP3/F2RL1/CCL17/CD74/OPRM1/ACKR3/ACTA2/C5AR1/CD44/CCR1/GSTP1/PRXL2C/FGF20/HTR2B/FPR2/TLR4/PDGFRB/FSHR/TBC1D10C/RPS6KA6/SRC/FAM83D/HLA-DRB1/MFHAS1/NOD2/ALKAL2/SLC9A3R1/MAP3K12/PDGFD/PDGFB/CCN2/NDRG4/HCRTR1/ABCA7/…
GO:0042541	hemoglobin biosynthetic process	12	-0.514663	-1.72825	0.0171738	0.493018	0.474253	3298	tags=50%, list=11%, signal=45%	SLC25A37/SLC6A9/LDB1/INHA/KLF4/INHBA
GO:0097250	mitochondrial respirasome assembly	10	0.681762	1.56703	0.0153372	0.493018	0.474253	5513	tags=50%, list=18%, signal=41%	HIGD1C/HIGD1B/HIGD1A/HIGD2A/COX7A1
GO:0051639	actin filament network formation	12	0.649667	1.55579	0.0158166	0.493018	0.474253	5268	tags=58%, list=18%, signal=48%	SPIRE2/ARPC5/CARMIL1/ACTN1/LCP1/SPIRE1/PLS3
GO:0090713	immunological memory process	14	0.627047	1.5529	0.015629	0.493018	0.474253	4670	tags=50%, list=16%, signal=42%	IL23A/CD81/HLA-DRA/TNFRSF14/FGL2/CD160/HLA-DRB1
GO:0071639	positive regulation of monocyte chemotactic protein-1 production	14	0.625583	1.54928	0.0163144	0.493018	0.474253	8322	tags=64%, list=28%, signal=47%	TRPV4/CD84/MCOLN2/SELENOK/NOD2/OAS3/LGALS9/OAS1/CLEC7A
GO:1900262	regulation of DNA-directed DNA polymerase activity	13	0.635391	1.54833	0.0167236	0.493018	0.474253	7550	tags=62%, list=25%, signal=46%	PCNA/GINS2/GINS4/CHTF18/GINS1/RFC5/POLG2/RFC3
GO:1900264	positive regulation of DNA-directed DNA polymerase activity	13	0.635391	1.54833	0.0167236	0.493018	0.474253	7550	tags=62%, list=25%, signal=46%	PCNA/GINS2/GINS4/CHTF18/GINS1/RFC5/POLG2/RFC3
GO:0002399	MHC class II protein complex assembly	14	0.624824	1.54739	0.0167077	0.493018	0.474253	6959	tags=71%, list=23%, signal=55%	B2M/HLA-DRA/HLA-DRB5/HLA-DOA/HLA-DPA1/HLA-DRB1/HLA-DQA1/HLA-DMA/HLA-DMB/HLA-DPB1
GO:0002503	peptide antigen assembly with MHC class II protein complex	14	0.624824	1.54739	0.0167077	0.493018	0.474253	6959	tags=71%, list=23%, signal=55%	B2M/HLA-DRA/HLA-DRB5/HLA-DOA/HLA-DPA1/HLA-DRB1/HLA-DQA1/HLA-DMA/HLA-DMB/HLA-DPB1
GO:0097067	cellular response to thyroid hormone stimulus	17	0.599856	1.54472	0.0151657	0.493018	0.474253	8182	tags=59%, list=27%, signal=43%	GCLM/THRB/CTSL/RDX/GATA1/ATP1A3/CTSH/CTSB/CTSS/GCLC
GO:0046185	aldehyde catabolic process	13	0.632224	1.54062	0.0181078	0.493018	0.474253	8027	tags=69%, list=27%, signal=51%	ALDH3B1/PDXP/HOGA1/AKR1A1/ADH4/HAGH/PNKD/ADH5/ESD
GO:0070365	hepatocyte differentiation	13	0.631945	1.53993	0.0182439	0.493018	0.474253	6069	tags=54%, list=20%, signal=43%	ANXA1/PCK2/E2F7/E2F8/CPS1/TAF10/MESP1
GO:0060149	negative regulation of post-transcriptional gene silencing	23	0.557084	1.5161	0.0165658	0.493018	0.474253	2012	tags=26%, list=7%, signal=24%	HOXB-AS3/DND1/LIN28B/KCNQ1OT1/ESR1/ZC3H12A
GO:0060967	negative regulation of gene silencing by RNA	23	0.557084	1.5161	0.0165658	0.493018	0.474253	2012	tags=26%, list=7%, signal=24%	HOXB-AS3/DND1/LIN28B/KCNQ1OT1/ESR1/ZC3H12A
GO:1900369	negative regulation of post-transcriptional gene silencing by RNA	23	0.557084	1.5161	0.0165658	0.493018	0.474253	2012	tags=26%, list=7%, signal=24%	HOXB-AS3/DND1/LIN28B/KCNQ1OT1/ESR1/ZC3H12A
GO:0033617	mitochondrial cytochrome c oxidase assembly	25	0.548682	1.51343	0.0153802	0.493018	0.474253	9222	tags=64%, list=31%, signal=44%	SURF1/TACO1/COA4/C12orf73/COX17/COA8/SMIM4/COX14/COX20/COX16/PET117/TMEM223/SCO1/COA3/COA1/COX18
GO:0035751	regulation of lysosomal lumen pH	25	0.548323	1.51244	0.0156242	0.493018	0.474253	11042	tags=68%, list=37%, signal=43%	ATP6V0B/CLN6/RNASEK/GRN/PPT1/ATP6AP2/ATP6AP1/TMEM199/TMEM106B/CLN3/CLN5/ATP6V1D/TMEM175/ATP6V0C/TMEM165/ATP6V1A/VPS33A
GO:0033622	integrin activation	26	0.543786	1.50939	0.0156519	0.493018	0.474253	4630	tags=42%, list=15%, signal=36%	FN1/KIF14/CXCL12/SKAP1/CXCL13/FERMT2/CX3CL1/TLN1/CDH17/SRC/FERMT3
GO:0008156	negative regulation of DNA replication	30	0.523448	1.48397	0.0174607	0.493018	0.474253	12040	tags=77%, list=40%, signal=46%	TIMELESS/CDC6/GMNN/FBXO5/BRCA2/CDT1/TIPIN/GTPBP4/SLFN11/DONSON/FBH1/LIG3/RAD17/SMARCAL1/TSPYL2/CDAN1/HCRT/PDS5A/ZNF830/GMNC/ENPP7/S100A11/BLM
GO:1902235	regulation of endoplasmic reticulum stress-induced intrinsic apoptotic signaling pathway	30	0.522169	1.48035	0.0181721	0.493018	0.474253	5722	tags=47%, list=19%, signal=38%	PMAIP1/GRINA/CREB3L1/ERP29/BOK/DDIT3/EIF2AK3/SYVN1/HYOU1/BCL2L1/TMBIM6/SELENOS/SERINC3/XBP1
GO:0048483	autonomic nervous system development	38	0.500277	1.46474	0.0158738	0.493018	0.474253	8542	tags=53%, list=28%, signal=38%	FN1/NTRK1/EDNRA/NRP1/HOXB2/ACKR3/HLX/INSM1/NRP2/HES1/ADARB1/PLXNA4/SOX11/PLXNA3/NAV2/ARX/RET/GDNF/SOX4/SEMA3A
GO:0045737	positive regulation of cyclin-dependent protein serine/threonine kinase activity	38	0.497637	1.45701	0.0175757	0.493018	0.474253	6780	tags=42%, list=23%, signal=33%	SPDYE2/SPDYE2B/CDC6/SPDYE5/PSMD10/PKD1/SPDYE6/SRC/SPDYA/MAPRE3/SPDYE3/PDGFB/RGCC/CCNYL1/SPDYE1/SPDYE16
GO:1901998	toxin transport	39	0.495107	1.45475	0.0178246	0.493018	0.474253	4945	tags=31%, list=16%, signal=26%	ANTXR2/CCT6B/HSPA5/NRP1/ABCG1/RAB40B/SLC22A1/SLC22A3/CCT8/SLC7A8/COPZ1/MEP1B
GO:0045058	T cell selection	47	0.481331	1.44531	0.0149504	0.493018	0.474253	2911	tags=21%, list=10%, signal=19%	IL23A/CD28/BCL11B/IL15/GLI3/CTSL/SLAMF6/CD74/THEMIS/STK11
GO:0006749	glutathione metabolic process	50	0.474629	1.43474	0.0157118	0.493018	0.474253	8709	tags=48%, list=29%, signal=34%	GCLM/MMACHC/CTNS/GSTZ1/GSTP1/GSTM4/CHAC2/HAGH/G6PD/GSTO1/GGT1/GSTM3/GSTK1/GGTLC2/GSTO2/GLRX2/GLO1/GPX4/SOD1/GSS/GCLC/GSTA4/ARL6IP5/GGT5
GO:0001912	positive regulation of leukocyte mediated cytotoxicity	49	0.474403	1.43112	0.0168777	0.493018	0.474253	7981	tags=49%, list=27%, signal=36%	IL23A/B2M/HLA-DRA/SLAMF6/HLA-E/F2RL1/KLRC2/HLA-B/HLA-A/LAMP1/PVR/CD160/IL12A/HLA-DRB1/HLA-F/LAG3/NCR3/CADM1/FADD/KLRC3/TYROBP/HLA-G/RASGRP1/RAET1E
GO:0006220	pyrimidine nucleotide metabolic process	50	0.472259	1.42758	0.0170652	0.493018	0.474253	12499	tags=72%, list=42%, signal=42%	DCTPP1/TYMS/ENPP3/CTPS1/UMPS/SMUG1/DPYD/NME4/AK3/SHMT1/DTYMK/NME3/UCK1/NME9/CMPK2/DHODH/DCTD/NME6/MBD4/UCKL1/NT5C/CMPK1/CDA/TYMP/ENTPD7/CAD/NME2/NME1/NEIL1/ENTPD5/DUT/UPB1/NME7/UPP1/TDG/UPP2
GO:1901224	positive regulation of NIK/NF-kappaB signaling	62	0.452868	1.39803	0.0182783	0.493018	0.474253	12865	tags=66%, list=43%, signal=38%	IL23A/CD14/PHB2/IFI35/CD27/TREM2/GREM1/TLR7/CALR/LRRC19/TLR4/EDA/SPHK1/NOD2/TNFSF14/SASH1/LAPTM5/PTP4A3/ILK/RTKN2/EIF2AK2/ACTN4/RC3H2/NLRP12/RELA/LGALS9/TRADD/NMI/C20orf27/IRAK1/DDX3X/AGO3/RHOA/IL18R1/NFAT5/HAVCR2/NR3C2/TRIP6/PDCD4/RC3H1/APP
GO:1901264	carbohydrate derivative transport	75	0.440422	1.38194	0.0163186	0.493018	0.474253	7894	tags=39%, list=26%, signal=29%	CR1/ABCC3/ABCD1/SLC35A4/PLTP/SLC35B2/G6PC3/ABCG1/SLC35B1/GLTP/VLDLR/SLC37A4/PSAP/SLC25A24/NPC2/LRRC8A/SLC5A1/SLC25A17/SLC5A2/SLC50A1/SLC37A2/SLC35A1/CLN3/SLC33A1/ABCC5/SLC15A3/SLC28A3/SLC25A5/SLC35C2
GO:0046425	regulation of receptor signaling pathway via JAK-STAT	73	0.440692	1.37967	0.0177674	0.493018	0.474253	11113	tags=52%, list=37%, signal=33%	IL5/IL23A/CCL5/LEPROT/CAV1/OCIAD2/PRLR/GADD45A/HES1/CENPJ/IL7R/IFNE/CYP1B1/SOCS3/AGT/ADIPOR1/SOCS2/PIGU/PTPRD/RET/VHL/CRLF3/PIBF1/SH2B3/GGNBP2/IL4/NEUROD1/PTK2B/EPHB2/NOTCH1/NLK/PPP2CA/IL10RB/GHR/PPP2R1A/LEP/TYK2/IL10RA
GO:0001510	RNA methylation	86	0.430503	1.36432	0.0157809	0.493018	0.474253	12297	tags=56%, list=41%, signal=33%	TRMT12/TFB2M/TRMT5/TRMT61A/METTL1/GTPBP3/MRM1/SNRPE/TRMT2A/DIMT1/TRMT10C/MRM2/THUMPD3/HSD17B10/SNRPD3/EMG1/RBM15/RBM15B/SNRPG/NSUN5/FTSJ3/CMTR2/TRMT11/TARBP1/TRMT61B/METTL5/DALRD3/CMTR1/CBLL1/MRM3/TRMT10B/THADA/SNRPB/FDXACB1/WTAP/RNMT/METTL14/NOP2/WDR4/METTL15/TYW3/WDR6/TRMT10A/NSUN6/BUD23/MTO1/NSUN2/TRMT1
GO:0031341	regulation of cell killing	88	0.428555	1.36002	0.016131	0.493018	0.474253	9873	tags=50%, list=33%, signal=34%	IL23A/FCGR2B/B2M/HLA-DRA/SLAMF6/CR1L/HLA-E/F2RL1/KLRC2/KLRB1/HLA-B/HLA-A/KLRC1/CD59/LAMP1/PVR/CD160/IL7R/IL12A/BCL2L1/HLA-DRB1/HLA-F/LAG3/CD5L/CX3CR1/NCR3/RIPK3/CADM1/FADD/LGALS9/PPP3CB/KLRC3/TYROBP/HLA-G/RASGRP1/RAET1E/CLEC7A/IL4/CEACAM1/TAP2/GFER/NECTIN2/VAV1/CRK
GO:1901222	regulation of NIK/NF-kappaB signaling	91	0.425801	1.3541	0.0166434	0.493018	0.474253	9637	tags=48%, list=32%, signal=33%	IL23A/CD14/PHB2/IFI35/CD27/PTPN22/TREM2/ZC3H12A/GREM1/AKIP1/TLR7/CALR/LRRC19/TLR4/EDA/NOL3/SPHK1/NOD2/ADIPOR1/TNFSF14/SASH1/LAPTM5/PTP4A3/ILK/C1QTNF3/RTKN2/EIF2AK2/ACTN4/LITAF/RC3H2/NLRP12/RELA/PPM1B/LGALS9/TRADD/NMI/CCN3/TMSB4X/ADGRG3/C20orf27/IRAK1/PRDX1/DDX3X/AGO3
GO:0002698	negative regulation of immune effector process	112	0.412551	1.32867	0.0159909	0.493018	0.474253	9929	tags=46%, list=33%, signal=31%	ANXA1/CR1/LGALS3/FCGR2B/ENPP3/PTPN6/VSIG4/AHR/SLAMF8/CR1L/HLA-E/CD22/ZC3H12A/HLA-B/GRN/HLA-A/BST2/HLX/KLRC1/CD59/CD84/FGL2/RPS19/LILRB4/SERPING1/IL7R/A2M/TMBIM6/HLA-F/NOD2/IL4I1/CX3CR1/ANGPT1/RC3H2/APPL1/DUSP10/CCR2/LGALS9/PARP3/PPP3CB/HLA-G/AXL/HFE/EPX/CUEDC2/IL4/CEACAM1/GFER/LOXL3/CD46/CRK/NLRX1
GO:0038061	NIK/NF-kappaB signaling	118	0.407859	1.31742	0.0170698	0.493018	0.474253	12934	tags=59%, list=43%, signal=34%	IL23A/CD14/PHB2/CARD14/IFI35/CD27/PTPN22/TREM2/ZC3H12A/GREM1/AKIP1/TLR7/CALR/LRRC19/TLR4/BIRC3/EDA/NOL3/SPHK1/NOD2/ADIPOR1/TNFSF14/SASH1/LAPTM5/PTP4A3/ILK/C1QTNF3/RTKN2/EIF2AK2/ACTN4/LITAF/RIPK3/TIRAP/RC3H2/NLRP12/RELA/PPM1B/LGALS9/MAS1/TRADD/ZFP91/NMI/CCN3/TRAF4/IKBKE/TMSB4X/ADGRG3/C20orf27/CHUK/IRAK1/PRDX1/DDX3X/CARD10/AGO3/RHOA/BIRC2/IL18R1/NFAT5/NLRC3/HAVCR2/TLR6/TRAF2/NR3C2/TRIP6/PDCD4/PPP4C…
GO:0031570	DNA integrity checkpoint signaling	127	0.404711	1.31227	0.0157342	0.493018	0.474253	14149	tags=65%, list=47%, signal=35%	BRIP1/CLSPN/DTL/GTSE1/BRCA1/RAD9B/TIMELESS/CDC6/WDR76/RHNO1/THOC5/FBXO4/SETMAR/GML/USP28/MUS81/RAD51/CCAR2/MSH2/HINFP/BRCA2/FANCD2/NEK11/ORC1/CDT1/TIPIN/DONSON/RFWD3/BRSK1/CRADD/TTI2/RPA4/TICRR/DNA2/RINT1/PML/RPA2/CDK1/RAD1/CDC45/RAD17/CDK2/PLK3/TP53BP1/CASP2/NOP53/STK33/SYF2/RAD9A/TRIM39/TIPRL/BARD1/BABAM1/CDKN1B/HUS1/ZNF830/PTPN11/EIF2AK4/E2F1/CUL4A/TAOK1/PRPF19/BLM/BRCC3/CEP63/CCND1/THOC1/DDX3…
GO:0007052	mitotic spindle organization	131	0.401989	1.30566	0.0168511	0.493018	0.474253	9098	tags=47%, list=30%, signal=33%	KIF4A/KIF23/TPX2/SPC25/PRC1/TBCE/GPSM2/CDCA8/KIF11/FAM110A/NDC80/TUBG1/EML3/RACGAP1/NUF2/WRAP73/MAP10/CENPJ/WDR62/DCTN2/AURKB/RAB11A/PKD1/AURKC/ANKRD53/TACC3/TACC2/FLNA/KIF15/VCP/CHMP1A/DRG1/STIL/KIFC1/NUMA1/SMC3/TOGARAM1/MAP1S/CHMP7/KIF3B/EFHC1/DCTN1/CHMP4A/CCSAP/DCTN6/RAN/FSD1/PARP3/MAP4/SMC1A/SBDS/DYNC1H1/PIBF1/CKAP5/RMDN1/CEP97/POLDIP2/NEK6/CENPE/CEP192/PCNT
GO:0055067	monovalent inorganic cation homeostasis	151	0.392788	1.28534	0.0177553	0.493018	0.474253	11193	tags=52%, list=37%, signal=33%	SLC12A1/DRD2/EDNRA/RHAG/KCNJ10/SLC9C2/SLAMF8/ATP6V0B/SLC4A1/SCNN1G/CORIN/CLN6/SLC9B1/RNASEK/LACC1/GRN/SLC9A6/SPX/AQP11/GPR89B/SLC9A8/PPT1/ATP6AP2/ATP1B2/ATP6AP1/HVCN1/SLC12A5/SLC26A3/ATP1B3/RAB39A/SLC9A5/CFTR/ATP6V0D2/ACE/MAFG/ATP1A4/ATP1A3/AGT/TMEM199/PDK4/TMEM106B/CLN3/SCN7A/CLN5/SLC12A9/RHD/SLC4A5/KCNH2/TM9SF4/SLC26A6/ATP6V0E1/OXT/ATP6V0E2/ATP6V1D/DMXL2/ATP1A2/SLC1A3/SLC9A1/TMEM175/ATP12A/SLC1…
GO:0032200	telomere organization	159	0.389402	1.27737	0.0181642	0.493018	0.474253	14237	tags=62%, list=47%, signal=33%	DCLRE1B/CCNE2/PCNA/TINF2/NABP2/RTEL1/EXO1/WRAP53/EZH2/GNL3/SLF1/RAD51D/NAT10/FBXO4/EXOSC10/NOP10/PRKCQ/RPA3/SLX4/CCT8/AURKB/RAD51/TNKS1BP1/SHLD2/SRC/TFPT/APEX1/BRCA2/INO80D/PKIB/CCT6A/INO80E/XRCC1/PNKP/ZBTB48/PARP1/TERF2/TFIP11/ERCC1/ACD/CCT5/UPF1/UCHL5/SIRT2/DHX36/XRCC3/DNA2/PARP3/PML/RFC1/RPA2/RPA1/SLX1A/SHLD3/SLF2/HAT1/RUVBL1/SMARCAL1/EZH1/MYC/NSMCE2/DCP2/ZNF365/MAPK1/SMC6/MAPK3/XRCC5/HUS1/CCN…
GO:0002706	regulation of lymphocyte mediated immunity	163	0.388353	1.27526	0.0179838	0.493018	0.474253	11592	tags=52%, list=39%, signal=32%	CR1/IL23A/CD28/FCGR2B/PTPN6/KMT5C/ATAD5/B2M/AHR/CD81/TNFSF13/HLA-DRA/SLAMF6/CR1L/TREM2/HLA-E/FCGR1A/KLRC2/KLRB1/HLA-B/HLA-A/KLRC1/IL27RA/LAMP1/LILRB4/PVR/CD160/IL7R/SHLD2/IL12A/MSH2/HLA-DRB1/HLA-F/LAG3/NOD2/IL4I1/NCR3/RIPK3/CADM1/CCR2/FADD/LGALS9/SUPT6H/PARP3/HMGB1/PPP3CB/KLRC3/NSD2/HLA-G/HFE/RASGRP1/RAET1E/PAXIP1/EXOSC6/C3/SHLD3/IL4/TP53BP1/CEACAM1/SASH3/ARID5A/TAP2/GFER/NECTIN2/VAV1/CD46/CRK/CL…
GO:0030595	leukocyte chemotaxis	203	0.380464	1.26071	0.0148	0.493018	0.474253	9584	tags=40%, list=32%, signal=27%	ANXA1/VAV3/LGALS3/HRH1/IL23A/ADAM8/CXCL12/TRPV4/CCL5/JAML/CXCL13/CXCR2/CH25H/VEGFB/CX3CL1/SLAMF8/PTN/F2RL1/CCL17/CD74/C5AR1/C3AR1/GPR18/CCR1/ITGA1/GREM1/FCER1G/NBL1/TMEM102/PLEC/CXCR5/CALR/RPS19/MMP2/PLA2G7/FPR2/TAFA4/NINJ1/CCR5/CKLF/IL12A/NOD2/SRP54/PPIB/LGMN/CX3CR1/CXCL16/TNFSF14/BSG/MPP1/PDGFB/NEDD9/TIRAP/ITGB2/MIF/CCR2/LGALS9/CORO1A/HMGB1/DAPK2/RAC2/SBDS/DNM1L/MSTN/PPIA/VEGFD/CCN3/TNFRSF11A/G…
GO:0002703	regulation of leukocyte mediated immunity	220	0.376268	1.25057	0.01524	0.493018	0.474253	11592	tags=49%, list=39%, signal=30%	CR1/IL23A/CD28/FCGR2B/PTPN6/KMT5C/ATAD5/B2M/AHR/CD81/TNFSF13/HLA-DRA/SLAMF6/CR1L/FGR/TREM2/HLA-E/F2RL1/FCGR1A/KLRC2/KLRB1/HLA-B/HLA-A/BST2/KLRC1/IL27RA/GATA1/CD84/LAMP1/LILRB4/PVR/TLR4/CD160/IL7R/SHLD2/IL12A/MSH2/HLA-DRB1/VAMP8/HLA-F/LAG3/NOD2/IL4I1/FES/CX3CR1/TICAM1/NCR3/RIPK3/CADM1/ITGB2/DHX36/CCR2/FADD/LGALS9/SUPT6H/PARP3/HMGB1/PPP3CB/KLRC3/TYROBP/NSD2/HLA-G/HFE/RAC2/RASGRP1/RAET1E/CLEC7A/PAXI…
GO:0050870	positive regulation of T cell activation	231	0.372251	1.23946	0.0176298	0.493018	0.474253	11064	tags=45%, list=37%, signal=29%	ANXA1/CR1/IL23A/CD28/ADAM8/EFNB1/VNN1/CCL5/LILRB2/PTPN6/IL15/B2M/GLI2/BAD/GLI3/IL7/CD81/HLA-DRA/CD27/PTPN22/HLA-E/SOX13/CD74/IL1RL2/HLA-A/HLX/CAV1/HLA-DRB5/HLA-DOA/IL27RA/HES1/TNFRSF14/SLC7A1/PRKCQ/LILRB4/SMARCD1/CD160/IL7R/SRC/MYB/HHLA2/IL12A/DHPS/HLA-DPA1/HLA-DRB1/SELENOK/NOD2/IL4I1/TNFSF14/CD6/IL2RA/XBP1/NFKBIZ/HLA-DQA1/HLA-DMA/HLA-DMB/BRD7/TNFRSF13C/EBI3/THY1/ACTB/HLA-DPB1/DUSP10/CCR2/FADD/LG…
GO:0042113	B cell activation	259	0.367997	1.23017	0.0168198	0.493018	0.474253	9820	tags=42%, list=33%, signal=28%	CR1/VAV3/IL5/CD28/FCGR2B/NTRK1/EXO1/ITGA4/PTPN6/KMT5C/ATAD5/FZD9/PHB2/FLT3/BAD/AHR/IL7/CD81/EZH2/TNFSF13/SLAMF8/CD27/CTPS1/CD74/CD22/TNIP2/GAPT/CDH17/LYL1/BST2/IL27RA/PRLR/CXCR5/TRAF3IP2/HHEX/MIR17HG/TLR4/MSH6/CD38/IL7R/IFNE/LRRC8A/TBC1D10C/SHLD2/SYVN1/TRBC2/CASP3/MSH2/IGKC/IRF2BP2/NOD2/IL4I1/MMP14/TICAM1/ITGB1/LAPTM5/XBP1/CMTM7/TPD52/CASP8/LIG4/PAWR/DLL1/TNFRSF4/ERCC1/PRKCB/TNFRSF13C/TIRAP/SLC39…
GO:0051258	protein polymerization	263	0.36675	1.22668	0.0175298	0.493018	0.474253	13423	tags=57%, list=45%, signal=32%	DIAPH3/NPHS1/ABITRAM/TPX2/PFN4/PSTPIP1/CLIP3/TRPV4/BAIAP2L1/TRIM32/MSRB2/SPIRE2/TPPP3/HAX1/RANGRF/RDX/MYADM/TUBG1/SSNA1/BBS4/DAAM2/ANG/ARPC5/CARMIL1/VTN/MLST8/CDC42EP5/SLC39A12/CORO7/HDGFL3/GIT1/FBXO5/KIRREL1/VIL1/TMSB4Y/FLII/HAUS2/NEDD1/CENPJ/CAMSAP3/FMN1/TWF1/LMOD1/ANKRD53/CASQ2/CAPG/SPIRE1/UBE2S/FHDC1/ARHGAP40/ARL2/GAS7/NDE1/FES/MAPRE3/DBNL/MAP7D3/TRIM6/DRG1/LATS1/TUBGCP6/NUMA1/TOGARAM1/DCTN1/…
GO:0002460	adaptive immune response based on somatic recombination of immune receptors built from immunoglobulin superfamily domains	283	0.363503	1.21878	0.0178398	0.493018	0.474253	11592	tags=47%, list=39%, signal=29%	ANXA1/CR1/IL23A/CD28/MASP2/FCGR2B/EXO1/PTPN6/CXCL13/KMT5C/ATAD5/C1QA/EMP2/C1S/B2M/AHR/CD81/TNFSF13/HLA-DRA/C1QB/C1QC/SLAMF6/CD27/CR1L/TREM2/HLA-E/CD74/CD8A/ZC3H12A/FCGR1A/GAPT/HLA-B/HLA-A/HLX/KLRC1/HLA-DRB5/HLA-DOA/IL27RA/FCER1G/GNL1/C9/TRAF3IP2/IL21R/PRKCQ/BTN3A2/LILRB4/PVR/TLR4/SERPING1/MSH6/FCGR3A/IL7R/SHLD2/TRBC2/IL12A/GZMM/MSH2/HLA-DPA1/IGKC/HLA-DRB1/HLA-F/NOD2/IL4I1/IL27/CTSH/JAG1/NFKBIZ/HL…
GO:0097193	intrinsic apoptotic signaling pathway	280	0.3636	1.21863	0.0184298	0.493018	0.474253	9819	tags=44%, list=33%, signal=30%	MELK/CXCL12/PMAIP1/VNN1/TRIM32/ATAD5/CRIP1/IL19/BRCA1/BAD/ZNF622/E2F2/EPHA2/TREM2/GRINA/CD74/CREB3L1/ACKR3/ERP29/CD44/HTRA2/CAV1/BOK/NFATC4/IFI6/STK11/PTTG1IP/TOPORS/DDIT3/SHISA5/MSH6/USP28/TMEM109/ATP2A1/NACC2/BCL2L2/EIF2AK3/CDKN2D/CYP1B1/BRSK2/NUPR1/SRC/ERN1/SYVN1/COA8/CASP3/CCAR2/MSH2/NOL3/BCAP31/HYOU1/BCL2L1/TAF9/PERP/PPIF/TMBIM6/SELENOK/SELENOS/RRP8/MYBBP1A/PDCD10/BRCA2/SLC9A3R1/SERINC3/STK2…
GO:0000375	RNA splicing, via transesterification reactions	294	0.361635	1.21411	0.0184398	0.493018	0.474253	14323	tags=61%, list=48%, signal=32%	WDR83/EIF4A3/DCPS/SRSF8/SRPK3/U2AF1L4/CRNKL1/LSM5/SNRPE/NCBP2/CD2BP2/GEMIN2/AAR2/CWC15/PLRG1/FRG1/SNRPD3/CACTIN/SF3B6/RBM15/USP49/DHX38/NOL3/RBM4B/RBM15B/CWF19L1/ZC3H10/NCBP1/PHF5A/PRPF31/SNRPG/LSM4/GEMIN5/PTBP1/SCNM1/SRSF7/RBM23/SNRPA1/MFAP1/FXR2/HNRNPK/SRSF12/SRSF2/BUD13/UBL5/WBP11/PPIE/NPM1/MPHOSPH10/SLU7/RBMX2/PRPF40B/WDR77/ZCRB1/PSIP1/PNN/PRPF40A/DHX35/TFIP11/ISY1/CWC25/RAVER2/HSPA8/SNRPN/ZR…
GO:0032098	regulation of appetite	18	0.584395	1.52179	0.0185821	0.494614	0.475788	3330	tags=39%, list=11%, signal=35%	NPY/SCTR/BBS4/OPRM1/SLC22A3/SPX/NUCB2
GO:0060601	lateral sprouting from an epithelium	10	-0.552304	-1.7262	0.0191083	0.503776	0.484601	3830	tags=50%, list=13%, signal=44%	FGFR2/SHH/SULF1/TP63/AR
GO:0070391	response to lipoteichoic acid	10	0.670744	1.5417	0.0196152	0.503776	0.484601	6949	tags=60%, list=23%, signal=46%	CD14/CD36/TREM2/TLR4/TIRAP/RELA
GO:0071223	cellular response to lipoteichoic acid	10	0.670744	1.5417	0.0196152	0.503776	0.484601	6949	tags=60%, list=23%, signal=46%	CD14/CD36/TREM2/TLR4/TIRAP/RELA
GO:0045954	positive regulation of natural killer cell mediated cytotoxicity	23	0.551604	1.50119	0.0196292	0.503776	0.484601	9757	tags=70%, list=32%, signal=47%	SLAMF6/HLA-E/KLRC2/LAMP1/PVR/CD160/IL12A/HLA-F/LAG3/NCR3/CADM1/KLRC3/RASGRP1/RAET1E/NECTIN2/VAV1
GO:1903078	positive regulation of protein localization to plasma membrane	57	0.458149	1.40297	0.0197326	0.503776	0.484601	8044	tags=40%, list=27%, signal=30%	LGALS3/CLIP3/RANGRF/CIB1/EPHA2/TREM2/ZDHHC8/VIL1/PPP1R9B/ITGB1/ZDHHC5/CLN3/PRNP/RHOG/CNST/PRKCI/PIK3R1/SQSTM1/STX3/RACK1/PTPN9/PRKCE/RER1
GO:0002228	natural killer cell mediated immunity	69	0.442899	1.38026	0.0197205	0.503776	0.484601	11519	tags=59%, list=38%, signal=37%	PTPN6/SLAMF6/HLA-E/KLRC2/KLRB1/HLA-B/HLA-A/KLRC1/NKG7/LAMP1/PVR/CD160/FCGR3A/TUBB/IL12A/HLA-F/LAG3/NCR3/CADM1/LGALS9/CORO1A/KLRC3/HLA-G/RASGRP1/RAET1E/CD2/CEACAM1/GFER/PLEKHM2/PRDX1/NECTIN2/VAV1/CRK/CLNK/RNF19B/LEP/LYST/ARL8B/HAVCR2/KLRK1/UNC13D
GO:0006885	regulation of pH	93	0.420938	1.34063	0.0198199	0.503776	0.484601	11193	tags=56%, list=37%, signal=35%	SLC9C2/SLAMF8/ATP6V0B/SLC4A1/CLN6/SLC9B1/RNASEK/LACC1/GRN/SLC9A6/AQP11/GPR89B/SLC9A8/PPT1/ATP6AP2/ATP6AP1/HVCN1/SLC12A5/SLC26A3/RAB39A/SLC9A5/CFTR/ATP6V0D2/MAFG/ATP1A4/TMEM199/PDK4/TMEM106B/CLN3/CLN5/SLC4A5/TM9SF4/SLC26A6/ATP6V0E1/ATP6V0E2/ATP6V1D/DMXL2/SLC9A1/TMEM175/ATP12A/ATP5F1B/SLC9A9/NOX1/SLC4A7/MAPK1/MAPK3/ATP6V0C/ATP6V0A2/TMEM165/ATP6V1A/VPS33A/DMXL1
GO:0002224	toll-like receptor signaling pathway	113	0.407922	1.31435	0.0199571	0.503776	0.484601	11606	tags=53%, list=39%, signal=33%	COLEC12/CD14/CD36/CYBA/ESR1/IFI35/PTPN22/TREM2/F2RL1/GPR108/TNIP2/CAV1/TYRO3/TLR7/LRRC19/TLR4/NINJ1/BIRC3/CACTIN/MFHAS1/NOD2/LILRA2/TLR5/TICAM1/SARM1/TREML4/RAB11FIP2/TIRAP/APPL1/PTPRS/OAS1/HMGB1/CTSS/BCL10/TRIL/PRKCE/IRF1/TLR1/NMI/UNC93B1/OTUD4/UBQLN1/IRAK1/DDX3X/LILRA4/GRAMD4/RFTN1/EPG5/GPS2/BIRC2/RSAD2/PELI1/IRF4/IRF3/IRAK4/HAVCR2/NR1H4/WDFY1/LGR4/TLR6
GO:0051260	protein homooligomerization	183	0.38164	1.25941	0.0190821	0.503776	0.484601	12068	tags=52%, list=40%, signal=31%	KCNRG/SHMT2/KCNV2/POLQ/SIGMAR1/EHD1/B2M/SLC1A5/KCNA4/VSTM5/AQP4/KCNA1/RNF112/ASIC1/KCTD3/AQP11/EHD3/C9/IKZF4/GSDMD/KCNF1/ACOT13/NINJ1/KCTD17/HSD17B10/SHMT1/NACC2/KCNG2/RYR3/ECT2/TMEM120A/PEG10/KCNC1/MCOLN1/MIP/GBP5/SAMD1/KCTD19/KCNB2/ROM1/SHKBP1/CEP57/CRYZ/ATL1/ALDH1A3/PRNP/STEAP4/KCNS2/ALOX5AP/KCND1/KCTD16/APIP/EHD4/KCTD5/MIF/TRMT61B/KCTD2/BCL10/BEND3/HLA-G/CBR4/CRTC1/USP16/FUS/KCNC2/TP53BP1/KCT…
GO:0000075	cell cycle checkpoint signaling	183	0.381072	1.25754	0.0199622	0.503776	0.484601	14149	tags=63%, list=47%, signal=33%	BRIP1/BUB1B/CLSPN/DTL/GTSE1/SPC25/NABP2/CENPF/BRCA1/BUB1/RAD9B/CDCA8/ZWINT/TIMELESS/CDC6/WDR76/NDC80/USP44/MAD2L1/RHNO1/NUF2/THOC5/FBXO4/SETMAR/GML/AURKB/USP28/MUS81/RAD51/CCAR2/MSH2/HINFP/BRCA2/FANCD2/NEK11/ORC1/CDT1/TIPIN/DONSON/RFWD3/BRSK1/CRADD/KLHL22/TTI2/RPA4/TICRR/MAD2L1BP/XRCC3/DNA2/BUB3/RINT1/PML/RPA2/CDK1/RAD1/CDC45/RAD17/KNTC1/SPC24/CDK2/PLK3/TP53BP1/CASP2/NOP53/VPS4A/NABP1/STK33/SYF2/…
GO:0010948	negative regulation of cell cycle process	283	0.362289	1.21471	0.0197298	0.503776	0.484601	14149	tags=59%, list=47%, signal=32%	BRIP1/BUB1B/CLSPN/DTL/GPNMB/GTSE1/SPC25/WEE1/NABP2/CENPF/BRCA1/E2F7/FBXO43/BUB1/RAD9B/CDCA8/ZWINT/EZH2/TIMELESS/KANK2/CDC6/MEN1/WDR76/NDC80/E2F8/USP44/MAD2L1/MYO16/MIIP/RHNO1/SOX2/NUF2/FBXO5/THOC5/FBXO4/CTDSPL/RFPL1/SETMAR/GML/AURKB/USP28/MUS81/RAD51/NACC2/CDKN2D/CCAR2/MSH2/CDKN2B/HINFP/GJC2/BRCA2/FANCD2/CDK2AP2/CCNF/NEK11/ORC1/NPM1/RBL1/CDT1/TIPIN/CTDSP1/RGCC/BRD7/SLFN11/DONSON/RFWD3/TERF2/BRSK1…
GO:0000377	RNA splicing, via transesterification reactions with bulged adenosine as nucleophile	290	0.360965	1.21131	0.0200198	0.503776	0.484601	16042	tags=70%, list=53%, signal=33%	WDR83/EIF4A3/DCPS/SRSF8/SRPK3/U2AF1L4/CRNKL1/LSM5/SNRPE/NCBP2/CD2BP2/GEMIN2/AAR2/CWC15/PLRG1/FRG1/SNRPD3/CACTIN/SF3B6/RBM15/USP49/DHX38/NOL3/RBM4B/RBM15B/CWF19L1/ZC3H10/NCBP1/PHF5A/PRPF31/SNRPG/LSM4/GEMIN5/PTBP1/SCNM1/SRSF7/RBM23/SNRPA1/MFAP1/FXR2/HNRNPK/SRSF12/SRSF2/BUD13/UBL5/WBP11/PPIE/NPM1/SLU7/RBMX2/PRPF40B/WDR77/ZCRB1/PSIP1/PNN/PRPF40A/DHX35/TFIP11/ISY1/CWC25/RAVER2/HSPA8/SNRPN/ZRSR2/NCL/GE…
GO:0000398	mRNA splicing, via spliceosome	290	0.360965	1.21131	0.0200198	0.503776	0.484601	16042	tags=70%, list=53%, signal=33%	WDR83/EIF4A3/DCPS/SRSF8/SRPK3/U2AF1L4/CRNKL1/LSM5/SNRPE/NCBP2/CD2BP2/GEMIN2/AAR2/CWC15/PLRG1/FRG1/SNRPD3/CACTIN/SF3B6/RBM15/USP49/DHX38/NOL3/RBM4B/RBM15B/CWF19L1/ZC3H10/NCBP1/PHF5A/PRPF31/SNRPG/LSM4/GEMIN5/PTBP1/SCNM1/SRSF7/RBM23/SNRPA1/MFAP1/FXR2/HNRNPK/SRSF12/SRSF2/BUD13/UBL5/WBP11/PPIE/NPM1/SLU7/RBMX2/PRPF40B/WDR77/ZCRB1/PSIP1/PNN/PRPF40A/DHX35/TFIP11/ISY1/CWC25/RAVER2/HSPA8/SNRPN/ZRSR2/NCL/GE…
GO:0090557	establishment of endothelial intestinal barrier	10	-0.547404	-1.71088	0.0203151	0.506452	0.487176	13626	tags=100%, list=45%, signal=55%	RAPGEF2/CLDN1/TJP3/F11R/TJP2/RAP2C/MYD88/FASN/AFDN
GO:0002863	positive regulation of inflammatory response to antigenic stimulus	11	0.652644	1.53323	0.0209138	0.506452	0.487176	2090	tags=36%, list=7%, signal=34%	CD28/CD81/HLA-E/FCGR1A
GO:0032905	transforming growth factor beta1 production	14	0.616528	1.52685	0.0207863	0.506452	0.487176	3075	tags=36%, list=10%, signal=32%	TSKU/CX3CL1/FURIN/NRROS/ATP6AP2
GO:0006221	pyrimidine nucleotide biosynthetic process	30	0.51873	1.4706	0.0204214	0.506452	0.487176	9367	tags=63%, list=31%, signal=44%	TYMS/CTPS1/UMPS/NME4/SHMT1/DTYMK/NME3/UCK1/NME9/CMPK2/DHODH/DCTD/NME6/UCKL1/CMPK1/CDA/CAD/NME2/NME1
GO:0042269	regulation of natural killer cell mediated cytotoxicity	42	0.482353	1.43032	0.0215546	0.506452	0.487176	11496	tags=67%, list=38%, signal=41%	SLAMF6/HLA-E/KLRC2/KLRB1/HLA-B/HLA-A/KLRC1/LAMP1/PVR/CD160/IL12A/HLA-F/LAG3/NCR3/CADM1/LGALS9/KLRC3/HLA-G/RASGRP1/RAET1E/CEACAM1/GFER/NECTIN2/VAV1/CRK/LEP/HAVCR2/KLRK1
GO:0051180	vitamin transport	47	0.472429	1.41858	0.0213795	0.506452	0.487176	6594	tags=34%, list=22%, signal=27%	FOLR2/SLC52A2/ABCG2/SLC2A10/TCN2/SLC23A1/TCN1/SLC19A3/SLC19A2/SLC25A32/SLC2A8/SLC52A1/SLC2A2/SLC27A1/SLC44A4/ABCC5
GO:0050435	amyloid-beta metabolic process	51	0.465644	1.41051	0.0207916	0.506452	0.487176	11148	tags=61%, list=37%, signal=38%	APOE/RTN2/BACE2/ABCG1/APH1A/REN/PSENEN/CASP3/ACE/ABCA2/ABCA7/PRNP/IFNGR1/GSAP/RELA/MGAT3/BACE1/SP1/CLU/IGF1/PSEN2/TMED10/RTN3/EPHA4/RTN1/BIN1/NTRK2/SLC2A13/MME/CSNK1E/CHRNA7
GO:0070897	transcription preinitiation complex assembly	66	0.4457	1.38372	0.0205287	0.506452	0.487176	9002	tags=50%, list=30%, signal=35%	ESR1/MED25/TAF7/MED18/GTF2A1/MED8/MED20/BRF2/MED11/MED7/BRF1/TAF9/MED19/MED29/TBP/MED31/TAF5/TAF10/RRN3/MED24/MED17/TAF13/MED21/HMGB1/MED10/SMARCB1/TAF11/DR1/MED15/TAF4/TAF6/TAF1B/CAND1
GO:0070098	chemokine-mediated signaling pathway	65	0.445724	1.38187	0.021367	0.506452	0.487176	5210	tags=31%, list=17%, signal=25%	CXCL12/CCL5/CXCL13/GPR35/CXCR2/CCRL2/CIB1/CX3CL1/GPR17/TREM2/CCL17/ACKR3/CCR1/CXCR5/CCR5/RBM15/CCR9/ACKR4/CCR3/CX3CR1
GO:0045824	negative regulation of innate immune response	72	0.437404	1.36802	0.0216483	0.506452	0.487176	9929	tags=50%, list=33%, signal=34%	CR1/DRD2/TTLL12/VSIG4/DCST1/SLAMF8/LYAR/HLA-E/HLA-B/GRN/HLA-A/KLRC1/TYRO3/RPS19/SERPING1/A2M/CACTIN/HLA-F/OAS3/PARP1/BANF1/MUL1/DUSP10/LGALS9/OAS1/HLA-G/NMI/FAM3A/CEACAM1/USP18/GFER/YTHDF2/CNOT7/ADAR/CRK/NLRX1
GO:0001910	regulation of leukocyte mediated cytotoxicity	75	0.434694	1.36397	0.0212685	0.506452	0.487176	9873	tags=51%, list=33%, signal=34%	IL23A/FCGR2B/B2M/HLA-DRA/SLAMF6/HLA-E/F2RL1/KLRC2/KLRB1/HLA-B/HLA-A/KLRC1/LAMP1/PVR/CD160/IL7R/IL12A/HLA-DRB1/HLA-F/LAG3/CX3CR1/NCR3/RIPK3/CADM1/FADD/LGALS9/PPP3CB/KLRC3/TYROBP/HLA-G/RASGRP1/RAET1E/CEACAM1/TAP2/GFER/NECTIN2/VAV1/CRK
GO:0097237	cellular response to toxic substance	109	0.409714	1.31758	0.0208029	0.506452	0.487176	9797	tags=47%, list=33%, signal=32%	APOE/LTC4S/ABCG2/CD36/CCS/PRDX2/GPX2/HBB/GSTZ1/PRDX3/TXN/GSTP1/PRXL2C/TXNRD2/HBQ1/ABTB2/PIM1/AKR1A1/CLIC2/SRXN1/ADH4/FANCC/RDH11/UBIAD1/GSTO1/SELENOS/GSTM3/OPRD1/GSTK1/GSTO2/ALOX5AP/SELENOW/TXNRD1/SELENOT/PINK1/TXNDC17/GPX4/SELENOF/PRXL2A/SOD1/ADH5/ESD/EPX/DHFR/KCNC2/DUOX1/GFER/PRDX1/MGST2/PTGES/SOD3
GO:0002687	positive regulation of leukocyte migration	138	0.395339	1.28777	0.0206309	0.506452	0.487176	9514	tags=41%, list=32%, signal=28%	LYVE1/LGALS3/IL23A/ADAM8/CXCL12/TRPV4/CCL5/ITGA4/CXCL13/CXCR2/VEGFB/CX3CL1/TREM2/PTN/F2RL1/CD74/MADCAM1/C5AR1/C3AR1/CCR1/TNFRSF18/TMEM102/TNFRSF14/CALR/PLA2G7/FPR2/IL12A/SELENOK/MMP14/LGMN/CX3CR1/TNFSF14/PDGFD/NEDD9/TIRAP/THY1/PIK3R1/CCR2/FADD/LGALS9/CORO1A/HMGB1/DAPK2/RAC2/DNM1L/MSTN/VEGFD/MIA3/GAS6/CSF1R/P2RX4/IL4/CXCL17/MOSPD2/PTK2B/ITGA2/GPSM3
GO:0000086	G2/M transition of mitotic cell cycle	137	0.395003	1.28622	0.0216017	0.506452	0.487176	14196	tags=62%, list=47%, signal=33%	MELK/FOXM1/CLSPN/DTL/KIF14/WEE1/NABP2/TPD52L1/CENPF/CDC25C/BRCA1/CDC6/CDK14/MIIP/USH1C/FBXO5/SKP2/CDK4/RFPL1/FBXL6/AURKB/MASTL/RAB11A/FBXL8/CIT/BRSK2/CDC25A/PKMYT1/ABCB1/ORC1/LATS1/DONSON/BRSK1/HSPA2/TICRR/NES/RINT1/RRM1/CDK1/CALM1/RAD21/RAD17/CDK2/RAD51B/PLK3/NOP53/FBXL15/VPS4A/NABP1/KDM8/FHL1/SYF2/AVEN/TRIM39/BARD1/BABAM1/FBXL12/HUS1/ZNF830/RCC2/USP47/TAOK1/PLCB1/SIN3A/BLM/BRCC3/ARPP19/BRD4/CCN…
GO:0001906	cell killing	147	0.391487	1.27934	0.0211272	0.506452	0.487176	11519	tags=51%, list=38%, signal=32%	IL23A/FCGR2B/PTPN6/EMP2/LYZ/B2M/HLA-DRA/SLAMF6/CR1L/HLA-E/F2RL1/FCGR1A/KLRC2/KLRB1/HLA-B/HLA-A/KLRC1/CD59/NKG7/C9/RPS19/LAMP1/PVR/CD160/FCGR3A/IL7R/TUBB/IL12A/GZMM/BCL2L1/HLA-DRB1/HLA-F/LAG3/CD5L/CTSH/CX3CR1/NCR3/RIPK3/CADM1/CTSC/FADD/LGALS9/CORO1A/PPP3CB/KLRC3/TYROBP/HLA-G/RASGRP1/RAET1E/CD2/CLEC7A/C3/IL4/CEACAM1/HMGN2/TAP2/GFER/PLEKHM2/PRDX1/NECTIN2/AZU1/ATN1/VAV1/CRK/S100A12/ITGAM/MUC7/RNF19B/…
GO:0071706	tumor necrosis factor superfamily cytokine production	154	0.388748	1.27332	0.0214154	0.506452	0.487176	9584	tags=45%, list=32%, signal=31%	LPL/IL23A/GPNMB/ADAM8/CD14/CD36/PTPN6/ARG2/CYBA/CX3CL1/PTPN22/TREM2/HLA-E/ZC3H12A/GPR18/GSTP1/NFATC4/IL27RA/CD84/LILRB4/TLR4/FCGR3A/CYBB/CACTIN/SETD4/SELENOK/NOD2/LILRA2/SELENOS/CX3CR1/TICAM1/OAS3/UBE2J1/IFNGR1/ANGPT1/ERRFI1/SPON2/TIRAP/PIK3R1/MIF/CCR2/FADD/LGALS9/ARHGEF2/OAS1/HMGB1/BCL10/ILRUN/TYROBP/VSIR/PTPRJ/AXL/RASGRP1/TLR1/AKAP8/CD2/CLEC7A/TMEM106A/CLU/GAS6/IL4/IGF1/EPHB2/SASH3/ARID5A/ABCC8…
GO:1903555	regulation of tumor necrosis factor superfamily cytokine production	154	0.388748	1.27332	0.0214154	0.506452	0.487176	9584	tags=45%, list=32%, signal=31%	LPL/IL23A/GPNMB/ADAM8/CD14/CD36/PTPN6/ARG2/CYBA/CX3CL1/PTPN22/TREM2/HLA-E/ZC3H12A/GPR18/GSTP1/NFATC4/IL27RA/CD84/LILRB4/TLR4/FCGR3A/CYBB/CACTIN/SETD4/SELENOK/NOD2/LILRA2/SELENOS/CX3CR1/TICAM1/OAS3/UBE2J1/IFNGR1/ANGPT1/ERRFI1/SPON2/TIRAP/PIK3R1/MIF/CCR2/FADD/LGALS9/ARHGEF2/OAS1/HMGB1/BCL10/ILRUN/TYROBP/VSIR/PTPRJ/AXL/RASGRP1/TLR1/AKAP8/CD2/CLEC7A/TMEM106A/CLU/GAS6/IL4/IGF1/EPHB2/SASH3/ARID5A/ABCC8…
GO:0071216	cellular response to biotic stimulus	214	0.373106	1.23883	0.0210202	0.506452	0.487176	8322	tags=35%, list=28%, signal=26%	IRGM/CD68/CD14/MRC1/CCL5/FCGR2B/LILRB2/CD36/CXCL13/HSPA5/ABCA1/PLSCR3/PRDX2/CX3CL1/PTPN22/TREM2/ZC3H12A/TRIM41/TMCO1/TNIP2/CEBPE/GSTP1/GATA1/GIT1/PAF1/CDK4/DDIT3/TLR4/SLX4/MUS81/EIF2AK3/CACTIN/CCR5/SRC/TRIB1/CMPK2/TRIM5/VIM/NOD2/LILRA2/SELENOS/CX3CR1/TICAM1/SASH1/CD6/XBP1/NFKBIB/FBH1/SPON2/IGFBPL1/LITAF/SIGIRR/TIRAP/UPF1/RELA/PLSCR4/SIRT2/MIF/CCDC47/MTDH/HMGB1/BCL10/CD180/PRKCE/NOTCH2/SMC1A/PABPN…
GO:0032817	regulation of natural killer cell proliferation	11	0.650662	1.52857	0.0218876	0.508596	0.489238	3888	tags=45%, list=13%, signal=40%	IL23A/IL15/PTPN22/HLA-E/FCGR3A
GO:0090068	positive regulation of cell cycle process	230	0.369452	1.22996	0.0219098	0.508596	0.489238	6220	tags=30%, list=21%, signal=24%	ANXA1/PLK4/KIF23/DTL/RRM2/CD28/KIF14/DRD2/RAD51AP1/ATAD5/PIWIL2/PHB2/CDC25C/SPAG5/E2F7/GPSM2/DDRGK1/CDCA8/EZH2/NCAPG/RDX/CDC6/NDC80/E2F8/PPP1R35/MAD2L1/RACGAP1/RHNO1/SLF1/NCAPH/EIF4G1/USP19/FBXO5/CXCR5/PAF1/THOC5/MAP10/SMC4/CDK4/CENPJ/PDGFRB/AURKB/RAB11A/PLRG1/AURKC/CIT/ECT2/CDC25A/FAM83D/GIPC1/APEX1/SPHK1/ZNF16/PAGR1/MBLAC1/SMC2/EREG/CENPV/DDX11/PDGFB/CCN2/NPM1/STIL/NUMA1/WNT4/CDT1/CDC16/RGCC/KI…
GO:0031114	regulation of microtubule depolymerization	31	0.511802	1.45763	0.0222587	0.508836	0.48947	10065	tags=55%, list=33%, signal=37%	TPX2/KATNB1/TRPV4/CIB1/HDGFL3/CAMSAP3/APC2/MAP1A/BMERB1/MAP1S/CKAP2/ARHGEF2/MID1IP1/TRIM54/STMN2/MAP1B/CLASP2
GO:0001914	regulation of T cell mediated cytotoxicity	34	0.502577	1.45007	0.0222826	0.508836	0.48947	9487	tags=59%, list=32%, signal=40%	IL23A/FCGR2B/B2M/HLA-DRA/HLA-E/HLA-B/HLA-A/KLRC1/PVR/IL7R/IL12A/HLA-DRB1/HLA-F/RIPK3/FADD/PPP3CB/HLA-G/CEACAM1/TAP2/NECTIN2
GO:0051123	RNA polymerase II preinitiation complex assembly	54	0.459902	1.40114	0.0220057	0.508836	0.48947	9002	tags=52%, list=30%, signal=36%	ESR1/MED25/TAF7/MED18/GTF2A1/MED8/MED20/MED11/MED7/TAF9/MED19/MED29/TBP/MED31/TAF5/TAF10/MED24/MED17/TAF13/MED21/HMGB1/MED10/TAF11/DR1/MED15/TAF4/TAF6/CAND1
GO:2000142	regulation of DNA-templated transcription initiation	75	0.433587	1.36049	0.022345	0.508836	0.48947	9823	tags=52%, list=33%, signal=35%	ESR1/MED25/TAF7/MED18/GTF2A1/MED8/MED20/CDK4/MED11/MED7/MED12/PWWP2A/HNF1A/TAF9/MED19/MED29/TBP/MED31/TAF5/MITF/TAF10/RRN3/MED24/ERCC1/MED17/TAF13/MED21/DHX36/HMGB1/MED10/TAF11/MED15/TAF4/PAXIP1/TAF6/CAND1/TAF4B/MED13/SRF
GO:0001909	leukocyte mediated cytotoxicity	116	0.404131	1.3041	0.0221179	0.508836	0.48947	11519	tags=52%, list=38%, signal=32%	IL23A/FCGR2B/PTPN6/EMP2/B2M/HLA-DRA/SLAMF6/HLA-E/F2RL1/FCGR1A/KLRC2/KLRB1/HLA-B/HLA-A/KLRC1/NKG7/LAMP1/PVR/CD160/FCGR3A/IL7R/TUBB/IL12A/GZMM/HLA-DRB1/HLA-F/LAG3/CTSH/CX3CR1/NCR3/RIPK3/CADM1/CTSC/FADD/LGALS9/CORO1A/PPP3CB/KLRC3/TYROBP/HLA-G/RASGRP1/RAET1E/CD2/CEACAM1/TAP2/GFER/PLEKHM2/PRDX1/NECTIN2/AZU1/VAV1/CRK/ITGAM/RNF19B/LEP/LYST/ARL8B/HAVCR2/KLRK1/UNC13D
GO:0060841	venous blood vessel development	13	-0.481103	-1.66173	0.0227598	0.510067	0.490654	1456	tags=23%, list=5%, signal=22%	VEGFA/APLNR/SEMA3C
GO:2000104	negative regulation of DNA-templated DNA replication	15	0.601497	1.51067	0.023421	0.510067	0.490654	6825	tags=67%, list=23%, signal=52%	TIMELESS/GMNN/FBXO5/BRCA2/CDT1/TIPIN/SLFN11/DONSON/FBH1/LIG3
GO:0071402	cellular response to lipoprotein particle stimulus	32	0.507961	1.45349	0.0230344	0.510067	0.490654	6956	tags=44%, list=23%, signal=34%	APOE/LPL/CD68/CD36/ABCA1/CD81/ABCG1/TREM2/FCER1G/TLR4/TICAM1/ITGB1/CDH13/ITGB2
GO:0097242	amyloid-beta clearance	36	0.496246	1.44259	0.0228937	0.510067	0.490654	10820	tags=58%, list=36%, signal=37%	MARCO/APOE/CD36/MYOCD/TREM2/C5AR1/RAB11A/LRPAP1/ABCA7/IFNGR1/ITGB2/HDAC1/MSR1/LRP2/CLU/C3/IL4/SRF/LRP1/ITGAM/MME
GO:0043029	T cell homeostasis	38	0.490179	1.43518	0.022836	0.510067	0.490654	7571	tags=45%, list=25%, signal=34%	PMAIP1/PRDX2/SLC39A3/CCNB2/IL7R/SLC46A2/CASP3/ZC3H8/TNFSF14/IL2RA/LMO1/RIPK3/RC3H2/FADD/LGALS9/CORO1A/PPP3CB
GO:0001913	T cell mediated cytotoxicity	42	0.480679	1.42536	0.0228671	0.510067	0.490654	9487	tags=57%, list=32%, signal=39%	IL23A/FCGR2B/EMP2/B2M/HLA-DRA/HLA-E/HLA-B/HLA-A/KLRC1/PVR/IL7R/IL12A/GZMM/HLA-DRB1/HLA-F/CTSH/RIPK3/CTSC/FADD/PPP3CB/HLA-G/CEACAM1/TAP2/NECTIN2
GO:0071677	positive regulation of mononuclear cell migration	67	0.441263	1.37172	0.0232661	0.510067	0.490654	9150	tags=45%, list=30%, signal=31%	LGALS3/ADAM8/CXCL12/CCL5/ITGA4/CXCL13/MADCAM1/CCR1/TMEM102/TNFRSF14/CALR/PLA2G7/FPR2/IL12A/SELENOK/LGMN/CX3CR1/TNFSF14/PDGFD/NEDD9/CCR2/FADD/LGALS9/CORO1A/HMGB1/GAS6/IL4/CXCL17/MOSPD2/PTK2B
GO:0009201	ribonucleoside triphosphate biosynthetic process	106	0.409677	1.31533	0.0225007	0.510067	0.490654	13328	tags=61%, list=44%, signal=34%	NDUFB9/PID1/NDUFA6/DNAJC30/TREM2/ATP5MC1/ATP5PO/CTPS1/NDUFS6/NDUFB10/STOML2/ATP5PD/NME4/NDUFA2/ATP5MGL/NME3/UCK1/NME9/NDUFB5/VPS9D1/NDUFB6/VCP/NDUFB7/LDHC/NDUFA12/NDUFB11/NDUFB1/PARP1/DMAC2L/NME6/UCKL1/NDUFA3/PINK1/ENO1/ATP5MG/SDHD/SLC25A12/DGUOK/IL4/TMSB4X/NDUFB2/ATP5F1B/ATP5F1C/CAD/ATP5MC2/NME2/NME1/NDUFS7/AK9/ATP6V0C/ATP6V1A/ATP5PB/NDUFS5/NDUFB8/SDHC/NME7/NDUFA13/SLC25A13/NDUFS8/ANTKMT/NDUFA11…
GO:0042770	signal transduction in response to DNA damage	177	0.380276	1.25311	0.0232933	0.510067	0.490654	14149	tags=61%, list=47%, signal=33%	BRIP1/FOXM1/CLSPN/DTL/GTSE1/PMAIP1/ATAD5/BRCA1/E2F7/RAD9B/WDR76/CD74/CD44/RHNO1/PSMD10/GADD45A/THOC5/FBXO4/PTTG1IP/ZNHIT1/GML/USP28/MUS81/RAD51/RPS6KA6/CCAR2/MSH2/HINFP/BRCA2/FANCD2/NEK11/NPM1/TIPIN/DONSON/RFWD3/BRSK1/CRADD/TTI2/RPA4/TICRR/MIF/RINT1/PML/RPA2/CDK1/RAD1/DDX5/PAXIP1/SOX4/SPRED2/RAD17/COPS3/CDK2/PLK3/TP53BP1/CASP2/NOP53/BATF/STK33/SYF2/RAD9A/TRIM39/TIPRL/BARD1/BABAM1/KDM1A/CDKN1B/HUS…
GO:0045619	regulation of lymphocyte differentiation	196	0.375609	1.24312	0.0234014	0.510067	0.490654	11207	tags=45%, list=37%, signal=29%	ANXA1/CR1/IL23A/CD28/ADAM8/TCF7/VNN1/LILRB2/PTPN6/IL15/GLI2/BAD/GLI3/IL7/HLA-DRA/PRDX2/SLAMF8/CD27/SOX13/CD74/ZC3H12A/IL1RL2/HLX/HLA-DOA/FGL2/MIR17HG/LILRB4/SMARCD1/IL15RA/IL7R/SLC46A2/MYB/RNF41/HLA-DRB1/LAG3/IL4I1/IL27/MMP14/FANCD2/ZC3H8/IL2RA/XBP1/NFKBIZ/BRD7/FANCA/RC3H2/ACTB/DUSP10/CCR2/LGALS9/ZBTB16/HMGB1/SMARCB1/DROSHA/IRF1/VSIR/HLA-G/AXL/SOD1/RASGRP1/SART1/ACTL6B/CD2/SOX4/GAS6/CTLA4/SFRP1/I…
GO:0007033	vacuole organization	203	0.374086	1.23958	0.02323	0.510067	0.490654	14783	tags=65%, list=49%, signal=33%	IRGM/CTSD/MAP1LC3B2/ATG101/ABCA1/RNF5/NAGLU/ATP10B/ATP6V0B/ACP2/CLN6/EHMT2/RNASEK/RAB1B/GRN/EMC6/ATG9A/TP53INP2/ADPRH/UBQLN2/PPT1/ATP6AP2/RAB19/ATP6AP1/FEZ1/LAMTOR1/NUPR1/RAB39A/MAP1LC3A/RUFY4/ATG7/ATP2A2/UBXN2A/TPP1/TMEM199/LAPTM5/CHMP1A/TMEM106B/CLN3/RALB/CLN5/CHMP7/WDR45B/VMP1/CHMP4A/RAB33B/HOOK2/GNPTAB/SEC22B/ATP13A2/ATG16L2/SMCR8/CORO1A/RAB34/PINK1/ULK3/TBC1D12/WASHC5/VPS33B/CLN8/ATP6V1D/ACP…
GO:0048193	Golgi vesicle transport	289	0.359207	1.20528	0.0233998	0.510067	0.490654	15183	tags=65%, list=50%, signal=33%	TMED1/TRAPPC5/TMEM115/RNF139/YIF1A/SPIRE2/KDELR3/SEC24C/RANGRF/CEP19/LMAN2L/COG8/RAB1B/SEC13/LMAN2/CORO7/RABIF/EHD3/LMAN1/LAMP1/GOLGA5/GAS1/EPS15/ANK1/TRAPPC6A/TMED9/TMED7/RNF215/BCAP31/SPIRE1/HYOU1/COPZ1/TMED2/USE1/KDELR2/TRAPPC6B/VCP/TBC1D20/LAPTM5/YIPF7/PGAP1/YIPF4/VPS51/TMED4/CLN3/SEC31B/MPPE1/VPS52/CNST/PRKCI/RAB6C/KLHL12/RAB33B/ARFRP1/MYO5A/IER3IP1/ERGIC2/SEC22B/COG2/GOLGA7/PDCD6/SEC23A/LYP…
GO:0030238	male sex determination	12	-0.496853	-1.66844	0.0236041	0.510165	0.490748	4221	tags=42%, list=14%, signal=36%	DMRT1/DHH/SOX9/SIX4/AR
GO:0051881	regulation of mitochondrial membrane potential	68	0.439645	1.36849	0.0235183	0.510165	0.490748	8765	tags=44%, list=29%, signal=31%	PID1/PMAIP1/GCLM/ABCD1/FZD9/BAD/CTNS/STOML2/PRDX3/BOK/IFI6/CLIC1/SRC/BCL2L1/RNF122/VCP/OPRD1/RTL10/MTLN/PARP1/MUL1/RACK1/PINK1/SOD1/BAK1/GCLC/ARL6IP5/SLC25A33/UCP2/MAPT
GO:0061982	meiosis I cell cycle process	128	0.397297	1.28873	0.0236811	0.510165	0.490748	7949	tags=35%, list=26%, signal=26%	BRIP1/TOP2A/CCNE2/CENPX/RAD51AP1/SYCP3/PIWIL2/WEE2/CDC25C/DMC1/RAD54B/SYCE2/NDC80/RAD54L/EHMT2/MND1/SIRT7/SGO2/RAD51D/STAG3/SHOC1/M1AP/ANKLE1/FBXO5/CCNB2/SLX4/MSH6/MUS81/RAD51/CDC25A/MYBL1/ZCWPW1/BRCA2/FANCD2/SLC2A8/CCNA1/HSPA2/KLHDC3/ERCC1/BTBD18/CCNB1IP1/MSH4/SPATA22/MEI1/CORT
GO:1903039	positive regulation of leukocyte cell-cell adhesion	254	0.364333	1.21711	0.0237698	0.510241	0.49082	10953	tags=44%, list=36%, signal=29%	ANXA1/CR1/IL23A/CD28/ADAM8/EFNB1/SKAP1/VNN1/CCL5/LILRB2/ITGA4/PTPN6/IL15/B2M/GLI2/BAD/GLI3/IL7/CD81/HLA-DRA/CD27/PTPN22/HLA-E/SOX13/CD74/IL1RL2/CD44/HLA-A/HLX/CAV1/HLA-DRB5/HLA-DOA/IL27RA/HES1/TNFRSF14/SLC7A1/GCNT1/PRKCQ/LILRB4/SMARCD1/CD160/IL7R/ST3GAL4/SRC/MYB/HHLA2/IL12A/DHPS/HLA-DPA1/HLA-DRB1/SELENOK/NOD2/IL4I1/TNFSF14/CD6/IL2RA/XBP1/NFKBIZ/HLA-DQA1/HLA-DMA/HLA-DMB/BRD7/TNFRSF13C/EBI3/THY1/AC…
GO:0036260	RNA capping	20	0.561302	1.49019	0.0242188	0.510384	0.490958	9884	tags=65%, list=33%, signal=44%	TBL3/ABT1/SNRPE/NOP9/SNRPD3/NCBP1/SNRPG/CMTR2/UTP20/CMTR1/SNRPB/NCBP3/RNMT
GO:0072528	pyrimidine-containing compound biosynthetic process	35	0.497206	1.44002	0.0241347	0.510384	0.490958	9367	tags=60%, list=31%, signal=41%	TYMS/TK2/CTPS1/UMPS/CPS1/NME4/SHMT1/DTYMK/NME3/UCK1/NME9/CMPK2/DHODH/DCTD/NME6/UCKL1/CMPK1/CDA/CAD/NME2/NME1
GO:1904377	positive regulation of protein localization to cell periphery	65	0.442437	1.37168	0.0246287	0.510384	0.490958	8044	tags=40%, list=27%, signal=29%	LGALS3/CLIP3/GPSM2/RANGRF/CIB1/EPHA2/TREM2/ZDHHC8/CACNG2/VIL1/PPP1R9B/ITGB1/ZDHHC5/CLN3/PRNP/NUMA1/RHOG/CNST/PRKCI/PIK3R1/SQSTM1/STX3/RACK1/PTPN9/PRKCE/RER1
GO:0044272	sulfur compound biosynthetic process	140	0.391457	1.27605	0.0245828	0.510384	0.490958	9992	tags=44%, list=33%, signal=29%	PAPSS2/GCLM/SLC35B2/HACD1/BHMT2/HSD17B12/ACSF3/GSTP1/B3GNT4/CHST6/SLC25A1/PPT1/AKR1A1/MTRR/CBS/NDST4/CSAD/ADI1/ST3GAL4/SLC26A1/CHAC2/CHPF2/ENOPH1/ACSL5/HAGH/GGT1/PPCS/PDK4/B3GALT6/MTHFD2L/ACSBG1/NDST3/GGTLC2/ANGPT1/CSGALNACT2/B4GAT1/DSE/NDST2/CDO1/CHST13/SLC26A2/APIP/CHST3/CHST7/ST3GAL2/CHSY3/MAT2B/GSS/GCLC/SP1/ELOVL1/GGT5/ACAT1/HACD2/ACSBG2/MGST2/PDHX/LIAS/MTHFR/MPST/ACLY
GO:0043524	negative regulation of neuron apoptotic process	144	0.390113	1.27358	0.0246284	0.510384	0.490958	8348	tags=37%, list=28%, signal=27%	APOE/KIF14/ADAM8/GCLM/NTRK1/XRCC2/FZD9/NRP1/SYNGAP1/CX3CL1/GRN/BOK/NFATC4/IL27RA/FGF20/TYRO3/PPT1/GABRA5/GABRB2/PLXND1/MSH2/HYOU1/BCL2L1/UNC5B/PCDHGC3/LGMN/CX3CR1/GDF5/MAP3K12/CNTF/CLN3/PCDHGC4/LIG4/ANGPT1/ZPR1/PRKCI/HRAS/SET/SNCB/RASA1/MAG/NES/CORO1A/PINK1/SNX6/AXL/WFS1/SOD1/NEFL/GCLC/CLN8/NRBP2/GDNF
GO:0044839	cell cycle G2/M phase transition	150	0.388321	1.2703	0.0238872	0.510384	0.490958	14196	tags=61%, list=47%, signal=32%	MELK/FOXM1/CLSPN/DTL/KIF14/WEE1/NABP2/TPD52L1/CENPF/ATAD5/CDC25C/BRCA1/CDC6/NDC80/CDK14/MIIP/USH1C/FBXO5/SKP2/CCNB2/CDK4/RFPL1/FBXL6/AURKB/MASTL/RAB11A/FBXL8/CIT/BRSK2/CDC25A/PKMYT1/ABCB1/ORC1/NPM1/LATS1/DONSON/BRSK1/HSPA2/TICRR/NES/RINT1/RRM1/CDK1/AKAP8/CALM1/PAXIP1/RAD21/RAD17/CDK2/RAD51B/PLK3/NOP53/FBXL15/VPS4A/NABP1/KDM8/FHL1/SYF2/AVEN/TRIM39/BARD1/BABAM1/FBXL12/HUS1/ZNF830/RCC2/USP47/TAOK1/P…
GO:0002285	lymphocyte activation involved in immune response	180	0.378627	1.24862	0.0244324	0.510384	0.490958	11592	tags=48%, list=39%, signal=30%	ANXA1/CR1/CLEC4E/LGALS3/IL23A/CD28/FCGR2B/EXO1/KMT5C/ATAD5/CD81/TNFSF13/HLA-DRA/SLAMF6/F2RL1/CD74/ZC3H12A/KLRC2/GAPT/CDH17/HLX/NKG7/IL27RA/FCER1G/FGL2/LAMP1/TLR4/MSH6/FCGR3A/IFNE/SHLD2/MYB/MSH2/LCP1/HLA-DRB1/HLA-F/IL27/XBP1/NFKBIZ/LIG4/HLA-DMB/DLL1/PTGER4/ERCC1/RC3H2/LGALS9/CRACR2A/CORO1A/SUPT6H/PARP3/HMGB1/CD180/RNF8/NOTCH2/MFNG/NSD2/ITGAL/PAXIP1/EXOSC6/SHLD3/IL4/TP53BP1/CEACAM1/PTK2B/RORA/ENTPD…
GO:0045333	cellular respiration	215	0.370872	1.23166	0.02423	0.510384	0.490958	12295	tags=52%, list=41%, signal=31%	SURF1/NDUFB9/SHMT2/ABCD1/TRPV4/NDUFA6/DNAJC30/ATP5PO/NDUFS6/ACO1/NDUFB10/STOML2/OPN3/CHCHD5/UQCRFS1/IDH2/NOA1/NFATC4/FH/ATP5PD/PLEC/MDH2/NDUFA2/UQCRHL/TEFM/ETFA/PRDM16/COX15/SIRT3/IFNLR1/NUPR1/COX4I1/MSH2/ME3/PPIF/NDUFB5/ARL2/MYBBP1A/NDUFB6/VCP/NDUFB7/COX7A1/UQCRC1/NDUFA12/NDUFB11/NDUFB1/MTLN/COX10/IDH3A/COX4I2/ETFDH/GPD1/COX6B1/POLG2/NDUFAF1/CHCHD10/COX7B/OXA1L/MTFR1L/NDUFA3/PINK1/ISCU/ATP5MG/PD…
GO:0051259	protein complex oligomerization	238	0.366515	1.22159	0.0245898	0.510384	0.490958	12212	tags=50%, list=41%, signal=30%	RRM2/TRPM3/KCNRG/SHMT2/KCNV2/POLQ/SIGMAR1/EHD1/B2M/SLC1A5/KCNA4/VSTM5/AQP4/KCNA1/CD74/HSCB/STOML2/ZC3H12A/RNF112/FARSA/ASIC1/BOK/KCTD3/AQP11/EHD3/C9/IKZF4/GSDMD/KCNF1/ACOT13/NINJ1/KCTD17/PKD1/HSD17B10/SHMT1/NACC2/LRRC8A/KCNG2/RYR3/ECT2/TMEM120A/NOL3/ZNHIT6/PEG10/KCNC1/MCOLN1/HLA-DRB1/MIP/GBP5/SAMD1/KCTD19/KCNB2/ROM1/SHKBP1/CEP57/CRYZ/ATL1/ALDH1A3/PRNP/STEAP4/KCNS2/ALOX5AP/KCND1/KCTD16/APIP/EHD4/K…
GO:0016197	endosomal transport	240	0.366231	1.22107	0.0245398	0.510384	0.490958	14180	tags=61%, list=47%, signal=33%	EHD1/ABCA1/LEPROT/EHD2/CLTCL1/AP5B1/SCRIB/LEPROTL1/MAGEL2/RHOBTB3/EHD3/PLEKHJ1/ATP6AP1/MICALL1/RAB11A/EPS15/WASHC2A/LAMTOR1/TBC1D10C/RNF126/ARHGAP1/RGP1/VAMP4/MYO5B/RAB11FIP4/RAB9A/SNF8/VCP/BLOC1S2/VPS37A/NSG2/CHMP1A/NDRG4/VPS51/VPS52/GRIP2/CLN5/CHMP7/RAB6C/EIPR1/DCTN1/AP5M1/AP5Z1/WASHC2C/CHMP4A/TMEM87B/ARFRP1/TMCC1/ARL4C/VPS37C/EHD4/EPS15L1/SQSTM1/MVB12A/SNX6/RAB17/TMEM50B/WASHC5/DENND1A/RAB10/S…
GO:0060707	trophoblast giant cell differentiation	11	0.644998	1.51527	0.0249365	0.514982	0.495382	1753	tags=27%, list=6%, signal=26%	PLK4/E2F7/E2F8
GO:0032465	regulation of cytokinesis	89	0.41907	1.33099	0.0251653	0.516147	0.496502	10912	tags=53%, list=36%, signal=34%	PLK4/KIF23/KIF14/DRD2/PRC1/E2F7/CDCA8/CDC6/E2F8/BBS4/RACGAP1/PDXP/GIT1/CXCR5/MAP10/AURKB/RAB11A/AURKC/CIT/ECT2/ANKRD53/GIPC1/BCL2L1/RAB11FIP4/BRCA2/CENPV/KIF3B/PRPF40A/FSD1/PRKCE/CALM1/KLHL9/POLDIP2/PLK3/ENTR1/AHCTF1/SH3GLB1/SVIL/CCP110/ZFYVE26/VPS4A/CSPP1/RHOA/KLHL21/MYO19/BIRC6/NUP62
GO:0009451	RNA modification	169	0.381464	1.25472	0.025094	0.516147	0.496502	11472	tags=47%, list=38%, signal=29%	APOBEC3H/TRMT12/DPH3/OSGEPL1/PUS3/TFB2M/TRMT5/TRMT61A/METTL1/ANKRD16/GTPBP3/MRM1/PUS1/SNRPE/RPUSD3/TRMT2A/NAT10/DIMT1/TRMT10C/MRM2/SSB/NOP10/ELP5/DNAJB11/THUMPD3/HSD17B10/APOBEC3F/SNRPD3/CTU1/EMG1/RBM15/TSR3/ADARB1/RBM15B/SNRPG/APOBEC3C/NSUN5/THUMPD1/FTSJ3/RPUSD4/CMTR2/URM1/ELP6/TRMT11/PUS7L/TARBP1/TRMT61B/METTL5/DALRD3/PUSL1/DUS1L/CMTR1/HNRNPAB/CBLL1/PUS10/MRM3/TRMT10B/QTRT1/CTU2/DTWD1/THADA/SNR…
GO:0010887	negative regulation of cholesterol storage	10	0.658067	1.51256	0.0257501	0.517282	0.497594	1720	tags=30%, list=6%, signal=28%	ABCA1/ABCG1/TREM2
GO:0033632	regulation of cell-cell adhesion mediated by integrin	11	0.641039	1.50597	0.0274058	0.517282	0.497594	4630	tags=45%, list=15%, signal=38%	SKAP1/CCL5/CXCL13/PODXL/FERMT3
GO:0034370	triglyceride-rich lipoprotein particle remodeling	10	0.65504	1.50561	0.0274543	0.517282	0.497594	166	tags=20%, list=1%, signal=20%	APOE/LPL
GO:0034372	very-low-density lipoprotein particle remodeling	10	0.65504	1.50561	0.0274543	0.517282	0.497594	166	tags=20%, list=1%, signal=20%	APOE/LPL
GO:0006266	DNA ligation	16	0.587632	1.49561	0.026245	0.517282	0.497594	7517	tags=62%, list=25%, signal=47%	TOP2A/RAD51/XRCC1/LIG4/PNKP/TFIP11/LIG3/NHEJ1/PARP3/HMGB1
GO:0006825	copper ion transport	16	0.58722	1.49456	0.0265327	0.517282	0.497594	10947	tags=75%, list=36%, signal=48%	SLC31A2/CP/HEPH/COX17/STEAP4/ATOX1/SLC11A2/MMGT1/STEAP2/CUTC/STEAP3/SLC31A1
GO:0009208	pyrimidine ribonucleoside triphosphate metabolic process	17	0.579261	1.49168	0.0261303	0.517282	0.497594	9367	tags=71%, list=31%, signal=49%	CTPS1/NME4/AK3/NME3/UCK1/NME9/NME6/UCKL1/ENTPD7/CAD/NME2/NME1
GO:0072567	chemokine (C-X-C motif) ligand 2 production	16	0.585781	1.4909	0.0274621	0.517282	0.497594	7517	tags=62%, list=25%, signal=47%	LPL/F2RL1/CD74/TLR4/MCOLN2/OAS3/TIRAP/MIF/OAS1/HMGB1
GO:2000341	regulation of chemokine (C-X-C motif) ligand 2 production	16	0.585781	1.4909	0.0274621	0.517282	0.497594	7517	tags=62%, list=25%, signal=47%	LPL/F2RL1/CD74/TLR4/MCOLN2/OAS3/TIRAP/MIF/OAS1/HMGB1
GO:0046112	nucleobase biosynthetic process	18	0.570996	1.4869	0.0264959	0.517282	0.497594	9214	tags=67%, list=31%, signal=46%	SHMT2/APRT/CTPS1/UMPS/CPS1/GMPS/SHMT1/DHODH/CMPK1/PPAT/PAICS/CAD
GO:0071605	monocyte chemotactic protein-1 production	20	0.557804	1.48091	0.0263064	0.517282	0.497594	8322	tags=60%, list=28%, signal=43%	TRPV4/GSTP1/CD84/MCOLN2/SELENOK/NOD2/OAS3/C1QTNF3/APOD/LGALS9/OAS1/CLEC7A
GO:0071637	regulation of monocyte chemotactic protein-1 production	20	0.557804	1.48091	0.0263064	0.517282	0.497594	8322	tags=60%, list=28%, signal=43%	TRPV4/GSTP1/CD84/MCOLN2/SELENOK/NOD2/OAS3/C1QTNF3/APOD/LGALS9/OAS1/CLEC7A
GO:0046629	gamma-delta T cell activation	23	0.539378	1.46792	0.0275492	0.517282	0.497594	4953	tags=39%, list=16%, signal=33%	TCF7/JAML/SOX13/GPR18/ITK/KLRC1/CCR9/MICB/NOD2
GO:0034331	cell junction maintenance	40	0.48106	1.41803	0.0264711	0.517282	0.497594	8803	tags=45%, list=29%, signal=32%	MTSS1/SYNGAP1/FERMT2/F2RL1/SDF4/CBLN4/KIRREL1/PARD6A/WHRN/CAMSAP3/INAVA/CNTNAP1/BSN/DCTN1/CHCHD10/CBLN2/CSF1R/CLDN3
GO:0072599	establishment of protein localization to endoplasmic reticulum	42	0.475851	1.41104	0.0270201	0.517282	0.497594	10484	tags=62%, list=35%, signal=40%	HSPA5/ZFAND2A/SPCS1/GET3/TRAM2/TRAM1/SRP68/SRP54/SEC62/GLP1R/UBL4A/SPCS3/SRPRB/SEC61A1/SNAP25-AS1/SPCS2/CHMP4A/SRPRA/SGTA/SSR3/RAB10/SEC61B/HERPUD1/SRP14/SRP19/SGTB
GO:0002548	monocyte chemotaxis	51	0.45876	1.38966	0.0275527	0.517282	0.497594	9468	tags=45%, list=31%, signal=31%	ANXA1/LGALS3/CXCL12/CCL5/CX3CL1/SLAMF8/CCL17/CCR1/GREM1/NBL1/RPS19/PLA2G7/FPR2/LGMN/CX3CR1/PDGFB/CCR2/HMGB1/CCN3/TNFRSF11A/CXCL17/MOSPD2/PTPRO
GO:0051932	synaptic transmission, GABAergic	56	0.453316	1.38602	0.0255896	0.517282	0.497594	9541	tags=45%, list=32%, signal=31%	TPBG/GABRA6/DRD2/EZH2/HAPLN4/GABRG1/SLITRK3/SLC6A1/GABRA5/CNTNAP4/NALCN/GABRB2/SYN3/RAC3/CLN3/GABRB3/SLC38A1/ZDHHC12/PTEN/PRKCE/CLSTN3/ZDHHC3/USP46/GABRA1/GABRA2
GO:0030968	endoplasmic reticulum unfolded protein response	74	0.430932	1.35086	0.026454	0.517282	0.497594	12583	tags=66%, list=42%, signal=39%	HSPA5/FICD/DDRGK1/CREB3L1/BOK/PARP16/DDIT3/SERP1/CREB3L4/TMEM33/EIF2AK3/ERN1/TMED2/SELENOS/VCP/DERL2/XBP1/ABCA7/EIF2AK2/DNAJC10/STUB1/PIK3R1/TBL2/RACK1/AMFR/WFS1/TMTC4/BAK1/MBTPS2/BFAR/CREBZF/CREB3L3/UFL1/ATF6B/HERPUD1/BAX/ERMP1/YOD1/HERPUD2/DERL1/MBTPS1/EIF2S1/BCL2L11/OS9/SERP2/ERLEC1/NCK1/NCK2/CCND1
GO:0051453	regulation of intracellular pH	80	0.425733	1.34216	0.0255475	0.517282	0.497594	11193	tags=56%, list=37%, signal=35%	SLC9C2/SLAMF8/ATP6V0B/SLC4A1/CLN6/SLC9B1/RNASEK/GRN/SLC9A6/AQP11/GPR89B/SLC9A8/PPT1/ATP6AP2/ATP6AP1/HVCN1/SLC12A5/SLC26A3/RAB39A/SLC9A5/CFTR/ATP6V0D2/TMEM199/TMEM106B/CLN3/CLN5/SLC4A5/TM9SF4/SLC26A6/ATP6V0E1/ATP6V0E2/ATP6V1D/DMXL2/SLC9A1/TMEM175/ATP5F1B/SLC9A9/NOX1/SLC4A7/ATP6V0C/ATP6V0A2/TMEM165/ATP6V1A/VPS33A/DMXL1
GO:0034502	protein localization to chromosome	94	0.414917	1.32242	0.0260152	0.517282	0.497594	11705	tags=54%, list=39%, signal=33%	BUB1B/KNL1/TINF2/NABP2/ESCO2/ESR1/WRAP53/EZH2/NDC80/GNL3/CENPA/SLF1/MIS12/MCM8/CCT8/AURKB/MSH2/IFFO1/CHAMP1/BRCA2/VCP/TPP1/CCT6A/CDT1/CHMP7/TERF2/ACD/CCT5/VCPIP1/RB1/PARP3/BUB3/RPA2/CDK1/CDCA5/RPA1/RAD21/KNTC1/MAU2/SLF2/PPHLN1/CTCF/XRCC5/TASOR/ZWILCH/RCC2/SGF29/GNL3L/LEMD2/IK/CCT7
GO:1902476	chloride transmembrane transport	94	0.413952	1.31934	0.0271986	0.517282	0.497594	9541	tags=46%, list=32%, signal=31%	GLRA2/SLC12A1/GABRA6/SLC26A5/SLC4A1/GABRG1/CLCC1/CLCA4/SLC6A1/GABRA5/CLIC2/SLC1A4/ANO4/SLC12A5/SLC26A3/GLRA1/LRRC8A/SLC17A6/GABRB2/CLIC1/SLC26A1/CFTR/ANO2/ANO8/BEST4/ANO3/PACC1/SLC12A9/CLCN7/ANO9/GABRB3/GABRD/SLC26A2/GLRB/SLC26A6/TTYH3/ANO10/SLC1A3/SLC12A2/TTYH1/GABRA1/SLC17A7/GABRA2
GO:0051261	protein depolymerization	114	0.401541	1.2944	0.0273052	0.517282	0.497594	12033	tags=56%, list=40%, signal=34%	NOSTRIN/KIF18B/TPX2/KATNB1/TRPV4/CIB1/RDX/F2RL1/CARMIL1/PDXP/HDGFL3/VIL1/FLII/CAMSAP3/TWF1/APC2/MICAL2/LMOD1/CAPG/MAP1A/BMERB1/PPP1R9B/KIF19/MAP1S/WASHC2C/CCSAP/HSPA8/DMTN/NES/CKAP2/SYNJ1/ARHGEF2/SPTBN2/MID1IP1/TRIM54/LIMA1/STMN3/WDR1/DNAJC6/NCKAP5/SPTB/CKAP5/TRIOBP/TMOD1/CAPZB/CFL1/ASPH/SLN/SVIL/VPS4A/STMN2/MAP1B/CLASP2/SCIN/LMOD3/SWAP70/ADD1/STMN1/CAPZA1/TAOK1/KIF24/SH3GL2/SH3GL1/SH3GL3
GO:0000723	telomere maintenance	154	0.384912	1.26075	0.0270368	0.517282	0.497594	14237	tags=62%, list=47%, signal=33%	DCLRE1B/CCNE2/PCNA/TINF2/NABP2/RTEL1/EXO1/WRAP53/GNL3/SLF1/RAD51D/NAT10/FBXO4/EXOSC10/NOP10/PRKCQ/RPA3/SLX4/CCT8/AURKB/RAD51/TNKS1BP1/SHLD2/SRC/TFPT/APEX1/BRCA2/INO80D/PKIB/CCT6A/INO80E/XRCC1/PNKP/ZBTB48/PARP1/TERF2/TFIP11/ERCC1/ACD/CCT5/UPF1/UCHL5/DHX36/XRCC3/DNA2/PARP3/PML/RFC1/RPA2/RPA1/SLX1A/SHLD3/SLF2/RUVBL1/SMARCAL1/MYC/NSMCE2/DCP2/ZNF365/MAPK1/SMC6/MAPK3/XRCC5/HUS1/CCNE1/SMG1/SHLD1/HNRNPD/…
GO:1902850	microtubule cytoskeleton organization involved in mitosis	161	0.383277	1.25793	0.0264956	0.517282	0.497594	9319	tags=45%, list=31%, signal=31%	KIF4A/KIF23/TPX2/SPC25/PRC1/TBCE/GPSM2/CDCA8/KIF11/FAM110A/SPRY1/SPRY2/NDC80/TUBG1/MAD2L1/EML3/CENPA/RACGAP1/NUF2/SAPCD2/WRAP73/MAP10/CENPJ/WDR62/DCTN2/AURKB/RAB11A/PKD1/AURKC/ANKRD53/TACC3/TACC2/FLNA/KIF15/NDE1/ITGB1/VCP/CHMP1A/DRG1/PAX6/STIL/KIFC1/NUMA1/SMC3/TOGARAM1/MAP1S/CHMP7/KIF3B/EFHC1/DCTN1/CHMP4A/CCSAP/DCTN6/RAN/FSD1/PARP3/NDEL1/MAP4/SMC1A/SBDS/DYNC1H1/PIBF1/CKAP5/RMDN1/CEP97/POLDIP2/NEK…
GO:0007051	spindle organization	191	0.374901	1.23956	0.0268822	0.517282	0.497594	11336	tags=50%, list=38%, signal=32%	KIF4A/KIF23/TPX2/SPC25/RGS14/PRC1/TBCE/HAUS7/SPAG5/GPSM2/CDCA8/KIF11/FAM110A/NDC80/TUBG1/EML3/RACGAP1/NUF2/FBXO5/WRAP73/MAP10/CCNB2/HAUS2/CENPJ/WDR62/DCTN2/AURKB/RAB11A/PKD1/TUBB/AURKC/TUBB1/ANKRD53/TACC3/HAUS3/TACC2/FLNA/KIF15/MAPRE3/VCP/CHMP1A/HAUS4/DRG1/STIL/KIFC1/AUNIP/TUBGCP6/NUMA1/SMC3/TOGARAM1/MAP1S/CHMP7/TUBB8/KIF3B/EFHC1/DCTN1/HAUS1/CHMP4A/CCSAP/DCTN6/RAN/FSD1/PARP3/MAP4/SMC1A/SBDS/DYNC1…
GO:0022618	ribonucleoprotein complex assembly	198	0.37381	1.23763	0.025491	0.517282	0.497594	16034	tags=73%, list=53%, signal=34%	DDX28/SRPK3/ABT1/CRNKL1/MRPS7/SNRPE/CD2BP2/MRM2/GEMIN2/RPF2/RPS19/AAR2/ERAL1/RPS28/RPL10/BRIX1/FASTKD2/SNRPD3/EIF3J/SF3B6/ZNHIT3/MCTS1/RPLP0/NOL3/ZNHIT6/TAF9/NCBP1/PHF5A/PRPF31/SNRPG/LSM4/GEMIN5/EIF6/SNRPA1/EIF3A/DHX30/RPSA/SRSF12/PIH1D2/BUD13/SLU7/RBMX2/EIF3K/WDR77/PSIP1/EIF3B/EIF4H/ISY1/TARBP2/ZRSR2/GEMIN6/SMN2/SNIP1/CELF5/GEMIN7/OVAAL/SF3B5/SART1/MRPL20/PRPF39/XAB2/SFSWAP/PRPF6/DDX20/SRSF6/SNR…
GO:0071826	ribonucleoprotein complex subunit organization	206	0.371117	1.23043	0.0272097	0.517282	0.497594	16285	tags=73%, list=54%, signal=34%	DDX28/SRPK3/ABT1/CRNKL1/MRPS7/SNRPE/CD2BP2/MRM2/GEMIN2/RPF2/RPS19/AAR2/ERAL1/RPS28/RPL10/BRIX1/FASTKD2/SNRPD3/EIF3J/SF3B6/ZNHIT3/MCTS1/RPLP0/NOL3/ZNHIT6/TAF9/NCBP1/PHF5A/PRPF31/SNRPG/LSM4/GEMIN5/EIF6/SNRPA1/VCP/EIF3A/DHX30/RPSA/SRSF12/PIH1D2/BUD13/SLU7/RBMX2/EIF3K/WDR77/PSIP1/EIF3B/TFIP11/EIF4H/ISY1/TARBP2/ZRSR2/GEMIN6/SMN2/SNIP1/CELF5/GEMIN7/OVAAL/SF3B5/SART1/MRPL20/PRPF39/XAB2/SFSWAP/PRPF6/DDX2…
GO:0009071	serine family amino acid catabolic process	13	0.613212	1.49429	0.0286025	0.520671	0.500853	3986	tags=46%, list=13%, signal=40%	SDS/SHMT2/THNSL2/CBS/SHMT1/CSAD
GO:0007635	chemosensory behavior	15	0.593995	1.49183	0.0281052	0.520671	0.500853	1867	tags=27%, list=6%, signal=25%	TPBG/SCN9A/NTRK1/SHANK1
GO:0000097	sulfur amino acid biosynthetic process	16	0.58514	1.48927	0.0279711	0.520671	0.500853	7027	tags=56%, list=23%, signal=43%	BHMT2/MTRR/CBS/ADI1/ENOPH1/GGT1/MTHFD2L/CDO1/APIP
GO:0051307	meiotic chromosome separation	26	0.524254	1.45518	0.0281544	0.520671	0.500853	3844	tags=31%, list=13%, signal=27%	TOP2A/CENPX/NCAPH/SHOC1/M1AP/ANKLE1/SLX4/MUS81
GO:0030970	retrograde protein transport, ER to cytosol	28	0.515495	1.44641	0.0285215	0.520671	0.500853	13226	tags=82%, list=44%, signal=46%	HSP90B1/BRSK2/SYVN1/BCAP31/SELENOS/VCP/AUP1/DERL2/UBE2J1/UBE2G2/SVIP/FAF2/SEC61B/HERPUD1/YOD1/HM13/DERL1/TMEM129/OS9/ERLEC1/UBAC2/NPLOC4/SEL1L
GO:1903513	endoplasmic reticulum to cytosol transport	28	0.515495	1.44641	0.0285215	0.520671	0.500853	13226	tags=82%, list=44%, signal=46%	HSP90B1/BRSK2/SYVN1/BCAP31/SELENOS/VCP/AUP1/DERL2/UBE2J1/UBE2G2/SVIP/FAF2/SEC61B/HERPUD1/YOD1/HM13/DERL1/TMEM129/OS9/ERLEC1/UBAC2/NPLOC4/SEL1L
GO:0002717	positive regulation of natural killer cell mediated immunity	28	0.515494	1.44641	0.0285215	0.520671	0.500853	10043	tags=64%, list=33%, signal=43%	SLAMF6/HLA-E/KLRC2/LAMP1/PVR/CD160/IL12A/HLA-F/LAG3/NCR3/CADM1/KLRC3/HLA-G/RASGRP1/RAET1E/NECTIN2/VAV1/CLNK
GO:0048144	fibroblast proliferation	97	0.411125	1.31295	0.02811	0.520671	0.500853	9819	tags=43%, list=33%, signal=29%	FN1/TRIM32/ESR1/CDC6/E2F8/CD74/MED25/CAV1/GSTP1/FBXO4/CDK4/B4GALT7/S100A6/PDGFRB/NUPR1/IFI30/SPHK1/AGT/MED31/EREG/PDGFD/PDGFB/ECD/LIG4/PAWR/RRN3/HRAS/PDGFRA/MIF/PML/VEGFD/GNG2/CDK1/GAS6/SFRP1/IGF1/MORF4L1/PRDX1/DAZAP1/PDGFC/BAX/MYC
GO:0050864	regulation of B cell activation	133	0.391718	1.27336	0.0283393	0.520671	0.500853	9244	tags=42%, list=31%, signal=29%	CR1/VAV3/IL5/CD28/FCGR2B/PTPN6/KMT5C/ATAD5/BAD/AHR/IL7/CD81/TNFSF13/SLAMF8/CD27/CD74/CD22/TNIP2/IL27RA/PRLR/MIR17HG/TLR4/CD38/TBC1D10C/SHLD2/TRBC2/CASP3/MSH2/IGKC/NOD2/IL4I1/MMP14/TICAM1/LAPTM5/XBP1/PAWR/TNFRSF4/TNFRSF13C/TIRAP/MIF/SUPT6H/PARP3/PTEN/TYROBP/NSD2/PAXIP1/EXOSC6/BLK/SHLD3/CTLA4/SFRP1/IL4/TP53BP1/EPHB2/SASH3/BST1
GO:0022409	positive regulation of cell-cell adhesion	294	0.356237	1.19598	0.0284097	0.520671	0.500853	10953	tags=44%, list=36%, signal=28%	ANXA1/CR1/IL23A/CD28/ADAM8/EFNB1/SKAP1/VNN1/CCL5/LILRB2/ITGA4/PTPN6/CXCL13/IL15/B2M/GP6/GLI2/BAD/GLI3/IL7/CD81/HLA-DRA/CX3CL1/CD27/PTPN22/HLA-E/SOX13/MFSD2B/CD74/IL1RL2/CD44/HLA-A/SOX2/HLX/CAV1/HLA-DRB5/HLA-DOA/PODXL/IL27RA/HES1/TNFRSF14/SLC7A1/GCNT1/PRKCQ/LILRB4/SMARCD1/CD160/IL7R/ST3GAL4/SRC/MYB/HHLA2/IL12A/DHPS/HLA-DPA1/HLA-DRB1/SELENOK/NOD2/IL4I1/TNFSF14/CD6/IL2RA/XBP1/NFKBIZ/HLA-DQA1/HLA-DMA…
GO:0000712	resolution of meiotic recombination intermediates	18	0.567804	1.47859	0.0290646	0.521161	0.501325	3844	tags=33%, list=13%, signal=29%	TOP2A/CENPX/SHOC1/ANKLE1/SLX4/MUS81
GO:0006760	folic acid-containing compound metabolic process	26	0.52359	1.45334	0.0288202	0.521161	0.501325	9905	tags=62%, list=33%, signal=41%	SHMT2/TYMS/ALDH1L2/ATIC/MTRR/SHMT1/AASDHPPT/SLC25A32/MTHFD2L/ALDH1L1/FOLH1/DHFR/SLC46A1/FOLR1/FTCD/MTHFR
GO:0034121	regulation of toll-like receptor signaling pathway	69	0.433741	1.35172	0.0287944	0.521161	0.501325	11606	tags=57%, list=39%, signal=35%	CD14/CD36/CYBA/ESR1/IFI35/PTPN22/TREM2/F2RL1/GPR108/CAV1/TYRO3/NINJ1/BIRC3/CACTIN/MFHAS1/NOD2/LILRA2/TLR5/SARM1/TREML4/TIRAP/APPL1/PTPRS/HMGB1/IRF1/TLR1/OTUD4/UBQLN1/DDX3X/LILRA4/GRAMD4/GPS2/BIRC2/RSAD2/PELI1/IRF4/WDFY1/LGR4/TLR6
GO:0035725	sodium ion transmembrane transport	173	0.378055	1.24468	0.0290141	0.521161	0.501325	9465	tags=40%, list=31%, signal=28%	SLC12A1/SCN9A/SLC6A4/SLC9C2/RANGRF/SCNN1G/SLC23A1/SLC9B1/SHROOM2/SLC9A6/ASIC1/SLC6A1/SLC9A8/NPPA/NETO2/SLC6A12/SLC5A10/ATP1B2/FXYD7/SCN1B/SLC24A1/NALCN/ATP1B3/SLC6A7/SCN2B/SLC17A6/HCN4/NOS1/SLC5A1/SLC9A5/SLC3A2/YWHAH/SLC5A2/SLC6A15/ATP1A4/ATP1A3/SLC9A3R1/SLC6A17/SLC24A2/CACNA1I/FXYD2/CNKSR3/SCN7A/ACTN4/WNK2/NETO1/SLC4A5/SLC20A2/SCN1A/HECW2/SLC28A3/ANK3/PRKCE/HCN3/TPCN1/SLC6A8/FXYD5/ATP1A2/SCN4A/S…
GO:0006813	potassium ion transport	225	0.366337	1.21862	0.0289297	0.521161	0.501325	11676	tags=51%, list=39%, signal=32%	SLC12A1/KCNRG/KCNV2/DRD2/CD63/HPN/ABCC9/KCNE4/KCNJ10/SLC9C2/KCNA4/KCNJ16/KCNJ5/KCNAB1/TREM2/KCNN4/KCNA1/KCNJ6/SLC9A6/KCNH6/CAV1/KCNJ1/KCNN3/SLC9A8/NPPA/NETO2/KCNF1/ATP1B2/KCNMB3/KCNAB3/SLC24A1/NALCN/KCNJ13/KCNJ4/SLC12A5/ATP1B3/KCNIP3/SLC17A6/HCN4/KCNG2/NOS1/CASQ2/SLC9A5/KCNC1/KCNAB2/TMCO3/TMEM38B/ATP1A4/ATP1A3/ADRA2A/FLNA/KCNB2/ITGB1/GNB2/SLC24A2/FXYD2/PRNP/AKAP6/DPP6/KCNS2/SLC12A9/TMEM38A/WNK2/N…
GO:0071318	cellular response to ATP	17	-0.420939	-1.59116	0.029428	0.522623	0.502732	347	tags=24%, list=1%, signal=23%	TRPM4/P2RY1/PTGS2/CIB2
GO:0000096	sulfur amino acid metabolic process	31	0.503454	1.43385	0.0294449	0.522623	0.502732	7027	tags=48%, list=23%, signal=37%	GCLM/BHMT2/CPS1/MTRR/CBS/CSAD/ADI1/BLMH/ENOPH1/GGT1/MTHFD2L/SMS/MMUT/CDO1/APIP
GO:0070228	regulation of lymphocyte apoptotic process	58	0.446897	1.37082	0.0292452	0.522623	0.502732	10996	tags=50%, list=37%, signal=32%	LGALS3/ADAM8/BCL11B/CCL5/ARG2/BIRC7/CD27/CD74/PRKCQ/MIR17HG/AURKB/IL7R/SLC46A2/ZC3H8/RIPK3/MIF/FADD/LGALS9/BCL10/PTEN/BLK/FNIP1/GIMAP8/BAX/IDO1/ST3GAL1/GPAM/ADA/FOXP1
GO:1990266	neutrophil migration	101	0.407364	1.30435	0.0294952	0.522623	0.502732	8100	tags=35%, list=27%, signal=25%	VAV3/LGALS3/IL23A/JAGN1/ADAM8/CCL5/JAML/CXCL13/EMP2/CXCR2/CX3CL1/SLAMF8/CCL17/CD74/C5AR1/C3AR1/ITGA1/FCER1G/MCOLN2/CKLF/UMODL1/SELENOK/NOD2/SRP54/PPIB/BSG/MPP1/RHOG/TIRAP/ITGB2/DAPK2/RAC2/DNM1L/WDR1/PPIA
GO:0050691	regulation of defense response to virus by host	38	0.482487	1.41266	0.0296229	0.523338	0.503419	12977	tags=66%, list=43%, signal=37%	IL23A/IL15/ZDHHC11/PTPN22/ZC3H12A/TRAF3IP2/APOBEC3F/IFNLR1/MICB/SELENOK/IL27/TRIM6/STAT1/TARBP2/MUL1/TOMM70/IL4/PQBP1/DTX3L/EIF2AK4/RNF216/SIN3A/CGAS/AIM2/PYCARD
GO:0000076	DNA replication checkpoint signaling	17	0.574127	1.47846	0.0301554	0.524133	0.504184	10936	tags=82%, list=36%, signal=52%	CLSPN/RAD9B/TIMELESS/CDC6/ORC1/CDT1/TIPIN/TICRR/DNA2/CDC45/RAD17/RAD9A/HUS1/ZNF830
GO:0050650	chondroitin sulfate proteoglycan biosynthetic process	23	0.536461	1.45998	0.0298227	0.524133	0.504184	7857	tags=57%, list=26%, signal=42%	B3GAT2/B3GAT1/CHPF2/PXYLP1/B3GALT6/CYTL1/CSGALNACT2/DSE/CHST13/CHST3/CHST7/CHSY3/B3GAT3
GO:0098927	vesicle-mediated transport between endosomal compartments	43	0.470429	1.39888	0.0301581	0.524133	0.504184	12104	tags=63%, list=40%, signal=38%	EMP2/DAB2/RDX/SRC/SNF8/FLNA/MYO1D/HOOK2/MAP2K2/WDR81/CORO1A/HOOK1/EEA1/PTPN23/VPS11/DENND10/ANKRD27/RILP/MAPK1/MAPK3/STX8/DNAJC13/PIK3C3/SNX12/ATG14/HOOK3/RAB7A
GO:2001021	negative regulation of response to DNA damage stimulus	80	0.422079	1.33065	0.0301806	0.524133	0.504184	6563	tags=38%, list=22%, signal=29%	PARPBP/CXCL12/POLQ/TRIM32/RTEL1/ATAD5/FANCB/CD74/ACKR3/CD44/PSMD10/UBQLN4/FBXO5/THOC5/PTTG1IP/MAGEF1/CDKN2D/SHLD2/CCAR2/BCL2L1/TAF9/RECQL5/XRCC1/AUNIP/NUDT16L1/RNF169/FBH1/TERF2/TFIP11/ERCC1
GO:0050671	positive regulation of lymphocyte proliferation	134	0.39051	1.26996	0.0300498	0.524133	0.504184	11059	tags=47%, list=37%, signal=30%	ANXA1/VAV3/IL5/IL23A/CD28/EFNB1/CCL5/LILRB2/ATAD5/IL15/IL7/CD81/PTPN22/HLA-E/CD74/HLA-A/IL27RA/PRLR/HES1/SLC7A1/PRKCQ/TLR4/CD38/FCGR3A/HHLA2/IL12A/DHPS/HLA-DPA1/SELENOK/TICAM1/CD6/IL2RA/HLA-DMB/TNFRSF4/TNFRSF13C/MPL/TIRAP/EBI3/HLA-DPB1/MIF/CCR2/FADD/LGALS9/CORO1A/HMGB1/CD209/IL4/IGF1/EPHB2/CD276/SASH3/BST1/CD46/IL6ST/PNP/CARD11/GPAM/TNFSF4/PDCD1LG2/ADA/LEP/TYK2/PELI1
GO:0140013	meiotic nuclear division	182	0.375034	1.23737	0.030193	0.524133	0.504184	8063	tags=35%, list=27%, signal=26%	BRIP1/TOP2A/BUB1B/CCNE2/CENPX/RAD51AP1/SYCP3/PIWIL2/WEE2/SPIRE2/DMC1/FBXO43/BUB1/RAD54B/SYCE2/NDC80/RAD54L/EHMT2/MND1/SIRT7/SGO2/NUF2/NCAPH/RAD51D/STAG3/SHOC1/M1AP/ANKLE1/FBXO5/SMC4/CALR/CCNB2/SLX4/MASTL/MUS81/RAD51/MYBL1/SPIRE1/ZCWPW1/SPDYA/BRCA2/FANCD2/SMC2/SLC2A8/EREG/CCNA1/WNT4/SMC3/TUBB8/HSPA2/KLHDC3/FANCA/SIRT2/BTBD18/ACTR2/CCNB1IP1/TDRKH/MSH4/SPATA22/SMC1A/MEI1/PDE3A/CORT/WASHC5
GO:0020027	hemoglobin metabolic process	15	-0.437158	-1.5832	0.0313377	0.528842	0.508714	3298	tags=40%, list=11%, signal=36%	SLC25A37/SLC6A9/LDB1/INHA/KLF4/INHBA
GO:0009111	vitamin catabolic process	15	-0.436905	-1.58228	0.031918	0.528842	0.508714	1994	tags=33%, list=7%, signal=31%	CYP4F12/CYP4F11/CRABP1/CYP26A1/CYP26C1
GO:0043046	DNA methylation involved in gamete generation	20	-0.393328	-1.56605	0.0317755	0.528842	0.508714	2634	tags=30%, list=9%, signal=27%	MAEL/DDX4/FKBP6/CTCFL/TDRD12/MOV10L1
GO:0098883	synapse pruning	11	0.636026	1.49419	0.0306171	0.528842	0.508714	1720	tags=45%, list=6%, signal=43%	C1QA/CX3CL1/C1QB/C1QC/TREM2
GO:0019885	antigen processing and presentation of endogenous peptide antigen via MHC class I	16	0.580015	1.47622	0.0319654	0.528842	0.508714	10167	tags=75%, list=34%, signal=50%	B2M/HLA-E/HLA-B/HLA-A/HLA-F/HLA-C/HLA-G/HFE/TAPBP/ERAP2/TAP2/ERAP1
GO:0021511	spinal cord patterning	18	0.565646	1.47297	0.0306495	0.528842	0.508714	3187	tags=28%, list=11%, signal=25%	GDF11/GLI2/GLI3/RFX4/FOXN4
GO:0090103	cochlea morphogenesis	20	0.550518	1.46156	0.0317905	0.528842	0.508714	6047	tags=45%, list=20%, signal=36%	HPN/FZD2/GRHL3/CTHRC1/MYO3A/MYO3B/PAX2/EYA1/DVL1
GO:0034143	regulation of toll-like receptor 4 signaling pathway	24	0.52921	1.45023	0.0316687	0.528842	0.508714	6814	tags=42%, list=23%, signal=32%	CD14/IFI35/PTPN22/TREM2/F2RL1/NINJ1/MFHAS1/LILRA2/TIRAP/APPL1
GO:1905898	positive regulation of response to endoplasmic reticulum stress	35	0.488779	1.41562	0.0317306	0.528842	0.508714	9717	tags=60%, list=32%, signal=41%	PMAIP1/FCGR2B/CAV1/BOK/RNFT1/UBQLN2/DDIT3/TMEM33/ERN1/BCAP31/SERINC3/XBP1/ATXN3/PIK3R1/SGTA/BAK1/RNF185/RNFT2/UBQLN1/HERPUD1/BAX
GO:0072348	sulfur compound transport	55	0.44828	1.36812	0.0318869	0.528842	0.508714	7502	tags=42%, list=25%, signal=31%	ABCG2/SLC26A5/ABCD1/SLC35B2/SLC13A4/SLC36A1/SLC25A11/CTNS/RACGAP1/SLC1A4/SLC26A3/LRRC8A/SLC26A1/SLC19A3/SLC19A2/SLC9A3R1/SLC33A1/SLC27A1/SLC44A4/ABCC5/SLC26A2/SLC7A9/SLC26A6
GO:2000144	positive regulation of DNA-templated transcription initiation	64	0.438204	1.35657	0.030743	0.528842	0.508714	9823	tags=55%, list=33%, signal=37%	ESR1/MED25/TAF7/MED18/GTF2A1/MED8/MED20/MED11/MED7/MED12/HNF1A/TAF9/MED19/MED29/TBP/MED31/TAF5/MITF/TAF10/MED24/ERCC1/MED17/TAF13/MED21/DHX36/MED10/TAF11/MED15/TAF4/PAXIP1/TAF6/CAND1/TAF4B/MED13/SRF
GO:0014068	positive regulation of phosphatidylinositol 3-kinase signaling	73	0.427497	1.33836	0.0313774	0.528842	0.508714	6112	tags=33%, list=20%, signal=26%	FN1/CD28/PRR5L/HCST/CCL5/TEK/NTRK1/PTPN6/FLT3/ROR1/HAX1/FGR/TREM2/F2RL1/MYDGF/PDGFRB/FSHR/SRC/HGF/UNC5B/AGT/PDGFD/PDGFB/ANGPT1
GO:0060191	regulation of lipase activity	81	0.420492	1.32677	0.0313122	0.528842	0.508714	3906	tags=23%, list=13%, signal=20%	ANXA1/GPIHBP1/CCL5/EDNRA/RHOC/PHB2/ESR1/PCSK6/FURIN/APOC1/ANG/C5AR1/ITK/PPT1/HPCA/HTR2B/PDGFRB/POR/TXK
GO:0030216	keratinocyte differentiation	105	0.403813	1.29591	0.031632	0.528842	0.508714	9611	tags=44%, list=32%, signal=30%	ANXA1/MAFB/ETV4/BCL11B/TMEM79/CERS3/ALOX15B/FLG/OVOL2/EZH2/EPHA2/OPN3/AKR1C3/SHARPIN/LIPM/PLEC/DSG4/TRIM16/CASP3/SAV1/PALLD/LATS2/HRNR/JAG1/EREG/PAX6/KRT36/LATS1/NUMA1/SCEL/KRT8/CD109/ERRFI1/RBPJ/TCHH/POU3F1/CDH3/CSTA/SRSF6/ASAH1/NME2/PPHLN1/CYP26B1/EXPH5/PPL/NOTCH1
GO:0032640	tumor necrosis factor production	149	0.383972	1.25562	0.0313594	0.528842	0.508714	11973	tags=54%, list=40%, signal=33%	LPL/IL23A/GPNMB/CD14/CD36/PTPN6/ARG2/CYBA/CX3CL1/PTPN22/TREM2/HLA-E/ZC3H12A/GPR18/GSTP1/NFATC4/IL27RA/CD84/LILRB4/TLR4/FCGR3A/CYBB/CACTIN/SETD4/SELENOK/NOD2/LILRA2/SELENOS/CX3CR1/TICAM1/OAS3/UBE2J1/IFNGR1/ANGPT1/ERRFI1/SPON2/TIRAP/PIK3R1/MIF/CCR2/FADD/LGALS9/ARHGEF2/OAS1/HMGB1/ILRUN/TYROBP/VSIR/PTPRJ/AXL/RASGRP1/TLR1/AKAP8/CD2/CLEC7A/TMEM106A/CLU/GAS6/IL4/IGF1/EPHB2/SASH3/ARID5A/ABCC8/ARFGEF2/LIL…
GO:0032680	regulation of tumor necrosis factor production	149	0.383972	1.25562	0.0313594	0.528842	0.508714	11973	tags=54%, list=40%, signal=33%	LPL/IL23A/GPNMB/CD14/CD36/PTPN6/ARG2/CYBA/CX3CL1/PTPN22/TREM2/HLA-E/ZC3H12A/GPR18/GSTP1/NFATC4/IL27RA/CD84/LILRB4/TLR4/FCGR3A/CYBB/CACTIN/SETD4/SELENOK/NOD2/LILRA2/SELENOS/CX3CR1/TICAM1/OAS3/UBE2J1/IFNGR1/ANGPT1/ERRFI1/SPON2/TIRAP/PIK3R1/MIF/CCR2/FADD/LGALS9/ARHGEF2/OAS1/HMGB1/ILRUN/TYROBP/VSIR/PTPRJ/AXL/RASGRP1/TLR1/AKAP8/CD2/CLEC7A/TMEM106A/CLU/GAS6/IL4/IGF1/EPHB2/SASH3/ARID5A/ABCC8/ARFGEF2/LIL…
GO:0070374	positive regulation of ERK1 and ERK2 cascade	183	0.374474	1.23577	0.0313034	0.528842	0.508714	11148	tags=47%, list=37%, signal=30%	MARCO/NPY/APOE/GPNMB/TPBG/DRD2/NPNT/TRPV4/CCL5/TEK/NTRK1/ADCYAP1/CD36/PHB2/NRP1/FERMT2/CIB1/CX3CL1/PTPN22/SPRY2/TREM2/F2RL1/CCL17/CD74/OPRM1/ACKR3/ACTA2/C5AR1/CD44/CCR1/PRXL2C/FGF20/HTR2B/FPR2/TLR4/PDGFRB/FSHR/SRC/HLA-DRB1/MFHAS1/NOD2/ALKAL2/MAP3K12/PDGFD/PDGFB/CCN2/NDRG4/HCRTR1/ABCA7/BMP2/ANGPT1/TIRAP/CALCR/HRAS/PDGFRA/MIF/NELFE/LGALS9/FGF23/HMGB1/PTEN/NOTCH2/RASGRP1/TNFRSF11A/GAS6/CSF1R/IGF1/CX…
GO:0055094	response to lipoprotein particle	29	0.50786	1.43263	0.0321945	0.529944	0.509774	6956	tags=45%, list=23%, signal=34%	APOE/LPL/CD68/CD36/ABCA1/CD81/TREM2/FCER1G/TLR4/TICAM1/ITGB1/CDH13/ITGB2
GO:0031295	T cell costimulation	41	0.472833	1.39822	0.0322975	0.529944	0.509774	5323	tags=29%, list=18%, signal=24%	CD28/EFNB1/LILRB2/PTPN6/CD81/CAV1/TNFRSF14/LILRB4/CD160/SRC/HHLA2/TNFSF14
GO:0043122	regulation of I-kappaB kinase/NF-kappaB signaling	243	0.361828	1.20691	0.0322897	0.529944	0.509774	13892	tags=61%, list=46%, signal=33%	TRAF1/WDR83/TRIM68/TRIM32/IFIT5/CD36/SLC35B2/RHOC/ESR1/ROR1/JMJD8/TRIML2/CX3CL1/PLEKHG5/TREM2/F2RL1/CD74/ZC3H12A/WLS/TNIP2/BST2/GSTP1/SHARPIN/TLE1/TRAF3IP2/HTR2B/CC2D1A/SHISA5/LILRB4/TLR4/BIRC3/TMEM101/NDFIP2/CACTIN/TRIM13/ECT2/EDA/ECM1/HLA-DRB1/INAVA/TRIM5/NOD2/CANT1/FLNA/TICAM1/TRIM6/TRAF5/TMED4/CASP8/STAT1/TRIM52/NFKBIB/ANGPT1/LITAF/PRKCB/TIRAP/NLRP12/IKBKG/RELA/C18orf32/MUL1/SQSTM1/PPM1B/DHX3…
GO:2001252	positive regulation of chromosome organization	105	0.403312	1.29431	0.0324035	0.530231	0.51005	14763	tags=70%, list=49%, signal=36%	TINF2/NABP2/RTEL1/NCAPG/GNL3/ZNF304/SLF1/NCAPH/SMC4/FBXO4/PRKCQ/SLX4/CCT8/AURKB/TFPT/GTF2H2/SMC2/INO80D/PKIB/CCT6A/INO80E/DDX11/TRIM28/NUMA1/LIG4/CDT1/PNKP/TERF2/ERCC1/ACD/CCT5/MPHOSPH8/UCHL5/DHX36/MAD2L1BP/DNMT1/PML/RESF1/MORC2/SLX1A/RAD21/CDK2/SLF2/RUVBL1/PPHLN1/NSMCE2/MAPK1/MAPK3/XRCC5/TASOR/SSBP1/HNRNPD/NAF1/SFPQ/SLX1B/SETDB1/MCRS1/CCT7/SIN3A/YY1/ATM/PRAP1/NBN/CTNNB1/INO80/TCP1/ATR/CCT4/TPR/S…
GO:0007019	microtubule depolymerization	45	0.464295	1.38747	0.0326201	0.532322	0.512061	10065	tags=51%, list=33%, signal=34%	KIF18B/TPX2/KATNB1/TRPV4/CIB1/HDGFL3/CAMSAP3/APC2/MAP1A/BMERB1/KIF19/MAP1S/CCSAP/CKAP2/ARHGEF2/MID1IP1/TRIM54/STMN3/NCKAP5/CKAP5/STMN2/MAP1B/CLASP2
GO:0032814	regulation of natural killer cell activation	40	0.474507	1.39871	0.0329166	0.532881	0.512599	8688	tags=52%, list=29%, signal=37%	IL23A/RHBDD3/IL15/PTPN22/FGR/HLA-E/KLRC2/KLRC1/LAMP1/IL15RA/FCGR3A/IL12A/HLA-F/TICAM1/KLRC3/TYROBP/AXL/RASGRP1/PIBF1/GAS6/BLOC1S3
GO:0032371	regulation of sterol transport	61	0.440057	1.35643	0.0329214	0.532881	0.512599	6017	tags=30%, list=20%, signal=24%	APOE/ABCA8/PLTP/ABCA1/EEPD1/FURIN/ABCG1/TREM2/APOC1/LDLRAP1/ZDHHC8/CAV1/LPCAT3/LAMTOR1/NAXE/ABCA2/ABCA7/ABCG8
GO:0032374	regulation of cholesterol transport	61	0.440057	1.35643	0.0329214	0.532881	0.512599	6017	tags=30%, list=20%, signal=24%	APOE/ABCA8/PLTP/ABCA1/EEPD1/FURIN/ABCG1/TREM2/APOC1/LDLRAP1/ZDHHC8/CAV1/LPCAT3/LAMTOR1/NAXE/ABCA2/ABCA7/ABCG8
GO:1900118	negative regulation of execution phase of apoptosis	17	0.570622	1.46943	0.0330698	0.532915	0.512632	7225	tags=41%, list=24%, signal=31%	MTRNR2L4/MTRNR2L12/MTRNR2L1/MTRNR2L8/BCL2L1/RNF34/PAK2
GO:0000963	mitochondrial RNA processing	20	0.549047	1.45766	0.0331642	0.532915	0.512632	8658	tags=50%, list=29%, signal=36%	TBRG4/TRMT5/PUS1/TRMT10C/HSD17B10/FASTKD2/SUPV3L1/RPUSD4/TRMT61B/TRNT1
GO:0046641	positive regulation of alpha-beta T cell proliferation	24	0.527643	1.44594	0.0331904	0.532915	0.512632	7275	tags=42%, list=24%, signal=32%	IL23A/CD28/CD81/PTPN22/HLA-E/HLA-A/PRKCQ/EBI3/CCR2/LGALS9
GO:0048524	positive regulation of viral process	64	0.436163	1.35025	0.033299	0.533229	0.512934	13784	tags=70%, list=46%, signal=38%	TOP2A/CD28/MDFIC/CCL5/FURIN/CD74/TYRO3/TMPRSS4/TMEM250/ADARB1/HLA-DRB1/TBC1D20/PPIE/P4HB/IFIT1/HACD3/TARBP2/LGALS9/HMGB1/PPIH/PABPC1/PDE12/AXL/PPIA/CD209/DDX3X/VPS4A/NOTCH1/CNOT7/ADAR/TSG101/TRIM11/RAD23A/LARP1/DDB1/KPNA2/RAB7A/STOM/PPARA/KPNA6/ATG12/TRIM21/VAPB/VPS37B/TMPRSS2
GO:0032494	response to peptidoglycan	12	0.617325	1.47834	0.033639	0.533459	0.513155	6949	tags=50%, list=23%, signal=38%	TREM2/C5AR1/INAVA/NOD2/IRF5/RELA
GO:0043457	regulation of cellular respiration	45	0.463585	1.38535	0.0335402	0.533459	0.513155	11255	tags=56%, list=37%, signal=35%	SHMT2/ABCD1/TRPV4/OPN3/NOA1/PRDM16/IFNLR1/NUPR1/PPIF/ARL2/VCP/COX7A1/PINK1/ISCU/PDE12/SLC25A33/IL4/NOP53/ACTN3/IFNAR1/RHOA/TRAP1/IL10RB/UQCC2/PNPT1
GO:0071805	potassium ion transmembrane transport	202	0.368695	1.2215	0.0334197	0.533459	0.513155	11676	tags=51%, list=39%, signal=32%	SLC12A1/KCNRG/KCNV2/CD63/HPN/ABCC9/KCNE4/KCNJ10/SLC9C2/KCNA4/KCNJ16/KCNJ5/KCNAB1/TREM2/KCNN4/KCNA1/KCNJ6/SLC9A6/KCNH6/CAV1/KCNJ1/KCNN3/SLC9A8/NPPA/NETO2/KCNF1/ATP1B2/KCNMB3/KCNAB3/SLC24A1/NALCN/KCNJ13/KCNJ4/SLC12A5/ATP1B3/KCNIP3/SLC17A6/HCN4/KCNG2/CASQ2/SLC9A5/KCNC1/KCNAB2/TMCO3/TMEM38B/ATP1A4/ATP1A3/FLNA/KCNB2/ITGB1/GNB2/SLC24A2/FXYD2/PRNP/AKAP6/DPP6/KCNS2/SLC12A9/TMEM38A/WNK2/NETO1/KCNK2/KCND1/…
GO:0070371	ERK1 and ERK2 cascade	288	0.354797	1.19034	0.0336697	0.533459	0.513155	7610	tags=32%, list=25%, signal=24%	MARCO/NPY/APOE/FN1/GPNMB/SPRY3/TPBG/DRD2/NPNT/RGS14/TRPV4/CCL5/TEK/NTRK1/ADCYAP1/CD36/PTPN6/CHRNA10/PHB2/NRP1/DUSP6/C3orf33/FERMT2/DAB2/CIB1/CX3CL1/SPRY1/PTPN22/EPHA2/SPRY2/SEMA6A/TREM2/TIMP3/F2RL1/CCL17/CD74/OPRM1/ACKR3/ACTA2/C5AR1/CD44/CCR1/GSTP1/DUSP7/PRXL2C/FGF20/HTR2B/FPR2/TLR4/PDGFRB/FSHR/TBC1D10C/RPS6KA6/SRC/FAM83D/HLA-DRB1/MFHAS1/NOD2/ALKAL2/SLC9A3R1/AGT/CTSH/MAP3K12/PDGFD/PDGFB/CCN2/NDRG…
GO:2000107	negative regulation of leukocyte apoptotic process	50	0.454209	1.37302	0.0338659	0.535152	0.514784	4978	tags=32%, list=17%, signal=27%	BCL11B/CXCL12/CCL5/ARG2/CXCR2/CD27/MERTK/CD74/PRKCQ/MIR17HG/AURKB/IL7R/SLC46A2/BCL2L1/NOD2/SELENOS
GO:0007263	nitric oxide mediated signal transduction	24	0.526683	1.44331	0.0339885	0.53549	0.515109	8968	tags=58%, list=30%, signal=41%	APOE/CD36/DDAH1/FPR1/PDE5A/GUCY1A1/CBS/NOS1/AGT/GUCY1A2/GUCY1B1/RASD1/NEUROD1/KCNC2
GO:0032612	interleukin-1 production	101	0.404092	1.29387	0.0341555	0.53549	0.515109	12977	tags=60%, list=43%, signal=34%	ANXA1/LPL/CD36/ARG2/AQP4/CX3CL1/TREM2/F2RL1/ZC3H12A/GSTP1/GIT1/GSDMD/TRIM16/PYDC1/LILRB4/TLR4/S1PR3/SPHK1/INAVA/GBP5/NOD2/LILRA2/SERPINB1/CX3CR1/CASP8/NLRP2/ERRFI1/NLRP12/LGALS9/HMGB1/PML/S100A13/TYROBP/CLEC7A/TMEM106A/PANX3/GAS6/IGF1/CEACAM1/NAIP/TMED10/PANX1/AZU1/MNDA/FZD5/USP50/SIRPA/FOXP1/HK1/HAVCR2/CPTP/NR1H4/TLR6/GHRL/CARD8/HDAC2/CD33/AIM2/CARD16/APP/PYCARD
GO:0032652	regulation of interleukin-1 production	101	0.404092	1.29387	0.0341555	0.53549	0.515109	12977	tags=60%, list=43%, signal=34%	ANXA1/LPL/CD36/ARG2/AQP4/CX3CL1/TREM2/F2RL1/ZC3H12A/GSTP1/GIT1/GSDMD/TRIM16/PYDC1/LILRB4/TLR4/S1PR3/SPHK1/INAVA/GBP5/NOD2/LILRA2/SERPINB1/CX3CR1/CASP8/NLRP2/ERRFI1/NLRP12/LGALS9/HMGB1/PML/S100A13/TYROBP/CLEC7A/TMEM106A/PANX3/GAS6/IGF1/CEACAM1/NAIP/TMED10/PANX1/AZU1/MNDA/FZD5/USP50/SIRPA/FOXP1/HK1/HAVCR2/CPTP/NR1H4/TLR6/GHRL/CARD8/HDAC2/CD33/AIM2/CARD16/APP/PYCARD
GO:0098840	protein transport along microtubule	13	0.603005	1.46941	0.0358752	0.535731	0.51534	6233	tags=62%, list=21%, signal=49%	CLIP3/CEP131/RAB27B/CAMSAP3/SPAG17/MAP1A/KIF5A/KIF5C
GO:0099118	microtubule-based protein transport	13	0.603005	1.46941	0.0358752	0.535731	0.51534	6233	tags=62%, list=21%, signal=49%	CLIP3/CEP131/RAB27B/CAMSAP3/SPAG17/MAP1A/KIF5A/KIF5C
GO:0006044	N-acetylglucosamine metabolic process	18	0.56111	1.46116	0.0345955	0.535731	0.51534	7956	tags=56%, list=26%, signal=41%	GNE/CHST6/GNPDA1/AMDHD2/NAGK/EXTL2/GNPDA2/CHST3/CHST7/MGAT3
GO:0090026	positive regulation of monocyte chemotaxis	19	0.553125	1.45504	0.0350202	0.535731	0.51534	8966	tags=58%, list=30%, signal=41%	CXCL12/CCL5/CCR1/PLA2G7/FPR2/LGMN/CX3CR1/CCR2/HMGB1/CXCL17/MOSPD2
GO:0035461	vitamin transmembrane transport	20	0.546787	1.45166	0.0351113	0.535731	0.51534	9055	tags=55%, list=30%, signal=38%	FOLR2/SLC23A1/SLC19A3/SLC19A2/SLC25A32/SLC27A1/SLC44A4/ABCC5/LRP2/SLC46A1/FOLR1
GO:0034110	regulation of homotypic cell-cell adhesion	34	0.487948	1.40786	0.036003	0.535731	0.51534	9807	tags=53%, list=33%, signal=36%	CCL5/ZNF703/GP6/RDX/MFSD2B/ADAMTS18/PRKCQ/PRKG1/UBASH3B/ALOX12/DMTN/EMILIN2/ANK3/VPS33B/SH2B3/BLK/CEACAM1/IL6ST
GO:1902003	regulation of amyloid-beta formation	35	0.484564	1.40341	0.0360311	0.535731	0.51534	11148	tags=63%, list=37%, signal=40%	APOE/RTN2/ABCG1/CASP3/ABCA2/ABCA7/PRNP/IFNGR1/GSAP/RELA/SP1/CLU/IGF1/TMED10/RTN3/EPHA4/RTN1/BIN1/NTRK2/SLC2A13/CSNK1E/CHRNA7
GO:0034205	amyloid-beta formation	43	0.465712	1.38486	0.0352681	0.535731	0.51534	11148	tags=60%, list=37%, signal=38%	APOE/RTN2/ABCG1/APH1A/PSENEN/CASP3/ABCA2/ABCA7/PRNP/IFNGR1/GSAP/RELA/BACE1/SP1/CLU/IGF1/PSEN2/TMED10/RTN3/EPHA4/RTN1/BIN1/NTRK2/SLC2A13/CSNK1E/CHRNA7
GO:1990573	potassium ion import across plasma membrane	47	0.458653	1.37721	0.0353196	0.535731	0.51534	9469	tags=51%, list=31%, signal=35%	SLC12A1/ABCC9/KCNJ10/KCNJ16/KCNJ5/KCNJ6/KCNJ1/ATP1B2/KCNJ13/KCNJ4/SLC12A5/ATP1B3/HCN4/ATP1A4/ATP1A3/FXYD2/WNK2/KCNH2/ATP1A2/ATP12A/SLC12A2/KCNK9/ATP1B1/ABCC8
GO:0010257	NADH dehydrogenase complex assembly	53	0.447694	1.36129	0.0363193	0.535731	0.51534	10038	tags=53%, list=33%, signal=35%	NDUFB9/NDUFA6/NDUFB10/DMAC1/DMAC2/NDUFA2/NDUFAF8/FOXRED1/TMEM126B/NDUFAF4/NDUFB5/NDUFB6/NDUFB7/ACAD9/NDUFA12/NDUFB11/NDUFB1/NDUFAF1/NDUFAF6/OXA1L/NDUFA3/TMEM186/COA1/NDUFB2/NDUFAF7/NDUFS7/NDUFAF3/NDUFAF2
GO:0032981	mitochondrial respiratory chain complex I assembly	53	0.447694	1.36129	0.0363193	0.535731	0.51534	10038	tags=53%, list=33%, signal=35%	NDUFB9/NDUFA6/NDUFB10/DMAC1/DMAC2/NDUFA2/NDUFAF8/FOXRED1/TMEM126B/NDUFAF4/NDUFB5/NDUFB6/NDUFB7/ACAD9/NDUFA12/NDUFB11/NDUFB1/NDUFAF1/NDUFAF6/OXA1L/NDUFA3/TMEM186/COA1/NDUFB2/NDUFAF7/NDUFS7/NDUFAF3/NDUFAF2
GO:0032720	negative regulation of tumor necrosis factor production	57	0.441926	1.35329	0.0366174	0.535731	0.51534	11699	tags=56%, list=39%, signal=34%	GPNMB/PTPN6/ARG2/CX3CL1/PTPN22/TREM2/ZC3H12A/GPR18/GSTP1/IL27RA/LILRB4/TLR4/CACTIN/NOD2/SELENOS/ERRFI1/LGALS9/ILRUN/VSIR/AXL/AKAP8/GAS6/IL4/IGF1/LILRA4/SYT11/SIRPA/CHRNA7/NLRC3/HAVCR2/NR1H4/GHRL
GO:1900046	regulation of hemostasis	67	0.429781	1.33603	0.0364227	0.535731	0.51534	9580	tags=45%, list=32%, signal=31%	APOE/CPB2/PLAU/CD36/TPH1/PRDX2/F2RL1/ADAMTS18/VTN/CAV1/ENPP4/VKORC1/SERPING1/ST3GAL4/PRKG1/PLAT/UBASH3B/PDGFB/ALOX12/DMTN/PDGFRA/USF1/EMILIN2/F3/SH2B3/KNG1/SERPINF2/CEACAM1/EPHB2/APOH
GO:0050818	regulation of coagulation	69	0.428311	1.3348	0.0357813	0.535731	0.51534	9580	tags=45%, list=32%, signal=31%	APOE/CPB2/PLAU/CD36/PRDX2/F2RL1/ADAMTS18/VTN/CAV1/ENPP4/VKORC1/PROCR/SERPING1/ST3GAL4/PRKG1/PLAT/UBASH3B/PDGFB/ALOX12/DMTN/PDGFRA/USF1/EMILIN2/F3/ANXA5/SH2B3/KNG1/SERPINF2/CEACAM1/EPHB2/APOH
GO:0072527	pyrimidine-containing compound metabolic process	79	0.419718	1.32212	0.0348221	0.535731	0.51534	12669	tags=62%, list=42%, signal=36%	APOBEC3H/DCTPP1/TYMS/ENPP3/TK2/CTPS1/UMPS/CPS1/SMUG1/DPYD/NME4/AK3/SHMT1/APOBEC3F/DTYMK/NME3/UCK1/NME9/CMPK2/SLC19A3/SLC19A2/APOBEC3C/DHODH/DCTD/NME6/MBD4/UCKL1/NT5C/CMPK1/CDA/TYMP/ENTPD7/CAD/NME2/NME1/CDADC1/TKTL1/MAPK1/NEIL1/ENTPD5/DUT/UPB1/APOBEC2/NME7/UPP1/TET3/TDG/UPP2/APOBEC3B
GO:0009206	purine ribonucleoside triphosphate biosynthetic process	100	0.40423	1.29356	0.0350492	0.535731	0.51534	13328	tags=61%, list=44%, signal=34%	NDUFB9/PID1/NDUFA6/DNAJC30/TREM2/ATP5MC1/ATP5PO/NDUFS6/NDUFB10/STOML2/ATP5PD/NME4/NDUFA2/ATP5MGL/NME3/NME9/NDUFB5/VPS9D1/NDUFB6/VCP/NDUFB7/LDHC/NDUFA12/NDUFB11/NDUFB1/PARP1/DMAC2L/NME6/NDUFA3/PINK1/ENO1/ATP5MG/SDHD/SLC25A12/DGUOK/IL4/TMSB4X/NDUFB2/ATP5F1B/ATP5F1C/ATP5MC2/NME2/NME1/NDUFS7/AK9/ATP6V0C/ATP6V1A/ATP5PB/NDUFS5/NDUFB8/SDHC/NME7/NDUFA13/SLC25A13/NDUFS8/ANTKMT/NDUFA11/NDUFA1/PPARA/TGFB1/I…
GO:0035967	cellular response to topologically incorrect protein	115	0.395713	1.27631	0.0359167	0.535731	0.51534	12583	tags=61%, list=42%, signal=36%	HSPA5/TOR1A/RNF5/FICD/DDRGK1/SDF2L1/CREB3L1/BOK/PARP16/DDIT3/SERP1/CREB3L4/TMEM33/EIF2AK3/RNF126/ERN1/TMBIM6/TMED2/SELENOS/VCP/AUP1/DERL2/XBP1/TM7SF3/ABCA7/ATXN3/EIF2AK2/HSPA2/DNAJC10/STUB1/PIK3R1/HSPA8/PACRG/TBL2/ABCB10/DNAJB12/RACK1/AMFR/DNAJB14/WFS1/HSPA14/TMTC4/OPTN/BAK1/MBTPS2/BFAR/RNF185/CREBZF/CREB3L3/UFL1/ATF6B/HERPUD1/BAX/ERMP1/AKIRIN2/HSPA13/YOD1/HERPUD2/DERL1/MBTPS1/EIF2S1/DAXX/BCL2L11…
GO:0050868	negative regulation of T cell activation	116	0.395137	1.27507	0.0361756	0.535731	0.51534	9686	tags=41%, list=32%, signal=28%	ANXA1/CR1/LGALS3/GPNMB/FCGR2B/LILRB2/PTPN6/ARG2/VSIG4/GLI3/PRDX2/PTPN22/CD74/PDE5A/ZC3H12A/SCRIB/HLX/TNFAIP8L2/TNFRSF14/FGL2/SOCS6/LILRB4/CASP3/HLA-DRB1/LAG3/IL4I1/ZC3H8/LAPTM5/IL2RA/LRRC32/PRNP/PAWR/RC3H2/LGALS9/HMGB1/PTEN/IRF1/VSIR/HLA-G/HFE/CTLA4/IL4/CEACAM1/CBFB/CEBPB/LOXL3/GLMN/DLG5
GO:0006022	aminoglycan metabolic process	131	0.388679	1.26243	0.0350131	0.535731	0.51534	7857	tags=36%, list=26%, signal=27%	LYVE1/ITIH2/EDNRA/SGSH/IL15/NAGLU/CEMIP/HS3ST3A1/CLN6/OVGP1/B3GNT9/ITIH6/LYG2/CD44/HMMR/B3GNT4/CHST6/B3GAT1/B4GALT7/PDGFRB/NDST4/ST3GAL4/CHPF2/SPOCK3/HAS3/PXYLP1/B3GALT6/PDGFB/NDST3/ANGPT1/CSGALNACT2/B4GAT1/STAB2/HS6ST2/DSE/ABCC5/NDST2/GNS/CHST13/EGFLAM/GUSB/HYAL2/CHST3/CHST7/ST3GAL2/CHSY3/B3GAT3
GO:0009060	aerobic respiration	172	0.374454	1.23251	0.0366755	0.535731	0.51534	15518	tags=67%, list=52%, signal=33%	SURF1/NDUFB9/SHMT2/ABCD1/TRPV4/NDUFA6/DNAJC30/ATP5PO/NDUFS6/ACO1/NDUFB10/STOML2/UQCRFS1/IDH2/FH/ATP5PD/MDH2/NDUFA2/UQCRHL/TEFM/COX15/SIRT3/NUPR1/COX4I1/MSH2/ME3/PPIF/NDUFB5/ARL2/NDUFB6/VCP/NDUFB7/COX7A1/UQCRC1/NDUFA12/NDUFB11/NDUFB1/COX10/IDH3A/COX4I2/COX6B1/NDUFAF1/CHCHD10/COX7B/OXA1L/MTFR1L/NDUFA3/PINK1/ISCU/ATP5MG/PDE12/C2orf69/SDHD/CDK1/COX8A/MTFR1/SLC25A33/NDUFA4/DGUOK/MDH1/NDUFB2/ATP5F1B/AC…
GO:0015698	inorganic anion transport	177	0.373432	1.23055	0.0360751	0.535731	0.51534	7502	tags=33%, list=25%, signal=25%	ABCC11/GLRA2/SLC12A1/ABCC3/GABRA6/SLC39A8/SLC26A5/ADAMTS8/ABCC9/SLC13A4/SLC4A1/GABRG1/SLC25A11/CLCC1/ATP8B1/RACGAP1/CLCA4/SLC6A1/GPR89B/SLC37A4/GABRA5/GET3/SLC22A6/CLIC2/SLC1A4/ANO4/SLC12A5/SLC26A3/GLRA1/LRRC8A/SLC17A6/GABRB2/CLIC1/SLC26A1/CFTR/ABCB1/ANO2/TG/ANO8/MFSD5/OSTM1/SLC37A2/BEST4/PRNP/ANO3/PACC1/SLC12A9/CLCN7/ANO9/GABRB3/ABCC5/SLC4A5/GABRD/SLC20A2/SLC26A2/GLRB/FGF23/LRRC8B/SLC26A6
GO:0032872	regulation of stress-activated MAPK cascade	180	0.372555	1.2286	0.0364036	0.535731	0.51534	13788	tags=56%, list=46%, signal=31%	FOXM1/TRAF1/MDFIC/TPD52L1/TRPV4/FCGR2B/BIRC7/ZNF622/MAP3K11/CD27/PTPN22/MEN1/TREM2/F2RL1/ZC3H12A/GSTP1/GADD45A/NPPA/MAPK8IP2/GADD45B/TLR4/WNT7A/DUSP19/HGF/MFHAS1/SPHK1/INAVA/AXIN1/NOD2/PDCD10/SASH1/STK25/CCN2/TRAF5/BMP2/EIF2AK2/KLHL31/MAP3K10/TIRAP/HRAS/DUSP10/MAP2K2/AMBP/CRACR2A/PINK1/HMGB1/PHLPP1/RASGRP1/PPIA/TRAF4/ARL6IP5/SEMA3A/MAPK8IP3/SFRP1/SH3RF1/SERPINF2/PTK2B/NAIP/MINK1/NOX1/PRDX1/MAP3K5…
GO:0071241	cellular response to inorganic substance	211	0.365743	1.21371	0.03667	0.535731	0.51534	12578	tags=51%, list=42%, signal=30%	GLRA2/SYT2/NEUROD2/EIF4A3/HSD17B1/HSPA5/KCNJ10/B2M/BAD/MT1X/TIMELESS/MT1F/KCNA1/AKR1C3/SYT3/ADCY10/IQGAP1/ZNF658/AOC1/NFATC4/TFR2/CALR/SLC25A24/HPCA/CPNE8/HVCN1/SYT5/CRHBP/CEBPA/RAD51/GLRA1/EIF2AK3/RYR3/CYBB/ECT2/MAP1LC3A/MCOLN1/PPIF/LGMN/TPH2/DDX11/SYT4/SLC40A1/ITPKA/PRNP/SYT9/LIG4/PARP1/SLFN14/PRKAA2/GUCY1B1/ALOX5AP/DMTN/ATP13A2/ITPKC/ANK3/MT1G/MTF1/HFE/SOD1/ENDOG/BACE1/CDK2/P2RX4/CPNE7/TF/SLC1…
GO:0046777	protein autophosphorylation	223	0.36379	1.2097	0.0353196	0.535731	0.51534	12105	tags=49%, list=40%, signal=30%	MELK/GPNMB/DAPK3/TEK/NTRK1/CLK2/ATG101/FLT3/MAP3K11/MUSK/FGR/STK16/MAP4K1/EPHA1/CAV1/MEX3B/GREM1/PRLR/PIM3/STK11/MYO3A/TYRO3/MAK/PIM1/GRK7/DAPK1/CLK3/PDGFRB/AURKB/TXK/HTATIP2/TNKS1BP1/VRK2/EIF2AK3/SRC/ERN1/RAP2B/ACE/FES/EPHB3/MAP3K12/DDR1/STK25/PDGFD/PDGFB/TRIM28/TNK1/IMPACT/EIF2AK2/MVP/SIK2/WNK2/ERRFI1/MAP3K10/MAP3K9/RIPK3/EIF2AK1/DYRK1B/THY1/NLRP12/ATP13A2/MAP2K2/PDGFRA/AAK1/PPP2R5B/STK17B/STK2…
GO:0002699	positive regulation of immune effector process	234	0.361505	1.20417	0.0362096	0.535731	0.51534	11041	tags=45%, list=37%, signal=29%	ANXA1/CR1/IL5/IL23A/CD28/ENPP3/CD36/PTPN6/KMT5C/ATAD5/PHB2/B2M/CD81/TNFSF13/HLA-DRA/SLAMF6/PTPN22/FGR/TREM2/HLA-E/F2RL1/CD74/FCGR1A/KLRC2/LACC1/HLA-B/HLA-A/HLX/PGC/GATA1/CD84/TNFRSF14/TLR7/RPS19/LAMP1/PVR/TLR4/CD160/SHLD2/MYB/IL12A/MSH2/HLA-DRB1/VAMP8/INAVA/HLA-F/LAG3/NOD2/FES/TICAM1/CFP/LAPTM5/TRIM6/NCR3/XBP1/NFKBIZ/HLA-DMB/TNFRSF4/SPON2/CADM1/ITGB2/MIF/DHX36/CCR2/FADD/LGALS9/BCL10/KLRC3/TYROBP/…
GO:0002263	cell activation involved in immune response	265	0.356579	1.19295	0.0366696	0.535731	0.51534	13993	tags=57%, list=47%, signal=31%	ANXA1/CR1/CLEC4E/LGALS3/IL23A/CD28/ANXA3/FCGR2B/ENPP3/EXO1/PTPN6/KMT5C/ATAD5/CPLX2/IFI35/CD81/TNFSF13/HLA-DRA/SLAMF6/FGR/TREM2/F2RL1/CD74/ZC3H12A/KLRC2/GAPT/GRN/CDH17/HLX/NKG7/IL27RA/FCER1G/GATA1/CD84/FGL2/LAMP1/TLR4/MSH6/FCGR3A/IFNE/SHLD2/MYB/MSH2/LCP1/HLA-DRB1/VAMP8/HLA-F/LILRA2/IL27/FES/CX3CR1/TICAM1/XBP1/NFKBIZ/MILR1/LIG4/HLA-DMB/DLL1/PTGER4/ERCC1/RC3H2/ITGB2/CCR2/LGALS9/CRACR2A/CORO1A/SUPT6H…
GO:0043270	positive regulation of ion transport	267	0.356313	1.19235	0.0366096	0.535731	0.51534	9960	tags=41%, list=33%, signal=28%	LGALS3/CXCL12/DRD2/CCL5/TRPV3/EDNRA/SLC6A4/CX3CL1/CEMIP/TREM2/KCNN4/KCNA1/TACR2/TRDN/CCR1/CAV1/SLC6A1/ORAI1/CACNG2/PDZK1/NPPA/EHD3/COX17/ATP1B2/SCN1B/GRM6/PDGFRB/P2RX1/ATP1B3/ATP2A1/NOS1/COA8/LHCGR/CFTR/ABCB1/KCNC1/G6PD/VAMP8/LILRA2/GSTO1/GJC2/ADRA2A/FLNA/SLC9A3R1/AGT/ITGB1/FXYD2/SYT4/PDGFB/NLGN3/F2RL3/AKAP6/CNKSR3/ACTN4/VMP1/WNK2/HSPA2/CALCR/CACNA2D1/RAB3B/THY1/ACTB/SLC38A1/KCNH2/MIF/CCR2/CRACR2…
GO:1902105	regulation of leukocyte differentiation	292	0.353882	1.18785	0.0348097	0.535731	0.51534	11207	tags=45%, list=37%, signal=28%	ANXA1/CR1/MAFB/IL5/IL23A/CD28/ADAM8/TCF7/VNN1/FCGR2B/LILRB2/TMEM176A/PTPN6/IL15/GLI2/BAD/GLI3/HAX1/IL7/HLA-DRA/PRDX2/SLAMF8/C1QC/CD27/TREM2/SOX13/CD74/ZC3H12A/HLA-B/IL1RL2/CCR1/HLX/HLA-DOA/FGL2/TOB2/MIR17HG/LILRB4/SMARCD1/TLR4/IL15RA/IL7R/SLC46A2/PPARGC1B/EVI2B/MYB/TRIB1/RNF41/HLA-DRB1/LAG3/IL4I1/IL27/MMP14/FANCD2/ZC3H8/FES/MITF/UBASH3B/IL2RA/XBP1/NEDD9/NFKBIZ/CASP8/BRD7/ESRRA/TMEM64/FANCA/RC3H2/…
GO:0051250	negative regulation of lymphocyte activation	152	0.380099	1.24427	0.0369211	0.538006	0.517529	9688	tags=41%, list=32%, signal=28%	ANXA1/CR1/LGALS3/GPNMB/RHBDD3/FCGR2B/LILRB2/PTPN6/ARG2/VSIG4/GLI3/PRDX2/PTPN22/FGR/MERTK/CD74/PDE5A/ZC3H12A/SCRIB/HLX/TNFAIP8L2/TYRO3/TNFRSF14/FGL2/SOCS6/LILRB4/TBC1D10C/LST1/CASP3/HLA-DRB1/HLA-F/LAG3/IL4I1/ZC3H8/LAPTM5/IL2RA/SOX11/LRRC32/PRNP/PAWR/RC3H2/LGALS9/PARP3/HMGB1/PTEN/TYROBP/IRF1/VSIR/HLA-G/AXL/HFE/PIBF1/BLK/CTLA4/SFRP1/IL4/CEACAM1/CBFB/CEBPB/LOXL3/GLMN/DLG5/MNDA
GO:0006497	protein lipidation	93	0.407716	1.29852	0.037082	0.539039	0.518523	13619	tags=61%, list=45%, signal=34%	IRGM/CLIP3/ATG101/ABCA1/ZDHHC11/PIGO/ZDHHC8/MBOAT4/PIGV/HHATL/ZDHHC15/PGAP3/ATG7/PIGS/SELENOK/ZDHHC5/PGAP1/ZDHHC16/PIGU/MPPE1/WDR45B/PIGC/ZDHHC12/ZDHHC9/GOLGA7/PPM1B/ATG16L2/ZDHHC3/SVIP/GOLGA7B/PIGX/PIGW/NMT2/RABL3/PIGF/GPLD1/ZDHHC17/DPM1/WIPI2/PIGH/PIGM/PIGN/MTTP/PIK3C3/CWH43/ULK1/PIGB/PIGL/ZDHHC4/RAB3GAP1/UGCG/PIGT/ZDHHC24/DPM3/ATG12/HHAT/ATG16L1
GO:0015670	carbon dioxide transport	11	0.626171	1.47104	0.0374222	0.542667	0.522012	1661	tags=27%, list=6%, signal=26%	RHAG/AQP4/HBB
GO:0002674	negative regulation of acute inflammatory response	10	0.639724	1.4704	0.0379964	0.542912	0.522248	4978	tags=40%, list=17%, signal=33%	NPY/FCGR2B/GSTP1/SELENOS
GO:0045060	negative thymic T cell selection	10	0.639413	1.46969	0.038255	0.542912	0.522248	1925	tags=30%, list=6%, signal=28%	CD28/GLI3/CD74
GO:0032930	positive regulation of superoxide anion generation	17	0.564986	1.45492	0.0379417	0.542912	0.522248	10531	tags=76%, list=35%, signal=50%	CYBA/F2RL1/GSTP1/HVCN1/FPR2/AGT/ITGB2/TYROBP/SOD1/CLEC7A/MAPT/GNAI2/ITGAM
GO:0001916	positive regulation of T cell mediated cytotoxicity	24	0.522562	1.43201	0.0378407	0.542912	0.522248	4883	tags=42%, list=16%, signal=35%	IL23A/B2M/HLA-DRA/HLA-E/HLA-B/HLA-A/PVR/IL12A/HLA-DRB1/HLA-F
GO:0043648	dicarboxylic acid metabolic process	91	0.408598	1.2994	0.0379017	0.542912	0.522248	12069	tags=54%, list=40%, signal=32%	SHMT2/GCLM/AMDHD1/PCK2/GLS2/ACSF3/IDH2/FH/ALDH1L2/ACOT8/MDH2/HOGA1/ATIC/MTRR/SHMT1/AASDHPPT/ME3/GGT1/SLC25A32/HAAO/D2HGDH/MTHFD2L/ACMSD/ALDH1L1/NIT2/ALDH4A1/KMO/GCLC/SLC25A12/DHFR/L2HGDH/MDH1/SLC46A1/PRODH2/FOLR1/ASPA/DLST/FTCD/ACLY/ADHFE1/GRHPR/MRPS36/IDH1/ME2/ALDH5A1/NR1H4/MTHFD2/GAD2/GOT1
GO:0042158	lipoprotein biosynthetic process	98	0.403992	1.29104	0.0378111	0.542912	0.522248	13619	tags=60%, list=45%, signal=33%	APOE/IRGM/CLIP3/ATG101/ABCA1/ZDHHC11/PIGO/ZDHHC8/MBOAT4/PIGV/HHATL/ZDHHC15/PGAP3/ATG7/PIGS/SELENOK/ZDHHC5/PGAP1/ZDHHC16/PIGU/MPPE1/WDR45B/PIGC/ZDHHC12/ZDHHC9/GOLGA7/PPM1B/ATG16L2/ZDHHC3/SVIP/GOLGA7B/PIGX/PIGW/NMT2/RABL3/PIGF/GPLD1/ZDHHC17/DPM1/WIPI2/PIGH/PIGM/PIGN/MTTP/PIK3C3/CWH43/ULK1/PIGB/PIGL/ZDHHC4/RAB3GAP1/UGCG/PIGT/APOA1/ZDHHC24/DPM3/ATG12/HHAT/ATG16L1
GO:0002688	regulation of leukocyte chemotaxis	115	0.394617	1.27277	0.0381095	0.542912	0.522248	9244	tags=41%, list=31%, signal=28%	IL23A/CXCL12/TRPV4/CCL5/CXCL13/CXCR2/VEGFB/SLAMF8/PTN/F2RL1/CD74/C5AR1/C3AR1/GPR18/CCR1/GREM1/NBL1/TMEM102/CALR/PLA2G7/FPR2/IL12A/NOD2/LGMN/CX3CR1/TNFSF14/MPP1/NEDD9/TIRAP/MIF/CCR2/LGALS9/HMGB1/DAPK2/RAC2/DNM1L/MSTN/VEGFD/CCN3/GAS6/CSF1R/TNFAIP6/IL4/CXCL17/MOSPD2/PTK2B/BST1
GO:0016241	regulation of macroautophagy	155	0.378683	1.24073	0.0382188	0.542912	0.522248	14329	tags=59%, list=48%, signal=31%	IRGM/ATP6V0B/EHMT2/SCOC/UBQLN2/CAPN1/UBQLN4/FEZ1/WDR24/TRIM13/NUPR1/ERN1/CASP3/RUFY4/ATP6V0D2/RNF41/NOD2/PAFAH1B2/ATP6V1C1/CLN3/RALB/PRKAA2/CHMP4A/ATP6V1E1/IKBKG/SEC22B/CAPNS1/ATP13A2/SMCR8/PINK1/SNX6/ATP6V0E1/SLC25A5/ATP6V1C2/OPTN/ATP6V0E2/NRBP2/ATP6V1D/CALCOCO2/ADRB2/POLDIP2/IL4/RNF31/SPTLC1/SNX4/UBQLN1/VPS35/SH3GLB1/ATP6V1E2/SNX30/QSOX1/SPTLC2/MAPK3/PHF23/ATP6V0C/SUPT5H/ATP6V0A2/GAPDH/SMG1/LAR…
GO:0002366	leukocyte activation involved in immune response	261	0.356716	1.19277	0.0381996	0.542912	0.522248	11085	tags=44%, list=37%, signal=28%	ANXA1/CR1/CLEC4E/LGALS3/IL23A/CD28/ANXA3/FCGR2B/ENPP3/EXO1/PTPN6/KMT5C/ATAD5/CPLX2/IFI35/CD81/TNFSF13/HLA-DRA/SLAMF6/FGR/TREM2/F2RL1/CD74/ZC3H12A/KLRC2/GAPT/GRN/CDH17/HLX/NKG7/IL27RA/FCER1G/GATA1/CD84/FGL2/LAMP1/TLR4/MSH6/FCGR3A/IFNE/SHLD2/MYB/MSH2/LCP1/HLA-DRB1/VAMP8/HLA-F/LILRA2/IL27/FES/CX3CR1/TICAM1/XBP1/NFKBIZ/MILR1/LIG4/HLA-DMB/DLL1/PTGER4/ERCC1/RC3H2/ITGB2/CCR2/LGALS9/CRACR2A/CORO1A/SUPT6H…
GO:0007131	reciprocal meiotic recombination	55	0.443194	1.3526	0.0386235	0.544273	0.523557	3890	tags=25%, list=13%, signal=22%	BRIP1/TOP2A/CENPX/RAD51AP1/DMC1/RAD54B/RAD54L/MND1/RAD51D/SHOC1/ANKLE1/SLX4/MUS81/RAD51
GO:0140527	reciprocal homologous recombination	55	0.443194	1.3526	0.0386235	0.544273	0.523557	3890	tags=25%, list=13%, signal=22%	BRIP1/TOP2A/CENPX/RAD51AP1/DMC1/RAD54B/RAD54L/MND1/RAD51D/SHOC1/ANKLE1/SLX4/MUS81/RAD51
GO:0042098	T cell proliferation	196	0.36792	1.21767	0.0384623	0.544273	0.523557	11059	tags=45%, list=37%, signal=29%	ANXA1/CR1/LGALS3/IL23A/GPNMB/CD28/EFNB1/CCL5/LILRB2/PTPN6/ARG2/VSIG4/IL15/CD81/PRDX2/PSMB10/PTPN22/HLA-E/CTPS1/PDE5A/SCRIB/HLA-A/IL27RA/HES1/TNFRSF14/SLC7A1/PRKCQ/LILRB4/ARMC5/HHLA2/CASP3/DHPS/HLA-DPA1/HLA-DRB1/SELENOK/IL4I1/IL27/TNFSF8/TNFSF14/CD6/IL2RA/LRRC32/PRNP/LMO1/WNT4/PAWR/HLA-DMB/TNFRSF4/RIPK3/TNFRSF13C/RC3H2/EBI3/HLA-DPB1/SH2D2A/CCR2/FADD/LGALS9/CORO1A/HMGB1/PPP3CB/PTEN/IRF1/VSIR/HLA-G/…
GO:1902285	semaphorin-plexin signaling pathway involved in neuron projection guidance	16	0.571669	1.45498	0.0388586	0.546301	0.525508	8542	tags=56%, list=28%, signal=40%	PLXNC1/EDNRA/NRP1/NRP2/PLXND1/PLXNA4/PLXNA3/PLXNB3/SEMA3A
GO:0060119	inner ear receptor cell development	43	0.462676	1.37583	0.0389854	0.5468	0.525988	5143	tags=42%, list=17%, signal=35%	TPRN/TSKU/NAGLU/TMC1/PJVK/FZD2/SCRIB/ATP8B1/USH1C/CTHRC1/HES1/GABRA5/PDZD7/WHRN/WDPCP/GABRB2/LHFPL5/SLC9A3R1
GO:0002438	acute inflammatory response to antigenic stimulus	25	0.516078	1.4235	0.0391294	0.547537	0.526697	5650	tags=40%, list=19%, signal=33%	NPY/FCGR2B/CXCR2/HLA-E/OPRM1/FCGR1A/FCGR3A/A2M/SELENOS/CD6
GO:0015697	quaternary ammonium group transport	14	0.588273	1.45688	0.0399658	0.54898	0.528085	3117	tags=36%, list=10%, signal=32%	SLC25A20/SLC22A1/SLC22A3/PDZK1/SLC6A12
GO:0009209	pyrimidine ribonucleoside triphosphate biosynthetic process	14	0.58806	1.45635	0.0401007	0.54898	0.528085	9367	tags=71%, list=31%, signal=49%	CTPS1/NME4/NME3/UCK1/NME9/NME6/UCKL1/CAD/NME2/NME1
GO:0034138	toll-like receptor 3 signaling pathway	18	0.555718	1.44712	0.0395798	0.54898	0.528085	12252	tags=83%, list=41%, signal=49%	COLEC12/PTPN22/F2RL1/TNIP2/CAV1/TIRAP/OAS1/UNC93B1/UBQLN1/RFTN1/PELI1/HAVCR2/WDFY1/FLOT1/SCIMP
GO:0044794	positive regulation by host of viral process	20	0.541623	1.43795	0.0400004	0.54898	0.528085	12779	tags=80%, list=42%, signal=46%	APOE/ZDHHC8/PPIB/TBC1D20/EEF1A1/HSPA8/ZDHHC9/CSF1R/YTHDC2/CFL1/IGF2R/VAPA/PIK3C3/STOM/NUCKS1/PAIP1
GO:0043368	positive T cell selection	35	0.481564	1.39472	0.0394197	0.54898	0.528085	2911	tags=20%, list=10%, signal=18%	IL23A/BCL11B/CTSL/SLAMF6/CD74/THEMIS/STK11
GO:0008608	attachment of spindle microtubules to kinetochore	43	0.461783	1.37317	0.0401016	0.54898	0.528085	9174	tags=49%, list=30%, signal=34%	KNL1/SPC25/SPAG5/CDCA8/NDC80/RACGAP1/NUF2/MIS12/AURKB/AURKC/ECT2/SEH1L/CHAMP1/CDT1/SIRT2/RB1/BUB3/RMDN1/SPC24/CENPE/MAPRE1
GO:0031343	positive regulation of cell killing	55	0.442334	1.34997	0.0399322	0.54898	0.528085	9757	tags=53%, list=32%, signal=36%	IL23A/B2M/HLA-DRA/SLAMF6/HLA-E/F2RL1/KLRC2/HLA-B/HLA-A/LAMP1/PVR/CD160/IL12A/HLA-DRB1/HLA-F/LAG3/CD5L/NCR3/CADM1/FADD/KLRC3/TYROBP/HLA-G/RASGRP1/RAET1E/CLEC7A/TAP2/NECTIN2/VAV1
GO:0048678	response to axon injury	80	0.415455	1.30976	0.0402408	0.54898	0.528085	10017	tags=52%, list=33%, signal=35%	RTN4RL2/DRD2/NTRK1/CERS2/TREM2/PTN/GRN/TNR/TNC/MMP2/KREMEN1/PCSK1/FLNA/SARM1/CNTF/DAG1/TXN2/THY1/KCNK2/PTPRS/MAP2K2/APOD/MAG/STK24/PTEN/NDEL1/GIP/TYROBP/AXL/SOD1/NEFL/NTRK3/CDK1/PTPRF/DHFR/SCARF1/MAPK8IP3/P2RX4/FOLR1/EPHA4/BAX/MAP1B
GO:0001776	leukocyte homeostasis	94	0.405377	1.29201	0.040126	0.54898	0.528085	8423	tags=36%, list=28%, signal=26%	ANXA1/PMAIP1/CXCR2/FLT3/LIPA/PRDX2/MERTK/CD74/GAPT/SLC39A3/TRAF3IP2/CCNB2/MIR17HG/IL7R/SLC46A2/CASP3/ZC3H8/TNFSF14/SLC40A1/IL2RA/LMO1/RIPK3/MPL/RC3H2/MIF/FADD/LGALS9/CORO1A/HMGB1/BCL10/PPP3CB/AXL/BAK1/SH2B3
GO:0051304	chromosome separation	133	0.385534	1.25326	0.039777	0.54898	0.528085	10910	tags=50%, list=36%, signal=32%	TOP2A/BUB1B/SPC25/CENPX/CENPF/BUB1/CDCA8/ZWINT/ANAPC2/NCAPG/CDC6/NDC80/BCL7B/USP44/MAD2L1/NUF2/NCAPH/SHOC1/M1AP/ANKLE1/FBXO5/SMC4/SMARCD1/SLX4/AURKB/MUS81/TACC3/DPF2/SMC2/RECQL5/NUMA1/CDT1/CDC16/BRD7/ANAPC1/KLHL22/ACTB/ANAPC5/MAD2L1BP/HECW2/XRCC3/RB1/BUB3/SMARCB1/CORT/ACTL6B/RAD21/KNTC1/SPC24/NCAPG2/NEK6/CENPE/SMARCAD1/NCAPH2/CDC23/ANAPC7/ARID1A/NSMCE2/PHF10/DPF3/DYNC1LI1/PPP2R1A/RIOK2/FANCM/ANAP…
GO:0007098	centrosome cycle	133	0.385326	1.25259	0.0401573	0.54898	0.528085	14061	tags=63%, list=47%, signal=34%	PLK4/PCLAF/XRCC2/HAUS7/BRCA1/KIF11/NDC80/CEP131/PPP1R35/BBS4/GADD45A/NAT10/CEP68/PARD6A/CEP250/HAUS2/CENPJ/WDR62/TUBE1/KIF3A/HAUS3/ARL2/KIAA1614/BRCA2/NDE1/FES/CCNF/CHMP1A/HAUS4/NPM1/STIL/CEP76/KIF3B/DEUP1/RAB6C/DCTN1/BRSK1/HAUS1/SSX2IP/XRCC3/NIN/PARD6G/NDEL1/PCM1/PDE4DIP/SLC16A1/CDK1/MARK4/CKAP5/CDK2/CEP192/SPICE1/CCNL2/CCP110/HAUS8/CEP44/RANBP1/CETN3/NUP62/CHMP2A/HAUS5/CNTROB/CCNL1/NUBP1/CEP295…
GO:1902287	semaphorin-plexin signaling pathway involved in axon guidance	14	0.587077	1.45391	0.0410108	0.550386	0.529437	7279	tags=50%, list=24%, signal=38%	PLXNC1/EDNRA/NRP1/PLXND1/PLXNA4/PLXNA3/PLXNB3
GO:0033630	positive regulation of cell adhesion mediated by integrin	20	0.540921	1.43608	0.0407143	0.550386	0.529437	2621	tags=30%, list=9%, signal=27%	SKAP1/CCL5/PTPN6/CXCL13/CIB1/PODXL
GO:0071294	cellular response to zinc ion	21	0.534541	1.43215	0.0412779	0.550386	0.529437	9246	tags=57%, list=31%, signal=40%	GLRA2/MT1X/MT1F/ZNF658/HVCN1/GLRA1/PARP1/ATP13A2/MT1G/MTF1/P2RX4/MT1M
GO:0009218	pyrimidine ribonucleotide metabolic process	30	0.495618	1.40507	0.0408533	0.550386	0.529437	12989	tags=80%, list=43%, signal=46%	CTPS1/UMPS/DPYD/NME4/AK3/NME3/UCK1/NME9/DHODH/NME6/UCKL1/NT5C/CMPK1/CDA/ENTPD7/CAD/NME2/NME1/ENTPD5/UPB1/NME7/UPP1/UPP2/AK5
GO:0045022	early endosome to late endosome transport	40	0.467841	1.37906	0.0409454	0.550386	0.529437	12104	tags=62%, list=40%, signal=37%	EMP2/DAB2/RDX/SRC/SNF8/FLNA/HOOK2/MAP2K2/WDR81/HOOK1/EEA1/PTPN23/VPS11/DENND10/ANKRD27/RILP/MAPK1/MAPK3/STX8/DNAJC13/PIK3C3/SNX12/ATG14/HOOK3/RAB7A
GO:0032835	glomerulus development	61	0.434447	1.33914	0.0404665	0.550386	0.529437	7741	tags=39%, list=26%, signal=29%	NPHS1/MTSS1/KLF15/TEK/EDNRA/ANGPT2/ACTA2/IQGAP1/PODXL/HES1/PAX2/PDGFRB/MYO1E/NID1/JAG1/PDGFD/PDGFB/PROM1/ANGPT1/PDGFRA/NPHS2/RET/MAGI2/NOTCH2
GO:0098661	inorganic anion transmembrane transport	119	0.391061	1.26369	0.0410785	0.550386	0.529437	9541	tags=43%, list=32%, signal=29%	GLRA2/SLC12A1/GABRA6/SLC26A5/ADAMTS8/SLC13A4/SLC4A1/GABRG1/SLC25A11/CLCC1/CLCA4/SLC6A1/SLC37A4/GABRA5/CLIC2/SLC1A4/ANO4/SLC12A5/SLC26A3/GLRA1/LRRC8A/SLC17A6/GABRB2/CLIC1/SLC26A1/CFTR/ANO2/ANO8/SLC37A2/BEST4/PRNP/ANO3/PACC1/SLC12A9/CLCN7/ANO9/GABRB3/GABRD/SLC20A2/SLC26A2/GLRB/SLC26A6/TTYH3/ANO10/SLC1A3/SLC12A2/TTYH1/SLC20A1/GABRA1/SLC17A7/GABRA2
GO:0000077	DNA damage checkpoint signaling	119	0.390995	1.26347	0.0411886	0.550386	0.529437	14149	tags=63%, list=47%, signal=34%	BRIP1/CLSPN/DTL/GTSE1/BRCA1/RAD9B/WDR76/RHNO1/THOC5/FBXO4/GML/USP28/MUS81/RAD51/CCAR2/MSH2/HINFP/BRCA2/FANCD2/NEK11/TIPIN/DONSON/RFWD3/BRSK1/CRADD/TTI2/RPA4/TICRR/RINT1/PML/RPA2/CDK1/RAD1/RAD17/CDK2/PLK3/TP53BP1/CASP2/NOP53/STK33/SYF2/RAD9A/TRIM39/TIPRL/BARD1/BABAM1/CDKN1B/HUS1/ZNF830/PTPN11/EIF2AK4/E2F1/CUL4A/TAOK1/PRPF19/BLM/BRCC3/CEP63/CCND1/THOC1/DDX39B/CDC5L/ATM/FOXN3/PRKDC/PRAP1/PBK/ETAA1/F…
GO:0030203	glycosaminoglycan metabolic process	120	0.390353	1.26194	0.0414164	0.550386	0.529437	11345	tags=50%, list=38%, signal=31%	LYVE1/ITIH2/EDNRA/SGSH/IL15/NAGLU/CEMIP/HS3ST3A1/CLN6/ITIH6/LYG2/CD44/HMMR/B3GNT4/CHST6/B3GAT1/B4GALT7/PDGFRB/NDST4/ST3GAL4/CHPF2/SPOCK3/HAS3/PXYLP1/B3GALT6/PDGFB/NDST3/ANGPT1/CSGALNACT2/B4GAT1/STAB2/HS6ST2/DSE/ABCC5/NDST2/GNS/CHST13/EGFLAM/GUSB/HYAL2/CHST3/CHST7/ST3GAL2/CHSY3/B3GAT3/HS3ST2/TNFAIP6/FUCA1/HS2ST1/HPSE2/AP2A1/SMPD3/GLB1/ST3GAL1/GCNT2/B3GNT7/CSGALNACT1/HS6ST1/DCN/SPOCK2
GO:0032946	positive regulation of mononuclear cell proliferation	137	0.383303	1.24812	0.0411922	0.550386	0.529437	11059	tags=47%, list=37%, signal=30%	ANXA1/VAV3/IL5/IL23A/CD28/EFNB1/CCL5/LILRB2/ATAD5/IL15/IL7/CD81/PTPN22/HLA-E/CD74/HLA-A/IL27RA/PRLR/HES1/SLC7A1/PRKCQ/TLR4/CD38/FCGR3A/HHLA2/IL12A/DHPS/HLA-DPA1/BCL2L1/SELENOK/TICAM1/CD6/IL2RA/HLA-DMB/TNFRSF4/TNFRSF13C/MPL/TIRAP/EBI3/HLA-DPB1/MIF/CCR2/FADD/LGALS9/CORO1A/HMGB1/CD209/IL4/IGF1/EPHB2/CD276/SASH3/BST1/CD46/IL6ST/PNP/CARD11/GPAM/TNFSF4/PDCD1LG2/ADA/LEP/TYK2/PELI1
GO:0042129	regulation of T cell proliferation	166	0.373888	1.2288	0.0414466	0.550386	0.529437	10888	tags=45%, list=36%, signal=29%	ANXA1/CR1/LGALS3/IL23A/GPNMB/CD28/EFNB1/CCL5/LILRB2/PTPN6/ARG2/VSIG4/IL15/CD81/PTPN22/HLA-E/PDE5A/SCRIB/HLA-A/IL27RA/HES1/TNFRSF14/SLC7A1/PRKCQ/LILRB4/HHLA2/CASP3/DHPS/HLA-DPA1/HLA-DRB1/SELENOK/IL4I1/IL27/TNFSF8/CD6/IL2RA/LRRC32/PRNP/LMO1/PAWR/HLA-DMB/RIPK3/TNFRSF13C/EBI3/HLA-DPB1/CCR2/FADD/LGALS9/CORO1A/HMGB1/PTEN/IRF1/VSIR/HLA-G/RAC2/CD209/CTLA4/IL4/IGF1/SH3RF1/CD276/SASH3/CEBPB/GLMN/DLG5/CD46/…
GO:0044403	biological process involved in symbiotic interaction	279	0.353151	1.18349	0.0411896	0.550386	0.529437	9935	tags=41%, list=33%, signal=28%	SIGLEC1/CR1/APOE/SLC52A2/FN1/CLEC5A/MRC1/CCL5/TRIM68/HPN/CH25H/NRP1/IFITM3/SLC1A5/CTSL/CD81/TRIML2/FURIN/PIK3C2G/EPHA2/F2RL1/CD74/SIVA1/ZC3H12A/RNASEK/LY6E/ZDHHC8/CAV1/SELPLG/TYRO3/TNFRSF14/FUCA2/SLC7A1/THOC5/SLC10A1/LRRC19/TMPRSS4/LAMP1/PVR/EPS15/CCR5/SRC/THOC6/SLC3A2/BCL2L1/HLA-DRB1/RAB9A/VAMP8/TRIM5/PPIB/CX3CR1/ZBED1/ITGB1/BSG/TBC1D20/RPSA/THOC7/CHMP1A/SAP30/TRIM6/DDX56/LRRC15/ZNF639/SLC52A1/I…
GO:0045591	positive regulation of regulatory T cell differentiation	21	0.534137	1.43107	0.04159	0.551067	0.530093	7899	tags=48%, list=26%, signal=35%	CR1/LILRB2/HLA-DRA/LILRB4/HLA-DRB1/IL4I1/DUSP10/LGALS9/VSIR/HLA-G
GO:0030193	regulation of blood coagulation	65	0.428755	1.32926	0.0418556	0.552143	0.531128	9580	tags=45%, list=32%, signal=30%	APOE/CPB2/PLAU/CD36/PRDX2/F2RL1/ADAMTS18/VTN/CAV1/ENPP4/VKORC1/SERPING1/ST3GAL4/PRKG1/PLAT/UBASH3B/PDGFB/ALOX12/DMTN/PDGFRA/USF1/EMILIN2/F3/SH2B3/KNG1/SERPINF2/CEACAM1/EPHB2/APOH
GO:1990748	cellular detoxification	101	0.399753	1.27998	0.0418224	0.552143	0.531128	9797	tags=46%, list=33%, signal=31%	APOE/LTC4S/ABCG2/CD36/CCS/PRDX2/GPX2/HBB/GSTZ1/PRDX3/TXN/GSTP1/PRXL2C/TXNRD2/HBQ1/PIM1/AKR1A1/CLIC2/SRXN1/ADH4/FANCC/RDH11/UBIAD1/GSTO1/SELENOS/GSTM3/GSTK1/GSTO2/ALOX5AP/SELENOW/TXNRD1/SELENOT/TXNDC17/GPX4/SELENOF/PRXL2A/SOD1/ADH5/ESD/EPX/DHFR/DUOX1/PRDX1/MGST2/PTGES/SOD3
GO:0035418	protein localization to synapse	67	0.426299	1.3252	0.0420526	0.553523	0.532455	10734	tags=51%, list=36%, signal=33%	NPHS1/SHANK1/SCRIB/SLITRK3/CACNG2/RAB27B/WNT7A/ZDHHC15/RAB11A/MAP1A/KIF5A/BSN/GPC6/DVL1/GRIP2/KIF5C/LGI1/DAG1/HRAS/ZDHHC12/STX3/ABHD17B/CLSTN3/NRXN1/ARHGAP44/MAPK8IP3/MAPT/LRRTM1/STAU2/VPS35/NRXN2/MPP4/PRKCZ/RAP1A
GO:0030539	male genitalia development	20	-0.37956	-1.51124	0.0430293	0.554198	0.533105	132	tags=20%, list=0%, signal=20%	WT1/SHH/AR/ROR2
GO:0002829	negative regulation of type 2 immune response	12	0.606717	1.45293	0.0426476	0.554198	0.533105	2689	tags=33%, list=9%, signal=30%	ANXA1/ARG2/HLX/IL27RA
GO:0032703	negative regulation of interleukin-2 production	27	0.505424	1.41073	0.0423882	0.554198	0.533105	5924	tags=33%, list=20%, signal=27%	CR1/HOMER2/VSIG4/LILRB4/LAG3/NOD2/HOMER3/LAPTM5/PRNP
GO:0046633	alpha-beta T cell proliferation	44	0.458214	1.366	0.0427526	0.554198	0.533105	11207	tags=50%, list=37%, signal=31%	IL23A/CD28/ARG2/IL15/CD81/PTPN22/HLA-E/HLA-A/TNFRSF14/PRKCQ/IL2RA/EBI3/CCR2/LGALS9/IRF1/VSIR/SH3RF1/CARD11/TNFSF4/TYK2/DOCK2/NDFIP1
GO:0006968	cellular defense response	47	0.4532	1.36084	0.0422284	0.554198	0.533105	7899	tags=49%, list=26%, signal=36%	CLEC5A/LGALS3BP/LILRB2/CD300C/CXCR2/KLRC2/IL1RL2/C5AR1/ITK/CCR5/CCR9/CD5L/CCR3/CX3CR1/ITGB1/LSP1/RELA/CCR2/VEZF1/BCL10/KLRC3/TYROBP/HLA-G
GO:0010543	regulation of platelet activation	49	0.449769	1.35681	0.0423011	0.554198	0.533105	11360	tags=53%, list=38%, signal=33%	APOE/GP6/MFSD2B/ADAMTS18/FCER1G/PRKCQ/TLR4/TXK/PRKG1/FLNA/UBASH3B/PDGFB/ALOX12/DMTN/PDGFRA/EMILIN2/VPS33B/SH2B3/BLK/CEACAM1/IL6ST/TEC/PDGFA/PRKCA/GNAQ/CD9
GO:0009145	purine nucleoside triphosphate biosynthetic process	101	0.399188	1.27817	0.0429048	0.554198	0.533105	13328	tags=60%, list=44%, signal=34%	NDUFB9/PID1/NDUFA6/DNAJC30/TREM2/ATP5MC1/ATP5PO/NDUFS6/NDUFB10/STOML2/ATP5PD/NME4/NDUFA2/ATP5MGL/NME3/NME9/NDUFB5/VPS9D1/NDUFB6/VCP/NDUFB7/LDHC/NDUFA12/NDUFB11/NDUFB1/PARP1/DMAC2L/NME6/NDUFA3/PINK1/ENO1/ATP5MG/SDHD/SLC25A12/DGUOK/IL4/TMSB4X/NDUFB2/ATP5F1B/ATP5F1C/ATP5MC2/NME2/NME1/NDUFS7/AK9/ATP6V0C/ATP6V1A/ATP5PB/NDUFS5/NDUFB8/SDHC/NME7/NDUFA13/SLC25A13/NDUFS8/ANTKMT/NDUFA11/NDUFA1/PPARA/TGFB1/I…
GO:0031348	negative regulation of defense response	219	0.361765	1.20221	0.04266	0.554198	0.533105	9929	tags=41%, list=33%, signal=27%	CR1/NPY/APOE/DRD2/METRNL/TEK/FCGR2B/TTLL12/ENPP3/ARG2/VSIG4/DCST1/CX3CL1/SLAMF8/LYAR/GPR17/FURIN/FGR/TREM2/HLA-E/PSMB4/HLA-B/GRN/HLA-A/GSTP1/LPCAT3/KLRC1/TNFAIP8L2/SHARPIN/CD200/TYRO3/FGL2/GIT1/RPS19/FPR2/SERPING1/A2M/CACTIN/SRC/HLA-DRB1/HGF/MFHAS1/NT5E/MICB/HLA-F/NOD2/SELENOS/FNDC4/SOCS3/OAS3/IL2RA/C1QTNF3/PARP1/PTGER4/BANF1/FEM1A/NLRP12/TARBP2/MUL1/DUSP10/SIRT2/PPM1B/LGALS9/RB1/OAS1/TNFRSF1A/IL…
GO:0006814	sodium ion transport	238	0.358271	1.19411	0.0429696	0.554198	0.533105	9465	tags=37%, list=31%, signal=26%	SLC12A1/SLC5A11/SCN9A/DRD2/EDNRA/NKAIN1/SLC13A4/SLC6A4/SLC9C2/RANGRF/SCNN1G/SLC38A11/SLC10A6/SLC23A1/SLC9B1/SHROOM2/SLC9A6/ASIC1/SLC6A1/SLC5A4/SLC5A9/SLC9A8/NPPA/NETO2/SLC6A12/SLC5A10/SLC10A1/NKAIN3/ATP1B2/FXYD7/SCN1B/SLC24A1/NALCN/ATP1B3/SLC6A7/SCN2B/SLC17A6/HCN4/COMMD3/NOS1/SLC5A1/SLC9A5/SLC3A2/YWHAH/SLC5A2/SLC6A15/ATP1A4/ATP1A3/SLC9A3R1/SLC6A17/SLC24A2/CACNA1I/FXYD2/MFSD4B/CNKSR3/SCN7A/ACTN4/W…
GO:0007249	I-kappaB kinase/NF-kappaB signaling	275	0.353151	1.18294	0.0427396	0.554198	0.533105	13809	tags=59%, list=46%, signal=32%	TRAF1/WDR83/TRIM68/TRIM32/EDNRA/IFIT5/CD36/SLC35B2/RHOC/ESR1/ROR1/JMJD8/DDRGK1/TRIML2/CX3CL1/PLEKHG5/TREM2/F2RL1/CD74/ZC3H12A/WLS/TNIP2/BST2/GSTP1/SHARPIN/TLE1/TLR7/TRAF3IP2/NKIRAS1/HTR2B/CC2D1A/SHISA5/LILRB4/TLR4/BIRC3/TMEM101/NDFIP2/CACTIN/TRIM13/ECT2/EDA/ECM1/HLA-DRB1/INAVA/TRIM5/NOD2/CANT1/FLNA/CX3CR1/TICAM1/TRIM6/TRAF5/TMED4/CASP8/STAT1/TRIM52/NFKBIB/ANGPT1/LITAF/RIPK3/PRKCB/TIRAP/HACD3/IRAK…
GO:0010918	positive regulation of mitochondrial membrane potential	10	0.631964	1.45257	0.0441783	0.555161	0.534031	6119	tags=50%, list=20%, signal=40%	BAD/CTNS/STOML2/VCP/MTLN
GO:0006983	ER overload response	12	0.605629	1.45033	0.0436791	0.555161	0.534031	7909	tags=58%, list=26%, signal=43%	HSPA5/TMCO1/DDIT3/EIF2AK3/SELENOS/CCDC47/WFS1
GO:0002070	epithelial cell maturation	18	0.551488	1.4361	0.0437991	0.555161	0.534031	6062	tags=39%, list=20%, signal=31%	TMEM79/GDF11/TYMS/CEBPA/EPAS1/TFCP2L1/AKR1B1
GO:0070233	negative regulation of T cell apoptotic process	24	0.516358	1.41501	0.0440765	0.555161	0.534031	3994	tags=29%, list=13%, signal=25%	BCL11B/CCL5/ARG2/CD27/PRKCQ/IL7R/SLC46A2
GO:0000387	spliceosomal snRNP assembly	38	0.470724	1.37822	0.0434132	0.555161	0.534031	12310	tags=66%, list=41%, signal=39%	SNRPE/CD2BP2/GEMIN2/AAR2/SNRPD3/PRPF31/SNRPG/LSM4/GEMIN5/SRSF12/WDR77/GEMIN6/SMN2/GEMIN7/SART1/PRPF6/DDX20/SNRPB/GEMIN8/USP4/CLNS1A/SRSF10/PRPF19/LSM2/SART3
GO:0045454	cell redox homeostasis	40	0.465053	1.37084	0.0443275	0.555161	0.534031	10935	tags=57%, list=36%, signal=37%	EGLN2/SLC2A10/PRDX2/PRDX3/TXN/TXNRD2/GIT1/DDIT3/HVCN1/NOS1/APEX1/SELENOS/TXN2/GLRX2/TXNRD1/SELENOT/BOLA2/GCLC/KRIT1/PRDX1/DLD/PRDX4/GLRX5
GO:0031294	lymphocyte costimulation	43	0.45866	1.36388	0.0443104	0.555161	0.534031	11496	tags=49%, list=38%, signal=30%	CD28/EFNB1/LILRB2/PTPN6/CD81/CAV1/TNFRSF14/LILRB4/CD160/SRC/HHLA2/TNFSF14/TNFRSF13C/IL4/MAP3K8/VAV1/CARD11/TNFSF4/PDCD1LG2/PTPN11/KLRK1
GO:0090303	positive regulation of wound healing	56	0.438173	1.33972	0.0435651	0.555161	0.534031	9580	tags=50%, list=32%, signal=34%	ANXA1/CPB2/PLAU/CD36/FERMT2/PRDX2/VTN/ENPP4/ST3GAL4/ADRA2A/PLAT/ITGB1/XBP1/HRAS/ACTG1/DMTN/USF1/EMILIN2/F3/PRKCE/MYLK/CLEC7A/CLDN3/SERPINF2/HBEGF/DUOX1/KANK1/APOH
GO:0031122	cytoplasmic microtubule organization	62	0.430756	1.32977	0.0444018	0.555161	0.534031	12132	tags=56%, list=40%, signal=34%	KATNB1/CLIP3/TRPV4/CCDC13/CIB1/TUBG1/TRDN/MAP10/CENPJ/CAMSAP3/RAB11A/CLIP4/AXIN1/KIF19/TUBGCP6/NUMA1/DVL1/DCTN1/HOOK2/FSD1/PCM1/STMN3/DYNC1H1/MAPT/HOOK1/WDR73/PLK3/KPNB1/TUBGCP5/RHOA/CAV3/CCDC88A/TUBGCP2/HOOK3/TUBGCP4
GO:1904375	regulation of protein localization to cell periphery	119	0.389518	1.2587	0.0443423	0.555161	0.534031	8044	tags=40%, list=27%, signal=30%	LGALS3/PID1/CLIP3/GPSM2/DAB2/RANGRF/CIB1/EPHA2/TREM2/LDLRAP1/ZDHHC8/CACNG2/SAPCD2/MRAP/TMBIM1/VIL1/PPP2R5A/BCL2L1/VAMP8/ABCA2/PPP1R9B/MMP14/ITGB1/ZDHHC5/MRAP2/LRRC15/CLN3/PRNP/GPC6/NUMA1/RHOG/LZTFL1/CNST/PRKCI/DAG1/PIK3R1/APPL1/HRAS/ACTB/SQSTM1/STX3/LYPLA1/RACK1/PTPN9/PKDCC/PRKCE/PIK3R2/RER1
GO:0031109	microtubule polymerization or depolymerization	123	0.387974	1.25582	0.0436841	0.555161	0.534031	11868	tags=52%, list=39%, signal=32%	KIF18B/TPX2/KATNB1/CLIP3/TRPV4/TPPP3/RANGRF/CIB1/SKA1/TUBG1/SSNA1/SLC39A12/HDGFL3/GIT1/FBXO5/HAUS2/NEDD1/CENPJ/CAMSAP3/APC2/ANKRD53/MAP1A/ARL2/BMERB1/NDE1/FES/MAPRE3/MAP7D3/KIF19/DRG1/TUBGCP6/NUMA1/TOGARAM1/MAP1S/DCTN1/CCSAP/CKAP2/ARHGEF2/NIN/MID1IP1/TRIM54/NDEL1/SKA3/STMN3/PDE4DIP/NCKAP5/CKAP5/MAPT/CEP192/MAPRE1/STMN2/MAP2/MAP1B/TUBGCP5/CLASP2/CDKN1B/STMN1/AKAP9/CRYAB/CAV3/TAOK1/TUBGCP2/KIF24/AB…
GO:0044000	movement in host	172	0.371393	1.22243	0.0435265	0.555161	0.534031	9841	tags=43%, list=33%, signal=29%	SIGLEC1/CR1/SLC52A2/CLEC5A/MRC1/TRIM68/CH25H/NRP1/IFITM3/SLC1A5/CTSL/CD81/TRIML2/FURIN/EPHA2/CD74/SIVA1/RNASEK/LY6E/CAV1/SELPLG/TYRO3/TNFRSF14/FUCA2/SLC7A1/SLC10A1/TMPRSS4/LAMP1/PVR/EPS15/CCR5/SRC/SLC3A2/HLA-DRB1/VAMP8/TRIM5/ITGB1/BSG/RPSA/CHMP1A/TRIM6/ZNF639/SLC52A1/CHMP7/TNFRSF4/P4HB/NCAM1/DAG1/CHMP4A/SLC20A2/CTSB/HYAL2/LGALS9/HMGB1/MOG/NECTIN1/AXL/PPIA/TPCN1/HAVCR1/NUP153/CDK1/GAS6/CD209/SCARB…
GO:0043123	positive regulation of I-kappaB kinase/NF-kappaB signaling	182	0.369054	1.21764	0.0434043	0.555161	0.534031	12161	tags=54%, list=40%, signal=32%	TRIM68/TRIM32/IFIT5/CD36/SLC35B2/RHOC/ROR1/JMJD8/TRIML2/CX3CL1/PLEKHG5/F2RL1/CD74/WLS/TNIP2/BST2/SHARPIN/TRAF3IP2/HTR2B/CC2D1A/SHISA5/TLR4/BIRC3/TMEM101/NDFIP2/TRIM13/ECT2/EDA/ECM1/HLA-DRB1/INAVA/TRIM5/NOD2/CANT1/FLNA/TICAM1/TRIM6/TRAF5/TMED4/CASP8/TRIM52/LITAF/PRKCB/TIRAP/IKBKG/RELA/C18orf32/MUL1/DHX36/FADD/LGALS9/MTDH/TRADD/PINK1/BCL10/S100A13/PRKCE/TNFRSF1A/PPP5C/CLEC7A/TMEM106A/IKBKE/MIB2/RNF…
GO:0002685	regulation of leukocyte migration	212	0.36252	1.20323	0.04414	0.555161	0.534031	9514	tags=37%, list=32%, signal=25%	ANXA1/LYVE1/LGALS3/IL23A/ADAM8/CXCL12/TRPV4/CCL5/ITGA4/CXCL13/CXCR2/CD81/VEGFB/CX3CL1/SLAMF8/TREM2/PTN/F2RL1/CD74/MADCAM1/C5AR1/C3AR1/GPR18/CCR1/CD200/TNFRSF18/IL27RA/GREM1/NBL1/TMEM102/TNFRSF14/GCNT1/CALR/PLA2G7/FPR2/ST3GAL4/IL12A/ECM1/SELENOK/NOD2/MMP14/LGMN/CX3CR1/TNFSF14/MPP1/PDGFD/NEDD9/RHOG/PTGER4/RIPK3/TIRAP/THY1/PIK3R1/APOD/MIF/CCR2/FADD/LGALS9/CORO1A/HMGB1/DAPK2/RAC2/DNM1L/MSTN/VEGFD/CCN…
GO:0009220	pyrimidine ribonucleotide biosynthetic process	22	0.526116	1.42118	0.0446063	0.5554	0.534261	12989	tags=82%, list=43%, signal=47%	CTPS1/UMPS/NME4/NME3/UCK1/NME9/DHODH/NME6/UCKL1/CMPK1/CDA/CAD/NME2/NME1/NME7/UPP1/UPP2/AK5
GO:0035850	epithelial cell differentiation involved in kidney development	43	0.458537	1.36352	0.0445357	0.5554	0.534261	9611	tags=51%, list=32%, signal=35%	NPHS1/MTSS1/KLF15/EDNRA/ACTA2/IQGAP1/PODXL/GREM1/PAX8/PAX2/MYO1E/JAG1/PDGFB/PROM1/STAT1/NPHS2/MAGI2/NOTCH2/GDNF/WNT9B/PTPRO/NOTCH1
GO:0046328	regulation of JNK cascade	133	0.383279	1.24593	0.0447504	0.556038	0.534875	12977	tags=53%, list=43%, signal=30%	TRAF1/MDFIC/TPD52L1/TRPV4/FCGR2B/BIRC7/ZNF622/MAP3K11/CD27/PTPN22/MEN1/F2RL1/GSTP1/GADD45A/NPPA/MAPK8IP2/GADD45B/TLR4/WNT7A/DUSP19/MFHAS1/AXIN1/NOD2/CCN2/TRAF5/KLHL31/MAP3K10/TIRAP/HRAS/DUSP10/AMBP/CRACR2A/PINK1/HMGB1/PHLPP1/RASGRP1/TRAF4/SEMA3A/MAPK8IP3/SFRP1/SH3RF1/SERPINF2/PTK2B/NAIP/MINK1/NOX1/MAP3K5/CRK/GPS2/SIRPA/MAPKBP1/XIAP/MAP4K4/ULK4/DUSP22/LTBR/FKTN/TAOK1/PRMT1/TRAF2/SH3RF3/PLCB1/DUSP1…
GO:0044857	plasma membrane raft organization	10	0.63041	1.44899	0.0455769	0.561089	0.539733	5916	tags=50%, list=20%, signal=40%	COLEC12/EMP2/CAV1/CLN3/ABCA7
GO:0046068	cGMP metabolic process	14	0.581668	1.44052	0.0456849	0.561089	0.539733	7701	tags=64%, list=26%, signal=48%	GUCY2C/GUCY2D/PDE5A/PDE2A/NPPA/GUCY1A1/GUCY1A2/GUCY1B1/GUCY2F
GO:0006303	double-strand break repair via nonhomologous end joining	67	0.423956	1.31792	0.0458159	0.561089	0.539733	13107	tags=67%, list=44%, signal=38%	DCLRE1B/POLQ/KMT5C/WRAP53/SIRT7/SETMAR/PAXX/SHLD2/IFFO1/POLL/XRCC1/AUNIP/LIG4/NUDT16L1/PNKP/TFIP11/ERCC1/LIG3/ATP23/NHEJ1/PARP3/HMGB1/RNF8/NSD2/HELQ/PSMD14/SHLD3/TP53BP1/CYREN/SMARCAL1/USP51/XRCC5/DTX3L/POLA1/SHLD1/APLF/DCLRE1A/PRPF19/ZBTB7A/RIF1/XRCC6/HSF1/ERCC4/ATM/PRKDC
GO:0045807	positive regulation of endocytosis	93	0.403032	1.2836	0.045357	0.561089	0.539733	10343	tags=46%, list=34%, signal=30%	APOE/CD14/DRD2/CLIP3/CD36/CD63/TOR1A/B2M/DAB2/TREM2/F2RL1/LDLRAP1/VTN/GREM1/TFR2/PPT1/HNRNPK/CLN3/ABCA7/ANGPT1/DLL1/APPL1/BICD1/SYNJ1/MAGI2/AXL/HFE/CBLL1/CLU/RAB31/C3/IL4/TF/PPP3CC/AHI1/HIP1/ITGA2/GPC3/ATAD1/EEF2K/LRP1/BIN1/VPS28
GO:0008630	intrinsic apoptotic signaling pathway in response to DNA damage	99	0.398975	1.27595	0.0456755	0.561089	0.539733	11173	tags=51%, list=37%, signal=32%	CXCL12/TRIM32/ATAD5/CRIP1/BRCA1/BAD/EPHA2/CD74/ACKR3/CD44/HTRA2/BOK/NFATC4/TOPORS/SHISA5/MSH6/USP28/TMEM109/NACC2/BCL2L2/CDKN2D/NUPR1/CCAR2/MSH2/BCL2L1/TAF9/BRCA2/HNRNPK/FBH1/PIK3R1/MIF/AEN/PML/TNFRSF1A/BCL2A1/CIDEB/BAK1/CLU/IKBKE/SNW1/FNIP2/CASP2/CDIP1/BAX/RAD9A/KDM1A/HIPK1/TMEM161A/USP47/E2F1
GO:0002708	positive regulation of lymphocyte mediated immunity	107	0.394825	1.26848	0.0454363	0.561089	0.539733	11018	tags=49%, list=37%, signal=31%	IL23A/CD28/KMT5C/ATAD5/B2M/CD81/TNFSF13/HLA-DRA/SLAMF6/TREM2/HLA-E/FCGR1A/KLRC2/HLA-B/HLA-A/LAMP1/PVR/CD160/SHLD2/IL12A/MSH2/HLA-DRB1/HLA-F/LAG3/NOD2/NCR3/CADM1/FADD/KLRC3/NSD2/HLA-G/RASGRP1/RAET1E/PAXIP1/EXOSC6/C3/SHLD3/IL4/TP53BP1/SASH3/ARID5A/TAP2/NECTIN2/VAV1/CLNK/FZD5/FBXO38/PRKCZ/IL18R1/TNFSF4/RSAD2/SHLD1
GO:0002377	immunoglobulin production	114	0.391217	1.26112	0.0458692	0.561089	0.539733	9209	tags=41%, list=31%, signal=29%	CR1/IL5/CD28/POLQ/FCGR2B/EXO1/KMT5C/ATAD5/PHB2/B2M/TNFSF13/HLA-DRA/HLA-E/CD22/GAPT/HLA-DRB5/HLA-DOA/IL27RA/TRAF3IP2/MSH6/SHLD2/MSH2/HLA-DPA1/HLA-DRB1/TMBIM6/POLL/XBP1/HLA-DQA1/LIG4/HLA-DMA/HLA-DMB/TNFRSF4/ERCC1/HLA-DPB1/NHEJ1/SUPT6H/PARP3/RNF8/NSD2/PAXIP1/EXOSC6/SHLD3/IL4/TP53BP1/CYREN/EPHB2/SASH3
GO:0022408	negative regulation of cell-cell adhesion	177	0.369275	1.21685	0.0459064	0.561089	0.539733	9686	tags=39%, list=32%, signal=27%	ANXA1/CR1/LGALS3/GPNMB/CXCL12/TRPV4/FCGR2B/LILRB2/PTPN6/ARG2/ZNF703/VSIG4/GLI3/PRDX2/PTPN22/RDX/MYADM/CD74/PDE5A/ZC3H12A/SCRIB/ADAMTS18/HLX/TNFAIP8L2/PODXL/TNFRSF14/FGL2/TNR/SOCS6/LILRB4/PRKG1/CASP3/HLA-DRB1/LAG3/IL4I1/ZC3H8/JAG1/LAPTM5/UBASH3B/IL2RA/LRRC32/PRNP/BMP2/PAWR/ALOX12/RGCC/GTPBP4/RC3H2/LGALS9/SPINT2/HMGB1/PTEN/IRF1/VSIR/HLA-G/HFE/FXYD5/MIA3/SH2B3/CTLA4/IL4/CEACAM1/CBFB/CEBPB/LOXL3/GLMN…
GO:0007127	meiosis I	123	0.386939	1.25246	0.0460465	0.561655	0.540278	5579	tags=27%, list=19%, signal=22%	BRIP1/TOP2A/CCNE2/CENPX/RAD51AP1/SYCP3/PIWIL2/WEE2/DMC1/RAD54B/SYCE2/NDC80/RAD54L/EHMT2/MND1/SIRT7/SGO2/RAD51D/STAG3/SHOC1/M1AP/ANKLE1/FBXO5/CCNB2/SLX4/MUS81/RAD51/MYBL1/ZCWPW1/BRCA2/FANCD2/SLC2A8/CCNA1
GO:0050974	detection of mechanical stimulus involved in sensory perception	33	0.482017	1.38527	0.0461761	0.56209	0.540697	4915	tags=33%, list=16%, signal=28%	CXCL12/NTRK1/HPN/CHRNA10/TMC1/PJVK/KCNA1/PDZD7/WHRN/TMEM120A/LHFPL5
GO:1905477	positive regulation of protein localization to membrane	98	0.399213	1.27577	0.046472	0.564545	0.543058	8044	tags=36%, list=27%, signal=26%	LGALS3/CLIP3/CD81/RANGRF/CIB1/EPHA2/CEMIP/TREM2/ZDHHC8/CACNG2/PDZK1/HPCA/VIL1/PPP1R9B/ITGB1/ZDHHC5/MIEF1/CLN3/PRNP/RHOG/CNST/PRKCI/PIK3R1/HRAS/ITGB2/MESD/SQSTM1/STX3/RACK1/PTPN9/TCAF2/ANK3/PRKCE/TCAF1/RER1
GO:0034135	regulation of toll-like receptor 2 signaling pathway	12	0.602304	1.44237	0.0467736	0.564773	0.543277	8128	tags=58%, list=27%, signal=43%	CYBA/TREM2/F2RL1/MFHAS1/NOD2/TIRAP/TLR1
GO:0008631	intrinsic apoptotic signaling pathway in response to oxidative stress	43	0.457034	1.35905	0.0467476	0.564773	0.543277	9544	tags=47%, list=32%, signal=32%	MELK/VNN1/ZNF622/TREM2/HTRA2/CYP1B1/NOL3/PDCD10/STK25/P4HB/PARP1/STK24/PINK1/PML/SOD1/PPIA/ARL6IP5/NOX1/UBQLN1/MAP3K5
GO:0008360	regulation of cell shape	148	0.377236	1.23318	0.0466335	0.564773	0.543277	8095	tags=36%, list=27%, signal=27%	ANXA1/FN1/RND3/PARVA/DAPK3/ATP10A/PLXNC1/SLC26A5/ITGA7/RHOC/HPN/PEAK3/FERMT2/FAM171A1/FGR/RDX/FGD5/CDC42EP5/RHOBTB2/RHOBTB3/VIL1/RHOU/MYH10/WDPCP/PLXND1/ARAP3/STRIP2/LST1/SHROOM3/RHOBTB1/PLXNA4/CFAP410/SLC9A3R1/FES/MYH14/RAC3/DNMBP/PLXNA3/RHOG/RND1/PRPF40A/DAG1/ITGB2/DMTN/RASA1/C15orf62/PLXNB3/CORO1A/GAS2/RND2/MYL12A/ARHGAP18/RAC2/WDR1
GO:0045649	regulation of macrophage differentiation	21	-0.367131	-1.4836	0.0469523	0.564819	0.543322	1968	tags=33%, list=7%, signal=31%	GATA2/ID2/ZBTB46/INHA/CSF1/INHBA/ROR2
GO:0016486	peptide hormone processing	33	0.481292	1.38318	0.0469661	0.564819	0.543322	5218	tags=36%, list=17%, signal=30%	BACE2/PCSK6/CTSL/FURIN/CORIN/MBOAT4/ATP6AP2/PLA2G7/REN/ACE/PCSK1/CPE
GO:0032729	positive regulation of interferon-gamma production	69	0.421082	1.31227	0.0471538	0.56594	0.5444	11999	tags=55%, list=40%, signal=33%	IL23A/CD14/SLAMF6/PTPN22/F2RL1/SCRIB/HLA-A/IL27RA/TLR7/BTN3A2/TLR4/CD160/TXK/IL12A/HLA-DPA1/IL27/IL12RB2/EBI3/HRAS/HLA-DPB1/CCR2/FADD/LGALS9/RASGRP1/CD2/CLEC7A/CD276/SASH3/ARID5A/FZD5/IL18R1/TNFSF4/TYK2/HAVCR2/KLRK1/BTN3A1/ABL1/CD244
GO:0009582	detection of abiotic stimulus	131	0.383021	1.24405	0.0472512	0.565975	0.544433	5595	tags=27%, list=19%, signal=22%	TRPM3/CXCL12/EYS/REEP6/GUCY2D/NTRK1/HPN/CHRNA10/CACNA1F/PLEKHB1/PDE6C/TMC1/TIMELESS/PJVK/KCNA1/OPN3/PKD1L3/CDS1/PDZD7/TTN/CACNA2D4/WHRN/MMP24/GRK7/CEP250/GRM6/PKD1/LXN/PKD1L1/TMEM120A/RDH11/LHFPL5/ROM1/PKD2L2/PDC
GO:0043094	cellular metabolic compound salvage	29	0.493885	1.39321	0.0474318	0.567004	0.545423	10813	tags=59%, list=36%, signal=38%	APRT/TK2/NAPRT/BHMT2/PGM2/PRTFDC1/ADI1/UCK1/ENOPH1/FCSK/APIP/UCKL1/CDA/DGUOK/ADSL/PNP/ADA
GO:0006957	complement activation, alternative pathway	15	0.570509	1.43285	0.0476674	0.568231	0.546604	5394	tags=33%, list=18%, signal=27%	CR1/VSIG4/CFD/C9/CFP
GO:0000041	transition metal ion transport	97	0.399141	1.27468	0.0478191	0.568231	0.546604	12235	tags=55%, list=41%, signal=33%	SLC39A8/SLC31A2/B2M/TCN2/SLC39A1/SLC30A3/CP/HEPH/SLC39A12/SLC39A3/TFR2/COX17/TCN1/SLC39A4/ARHGAP1/MCOLN1/TRPC7/SLC40A1/STEAP4/SLC48A1/TMEM163/ABCC5/SLC30A9/ATOX1/SLC39A7/FLVCR1/ISCU/SLC11A2/SLC30A1/NECTIN1/FTL/HFE/MMGT1/STEAP2/SLC30A7/SLC46A1/TF/TTYH1/SLC30A5/MELTF/PGRMC2/CUTC/SLC30A6/STEAP3/TMEM165/SLC31A1/SLC22A17/SLC30A4/CYBRD1/ABCB6/TRPM2/MT3/SLC1A1
GO:0002819	regulation of adaptive immune response	182	0.367271	1.21176	0.0477548	0.568231	0.546604	11592	tags=48%, list=39%, signal=30%	ANXA1/CR1/IL23A/CD28/SKAP1/FCGR2B/PTPN6/KMT5C/ATAD5/B2M/AHR/CD81/TNFSF13/HLA-DRA/CR1L/TREM2/HLA-E/ZC3H12A/FCGR1A/HLA-B/HLA-A/HLX/KLRC1/IL27RA/TNFRSF14/PRKCQ/LILRB4/PVR/CD160/IL7R/SHLD2/IL12A/MSH2/HLA-DRB1/HLA-F/NOD2/IL4I1/IL27/NFKBIZ/RIPK3/RC3H2/DUSP10/CCR2/FADD/SUPT6H/PARP3/HMGB1/PPP3CB/IRF1/NSD2/HLA-G/CD48/HFE/CLEC7A/PAXIP1/EXOSC6/C3/SHLD3/IL4/TP53BP1/CEACAM1/EPHB2/SASH3/ARID5A/TAP2/NECTIN2/BAT…
GO:0009123	nucleoside monophosphate metabolic process	72	0.417251	1.30499	0.0482707	0.572461	0.550673	10914	tags=53%, list=36%, signal=34%	APRT/TYMS/TK2/UMPS/AK1/AK8/DPYD/ATIC/GMPS/AK3/SHMT1/DTYMK/UCK1/CMPK2/NT5E/MPP1/DHODH/DCTD/UCKL1/NT5C/AK7/CMPK1/PPAT/CDA/TYMP/PAICS/DGUOK/AK6/CASK/CAD/GMPR2/ADSL/AK9/PNP/CARD11/DUT/ADA/UPB1
GO:0006888	endoplasmic reticulum to Golgi vesicle-mediated transport	127	0.384302	1.24609	0.0484636	0.573614	0.551782	11265	tags=53%, list=37%, signal=33%	TMED1/TRAPPC5/RNF139/YIF1A/KDELR3/SEC24C/RANGRF/LMAN2L/RAB1B/SEC13/LMAN2/LMAN1/GAS1/ANK1/TRAPPC6A/TMED9/TMED7/BCAP31/HYOU1/TMED2/KDELR2/TRAPPC6B/VCP/TBC1D20/YIPF7/PGAP1/YIPF4/TMED4/SEC31B/MPPE1/KLHL12/IER3IP1/ERGIC2/SEC22B/PDCD6/SEC23A/SEC22C/TRAPPC2B/RINT1/MIA3/NRBP2/TRAPPC2/BCAP29/ARCN1/VTI1A/YIPF5/USO1/COPG1/TMED10/ERGIC1/GOSR1/VAPA/SAR1B/COPB1/YIPF6/SEC16B/TRIP11/COPB2/GOLT1B/TMED5/PEF1/COPA/…
GO:0051353	positive regulation of oxidoreductase activity	52	0.440759	1.33762	0.0486082	0.574191	0.552336	10000	tags=48%, list=33%, signal=32%	APOE/CYBA/CCS/COX17/HTR2B/POR/SIRT3/COA8/FDX1/NOD2/AGT/PDP1/TERF2/RIPK3/RGN/FGF23/SDHAF4/GDNF/DHFR/NDUFA4/CDH3/PTK2B/FDX2/GNAI2/NUS1
GO:0071806	protein transmembrane transport	64	0.425957	1.31866	0.0487159	0.57433	0.552471	12217	tags=58%, list=41%, signal=34%	RTN2/EDNRA/HSPA5/ABCA1/TIMM22/GRPEL2/PEX12/PEX7/PEX5/TIMM17B/TRAM2/PEX26/TRAM1/DNAJC19/SRP54/SEC62/GLP1R/TOMM40/SEC61A1/CHCHD4/PEX10/TOMM70/TOMM20/LONP2/BLOC1S3/TMED10/SEC61B/PEX6/C2CD5/TIMM44/TOMM40L/PEX2/PAM16/PEX1/TIMM23B/PEX14/PEX16
GO:0019934	cGMP-mediated signaling	28	0.495939	1.39154	0.049145	0.575154	0.553263	9150	tags=54%, list=30%, signal=37%	APOE/GUCY2D/CD36/PDE2A/NPPA/GUCY1A1/HTR2B/PRKG1/GUCY1A2/GUCY1B1/RUNDC3A/GUCY2F/PDE3A/KCNC2/PTK2B
GO:2000406	positive regulation of T cell migration	33	0.479292	1.37744	0.0491699	0.575154	0.553263	7411	tags=36%, list=25%, signal=27%	ADAM8/CXCL12/CCL5/ITGA4/CXCL13/TMEM102/TNFRSF14/SELENOK/TNFSF14/CCR2/FADD/CORO1A
GO:0030104	water homeostasis	57	0.433385	1.32714	0.0491441	0.575154	0.553263	11183	tags=54%, list=37%, signal=34%	SCTR/TMEM79/TRPV4/FLG/FLG2/AQP4/SCNN1G/AQP11/GRHL3/PLEC/LSR/CFTR/MYO5B/HRNR/ADCY6/INPP5K/CLN3/AKR1B1/ALOX12/HYAL2/GHRHR/WFS1/ELOVL1/CYP26B1/SRF/AKAP11/GRHL1/ALOXE3/STMN1/MLLT6/FA2H
GO:0065004	protein-DNA complex assembly	151	0.375068	1.22736	0.0491547	0.575154	0.553263	12529	tags=56%, list=42%, signal=33%	CENPX/MCM2/CENPF/POLE3/NAA60/DMC1/ESR1/MED25/CENPA/TAF7/MIS12/MED18/GTF2A1/GMNN/MED8/MED20/BRF2/CENPI/CENPP/CHAF1B/MED11/RAD51/MED7/OIP5/CENPK/BRF1/CHRAC1/TAF9/MED19/MED29/TBP/MED31/TAF5/NAP1L2/CENPV/HELLS/TAF10/NPM1/CDT1/RRN3/MED24/NAP1L4/MED17/TAF13/SET/MED21/RB1/HMGB1/MED10/SMARCB1/TAF11/DR1/MED15/CENPO/TAF4/GTF2H5/CDC45/KNTC1/TAF6/TAF1B/HJURP/CAND1/CENPE/NASP/TSPYL2/BRD2/PADI4/TSPYL1/SUPT16H/…
GO:0002230	positive regulation of defense response to virus by host	28	0.495788	1.39112	0.0493869	0.575444	0.553542	12977	tags=68%, list=43%, signal=39%	IL23A/ZDHHC11/PTPN22/ZC3H12A/TRAF3IP2/APOBEC3F/SELENOK/IL27/TRIM6/STAT1/TOMM70/IL4/PQBP1/DTX3L/EIF2AK4/SIN3A/CGAS/AIM2/PYCARD
GO:0031398	positive regulation of protein ubiquitination	112	0.390503	1.25766	0.0492946	0.575444	0.553542	12168	tags=55%, list=40%, signal=33%	CENPX/HSPA5/BRCA1/BIRC7/PTPN22/ARRDC4/AIMP2/FANCI/CAV1/PSMD10/SKP2/FBXO4/PTTG1IP/TOPORS/MASTL/BIRC3/RPS2/NDFIP2/UBE2S/SPHK1/INAVA/AXIN1/NOD2/TICAM1/RNF111/LAPTM5/AMER1/NPM1/ANGPT1/STUB1/TBC1D7/RCHY1/PDCD6/PINK1/BCL10/PTEN/WFS1/SKP1/DCUN1D1/DCUN1D2/NMI/PAXIP1/RBX1/UBQLN1/DDX3X/PRICKLE1/KDM1A/UBE2V1/PHF23/PEF1/SMAD7/DERL1/BIRC2/FANCM/XIAP/PELI1/NDFIP1/TRIB3/FKBP1A/UBB/SENP2/SEPTIN4
GO:0071371	cellular response to gonadotropin stimulus	20	0.532812	1.41456	0.0497031	0.578003	0.556004	5087	tags=45%, list=17%, signal=37%	GCLM/EDNRA/GATA1/PAX8/POR/FSHR/CYP1B1/LHCGR/PLAT
GO:0050866	negative regulation of cell activation	202	0.362246	1.20013	0.0499995	0.580324	0.558236	9688	tags=40%, list=32%, signal=27%	ANXA1/CR1/APOE/LGALS3/GPNMB/RHBDD3/FCGR2B/LILRB2/ENPP3/PTPN6/ARG2/VSIG4/GLI3/PRDX2/CX3CL1/PTPN22/FGR/MERTK/TREM2/CD74/PDE5A/ZC3H12A/SCRIB/ADAMTS18/GRN/HLX/TNFAIP8L2/CD200/CD84/TYRO3/TNFRSF14/FGL2/SOCS6/LILRB4/ADGRF5/PRKG1/TBC1D10C/LST1/CASP3/HLA-DRB1/HLA-F/LAG3/IL4I1/ZC3H8/LAPTM5/UBASH3B/PDGFB/IL2RA/SOX11/LRRC32/MILR1/PRNP/PAWR/ALOX12/RC3H2/PDGFRA/CCR2/LGALS9/PARP3/HMGB1/PTEN/TYROBP/IRF1/VSIR/HLA…
GO:0034770	histone H4-K20 methylation	11	0.610205	1.43353	0.0505107	0.583993	0.561766	7891	tags=55%, list=26%, signal=40%	KMT5C/BRCA1/SMYD5/SETD4/BEND3/NSD2
GO:0062099	negative regulation of programmed necrotic cell death	16	0.559874	1.42496	0.0505095	0.583993	0.561766	11059	tags=69%, list=37%, signal=44%	FZD9/CAV1/BOK/BIRC3/NUPR1/CASP8/FADD/ARHGEF2/RNF31/BIRC2/PELI1
GO:0046426	negative regulation of receptor signaling pathway via JAK-STAT	22	0.521256	1.40805	0.0507766	0.58481	0.562552	10569	tags=59%, list=35%, signal=38%	LEPROT/CAV1/SOCS3/ADIPOR1/SOCS2/PTPRD/VHL/PIBF1/SH2B3/GGNBP2/NEUROD1/PPP2CA/PPP2R1A
GO:0048662	negative regulation of smooth muscle cell proliferation	49	0.444232	1.3401	0.0507145	0.58481	0.562552	7967	tags=35%, list=26%, signal=26%	APOE/OGN/VIPR2/IL15/CNN1/MYOCD/ANG/TAFA5/IGFBP5/PRKG1/IL12A/TRIB1/NDRG4/BMP2/APOD/PTEN/RBM10
GO:0019835	cytolysis	22	0.52112	1.40768	0.0509052	0.585165	0.562893	6395	tags=41%, list=21%, signal=32%	CR1/LYZ/NKG7/C9/NINJ1/GZMM/MICB/MMD/GSDMB
GO:0032329	serine transport	11	0.609171	1.4311	0.0513454	0.585728	0.563435	6636	tags=64%, list=22%, signal=50%	SLC1A5/SFXN2/SLC1A4/SLC7A10/SERINC3/SFXN3/SERINC5
GO:1901657	glycosyl compound metabolic process	77	0.411497	1.29352	0.0513001	0.585728	0.563435	11099	tags=51%, list=37%, signal=32%	APOBEC3H/NT5C1B/APRT/TK2/NUDT1/AKR1C3/PGM2/DPYD/NME4/FUCA2/ENPP4/ATIC/AKR1A1/PRTFDC1/OARD1/APOBEC3F/DTYMK/AHCY/NT5E/APOBEC3C/GLA/AKR1B1/GUSB/UCKL1/ICMT/CDA/TYMP/DGUOK/CBR4/FUCA1/CDADC1/ABHD10/ADA2/PNP/AKR7A2/ADA/UPB1/APOBEC2/DERA
GO:0045930	negative regulation of mitotic cell cycle	221	0.358494	1.19168	0.05115	0.585728	0.563435	10540	tags=44%, list=35%, signal=29%	BUB1B/CLSPN/DTL/GPNMB/GTSE1/SPC25/WEE1/NABP2/CENPF/BRCA1/E2F7/BUB1/RAD9B/CDCA8/ZWINT/EZH2/KANK2/CDC6/NDC80/SCRIB/USP44/MAD2L1/MYO16/MIIP/NUF2/FBXO5/CTDSPL/RFPL1/SETMAR/GML/GAS1/AURKB/MUS81/NACC2/MSH2/CDKN2B/GJC2/SLC9A3R1/FANCD2/CDK2AP2/NEK11/ORC1/BRINP1/RBL1/CDT1/TIPIN/CTDSP1/RGCC/BRD7/SLFN11/DONSON/RFWD3/BRSK1/CRADD/KLHL22/NME6/TICRR/MAD2L1BP/XRCC3/RB1/BUB3/RINT1/PML/PTEN/TOM1L2/CRLF3/RPA2/CDK1/…
GO:0051321	meiotic cell cycle	267	0.351664	1.17679	0.0511095	0.585728	0.563435	8063	tags=34%, list=27%, signal=25%	BRIP1/TOP2A/BUB1B/REC114/CCNE2/CENPX/RAD51AP1/XRCC2/EDNRA/EXO1/SYCP3/PIWIL2/WEE2/SPIRE2/CDC25C/DMC1/FBXO43/BUB1/ANAPC2/RAD54B/SYCE2/NDC80/RAD54L/TUBG1/EHMT2/MND1/SIRT7/SGO2/NUF2/NCAPH/RAD51D/STAG3/SHOC1/M1AP/ANKLE1/PDIK1L/FBXO5/SMC4/CALR/CCNB2/SLX4/MSH6/MASTL/MUS81/RAD51/AURKC/CDC25A/PKMYT1/MYBL1/NCAPD3/SPIRE1/ZCWPW1/SPDYA/EXD1/BRCA2/FANCD2/SMC2/SLC2A8/EREG/CCNA1/TUBGCP6/NUMA1/WNT4/SMC3/SMC1B/TUB…
GO:0060117	auditory receptor cell development	22	0.52051	1.40604	0.0516551	0.587826	0.565452	10847	tags=64%, list=36%, signal=41%	TPRN/TMC1/SCRIB/PDZD7/WHRN/WDPCP/LHFPL5/SLC9A3R1/SOD1/TRIOBP/CDH23/SLC4A7/MYO7A/PLS1
GO:0032642	regulation of chemokine production	88	0.403271	1.27978	0.0517255	0.587826	0.565452	7517	tags=35%, list=25%, signal=27%	LPL/TRPV4/TRIM32/ADCYAP1/ARG2/ALOX15B/IL7/EPHA2/TREM2/F2RL1/CD74/GSTP1/CD84/TLR7/LILRB4/TLR4/MCOLN2/SELENOK/NOD2/TICAM1/OAS3/C1QTNF3/EIF2AK2/SIGIRR/TIRAP/MUL1/APOD/MIF/LGALS9/OAS1/HMGB1
GO:0030174	regulation of DNA-templated DNA replication initiation	14	0.575886	1.4262	0.0520444	0.587979	0.5656	9464	tags=71%, list=31%, signal=49%	MCM2/MCM4/GMNN/WRNIP1/MCM3/MCM7/CDT1/TICRR/CDK2/MCM6
GO:1904292	regulation of ERAD pathway	20	0.530319	1.40794	0.0523965	0.587979	0.5656	11585	tags=80%, list=38%, signal=49%	CAV1/USP19/AQP11/RNFT1/UBQLN2/BCAP31/ATXN3/SGTA/SVIP/RNF185/RNFT2/UBQLN1/HERPUD1/USP14/UBXN1/USP13
GO:0007143	female meiotic nuclear division	31	0.483196	1.37616	0.0524348	0.587979	0.5656	6196	tags=35%, list=21%, signal=28%	TOP2A/WEE2/SPIRE2/NDC80/NCAPH/FBXO5/CCNB2/MASTL/SPIRE1/EREG/TUBB8
GO:1904031	positive regulation of cyclin-dependent protein kinase activity	42	0.455201	1.34981	0.0523277	0.587979	0.5656	6780	tags=38%, list=23%, signal=30%	SPDYE2/SPDYE2B/CDC6/SPDYE5/PSMD10/PKD1/SPDYE6/SRC/SPDYA/MAPRE3/SPDYE3/PDGFB/RGCC/CCNYL1/SPDYE1/SPDYE16
GO:0042273	ribosomal large subunit biogenesis	74	0.413326	1.29567	0.0526565	0.587979	0.5656	11415	tags=55%, list=38%, signal=34%	DDX28/ZNF622/NIFK/SURF6/MRM2/RPF2/C1orf109/MAK16/RPL10/BRIX1/FASTKD2/WDR12/ZNHIT3/RPLP0/ZNHIT6/RPL26L1/NIP7/EIF6/EBNA1BP2/DHX30/FTSJ3/NPM1/RPL7A/GTPBP4/RPL35A/RSL24D1/RPF1/LAS1L/TMA16/RSL1D1/MRPL20/RPL7L1/NOP53/NLE1/NSA2/SPATA5L1/NOP2/NOP16/RPL24/HEATR3/MRTO4
GO:0072332	intrinsic apoptotic signaling pathway by p53 class mediator	77	0.410773	1.29124	0.052819	0.587979	0.5656	10695	tags=48%, list=36%, signal=31%	PMAIP1/ATAD5/E2F2/CD74/CD44/BOK/STK11/PTTG1IP/TOPORS/SHISA5/USP28/TMEM109/NUPR1/MSH2/TAF9/PERP/RRP8/MYBBP1A/BRCA2/HNRNPK/RRN3/MIF/AEN/PML/PPP1R13B/EIF5A/DDX5/SNW1/CDIP1/RPS7/BAX/MYC/HINT1/KDM1A/HIPK1/ARMC10/WWOX
GO:0050871	positive regulation of B cell activation	86	0.404118	1.2807	0.0525027	0.587979	0.5656	9244	tags=42%, list=31%, signal=29%	VAV3/IL5/CD28/KMT5C/ATAD5/BAD/IL7/CD81/TNFSF13/CD27/CD74/TNIP2/PRLR/TLR4/CD38/SHLD2/TRBC2/MSH2/IGKC/NOD2/MMP14/TICAM1/XBP1/TNFRSF4/TNFRSF13C/TIRAP/MIF/NSD2/PAXIP1/EXOSC6/SHLD3/IL4/TP53BP1/EPHB2/SASH3/BST1
GO:0070302	regulation of stress-activated protein kinase signaling cascade	183	0.365628	1.20657	0.0523058	0.587979	0.5656	13788	tags=55%, list=46%, signal=30%	FOXM1/TRAF1/MDFIC/TPD52L1/TRPV4/FCGR2B/BIRC7/ZNF622/MAP3K11/CD27/PTPN22/MEN1/TREM2/F2RL1/ZC3H12A/GSTP1/GADD45A/NPPA/MAPK8IP2/GADD45B/TLR4/WNT7A/DUSP19/HGF/MFHAS1/SPHK1/INAVA/AXIN1/NOD2/PDCD10/SASH1/STK25/CCN2/TRAF5/BMP2/EIF2AK2/KLHL31/MAP3K10/TIRAP/HRAS/DUSP10/MAP2K2/AMBP/CRACR2A/PINK1/HMGB1/PHLPP1/RASGRP1/PPIA/TRAF4/ARL6IP5/SEMA3A/MAPK8IP3/SFRP1/SH3RF1/SERPINF2/PTK2B/NAIP/MINK1/NOX1/PRDX1/MAP3K5…
GO:0003018	vascular process in circulatory system	243	0.354272	1.1817	0.0527495	0.587979	0.5656	10861	tags=44%, list=36%, signal=29%	APOE/HRH1/SLC16A12/LRP3/ABCC3/ABCG2/GCLM/TRPV4/TEK/HTR7/EDNRA/CD36/DDAH1/ABCC9/CXCR2/SLC1A5/SLC6A4/SLC2A10/FERMT2/HBB/F2RL1/SLC22A1/SLC16A2/ACTA2/TACR2/VSTM4/CPS1/SLC22A3/ITGA1/CAV1/SLC6A1/PDE2A/PLEC/NPPA/SLC7A1/GUCY1A1/MMP2/ATP1B2/HTR2B/SLCO3A1/SLC7A3/SLC1A4/CD38/P2RX1/CBS/SLC7A8/NOS1/PRKG1/SLC5A1/SRC/ABCB1/PLOD3/ACE/ABCA2/ATP1A4/ADRA2A/SLC9A3R1/AGT/ADCY6/FABP5/SLC6A17/PTP4A3/ADRA1D/GRIP2/ANGPT1…
GO:0098656	anion transmembrane transport	256	0.352709	1.1786	0.0520695	0.587979	0.5656	9541	tags=39%, list=32%, signal=27%	FOLR2/GLRA2/SLC12A1/SLC16A12/GABRA6/SLC39A8/SLC26A5/SLC35B2/ADAMTS8/SLC13A4/KCNJ10/SLC1A5/SLC4A1/GABRG1/SLC25A11/SLC23A1/CLCC1/SLC35B1/CLCA4/SLC6A1/SFXN2/SLC25A1/SLC7A1/SLC66A1/SLC37A4/GABRA5/SLC16A8/SLC7A3/CLIC2/SLC1A4/ANO4/SLC12A5/SLC26A3/GLRA1/LRRC8A/SLC17A6/GABRB2/SLC7A8/MFSD10/CLIC1/SLC26A1/CFTR/ABCB1/SLC3A2/ANO2/SLC25A17/ANO8/AGT/SLC25A32/ITGB1/SLC37A2/SLC35A1/BEST4/CLN3/PRNP/ANO3/SFXN3/PAC…
GO:0015980	energy derivation by oxidation of organic compounds	299	0.3474	1.16704	0.0525795	0.587979	0.5656	12381	tags=50%, list=41%, signal=30%	SURF1/NDUFB9/PID1/SHMT2/PCDH12/ABCD1/TRPV4/NDUFA6/DNAJC30/PPP1R3G/ATP5PO/PPP1R1A/NDUFS6/PYGL/ACO1/NDUFB10/STOML2/OPN3/CHCHD5/GYG1/UQCRFS1/IDH2/PGM2/NOA1/NFATC4/GYG2/FH/ATP5PD/PLEC/MDH2/NDUFA2/UQCRHL/TEFM/ETFA/PRDM16/COX15/SIRT3/ADGRF5/IFNLR1/NUPR1/COX4I1/MSH2/ME3/PPP1CA/PPIF/NDUFB5/ARL2/SELENOS/MYBBP1A/NDUFB6/VCP/PPP1R3F/NDUFB7/MRAP2/PHKG1/COX7A1/UQCRC1/NDUFA12/NDUFB11/INPP5K/NDUFB1/MTLN/PHLDA2/C…
GO:0016446	somatic hypermutation of immunoglobulin genes	12	0.59541	1.42586	0.0536848	0.588173	0.565786	4848	tags=42%, list=16%, signal=35%	POLQ/EXO1/MSH6/MSH2/POLL
GO:0050912	detection of chemical stimulus involved in sensory perception of taste	30	-0.317298	-1.41231	0.0536685	0.588173	0.565786	6226	tags=43%, list=21%, signal=34%	TAS2R5/TAS2R9/RTP5/TAS2R4/GNAT3/TAS2R10/TAS2R43/TAS1R3/TAS2R46/CA6/FFAR4/RTP4/TAS1R1
GO:0048169	regulation of long-term neuronal synaptic plasticity	23	0.513383	1.39717	0.0532198	0.588173	0.565786	7470	tags=39%, list=25%, signal=29%	NEURL1/DRD2/KCNJ10/SYNGAP1/SYP/AGT/NETO1/HRAS/SYNGR1
GO:0031670	cellular response to nutrient	40	0.458755	1.35228	0.053158	0.588173	0.565786	11578	tags=57%, list=38%, signal=35%	BRIP1/FOLR2/LPL/DCPS/IL15/KANK2/NDOR1/PIM1/CDKN2B/FES/XBP1/USF1/FGF23/GAS6/SFRP1/SNW1/ATP2B1/FOLR1/SRF/LEP/MED1/PHEX/NR1H4
GO:0043407	negative regulation of MAP kinase activity	55	0.433473	1.32293	0.053801	0.588173	0.565786	8844	tags=38%, list=29%, signal=27%	APOE/SPRY3/RGS14/PAQR3/PTPN6/SPRY1/PTPN22/SPRY2/CAV1/GSTP1/DUSP7/NPPA/DUSP19/AGT/INPP5K/BMP2/DUSP10/HYAL2/PTPRJ/SH2B3/SFRP1
GO:0033059	cellular pigmentation	64	0.422925	1.30927	0.0536865	0.588173	0.565786	11198	tags=56%, list=37%, signal=35%	CD63/BACE2/BBS4/AP3M1/HPS6/SHROOM2/ASIP/AP1S2/BBS5/DCTN2/RAB11A/TRAPPC6A/SHROOM3/AP1S1/AP1M1/BLOC1S2/DCTN1/MYO5A/BLOC1S4/RAB17/RAB32/VPS33B/BLOC1S5/CDH3/BLOC1S3/BBS2/RAB29/ANKRD27/MYO7A/AP1S3/AP3S2/AP3S1/VPS33A/LYST/BLOC1S6/ZEB2
GO:2000106	regulation of leukocyte apoptotic process	85	0.404367	1.28037	0.0536231	0.588173	0.565786	10996	tags=45%, list=37%, signal=28%	ANXA1/LGALS3/ADAM8/BCL11B/CXCL12/CCL5/ARG2/CXCR2/BIRC7/CD27/MERTK/CD74/PRKCQ/MIR17HG/AURKB/IL7R/SLC46A2/BCL2L1/NOD2/SELENOS/ZC3H8/RIPK3/MIF/FADD/LGALS9/BCL10/PTEN/AXL/BLK/GAS6/FNIP1/GIMAP8/BAX/IDO1/ST3GAL1/GPAM/ADA/FOXP1
GO:1901879	regulation of protein depolymerization	85	0.404364	1.28036	0.0536231	0.588173	0.565786	10749	tags=51%, list=36%, signal=33%	TPX2/KATNB1/TRPV4/CIB1/RDX/F2RL1/CARMIL1/PDXP/HDGFL3/VIL1/FLII/CAMSAP3/TWF1/APC2/LMOD1/CAPG/MAP1A/BMERB1/MAP1S/WASHC2C/DMTN/NES/CKAP2/ARHGEF2/SPTBN2/MID1IP1/TRIM54/LIMA1/WDR1/SPTB/TRIOBP/TMOD1/CAPZB/ASPH/SLN/SVIL/STMN2/MAP1B/CLASP2/SCIN/LMOD3/SWAP70/ADD1
GO:0032602	chemokine production	89	0.401954	1.27663	0.0531	0.588173	0.565786	7517	tags=35%, list=25%, signal=26%	LPL/TRPV4/TRIM32/ADCYAP1/ARG2/ALOX15B/IL7/EPHA2/TREM2/F2RL1/CD74/GSTP1/CD84/TLR7/LILRB4/TLR4/MCOLN2/SELENOK/NOD2/TICAM1/OAS3/C1QTNF3/EIF2AK2/SIGIRR/TIRAP/MUL1/APOD/MIF/LGALS9/OAS1/HMGB1
GO:0009581	detection of external stimulus	127	0.382134	1.23906	0.0538184	0.588173	0.565786	5595	tags=27%, list=19%, signal=22%	TRPM3/CXCL12/EYS/REEP6/GUCY2D/NTRK1/HPN/CHRNA10/CACNA1F/PLEKHB1/PDE6C/TMC1/PJVK/KCNA1/OPN3/PKD1L3/CDS1/PDZD7/TTN/CACNA2D4/WHRN/MMP24/GRK7/CEP250/GRM6/PKD1/LXN/PKD1L1/TMEM120A/RDH11/LHFPL5/ROM1/PKD2L2/PDC
GO:0021533	cell differentiation in hindbrain	18	-0.372897	-1.43666	0.0596524	0.588486	0.566088	1028	tags=22%, list=3%, signal=21%	GATA2/LDB1/KNDC1/GRID2
GO:0034145	positive regulation of toll-like receptor 4 signaling pathway	12	0.593646	1.42163	0.0556218	0.588486	0.566088	3739	tags=42%, list=12%, signal=37%	CD14/IFI35/PTPN22/F2RL1/NINJ1
GO:1901857	positive regulation of cellular respiration	12	0.593507	1.4213	0.0557593	0.588486	0.566088	10340	tags=75%, list=34%, signal=49%	OPN3/IFNLR1/NUPR1/VCP/PINK1/ISCU/IL4/IFNAR1/IL10RB
GO:0036363	transforming growth factor beta activation	11	0.603483	1.41774	0.0571535	0.588486	0.566088	1678	tags=27%, list=6%, signal=26%	FURIN/NRROS/ITGB8
GO:0034375	high-density lipoprotein particle remodeling	14	0.572365	1.41748	0.0557185	0.588486	0.566088	2128	tags=29%, list=7%, signal=27%	APOE/PLTP/ABCG1/APOC1
GO:0002864	regulation of acute inflammatory response to antigenic stimulus	14	0.572123	1.41688	0.0560668	0.588486	0.566088	2090	tags=29%, list=7%, signal=27%	NPY/FCGR2B/HLA-E/FCGR1A
GO:0006241	CTP biosynthetic process	13	0.581117	1.41608	0.0570916	0.588486	0.566088	9367	tags=69%, list=31%, signal=48%	CTPS1/NME4/NME3/UCK1/NME9/NME6/UCKL1/NME2/NME1
GO:0043320	natural killer cell degranulation	11	0.602553	1.41555	0.057965	0.588486	0.566088	7411	tags=55%, list=25%, signal=41%	KLRC2/NKG7/LAMP1/FCGR3A/HLA-F/CORO1A
GO:0002679	respiratory burst involved in defense response	14	0.571529	1.41541	0.0567746	0.588486	0.566088	7021	tags=50%, list=23%, signal=38%	PRDX2/SLAMF8/TREM2/GRN/RPS19/SELENOK/DUSP10
GO:0034380	high-density lipoprotein particle assembly	13	0.580707	1.41508	0.0575568	0.588486	0.566088	2452	tags=23%, list=8%, signal=21%	APOE/ABCA1/ZDHHC8
GO:0032488	Cdc42 protein signal transduction	14	0.570693	1.41334	0.0574713	0.588486	0.566088	3371	tags=29%, list=11%, signal=25%	APOE/ABCA1/NRP1/RHOU
GO:0023035	CD40 signaling pathway	15	0.561933	1.41131	0.05698	0.588486	0.566088	6724	tags=53%, list=22%, signal=41%	PHB2/TREM2/TNIP2/SHARPIN/TRAF3IP2/FANCD2/ITGB1/FANCA
GO:0046549	retinal cone cell development	12	0.58926	1.41113	0.0600917	0.588486	0.566088	8336	tags=50%, list=28%, signal=36%	THRB/PDE6C/USH1C/TOPORS/THY1/CRB2
GO:0090128	regulation of synapse maturation	14	0.569728	1.41095	0.0586173	0.588486	0.566088	2688	tags=29%, list=9%, signal=26%	NEURL1/NEUROD2/ANAPC2/NFATC4
GO:0046036	CTP metabolic process	15	0.560985	1.40892	0.0581288	0.588486	0.566088	9367	tags=67%, list=31%, signal=46%	CTPS1/NME4/NME3/UCK1/NME9/NME6/UCKL1/ENTPD7/NME2/NME1
GO:1904321	response to forskolin	13	0.577753	1.40788	0.0607903	0.588486	0.566088	5168	tags=46%, list=17%, signal=38%	AHR/ADCY5/CFTR/FDX1/ADCY3/ADCY6
GO:1904322	cellular response to forskolin	13	0.577753	1.40788	0.0607903	0.588486	0.566088	5168	tags=46%, list=17%, signal=38%	AHR/ADCY5/CFTR/FDX1/ADCY3/ADCY6
GO:0070278	extracellular matrix constituent secretion	14	0.568207	1.40718	0.0605274	0.588486	0.566088	10487	tags=79%, list=35%, signal=51%	CPB2/CREB3L1/TMEM38B/AGT/CCN2/BMP2/RGCC/IER3IP1/TNFRSF1A/NOTCH1/ENG
GO:0015936	coenzyme A metabolic process	18	0.5383	1.40176	0.0580854	0.588486	0.566088	11855	tags=67%, list=39%, signal=40%	NUDT19/PANK1/ACOT7/PPCS/SLC25A16/PPCDC/DCAKD/ACAT1/ACLY/NUDT7/PANK3/NUDT8
GO:0061318	renal filtration cell differentiation	21	0.522316	1.3994	0.0552991	0.588486	0.566088	7741	tags=52%, list=26%, signal=39%	NPHS1/KLF15/EDNRA/IQGAP1/PODXL/MYO1E/JAG1/PROM1/NPHS2/MAGI2/NOTCH2
GO:0072112	podocyte differentiation	21	0.522316	1.3994	0.0552991	0.588486	0.566088	7741	tags=52%, list=26%, signal=39%	NPHS1/KLF15/EDNRA/IQGAP1/PODXL/MYO1E/JAG1/PROM1/NPHS2/MAGI2/NOTCH2
GO:0072311	glomerular epithelial cell differentiation	21	0.522316	1.3994	0.0552991	0.588486	0.566088	7741	tags=52%, list=26%, signal=39%	NPHS1/KLF15/EDNRA/IQGAP1/PODXL/MYO1E/JAG1/PROM1/NPHS2/MAGI2/NOTCH2
GO:0002093	auditory receptor cell morphogenesis	18	0.536215	1.39633	0.0607197	0.588486	0.566088	10847	tags=67%, list=36%, signal=43%	TPRN/SCRIB/PDZD7/WHRN/WDPCP/LHFPL5/SLC9A3R1/SOD1/TRIOBP/CDH23/MYO7A/PLS1
GO:0006268	DNA unwinding involved in DNA replication	22	0.514298	1.38925	0.0590466	0.588486	0.566088	12574	tags=82%, list=42%, signal=48%	GINS2/MCM2/GINS4/MCM4/GINS1/MCM3/RAD51/MCM7/HMGA1/RECQL5/RPA1/CDC45/MCM6/SSBP1/GINS3/RECQL/BLM/PURA
GO:0032682	negative regulation of chemokine production	22	0.513837	1.38801	0.0596679	0.588486	0.566088	7437	tags=55%, list=25%, signal=41%	ARG2/EPHA2/F2RL1/GSTP1/LILRB4/OAS3/C1QTNF3/SIGIRR/MUL1/APOD/LGALS9/OAS1
GO:0043039	tRNA aminoacylation	25	0.50107	1.3821	0.0577872	0.588486	0.566088	11803	tags=72%, list=39%, signal=44%	AARSD1/DARS2/FARSA/PARS2/GATC/IARS2/LRRC47/WARS2/DALRD3/TARS2/QRSL1/EARS2/VARS2/YARS2/MARS2/LARS2/NARS2/FARS2
GO:0031664	regulation of lipopolysaccharide-mediated signaling pathway	25	0.500212	1.37974	0.05906	0.588486	0.566088	7607	tags=48%, list=25%, signal=36%	CD14/CD36/PRDX2/CX3CL1/CACTIN/TRIB1/TRIM5/LILRA2/SASH1/SIGIRR/MIF/CD180
GO:0007026	negative regulation of microtubule depolymerization	27	0.494281	1.37963	0.0562365	0.588486	0.566088	10065	tags=52%, list=33%, signal=35%	TPX2/KATNB1/CIB1/HDGFL3/CAMSAP3/APC2/BMERB1/CKAP2/ARHGEF2/MID1IP1/TRIM54/STMN2/MAP1B/CLASP2
GO:0043038	amino acid activation	26	0.496196	1.3773	0.0591518	0.588486	0.566088	11803	tags=69%, list=39%, signal=42%	AARSD1/DARS2/FARSA/PARS2/GATC/IARS2/LRRC47/WARS2/DALRD3/TARS2/QRSL1/EARS2/VARS2/YARS2/MARS2/LARS2/NARS2/FARS2
GO:0062125	regulation of mitochondrial gene expression	30	0.485283	1.37577	0.0541816	0.588486	0.566088	8800	tags=47%, list=29%, signal=33%	SHMT2/TACO1/RPUSD3/TRMT10C/FASTKD2/MRPS27/NGRN/RPUSD4/MTRES1/CHCHD10/LRPPRC/RCC1L/COA3/RMND1
GO:0050820	positive regulation of coagulation	30	0.481597	1.36533	0.0595589	0.588486	0.566088	7455	tags=43%, list=25%, signal=33%	CPB2/PLAU/CD36/PRDX2/VTN/ENPP4/VKORC1/ST3GAL4/PLAT/DMTN/USF1/EMILIN2/F3
GO:0009112	nucleobase metabolic process	32	0.476273	1.36282	0.0588517	0.588486	0.566088	10813	tags=62%, list=36%, signal=40%	SHMT2/APRT/TYMS/CTPS1/UMPS/CPS1/DPYD/GMPS/SHMT1/DHODH/CMPK1/PPAT/CDA/TYMP/PAICS/CAD/GMPR2/KDM1A/MAPK1/ADA
GO:0046427	positive regulation of receptor signaling pathway via JAK-STAT	36	0.466891	1.35725	0.0561843	0.588486	0.566088	11113	tags=58%, list=37%, signal=37%	IL5/IL23A/CCL5/OCIAD2/PRLR/HES1/CENPJ/IL7R/CYP1B1/AGT/ADIPOR1/CRLF3/PIBF1/IL4/PTK2B/NOTCH1/IL10RB/GHR/LEP/TYK2/IL10RA
GO:0070232	regulation of T cell apoptotic process	38	0.461749	1.35194	0.0568322	0.588486	0.566088	7275	tags=34%, list=24%, signal=26%	LGALS3/ADAM8/BCL11B/CCL5/ARG2/CD27/PRKCQ/IL7R/SLC46A2/ZC3H8/RIPK3/FADD/LGALS9
GO:0042554	superoxide anion generation	38	0.46135	1.35077	0.0574305	0.588486	0.566088	10531	tags=58%, list=35%, signal=38%	SH3PXD2A/CYBA/F2RL1/GSTP1/HVCN1/FPR2/TAFA4/CYBB/NOX5/AGT/ALOX12/NCF4/ITGB2/TYROBP/SOD1/CLEC7A/MAPT/NOX1/DUOX1/GNAI2/NOXA1/ITGAM
GO:0033260	nuclear DNA replication	38	0.460547	1.34842	0.0586373	0.588486	0.566088	7409	tags=42%, list=25%, signal=32%	PCNA/MCM2/RTEL1/ATAD5/MCM4/GINS1/GMNN/MCM3/RAD51/BRCA2/CDT1/TIPIN/DONSON/TERF2/UPF1/DNA2
GO:0009187	cyclic nucleotide metabolic process	38	0.46011	1.34714	0.0592149	0.588486	0.566088	7701	tags=42%, list=26%, signal=31%	PDE7B/GUCY2C/GUCY2D/EPHA2/PDE5A/ADCY10/PDE2A/NPPA/GUCY1A1/ADCY5/ADCY3/ADCY6/GUCY1A2/GUCY1B1/CNP/GUCY2F
GO:2000403	positive regulation of lymphocyte migration	39	0.458126	1.34609	0.0580638	0.588486	0.566088	7411	tags=36%, list=25%, signal=27%	ADAM8/CXCL12/CCL5/ITGA4/CXCL13/MADCAM1/TMEM102/TNFRSF14/SELENOK/TNFSF14/NEDD9/CCR2/FADD/CORO1A
GO:0071526	semaphorin-plexin signaling pathway	43	0.450311	1.33906	0.0579097	0.588486	0.566088	8722	tags=47%, list=29%, signal=33%	SEMA4F/PLXNC1/EDNRA/NRP1/SEMA6A/NRP2/SEMA4B/SEMA3D/SEMA6C/PLXND1/SEMA4G/PLXNA4/FLNA/SEMA6B/PLXNA3/NCAM1/PLXNB3/GDNF/SEMA3A/SEMA5B
GO:0071827	plasma lipoprotein particle organization	40	0.45425	1.339	0.0605391	0.588486	0.566088	3501	tags=22%, list=12%, signal=20%	APOE/LPL/PLTP/ABCA1/ABCG1/APOC1/ZDHHC8/LPCAT3/PLA2G7
GO:0042311	vasodilation	42	0.451385	1.33849	0.0587879	0.588486	0.566088	10830	tags=48%, list=36%, signal=31%	APOE/F2RL1/VSTM4/CPS1/ITGA1/NPPA/GUCY1A1/NOS1/PRKG1/PLOD3/ADRA2A/AGT/KLF2/SOD1/KNG1/ADRB2/BBS2/ADRB1/DRD1/KCNMA1
GO:1900271	regulation of long-term synaptic potentiation	44	0.44819	1.33611	0.0584702	0.588486	0.566088	11148	tags=52%, list=37%, signal=33%	APOE/DRD2/LILRB2/PTN/SHISA7/LGMN/CX3CR1/PRNP/YTHDF1/SQSTM1/TYROBP/PAIP2/PRKAR1B/CYP46A1/CRTC1/CALB2/EPHB2/EPHA4/ADCY8/NRGN/MME/EIF2AK4/CHRNA7
GO:0007187	G protein-coupled receptor signaling pathway, coupled to cyclic nucleotide second messenger	53	0.435349	1.32375	0.0550071	0.588486	0.566088	5806	tags=32%, list=19%, signal=26%	ANXA1/NPY/HRH1/CHRM5/HTR7/TSHR/LPAR3/OPRM1/SSTR2/CCR1/HTR2B/HTR1E/LHCGR/AGT/OPRD1/HRH4/HTR5A
GO:0042255	ribosome assembly	57	0.429625	1.31563	0.055975	0.588486	0.566088	11415	tags=60%, list=38%, signal=37%	DDX28/ABT1/MRPS7/MRM2/RPF2/RPS19/ERAL1/RPS28/RPL10/BRIX1/FASTKD2/MTERF3/RPLP0/NIP7/NGRN/EIF6/DHX30/RPSA/NPM1/EIF2A/SBDS/MRPL20/NOP53/NLE1/RRP7A/DDX3X/DHX29/MRPL22/NOP2/XRCC5/DHX37/RPS14/RPL24/MRTO4
GO:1903556	negative regulation of tumor necrosis factor superfamily cytokine production	59	0.427107	1.31233	0.0550702	0.588486	0.566088	11699	tags=54%, list=39%, signal=33%	GPNMB/PTPN6/ARG2/CX3CL1/PTPN22/TREM2/ZC3H12A/GPR18/GSTP1/IL27RA/LILRB4/TLR4/CACTIN/NOD2/SELENOS/ERRFI1/LGALS9/ILRUN/VSIR/AXL/AKAP8/GAS6/IL4/IGF1/LILRA4/SYT11/SIRPA/CHRNA7/NLRC3/HAVCR2/NR1H4/GHRL
GO:0006801	superoxide metabolic process	63	0.423215	1.30834	0.0555898	0.588486	0.566088	10531	tags=52%, list=35%, signal=34%	SH3PXD2A/CD36/CYBA/CCS/PRDX2/NRROS/F2RL1/GSTP1/HVCN1/FPR2/TAFA4/CBS/FANCC/CYBB/NOX5/AGT/ALOX12/NCF4/ITGB2/TYROBP/SOD1/CLEC7A/DHFR/MAPT/CYB5R4/BST1/NOX1/DUOX1/PRDX1/SOD3/GNAI2/NOXA1/ITGAM
GO:0035825	homologous recombination	62	0.423088	1.3061	0.0572714	0.588486	0.566088	3890	tags=24%, list=13%, signal=21%	BRIP1/TOP2A/CENPX/RAD51AP1/BRCA1/DMC1/RAD54B/RAD54L/MND1/RAD51D/SHOC1/ANKLE1/SLX4/MUS81/RAD51
GO:0002260	lymphocyte homeostasis	65	0.418164	1.29643	0.0607285	0.588486	0.566088	8091	tags=38%, list=27%, signal=28%	PMAIP1/PRDX2/CD74/GAPT/SLC39A3/TRAF3IP2/CCNB2/MIR17HG/IL7R/SLC46A2/CASP3/ZC3H8/TNFSF14/SLC40A1/IL2RA/LMO1/RIPK3/RC3H2/MIF/FADD/LGALS9/CORO1A/BCL10/PPP3CB/BAK1
GO:1990868	response to chemokine	73	0.412545	1.29155	0.0561411	0.588486	0.566088	5210	tags=29%, list=17%, signal=24%	CXCL12/CCL5/CXCL13/GPR35/CXCR2/CCRL2/CIB1/CX3CL1/GPR17/TREM2/CCL17/ZC3H12A/ACKR3/CCR1/CXCR5/CCR5/RBM15/CCR9/ACKR4/CCR3/CX3CR1
GO:1990869	cellular response to chemokine	73	0.412545	1.29155	0.0561411	0.588486	0.566088	5210	tags=29%, list=17%, signal=24%	CXCL12/CCL5/CXCL13/GPR35/CXCR2/CCRL2/CIB1/CX3CL1/GPR17/TREM2/CCL17/ZC3H12A/ACKR3/CCR1/CXCR5/CCR5/RBM15/CCR9/ACKR4/CCR3/CX3CR1
GO:1904892	regulation of receptor signaling pathway via STAT	80	0.406082	1.28021	0.0578487	0.588486	0.566088	11113	tags=49%, list=37%, signal=31%	IL5/IL23A/CCL5/LEPROT/CAV1/OCIAD2/PRLR/GADD45A/HES1/CENPJ/IL7R/IFNE/CYP1B1/SOCS3/AGT/ADIPOR1/SOCS2/PIGU/PTPRD/RET/VHL/CRLF3/PIBF1/SH2B3/GGNBP2/IL4/NEUROD1/PTK2B/EPHB2/NOTCH1/NLK/PPP2CA/MGAT5/IL10RB/GHR/PPP2R1A/LEP/TYK2/IL10RA
GO:0006754	ATP biosynthetic process	90	0.400559	1.27302	0.0540606	0.588486	0.566088	13158	tags=59%, list=44%, signal=33%	NDUFB9/PID1/NDUFA6/DNAJC30/TREM2/ATP5MC1/ATP5PO/NDUFS6/NDUFB10/STOML2/ATP5PD/NDUFA2/ATP5MGL/NDUFB5/VPS9D1/NDUFB6/VCP/NDUFB7/LDHC/NDUFA12/NDUFB11/NDUFB1/PARP1/DMAC2L/NDUFA3/PINK1/ENO1/ATP5MG/SDHD/SLC25A12/DGUOK/IL4/TMSB4X/NDUFB2/ATP5F1B/ATP5F1C/ATP5MC2/NDUFS7/AK9/ATP6V0C/ATP6V1A/ATP5PB/NDUFS5/NDUFB8/SDHC/NDUFA13/SLC25A13/NDUFS8/ANTKMT/NDUFA11/NDUFA1/PPARA/TGFB1
GO:0060291	long-term synaptic potentiation	85	0.402023	1.27295	0.058664	0.588486	0.566088	11148	tags=51%, list=37%, signal=32%	APOE/DRD2/RGS14/LILRB2/NR2E1/PTN/NFATC4/TNR/SLC24A1/TSHZ3/LRRTM2/SHISA7/LGMN/CX3CR1/RASGRF2/SLC24A2/PRNP/YTHDF1/SQSTM1/STX3/PTEN/GIP/TYROBP/PAIP2/PRKAR1B/CYP46A1/CRTC1/CALB2/LRRTM1/PTK2B/EPHB2/EPHA4/VAMP2/ADCY8/NRGN/MAPK1/NTRK2/PRKCZ/DRD1/MME/SLC8A3/EIF2AK4/CHRNA7
GO:2001251	negative regulation of chromosome organization	94	0.397861	1.26806	0.0543771	0.588486	0.566088	8770	tags=37%, list=29%, signal=26%	TOP2A/BUB1B/SPC25/MCM2/TINF2/RTEL1/CENPF/BUB1/CDCA8/ZWINT/NDC80/USP44/MAD2L1/NUF2/NAT10/FBXO5/EXOSC10/SETMAR/SLX4/AURKB/SRC/XRCC1/CDT1/PARP1/TERF2/ERCC1/ACD/KLHL22/MAD2L1BP/XRCC3/BUB3/SLX1A/RAD21/KNTC1/SPC24
GO:0033209	tumor necrosis factor-mediated signaling pathway	99	0.394562	1.26183	0.054997	0.588486	0.566088	15009	tags=73%, list=50%, signal=37%	TRAF1/TRIM32/CARD14/BIRC7/F2RL1/GSTP1/SHARPIN/TNFRSF18/TNFRSF14/TRAF3IP2/NKIRAS1/PYDC1/BIRC3/NOL3/SPHK1/LAPTM5/TRAF5/CASP8/ILK/STAT1/NLRP2/ACTN4/TNFRSF4/PPP2CB/TNFRSF13C/ST18/RELA/SPPL2A/TRADD/NKIRAS2/TXNDC17/TNFRSF1A/EIF5A/TNFRSF25/TNFRSF11A/GAS6/TMSB4X/PTK2B/NAIP/CHUK/CDIP1/GPS2/HIPK1/BIRC2/XIAP/IKBKB/NR1H4/TRAF2/CARD8/CLDN18/SPATA2/ZNF675/RRAGA/AIM2/CARD16/PYCARD/TNFRSF17/ADIPOQ/TNFSF18/APOA1/…
GO:0007040	lysosome organization	93	0.396011	1.26124	0.0608237	0.588486	0.566088	12329	tags=58%, list=41%, signal=34%	ABCA1/NAGLU/ATP10B/ATP6V0B/ACP2/CLN6/RNASEK/GRN/PPT1/ATP6AP2/ATP6AP1/LAMTOR1/RAB39A/TPP1/TMEM199/LAPTM5/CHMP1A/TMEM106B/CLN3/CLN5/CHMP7/CHMP4A/HOOK2/GNPTAB/CORO1A/RAB34/WASHC5/VPS33B/CLN8/ATP6V1D/ACP4/SCARB2/TMEM175/SRPX/VIPAS39/HOOK1/ZKSCAN3/VPS35/ZFYVE26/MYO7A/ATP6V0C/MBTPS1/TMEM165/CHMP2A/ATP6V1A/VPS33A/LYST/ARL8B/HOOK3/RAB14/RAB7A/MT3/GAA/MFSD8
GO:0080171	lytic vacuole organization	93	0.396011	1.26124	0.0608237	0.588486	0.566088	12329	tags=58%, list=41%, signal=34%	ABCA1/NAGLU/ATP10B/ATP6V0B/ACP2/CLN6/RNASEK/GRN/PPT1/ATP6AP2/ATP6AP1/LAMTOR1/RAB39A/TPP1/TMEM199/LAPTM5/CHMP1A/TMEM106B/CLN3/CLN5/CHMP7/CHMP4A/HOOK2/GNPTAB/CORO1A/RAB34/WASHC5/VPS33B/CLN8/ATP6V1D/ACP4/SCARB2/TMEM175/SRPX/VIPAS39/HOOK1/ZKSCAN3/VPS35/ZFYVE26/MYO7A/ATP6V0C/MBTPS1/TMEM165/CHMP2A/ATP6V1A/VPS33A/LYST/ARL8B/HOOK3/RAB14/RAB7A/MT3/GAA/MFSD8
GO:0034620	cellular response to unfolded protein	95	0.395466	1.26122	0.058853	0.588486	0.566088	12583	tags=63%, list=42%, signal=37%	HSPA5/FICD/DDRGK1/CREB3L1/BOK/PARP16/DDIT3/SERP1/CREB3L4/TMEM33/EIF2AK3/ERN1/TMBIM6/TMED2/SELENOS/VCP/DERL2/XBP1/TM7SF3/ABCA7/EIF2AK2/HSPA2/DNAJC10/STUB1/PIK3R1/HSPA8/PACRG/TBL2/ABCB10/RACK1/AMFR/WFS1/HSPA14/TMTC4/OPTN/BAK1/MBTPS2/BFAR/CREBZF/CREB3L3/UFL1/ATF6B/HERPUD1/BAX/ERMP1/HSPA13/YOD1/HERPUD2/DERL1/MBTPS1/EIF2S1/DAXX/BCL2L11/OS9/SERP2/ERLEC1/NCK1/NCK2/HSF1/CCND1
GO:0006664	glycolipid metabolic process	99	0.39326	1.25767	0.0582045	0.588486	0.566088	12606	tags=58%, list=42%, signal=34%	B3GALT2/B3GALNT1/GAL3ST4/PIGO/ITGB8/CLN6/SCCPDH/GLTP/PIGV/ST8SIA3/PGAP3/ST3GAL4/PIGS/ABCA2/B3GALT1/NEU1/GLA/NEU3/GBGT1/PGAP1/ST3GAL5/PIGU/MPPE1/ST6GALNAC4/PIGC/GALC/ST6GALNAC6/GM2A/ST3GAL2/B3GALT4/ST8SIA6/UGT8/PIGX/PIGW/FUCA1/BAX/PIGF/GPLD1/DPM1/GLB1/ST3GAL1/B4GALT6/FA2H/PIGH/PIGM/PIGN/ENPP7/CPTP/CWH43/PIGB/PIGL/TM9SF2/ST8SIA4/A3GALT2/B4GALT3/UGCG/PIGT
GO:1903076	regulation of protein localization to plasma membrane	98	0.393279	1.2568	0.0594934	0.588486	0.566088	8693	tags=42%, list=29%, signal=30%	LGALS3/PID1/CLIP3/DAB2/RANGRF/CIB1/EPHA2/TREM2/LDLRAP1/ZDHHC8/MRAP/TMBIM1/VIL1/PPP2R5A/BCL2L1/VAMP8/PPP1R9B/MMP14/ITGB1/ZDHHC5/MRAP2/LRRC15/CLN3/PRNP/RHOG/CNST/PRKCI/PIK3R1/APPL1/ACTB/SQSTM1/STX3/LYPLA1/RACK1/PTPN9/PKDCC/PRKCE/PIK3R2/RER1/ARHGAP44/PPFIA1
GO:0045132	meiotic chromosome segregation	97	0.393497	1.25666	0.060661	0.588486	0.566088	3844	tags=22%, list=13%, signal=19%	BRIP1/TOP2A/BUB1B/CCNE2/CENPX/DMC1/BUB1/SYCE2/EHMT2/MND1/SIRT7/SGO2/NUF2/NCAPH/STAG3/SHOC1/M1AP/ANKLE1/SMC4/SLX4/MUS81
GO:0006821	chloride transport	111	0.387194	1.2466	0.0582298	0.588486	0.566088	9541	tags=42%, list=32%, signal=29%	GLRA2/SLC12A1/GABRA6/SLC26A5/SLC4A1/GABRG1/CLCC1/ATP8B1/CLCA4/SLC6A1/GABRA5/CLIC2/SLC1A4/ANO4/SLC12A5/SLC26A3/GLRA1/LRRC8A/SLC17A6/GABRB2/CLIC1/SLC26A1/CFTR/ABCB1/ANO2/ANO8/OSTM1/BEST4/PRNP/ANO3/PACC1/SLC12A9/CLCN7/ANO9/GABRB3/GABRD/SLC26A2/GLRB/SLC26A6/TTYH3/ANO10/SLC1A3/SLC12A2/TTYH1/GABRA1/SLC17A7/GABRA2
GO:0097530	granulocyte migration	127	0.381958	1.2385	0.0542688	0.588486	0.566088	8966	tags=36%, list=30%, signal=26%	ANXA1/VAV3/LGALS3/HRH1/IL23A/JAGN1/ADAM8/TRPV4/CCL5/JAML/CXCL13/EMP2/CXCR2/CX3CL1/SLAMF8/CCL17/CD74/C5AR1/C3AR1/ITGA1/FCER1G/MCOLN2/CKLF/UMODL1/SELENOK/NOD2/SRP54/PPIB/BSG/MPP1/RHOG/PTGER4/TIRAP/ITGB2/DAPK2/RAC2/DNM1L/MSTN/WDR1/PPIA/EPX/CSF1R/TNFAIP6/IL4/CXCL17/MOSPD2
GO:1903322	positive regulation of protein modification by small protein conjugation or removal	130	0.380407	1.23502	0.0548506	0.588486	0.566088	12310	tags=54%, list=41%, signal=32%	CENPX/HSPA5/BRCA1/BIRC7/PTPN22/ARRDC4/GNL3/ZC3H12A/AIMP2/FANCI/CAV1/PSMD10/SKP2/FBXO4/PTTG1IP/TOPORS/MASTL/BIRC3/RPS2/NDFIP2/UBE2S/SPHK1/INAVA/AXIN1/NOD2/TICAM1/VCP/SAE1/RNF111/LAPTM5/AMER1/NPM1/ANGPT1/STUB1/MUL1/TBC1D7/RCHY1/PDCD6/PINK1/BCL10/PTEN/WFS1/SKP1/DCUN1D1/DCUN1D2/NMI/PAXIP1/RBX1/NOP53/UBQLN1/DDX3X/PRICKLE1/KDM1A/UBE2V1/PHF23/PEF1/SMAD7/DERL1/BIRC2/FANCM/XIAP/PELI1/NDFIP1/TRIB3/UBA2/FKB…
GO:0045621	positive regulation of lymphocyte differentiation	123	0.381337	1.23433	0.0600006	0.588486	0.566088	10813	tags=44%, list=36%, signal=28%	ANXA1/CR1/IL23A/ADAM8/VNN1/LILRB2/IL15/GLI2/BAD/GLI3/IL7/HLA-DRA/CD27/SOX13/CD74/IL1RL2/HLX/LILRB4/SMARCD1/IL15RA/IL7R/MYB/HLA-DRB1/IL4I1/MMP14/IL2RA/XBP1/NFKBIZ/BRD7/ACTB/DUSP10/LGALS9/ZBTB16/SMARCB1/VSIR/HLA-G/AXL/RASGRP1/SART1/ACTL6B/SOX4/GAS6/IL4/CBFB/SASH3/CD46/ARID1A/PHF10/RHOA/RHOH/PNP/PRKCZ/TNFSF4/ADA
GO:0070665	positive regulation of leukocyte proliferation	153	0.372405	1.21944	0.0547753	0.588486	0.566088	10888	tags=45%, list=36%, signal=29%	ANXA1/VAV3/IL5/IL23A/CD28/EFNB1/CCL5/LILRB2/ATAD5/IL15/IL7/CD81/PTPN22/HLA-E/CD74/HLA-A/BST2/IL27RA/PRLR/HES1/SLC7A1/PRKCQ/TLR4/CD38/FCGR3A/HHLA2/IL12A/DHPS/HLA-DPA1/BCL2L1/SELENOK/TICAM1/CD6/IL2RA/HLA-DMB/IL5RA/TNFRSF4/TNFRSF13C/MPL/TIRAP/EBI3/HLA-DPB1/MIF/CCR2/FADD/LGALS9/CORO1A/HMGB1/RAC2/CSF1R/CD209/IL4/IGF1/EPHB2/CD276/SASH3/BST1/CD46/IL6ST/MAPK1/PNP/MAPK3/CARD11/GPAM/TNFSF4/PDCD1LG2/ADA/LEP…
GO:0009913	epidermal cell differentiation	166	0.368433	1.21087	0.056199	0.588486	0.566088	10074	tags=42%, list=33%, signal=28%	ANXA1/MAFB/ETV4/TPRN/BCL11B/TMEM79/CERS3/ALOX15B/FLG/OVOL2/EZH2/TMC1/EPHA2/OPN3/AKR1C3/SCRIB/USH1C/SHARPIN/FGF20/LIPM/PLEC/DSG4/HES1/PDZD7/TRIM16/WHRN/WDPCP/CASP3/SAV1/PALLD/MAFG/LHFPL5/LATS2/HRNR/SLC9A3R1/JAG1/EREG/PAX6/KRT36/LATS1/NUMA1/SCEL/DLL1/KRT8/CD109/ERRFI1/SLC44A4/RBPJ/MYCL/HDAC1/TCHH/SOD1/POU3F1/CDH3/CSTA/TRIOBP/SRSF6/KEAP1/ASAH1/NME2/CDH23/PPHLN1/CYP26B1/EXPH5/PPL/NOTCH1/GRXCR1/GRHL1/…
GO:1901991	negative regulation of mitotic cell cycle phase transition	173	0.366632	1.20707	0.0554778	0.588486	0.566088	10540	tags=45%, list=35%, signal=29%	BUB1B/CLSPN/DTL/GPNMB/GTSE1/SPC25/WEE1/NABP2/CENPF/BRCA1/E2F7/BUB1/CDCA8/ZWINT/EZH2/KANK2/CDC6/NDC80/USP44/MAD2L1/MYO16/MIIP/NUF2/FBXO5/CTDSPL/RFPL1/GML/AURKB/NACC2/CDKN2B/GJC2/CDK2AP2/ORC1/RBL1/CDT1/CTDSP1/RGCC/BRD7/SLFN11/DONSON/RFWD3/BRSK1/CRADD/KLHL22/TICRR/MAD2L1BP/XRCC3/RB1/BUB3/RINT1/PML/PTEN/CRLF3/RPA2/CDK1/RAD21/RAD17/RBL2/KNTC1/SPC24/CDK2/PLK3/CASP2/NOP53/VPS4A/ZNF655/NABP1/FHL1/SYF2/JA…
GO:0034767	positive regulation of ion transmembrane transport	172	0.365809	1.20405	0.0593589	0.588486	0.566088	9843	tags=43%, list=33%, signal=29%	EDNRA/CX3CL1/CEMIP/TREM2/KCNN4/KCNA1/TRDN/CAV1/CACNG2/PDZK1/NPPA/EHD3/COX17/ATP1B2/GRM6/P2RX1/ATP1B3/ATP2A1/NOS1/COA8/LHCGR/CFTR/ABCB1/KCNC1/G6PD/GSTO1/GJC2/FLNA/SLC9A3R1/AGT/ITGB1/FXYD2/NLGN3/F2RL3/AKAP6/CNKSR3/ACTN4/VMP1/WNK2/HSPA2/CALCR/CACNA2D1/THY1/SLC38A1/KCNH2/CCR2/CRACR2A/RGN/PINK1/CTSS/PPP3CB/ANK3/TCAF1/BAK1/CALM1/ARL6IP1/NDUFA4/SLC9A1/TESC/ADRB2/P2RX4/PPP3CC/TMSB4X/SUMO1/KCNC2/EPHB2/GLR…
GO:0030100	regulation of endocytosis	196	0.360418	1.19284	0.0600836	0.588486	0.566088	13194	tags=54%, list=44%, signal=31%	APOE/LGALS3/CD14/DRD2/CLIP3/CD36/CD63/TOR1A/B2M/DAB2/TREM2/F2RL1/CD22/SCRIB/APOC1/LDLRAP1/MCTP1/VTN/CAV1/GREM1/TFR2/WDR54/UBQLN2/PPT1/ARF1/HPCA/GSG1L/SRC/LRRTM2/PROM2/VAMP4/SPHK1/ABCA2/LRPAP1/NEU3/SCAMP5/SYT4/RAB5C/HNRNPK/CLN3/ABCA7/ANGPT1/DLL1/CDH13/ARFGAP1/APPL1/BICD1/EHD4/AAK1/SYNJ1/MAGI2/PPP3CB/RAB17/AXL/HFE/CBLL1/DNAJC6/CLU/RAB31/C3/RAB5B/LRRTM1/IL4/TF/PPP3CC/ZFYVE16/PACSIN3/AHI1/HIP1/ITGA2/…
GO:0009141	nucleoside triphosphate metabolic process	243	0.353206	1.17815	0.0563794	0.588486	0.566088	13019	tags=54%, list=43%, signal=31%	NDUFB9/PID1/DCTPP1/TYMS/GIMAP7/NDUFA6/ENPP3/DNAJC30/BAD/JMJD8/SLC4A1/TREM2/ATP5MC1/ATP5PO/CTPS1/NDUFS6/ENO4/NDUFB10/CTNS/STOML2/AK1/AK8/NUDT15/MLST8/PRXL2C/ATP5PD/NME4/NDUFA2/GIT1/AK3/ATP5MGL/DTYMK/NUPR1/NME3/UCK1/PFKFB1/NME9/CMPK2/NT5E/NDUFB5/ARL2/PRKAG1/VPS9D1/EIF6/NDUFB6/VCP/NDUFB7/LDHC/NDUFA12/NDUFB11/NDUFB1/PARP1/NADK/PRKAA2/ENO2/GPD1/HSPA8/DMAC2L/NME6/HK3/UCKL1/NDUFA3/RAN/AK7/PARG/PINK1/ENO…
GO:0046051	UTP metabolic process	11	0.599639	1.40871	0.0615008	0.589294	0.566865	9367	tags=82%, list=31%, signal=56%	NME4/AK3/NME3/NME9/NME6/ENTPD7/CAD/NME2/NME1
GO:0061635	regulation of protein complex stability	10	0.61135	1.40518	0.0639581	0.589294	0.566865	7913	tags=70%, list=26%, signal=52%	IRGM/SCOC/SNF8/HSPA8/SQSTM1/NCLN/TAPBP
GO:1903817	negative regulation of voltage-gated potassium channel activity	12	0.586328	1.40411	0.0632321	0.589294	0.566865	2467	tags=33%, list=8%, signal=31%	KCNRG/KCNE4/KCNAB1/CAV1
GO:0010744	positive regulation of macrophage derived foam cell differentiation	15	0.558396	1.40242	0.0616865	0.589294	0.566865	961	tags=20%, list=3%, signal=19%	LPL/CD36/ALOX15B
GO:0021984	adenohypophysis development	13	0.574876	1.40087	0.0639785	0.589294	0.566865	7183	tags=46%, list=24%, signal=35%	DRD2/SOX2/HES1/BMP2/WNT4/GHRHR
GO:0009130	pyrimidine nucleoside monophosphate biosynthetic process	15	0.556563	1.39782	0.0641067	0.589294	0.566865	12499	tags=87%, list=42%, signal=51%	TYMS/UMPS/SHMT1/UCK1/DHODH/DCTD/UCKL1/CMPK1/CDA/CAD/DUT/UPP1/UPP2
GO:0009190	cyclic nucleotide biosynthetic process	20	0.522623	1.38751	0.0622073	0.589294	0.566865	7701	tags=55%, list=26%, signal=41%	GUCY2C/GUCY2D/ADCY10/NPPA/GUCY1A1/ADCY5/ADCY3/ADCY6/GUCY1A2/GUCY1B1/GUCY2F
GO:0052652	cyclic purine nucleotide metabolic process	20	0.522623	1.38751	0.0622073	0.589294	0.566865	7701	tags=55%, list=26%, signal=41%	GUCY2C/GUCY2D/ADCY10/NPPA/GUCY1A1/ADCY5/ADCY3/ADCY6/GUCY1A2/GUCY1B1/GUCY2F
GO:0030810	positive regulation of nucleotide biosynthetic process	19	0.527396	1.38736	0.0631494	0.589294	0.566865	8948	tags=53%, list=30%, signal=37%	PID1/TREM2/NOS1/VCP/GUCA1C/PINK1/ENO1/SLC25A12/IL4/TMSB4X
GO:1900373	positive regulation of purine nucleotide biosynthetic process	19	0.527396	1.38736	0.0631494	0.589294	0.566865	8948	tags=53%, list=30%, signal=37%	PID1/TREM2/NOS1/VCP/GUCA1C/PINK1/ENO1/SLC25A12/IL4/TMSB4X
GO:1902307	positive regulation of sodium ion transmembrane transport	20	0.522252	1.38652	0.0627048	0.589294	0.566865	9415	tags=60%, list=31%, signal=41%	ATP1B2/ATP1B3/NOS1/FXYD2/CNKSR3/ACTN4/WNK2/ANK3/SLC9A1/TESC/GLRX/ATP1B1
GO:0019883	antigen processing and presentation of endogenous antigen	21	0.516026	1.38255	0.0636279	0.589294	0.566865	10167	tags=71%, list=34%, signal=47%	B2M/HLA-DRA/HLA-E/CD74/HLA-B/HLA-A/HLA-DRB1/HLA-F/HLA-C/HLA-G/HFE/TAPBP/ERAP2/TAP2/ERAP1
GO:0046794	transport of virus	21	0.515756	1.38182	0.0639399	0.589294	0.566865	3880	tags=29%, list=13%, signal=25%	SIGLEC1/CTSL/RNASEK/BST2/CAV1/EPS15
GO:1900117	regulation of execution phase of apoptosis	25	0.498213	1.37422	0.0619663	0.589294	0.566865	7225	tags=40%, list=24%, signal=30%	MTRNR2L4/MTRNR2L12/MTRNR2L1/ZC3H12A/BOK/MTRNR2L8/BCL2L1/RNF34/SIRT2/PAK2
GO:0015865	purine nucleotide transport	29	0.483821	1.36482	0.0617777	0.589294	0.566865	6594	tags=34%, list=22%, signal=27%	CR1/ABCC11/ABCD1/SLC35B2/SLC35B1/SLC25A24/LRRC8A/SLC25A17/SLC33A1/ABCC5
GO:0007616	long-term memory	35	0.465864	1.34925	0.062487	0.589294	0.566865	2688	tags=20%, list=9%, signal=18%	APOE/DRD2/RGS14/SHANK1/EHMT2/CTNS/NFATC4
GO:0030212	hyaluronan metabolic process	34	0.467073	1.34763	0.0639212	0.589294	0.566865	7116	tags=38%, list=24%, signal=29%	LYVE1/ITIH2/IL15/CEMIP/ITIH6/CD44/HMMR/HAS3/PDGFB/STAB2/ABCC5/GUSB/HYAL2
GO:0003351	epithelial cilium movement involved in extracellular fluid movement	37	0.460936	1.34484	0.0621598	0.589294	0.566865	8172	tags=46%, list=27%, signal=34%	DNAH9/AQP4/JHY/ADCY10/SPEF2/SPAG17/DNAI1/NPHP3/SLC9A3R1/KIF27/CCDC39/SPA17/STK36/SPAG6/DNAAF2/CABYR/ROPN1L
GO:0046640	regulation of alpha-beta T cell proliferation	41	0.451648	1.33558	0.061936	0.589294	0.566865	7839	tags=37%, list=26%, signal=27%	IL23A/CD28/ARG2/CD81/PTPN22/HLA-E/HLA-A/TNFRSF14/PRKCQ/IL2RA/EBI3/CCR2/LGALS9/IRF1/VSIR
GO:0070231	T cell apoptotic process	52	0.432277	1.31188	0.0638015	0.589294	0.566865	10813	tags=44%, list=36%, signal=28%	LGALS3/ADAM8/BCL11B/CCL5/ARG2/GLI3/CD27/PRKCQ/IL7R/SLC46A2/ZC3H8/IL2RA/RIPK3/FADD/LGALS9/BCL10/BAK1/GIMAP8/BAX/IDO1/ST3GAL1/GPAM/ADA
GO:0002532	production of molecular mediator involved in inflammatory response	77	0.405932	1.27602	0.0636121	0.589294	0.566865	7091	tags=35%, list=24%, signal=27%	ABCD1/CD36/PLD4/EZH2/PRDX2/SLAMF8/TREM2/ZC3H12A/GRN/RPS19/LILRB4/IL17D/PBXIP1/TLR4/P2RX1/VAMP8/GBP5/NOD2/TICAM1/ABCD2/CD6/PLD3/CHID1/ALOX5AP/APPL1/DUSP10/APOD
GO:0006367	transcription initiation at RNA polymerase II promoter	90	0.396551	1.26028	0.0639135	0.589294	0.566865	13461	tags=64%, list=45%, signal=36%	ESR1/E2F2/MED25/TAF7/MED18/GTF2A1/MED8/MED20/CDK4/MED11/POLR2G/MED7/MED12/HNF1A/TAF9/GTF2H2/MED19/MED29/TBP/MED31/TAF5/TAF10/MED24/ELOA/ERCC1/MED17/ELOB/TAF13/MED21/DHX36/HMGB1/MED10/CCNH/TAF11/DR1/MED15/TAF4/PAXIP1/GTF2H5/TAF6/CAND1/TAF4B/MED13/SRF/E2F3/GTF2F2/MED1/MAZ/PSMC6/MED30/MED27/ERCC3/MED14/MED22/PPM1D/MED6/GTF2E1/TAF3
GO:0046330	positive regulation of JNK cascade	90	0.396469	1.26002	0.0641543	0.589294	0.566865	11996	tags=49%, list=40%, signal=29%	TRAF1/TPD52L1/TRPV4/FCGR2B/BIRC7/ZNF622/MAP3K11/CD27/F2RL1/GADD45A/GADD45B/TLR4/WNT7A/DUSP19/MFHAS1/AXIN1/NOD2/CCN2/TRAF5/MAP3K10/TIRAP/HRAS/CRACR2A/HMGB1/RASGRP1/TRAF4/SEMA3A/MAPK8IP3/SH3RF1/SERPINF2/PTK2B/NAIP/MINK1/NOX1/MAP3K5/CRK/MAPKBP1/XIAP/DUSP22/LTBR/TAOK1/TRAF2/SH3RF3/PLCB1
GO:0045582	positive regulation of T cell differentiation	110	0.386187	1.24272	0.0625438	0.589294	0.566865	10813	tags=45%, list=36%, signal=29%	ANXA1/CR1/IL23A/ADAM8/VNN1/LILRB2/GLI2/BAD/GLI3/IL7/HLA-DRA/CD27/SOX13/CD74/IL1RL2/HLX/LILRB4/SMARCD1/IL7R/MYB/HLA-DRB1/IL4I1/IL2RA/XBP1/NFKBIZ/BRD7/ACTB/DUSP10/LGALS9/ZBTB16/SMARCB1/VSIR/HLA-G/RASGRP1/SART1/ACTL6B/SOX4/IL4/CBFB/SASH3/CD46/ARID1A/PHF10/RHOA/RHOH/PNP/PRKCZ/TNFSF4/ADA
GO:0007006	mitochondrial membrane organization	113	0.383954	1.23712	0.0640371	0.589294	0.566865	9772	tags=43%, list=32%, signal=29%	EYA2/PMAIP1/TIMM9/FZD9/BAD/MTX1/TOMM5/TIMM22/TMEM11/TIMM8A/BOK/TMEM102/PEX5/MICOS13/MTX3/BCL2L2/ARHGAP11B/TOMM6/NOL3/BCL2L1/STPG1/PPIF/ACAA2/AFG3L2/TMEM14A/TIMM8B/BLOC1S2/MPV17L/RTL10/TOMM40/CHCHD10/MUL1/CNP/OXA1L/PINK1/SLC25A5/MICOS10/BAK1/GCLC/CLN8/TRMT10B/TOMM70/TOMM20/SLC9A1/SLC25A46/COX18/BAX/HIP1R/SAMM50
GO:0002705	positive regulation of leukocyte mediated immunity	126	0.37898	1.22828	0.0631956	0.589294	0.566865	11041	tags=48%, list=37%, signal=30%	IL23A/CD28/KMT5C/ATAD5/B2M/CD81/TNFSF13/HLA-DRA/SLAMF6/TREM2/HLA-E/F2RL1/FCGR1A/KLRC2/HLA-B/HLA-A/LAMP1/PVR/CD160/SHLD2/IL12A/MSH2/HLA-DRB1/HLA-F/LAG3/NOD2/TICAM1/NCR3/CADM1/ITGB2/DHX36/FADD/KLRC3/TYROBP/NSD2/HLA-G/RASGRP1/RAET1E/CLEC7A/PAXIP1/EXOSC6/C3/SHLD3/IL4/TP53BP1/SASH3/ARID5A/TAP2/NECTIN2/VAV1/CLNK/FZD5/FBXO38/ITGAM/PRKCZ/IL18R1/TNFSF4/RSAD2/SHLD1/DDX21
GO:1903038	negative regulation of leukocyte cell-cell adhesion	126	0.378864	1.22791	0.0634558	0.589294	0.566865	9686	tags=40%, list=32%, signal=27%	ANXA1/CR1/LGALS3/GPNMB/CXCL12/FCGR2B/LILRB2/PTPN6/ARG2/VSIG4/GLI3/PRDX2/PTPN22/CD74/PDE5A/ZC3H12A/SCRIB/HLX/TNFAIP8L2/TNFRSF14/FGL2/SOCS6/LILRB4/CASP3/HLA-DRB1/LAG3/IL4I1/ZC3H8/LAPTM5/IL2RA/LRRC32/PRNP/PAWR/RC3H2/LGALS9/HMGB1/PTEN/IRF1/VSIR/HLA-G/HFE/MIA3/CTLA4/IL4/CEACAM1/CBFB/CEBPB/LOXL3/GLMN/DLG5
GO:0042157	lipoprotein metabolic process	135	0.374983	1.21999	0.0636995	0.589294	0.566865	13619	tags=59%, list=45%, signal=33%	APOE/IRGM/CLIP3/CTSD/ATG101/ABCA1/ZDHHC11/PIGO/APOC1/ZDHHC8/MBOAT4/PIGV/PPT1/ABHD17C/HHATL/ZDHHC15/APOLD1/PGAP3/ATG7/PIGS/SELENOK/SAMD1/ZDHHC5/PGAP1/ZDHHC16/PIGU/MPPE1/WDR45B/PIGC/ZDHHC12/APOD/ZDHHC9/GOLGA7/PPM1B/LYPLA1/ATG16L2/ABHD17B/ZDHHC3/SVIP/GOLGA7B/PIGX/PIGW/NMT2/APOL3/RABL3/APOL6/ABHD10/PIGF/GPLD1/ZDHHC17/DPM1/WIPI2/ABHD12/LEP/PIGH/PIGM/PIGN/MTTP/PIK3C3/CWH43/ULK1/PIGB/PIGL/ZDHHC4/RAB3GAP…
GO:0031023	microtubule organizing center organization	145	0.371942	1.21466	0.0629908	0.589294	0.566865	14061	tags=61%, list=47%, signal=32%	PLK4/PCLAF/XRCC2/HAUS7/BRCA1/KIF11/NDC80/CEP131/PPP1R35/BBS4/GADD45A/NAT10/CEP68/PARD6A/CEP250/HAUS2/CENPJ/WDR62/TUBE1/KIF3A/HAUS3/ARL2/KIAA1614/BRCA2/NDE1/FES/CCNF/CHMP1A/HAUS4/NPM1/STIL/CEP76/KIF3B/DEUP1/RAB6C/DCTN1/BRSK1/HAUS1/SSX2IP/XRCC3/NIN/PARD6G/NDEL1/PCM1/PDE4DIP/SLC16A1/CDK1/MARK4/CKAP5/CDK2/CEP192/SPICE1/CCNL2/CCP110/CLASP2/HAUS8/CEP44/RANBP1/CETN3/NUP62/CHMP2A/GCC2/HAUS5/CNTROB/CCNL1/…
GO:0002822	regulation of adaptive immune response based on somatic recombination of immune receptors built from immunoglobulin superfamily domains	167	0.366057	1.20338	0.0624806	0.589294	0.566865	11592	tags=47%, list=39%, signal=29%	ANXA1/CR1/IL23A/CD28/FCGR2B/PTPN6/KMT5C/ATAD5/B2M/AHR/CD81/TNFSF13/HLA-DRA/CR1L/TREM2/HLA-E/ZC3H12A/FCGR1A/HLA-B/HLA-A/HLX/KLRC1/IL27RA/PRKCQ/LILRB4/PVR/IL7R/SHLD2/IL12A/MSH2/HLA-DRB1/HLA-F/NOD2/IL4I1/IL27/NFKBIZ/RIPK3/RC3H2/CCR2/FADD/SUPT6H/PARP3/HMGB1/PPP3CB/NSD2/HLA-G/HFE/CLEC7A/PAXIP1/EXOSC6/C3/SHLD3/IL4/TP53BP1/CEACAM1/EPHB2/SASH3/ARID5A/TAP2/NECTIN2/BATF/LOXL3/CD46/FZD5/FBXO38/PRKCZ/SMAD7/I…
GO:0003341	cilium movement	166	0.365849	1.20238	0.0640803	0.589294	0.566865	10457	tags=43%, list=35%, signal=28%	ENKUR/FSIP2/NEURL1/PLTP/HYDIN/C2CD6/RSPH4A/DNAH9/AQP4/JHY/TEKT3/CEP131/ENO4/BBS4/SLC9B1/ADCY10/TACR2/SPEF2/TTC29/KIF9/CFAP100/KLC3/CFAP70/TTC21A/CCDC65/CAMSAP3/TAC4/SPAG17/ARMC2/DNAI1/CFAP46/NME8/ADCY3/ATP1A4/NPHP3/SLC9A3R1/KIF27/LDHC/CACNA1I/RSPH9/SLIRP/LZTFL1/CCDC39/ZBBX/PRSS55/SPA17/CCNYL1/STK36/SPAG6/DNAAF2/CCSAP/MNS1/RGN/CABYR/ROPN1L/CELSR2/DNHD1/TCTE1/NPHP4/BBS2/CCDC63/CCDC40/IQCG/IFT81/CAT…
GO:0042742	defense response to bacterium	218	0.356044	1.18299	0.06113	0.589294	0.566865	5394	tags=23%, list=18%, signal=19%	COLEC12/CLEC4E/IRGM/IL23A/ANXA3/CD36/CXCL13/ARG2/VGF/LYZ/CYBA/SLAMF8/FGR/EPHA2/MPEG1/GBP4/TREM2/HLA-E/F2RL1/FCGR1A/LYG2/ANG/RNASE6/C5AR1/GRN/HLA-A/PGC/SHARPIN/IL27RA/FCER1G/TNFRSF14/GSDMA/RPS19/GSDMD/FPR2/STAB1/TLR4/CD160/RNASE3/IL7R/IFNE/TRBC2/IL12A/IGKC/SEH1L/ZNFX1/NOD2/TLR5/TNFSF8/OAS3/CFP
GO:0032984	protein-containing complex disassembly	233	0.352875	1.17526	0.06363	0.589294	0.566865	12033	tags=50%, list=40%, signal=30%	NOSTRIN/KIF18B/IRGM/TPX2/KATNB1/TRPV4/MAP1LC3B2/CIB1/RDX/F2RL1/CARMIL1/PDXP/HDGFL3/UBQLN4/OGFOD1/VIL1/FLII/SMARCD1/CAMSAP3/MTRF1L/TWF1/APC2/MRPL58/FRAT1/MICAL2/LMOD1/MAP1LC3A/CAPG/MCOLN1/PPP1CA/VAMP8/MAP1A/BMERB1/PPP1R9B/ATP2A2/VCP/HMGA1/LAMP2/CHMP1A/KIF19/GSPT2/CLN3/MAP1S/CHMP7/VMP1/TFIP11/WASHC2C/CHMP4A/CCSAP/HSPA8/UPF1/DMTN/SET/NES/CKAP2/SYNJ1/ARHGEF2/SMCR8/SPTBN2/MID1IP1/TRIM54/SMARCB1/LIMA1/…
GO:0030166	proteoglycan biosynthetic process	62	0.419686	1.29559	0.0643583	0.589462	0.567026	9325	tags=45%, list=31%, signal=31%	GAL3ST4/SLC2A10/HS3ST3A1/B3GAT2/B3GAT1/B4GALT7/NDST4/CHPF2/CANT1/PXYLP1/EXTL2/B3GALT6/MUSTN1/NDST3/CYTL1/FAM20B/CSGALNACT2/HS6ST2/DSE/NDST2/CHST13/CHST3/CHST7/CHSY3/B3GAT3/HS3ST2/IGF1/HS2ST1
GO:0070085	glycosylation	238	0.351923	1.17295	0.0643694	0.589462	0.567026	14738	tags=61%, list=49%, signal=31%	B3GALT2/ST6GALNAC2/SLC39A8/B3GALNT1/IL15/VEGFB/GCNT3/NANS/B3GAT2/B3GNT9/COG8/TMEM258/ALG1L2/AQP11/PIGV/RPN2/B3GNT4/DHDDS/B3GAT1/MGAT2/GCNT1/B4GALT7/SERP1/ST8SIA3/GALNT6/GCNT7/ST3GAL4/STT3A/POFUT2/ALG12/ALG3/GALNT16/RPN1/OSTC/POFUT1/PLOD3/MPDU1/ABCA2/DPAGT1/EXTL2/B3GALT1/B3GALT6/FUT10/GBGT1/DDOST/GALNT3/ST3GAL5/MLEC/UBE2J1/ST6GALNAC4/CLN5/TMTC1/B4GAT1/DAD1/FUOM/DOLK/DPY19L2/ST6GALNAC6/MGAT4B/COG2/…
GO:0034975	protein folding in endoplasmic reticulum	11	0.596768	1.40196	0.0645498	0.590179	0.567716	8330	tags=73%, list=28%, signal=53%	HSPA5/HSP90B1/CALR/CANX/P4HB/DNAJC3/DNAJC10/PDIA3
GO:0002577	regulation of antigen processing and presentation	17	0.53969	1.38978	0.0648418	0.590179	0.567716	7908	tags=65%, list=26%, signal=48%	CD68/FCGR2B/LILRB2/TREM2/CD74/HLA-DOA/FGL2/NOD2/YTHDF1/TAPBPL/HFE
GO:0021680	cerebellar Purkinje cell layer development	23	0.50479	1.37378	0.0647475	0.590179	0.567716	9194	tags=48%, list=31%, signal=33%	KIF14/HSPA5/NAGLU/COQ8B/WHRN/DLL1/SEZ6/SPTBN2/ARCN1/SLC25A46/RORA
GO:2001242	regulation of intrinsic apoptotic signaling pathway	157	0.367951	1.20625	0.0647655	0.590179	0.567716	10332	tags=48%, list=34%, signal=32%	CXCL12/PMAIP1/VNN1/TRIM32/ATAD5/IL19/BAD/TREM2/GRINA/CD74/CREB3L1/ACKR3/ERP29/CD44/HTRA2/CAV1/BOK/PTTG1IP/DDIT3/NACC2/BCL2L2/EIF2AK3/CDKN2D/NUPR1/SRC/SYVN1/CCAR2/NOL3/BCAP31/HYOU1/BCL2L1/TAF9/PPIF/TMBIM6/SELENOS/SLC9A3R1/SERINC3/HNRNPK/HELLS/XBP1/RTKN2/RRN3/P4HB/PARP1/FBH1/RIPK3/SGMS1/URI1/MIF/ARHGEF2/RACK1/PINK1/HDAC1/ENO1/DAPK2/WFS1/SOD1/DNM1L/PPIA/EIF5A/CLU/IVNS1ABP/NOX1/UBQLN1/PRKRA/DDX3X/RPS…
GO:0002082	regulation of oxidative phosphorylation	21	0.51483	1.37934	0.0651989	0.59083	0.568343	10999	tags=57%, list=37%, signal=36%	SHMT2/ABCD1/NUPR1/PPIF/VCP/COX7A1/PINK1/PDE12/SLC25A33/ACTN3/RHOA/UQCC2
GO:0021895	cerebral cortex neuron differentiation	26	0.492005	1.36567	0.0653977	0.59083	0.568343	5625	tags=35%, list=19%, signal=28%	DRD2/FEZF2/NR2E1/ID4/HES1/PEX5/LHX6/C21orf91/RAC3
GO:1903580	positive regulation of ATP metabolic process	31	0.474457	1.35127	0.0654703	0.59083	0.568343	14720	tags=81%, list=49%, signal=41%	PID1/TREM2/MLST8/PRXL2C/VCP/PRKAA2/GPD1/PINK1/ENO1/BEND3/SLC25A12/IL4/IGF1/TMSB4X/HTR2A/GAPDHS/ZBTB20/APP/PPARA/NDUFC2/MTOR/ARNT/PRKAA1/PSEN1/P2RX7
GO:0032094	response to food	35	0.464263	1.34461	0.0652124	0.59083	0.568343	13019	tags=69%, list=43%, signal=39%	NPY/BBS4/OPRM1/CPS1/SPX/PLEC/NUCB2/G6PD/BCL10/OXT/HSD11B2/SLC16A1/BBS2/CARTPT/ATN1/SLC25A25/GHR/LEP/TMEM135/GHRL/MT3/LRCOL1/CLPS/PPARA
GO:0007007	inner mitochondrial membrane organization	38	0.456319	1.33604	0.0655685	0.59083	0.568343	14175	tags=71%, list=47%, signal=38%	TIMM9/MTX1/TIMM22/TMEM11/TIMM8A/MICOS13/MTX3/AFG3L2/TIMM8B/CHCHD10/PINK1/MICOS10/TRMT10B/TOMM70/SLC25A46/SAMM50/ADCK1/DNAJC11/TIMM29/IMMT/NDUFA13/TIMM10B/CHCHD3/AGK/TIMM10/APOOL/LETM1
GO:0034381	plasma lipoprotein particle clearance	38	0.456262	1.33587	0.0657026	0.59083	0.568343	2973	tags=26%, list=10%, signal=24%	APOE/GPIHBP1/CD36/EHD1/IL19/LIPA/TREM2/APOC1/LDLRAP1/VLDLR
GO:0046677	response to antibiotic	45	0.442289	1.32171	0.0657003	0.59083	0.568343	11139	tags=51%, list=37%, signal=32%	HSPA5/CRIP1/EZH2/EHMT2/AOC1/VKORC1/CASP3/ZC3H8/CASP8/PPP2CB/CPT1A/HYAL2/UROS/ACTR2/SOD1/ENDOG/SLC1A3/SLC9A1/CYB5R4/GFER/KDM1A/CDKN1B/SRD5A1
GO:0034204	lipid translocation	54	0.428456	1.30534	0.0655501	0.59083	0.568343	7626	tags=35%, list=25%, signal=26%	ATP10A/ABCA1/PLSCR3/ATP10B/SLC4A1/ABCG1/KCNN4/ATP8B1/ATG9A/ANO4/ABCB1/ABCA2/ABCA7/ANO3/VMP1/ANO9/ATP8A2/PLSCR4/ATP8A1
GO:0031334	positive regulation of protein-containing complex assembly	180	0.361765	1.19301	0.0663166	0.595458	0.572794	13397	tags=59%, list=45%, signal=33%	LGALS3/IL5/NPHS1/SKAP1/BAIAP2L1/CD36/CXCL13/RHOC/ABCA1/ESR1/TPPP3/FERMT2/MPP7/MED25/CDH17/SLF1/CARMIL1/EIF4G1/MLST8/CDC42EP5/GIT1/KIRREL1/TLR4/FMN1/LMOD1/SRC/ANKRD53/LCP1/ARL2/GBP5/FES/VCP/DRG1/NUMA1/CDT1/MTLN/TOGARAM1/DCTN1/WASHC2C/STUB1/TIRAP/TRABD2A/PPP2R5B/C15orf62/RACK1/PINK1/PRKCE/BAK1/PDE4DIP/CLEC7A/CLU/CKAP5/MAPT/FCHSD2/SLF2/FNIP2/SUMO1/HRK/CAND1/PTK2B/MAPRE1/RAP1B/SH3GLB1/MMP3/FNIP1/UNC1…
GO:1902950	regulation of dendritic spine maintenance	10	0.607695	1.39678	0.0681303	0.59662	0.573912	9335	tags=70%, list=31%, signal=48%	APOE/FCGR2B/ZNF804A/NEDD9/PRNP/ABHD17B/VPS35
GO:0071609	chemokine (C-C motif) ligand 5 production	11	0.593782	1.39495	0.0681204	0.59662	0.573912	10655	tags=73%, list=35%, signal=47%	TRPV4/ADCYAP1/ARG2/MCOLN2/OAS3/MUL1/DDX3X/SIRPA
GO:0071649	regulation of chemokine (C-C motif) ligand 5 production	11	0.593782	1.39495	0.0681204	0.59662	0.573912	10655	tags=73%, list=35%, signal=47%	TRPV4/ADCYAP1/ARG2/MCOLN2/OAS3/MUL1/DDX3X/SIRPA
GO:0034374	low-density lipoprotein particle remodeling	14	0.562681	1.39349	0.0671678	0.59662	0.573912	5155	tags=29%, list=17%, signal=24%	APOE/ABCG1/PLA2G7/AGT
GO:0010155	regulation of proton transport	21	0.51307	1.37463	0.0679644	0.59662	0.573912	8948	tags=52%, list=30%, signal=37%	PHB2/TACO1/PM20D1/COX17/COA8/PPIF/SLC9A3R1/ACTN4/NDUFA4/TESC/TMSB4X
GO:0006346	DNA methylation-dependent heterochromatin formation	24	0.499607	1.36911	0.0666042	0.59662	0.573912	11668	tags=62%, list=39%, signal=38%	ZNF304/SAMD1/MBD3/HELLS/TRIM28/MPHOSPH8/DNMT3A/DNMT1/HDAC1/RESF1/MORC2/PPHLN1/KDM1A/TASOR/SETDB1
GO:0070129	regulation of mitochondrial translation	25	0.49461	1.36429	0.067726	0.59662	0.573912	8800	tags=48%, list=29%, signal=34%	SHMT2/TACO1/RPUSD3/TRMT10C/FASTKD2/MRPS27/NGRN/RPUSD4/LRPPRC/RCC1L/COA3/RMND1
GO:1901071	glucosamine-containing compound metabolic process	25	0.494337	1.36353	0.0681396	0.59662	0.573912	8980	tags=48%, list=30%, signal=34%	GNE/OVGP1/CHST6/GNPDA1/AMDHD2/NAGK/EXTL2/GNPDA2/CHST3/CHST7/MGAT3/PGM3
GO:0006312	mitotic recombination	26	0.490573	1.36169	0.0675326	0.59662	0.573912	7319	tags=42%, list=24%, signal=32%	DMC1/RAD54B/RAD51D/ANKLE1/RAD51/MSH2/BRCA2/XRCC1/TERF2/ERCC1/XRCC3
GO:0098801	regulation of renal system process	27	0.487091	1.35956	0.0678084	0.59662	0.573912	5841	tags=41%, list=19%, signal=33%	DRD2/EMP2/CYBA/CORIN/F2RL1/SPX/ACE/SLC9A3R1/AGT/PDGFB/INPP5K
GO:0007035	vacuolar acidification	32	0.471003	1.34774	0.066759	0.59662	0.573912	11193	tags=62%, list=37%, signal=39%	ATP6V0B/CLN6/RNASEK/GRN/PPT1/ATP6AP2/ATP6AP1/ATP6V0D2/TMEM199/TMEM106B/CLN3/CLN5/ATP6V0E1/ATP6V0E2/ATP6V1D/DMXL2/ATP6V0C/ATP6V0A2/ATP6V1A/DMXL1
GO:0045762	positive regulation of adenylate cyclase activity	33	0.467942	1.34482	0.0670707	0.59662	0.573912	5264	tags=33%, list=17%, signal=28%	VIPR2/EDNRA/ADCYAP1/TSHR/ADORA3/RXFP1/ORAI1/HPCA/FSHR/LHCGR/GLP1R
GO:0007031	peroxisome organization	34	0.464958	1.34153	0.0673565	0.59662	0.573912	12217	tags=59%, list=41%, signal=35%	ABCD1/PJVK/PEX11G/PEX12/ACOT8/PEX7/PEX5/PEX26/ABCD2/PEX10/DNM1L/LONP2/PEX6/SEC16B/PEX2/TMEM135/PEX1/FIS1/PEX14/PEX16
GO:0033173	calcineurin-NFAT signaling cascade	43	0.444761	1.32255	0.067546	0.59662	0.573912	13482	tags=65%, list=45%, signal=36%	MYOZ2/HOMER2/CIB1/NFATC4/TBC1D10C/PTBP1/CHERP/HOMER3/PRNP/AKAP6/ADGRB2/PPP3CB/LMCD1/CLEC7A/SLC9A1/IGF1/PPP3CC/ACTN3/NFAT5/NFATC3/PPP3CA/NFATC2/MYOZ1/PLCG2/SPPL3/STIMATE/PPP3R1/MAPK7
GO:1903509	liposaccharide metabolic process	100	0.388986	1.24477	0.0676729	0.59662	0.573912	12606	tags=57%, list=42%, signal=33%	B3GALT2/B3GALNT1/GAL3ST4/PIGO/ITGB8/CLN6/SCCPDH/GLTP/PIGV/ST8SIA3/PGAP3/ST3GAL4/PIGS/ABCA2/B3GALT1/NEU1/GLA/NEU3/GBGT1/PGAP1/ST3GAL5/PIGU/MPPE1/ST6GALNAC4/PIGC/GALC/ST6GALNAC6/GM2A/ST3GAL2/B3GALT4/ST8SIA6/UGT8/PIGX/PIGW/FUCA1/BAX/PIGF/GPLD1/DPM1/GLB1/ST3GAL1/B4GALT6/FA2H/PIGH/PIGM/PIGN/ENPP7/CPTP/CWH43/PIGB/PIGL/TM9SF2/ST8SIA4/A3GALT2/B4GALT3/UGCG/PIGT
GO:0051225	spindle assembly	124	0.378193	1.22479	0.0677457	0.59662	0.573912	11336	tags=52%, list=38%, signal=32%	KIF4A/KIF23/TPX2/PRC1/HAUS7/SPAG5/GPSM2/CDCA8/KIF11/NDC80/EML3/RACGAP1/FBXO5/WRAP73/MAP10/CCNB2/HAUS2/CENPJ/AURKB/RAB11A/TUBB/AURKC/TUBB1/HAUS3/FLNA/KIF15/MAPRE3/CHMP1A/HAUS4/DRG1/STIL/KIFC1/TUBGCP6/NUMA1/SMC3/TOGARAM1/CHMP7/TUBB8/KIF3B/HAUS1/CHMP4A/CCSAP/SMC1A/DYNC1H1/WASHC5/PIBF1/CEP97/POLDIP2/NEK6/CEP192/MAPRE1/SPICE1/KPNB1/TUBGCP5/CLASP2/HAUS8/RHOA/TASOR/STAG1/CHMP2A/ASPM/HAUS5/STAG2/GOLGA8A
GO:0015748	organophosphate ester transport	138	0.372807	1.21437	0.0672356	0.59662	0.573912	7030	tags=30%, list=23%, signal=23%	CR1/APOE/ABCC11/ATP10A/ABCD1/PLTP/SLC35B2/ABCA1/PLSCR3/G6PC3/ATP10B/SLC4A1/OSBPL10/ABCG1/KCNN4/APOC1/SLC35B1/ATP8B1/ATG9A/GLTP/SLC37A4/SLC25A24/PITPNM2/NPC2/ANO4/LRRC8A/ABCB1/SLC25A17/PCTP/SLC25A32/SLC37A2/ABCA7/ABCG8/SLC33A1/ANO3/VMP1/SLC44A4/ANO9/ABCC5/ATP8A2/PLSCR4
GO:0007032	endosome organization	91	0.394191	1.25358	0.0684196	0.598197	0.575429	12106	tags=59%, list=40%, signal=36%	ATP6V0B/RNASEK/AQP11/ATP6AP2/PLEKHJ1/ATP6AP1/RAB11A/LAMTOR1/VAMP4/SNF8/VPS37A/CHMP1A/CHMP7/CHMP4A/TMCC1/HOOK2/VPS37C/PI4K2A/SQSTM1/SYNJ1/MVB12A/TMEM127/WASHC5/VPS33B/ATP6V1D/PI4K2B/RAB5B/SCARB2/HOOK1/USP8/DNM1/VPS4A/EEA1/ARFGEF2/VPS11/ALS2/PLEKHF2/RILP/CORO1C/VPS28/ATP6V0C/USP50/TSG101/PHETA2/CHMP2A/ATP6V1A/DNAJC13/PHETA1/STAM/PIK3C3/VPS25/HOOK3/RAB7A/PLEKHF1
GO:0010743	regulation of macrophage derived foam cell differentiation	27	0.486261	1.35724	0.0691574	0.602011	0.579098	1660	tags=19%, list=6%, signal=18%	LPL/CD36/ABCA1/ALOX15B/ABCG1
GO:0009303	rRNA transcription	33	0.46675	1.34139	0.0691082	0.602011	0.579098	11417	tags=64%, list=38%, signal=40%	NPM3/ANG/SIRT7/NIFK/CAVIN1/NOL11/BRF1/POLR1B/DDX11/NCL/TCOF1/SMARCB1/GTF3C4/GTF2H5/TAF1B/NOP53/IPPK/GTF3C2/GTF3C5/GTF3C1/DEDD
GO:0030850	prostate gland development	43	0.443951	1.32015	0.0690616	0.602011	0.579098	3345	tags=26%, list=11%, signal=23%	ANXA1/CRIP1/ALOX15B/ESR1/GLI3/ID4/PRLR/STK11/TNC/PSAP/MMP2
GO:0060546	negative regulation of necroptotic process	15	0.552615	1.3879	0.0693709	0.602119	0.579202	11059	tags=67%, list=37%, signal=42%	FZD9/CAV1/BOK/BIRC3/CASP8/FADD/ARHGEF2/RNF31/BIRC2/PELI1
GO:0051310	metaphase plate congression	69	0.410238	1.27847	0.0692941	0.602119	0.579202	9911	tags=48%, list=33%, signal=32%	KIF14/CENPF/SPAG5/CDCA8/NDC80/EML3/NUF2/MIS12/DCTN2/AURKB/RAB11A/FAM83D/ANKRD53/SEH1L/CHAMP1/CHMP1A/TTL/KIFC1/NUMA1/CDT1/MAP1S/CHMP7/CHMP4A/DYNC1H1/PIBF1/CDCA5/RMDN1/CENPE/MAPRE1/SPICE1/VPS4A/CDC23/KPNB1
GO:2001171	positive regulation of ATP biosynthetic process	11	0.592642	1.39227	0.069755	0.603555	0.580583	8948	tags=73%, list=30%, signal=51%	PID1/TREM2/VCP/PINK1/ENO1/SLC25A12/IL4/TMSB4X
GO:0060088	auditory receptor cell stereocilium organization	16	0.542749	1.38137	0.0706359	0.603555	0.580583	10847	tags=69%, list=36%, signal=44%	TPRN/SCRIB/PDZD7/WHRN/LHFPL5/SLC9A3R1/SOD1/TRIOBP/CDH23/MYO7A/PLS1
GO:0048485	sympathetic nervous system development	18	0.529319	1.37837	0.0701747	0.603555	0.580583	8542	tags=56%, list=28%, signal=40%	NTRK1/EDNRA/NRP1/INSM1/NRP2/PLXNA4/SOX11/GDNF/SOX4/SEMA3A
GO:0035455	response to interferon-alpha	20	0.517327	1.37344	0.0699413	0.603555	0.580583	10267	tags=65%, list=34%, signal=43%	IFITM3/IFIT3/BST2/LAMP3/MX2/EIF2AK2/PDE12/AXL/KLHL20/GAS6/IFNAR1/ADAR/RO60
GO:0000462	maturation of SSU-rRNA from tricistronic rRNA transcript (SSU-rRNA, 5.8S rRNA, LSU-rRNA)	37	0.455999	1.33043	0.0707638	0.603555	0.580583	11087	tags=57%, list=37%, signal=36%	TBL3/WDR46/BYSL/ABT1/NOP9/RPS19/TSR1/UTP3/UTP6/UTP25/RPS16/DCAF13/UTP20/GTF2H5/TSR2/FCF1/KRI1/WDR43/RPP40/DHX37/RPS14
GO:0048821	erythrocyte development	37	0.455968	1.33034	0.0708465	0.603555	0.580583	14605	tags=70%, list=49%, signal=36%	RHAG/SLC4A1/LYAR/FAM210B/GATA1/ADGRF5/G6PD/KLF2/FLVCR1/DMTN/ABCB10/SLC11A2/SH2B3/BRD1/SRF/CITED2/MAEA/RHEX/MED1/ZBTB7A/EPB42/NCKAP1L/PTBP3/SLC25A40/TMOD3/ALAS2
GO:0032467	positive regulation of cytokinesis	40	0.44929	1.32438	0.0698836	0.603555	0.580583	4479	tags=32%, list=15%, signal=28%	KIF23/KIF14/DRD2/CDCA8/CDC6/RACGAP1/CXCR5/MAP10/AURKB/AURKC/CIT/ECT2/GIPC1
GO:0050982	detection of mechanical stimulus	50	0.431761	1.30516	0.0707846	0.603555	0.580583	7328	tags=40%, list=24%, signal=30%	CXCL12/NTRK1/HPN/CHRNA10/TMC1/PJVK/KCNA1/PKD1L3/PDZD7/TTN/WHRN/PKD1/PKD1L1/TMEM120A/LHFPL5/PKD2L2/ANO3/SCN1A/PKDREJ/TMC2
GO:0071277	cellular response to calcium ion	81	0.3997	1.26116	0.0704524	0.603555	0.580583	12486	tags=52%, list=41%, signal=30%	SYT2/NEUROD2/HSPA5/AKR1C3/SYT3/IQGAP1/SLC25A24/HPCA/CPNE8/SYT5/CRHBP/RYR3/ECT2/MCOLN1/PPIF/LGMN/SYT4/ITPKA/SYT9/PRKAA2/ALOX5AP/DMTN/ITPKC/ENDOG/CPNE7/SYT1/SYT15/GPLD1/ADCY8/EEF2K/JUND/CPNE3/SYT11/RASA4/ADD1/CARF/RASAL1/TRPM2/CPNE6/ADGRV1/NCSTN/CPNE9
GO:0010232	vascular transport	85	0.397164	1.25756	0.0705937	0.603555	0.580583	8592	tags=42%, list=29%, signal=30%	APOE/SLC16A12/LRP3/ABCC3/ABCG2/CD36/ABCC9/SLC1A5/SLC2A10/SLC22A1/SLC16A2/SLC22A3/SLC6A1/SLC7A1/ATP1B2/SLCO3A1/SLC7A3/SLC1A4/SLC7A8/SLC5A1/ABCB1/ABCA2/ATP1A4/SLC9A3R1/FABP5/SLC6A17/SLC27A1/ABCC5/SLC38A1/ATP8A1/SLCO2B1/SLC16A1/LRP2/ATP1A2/SLC1A3/SLC27A4
GO:0150104	transport across blood-brain barrier	85	0.397164	1.25756	0.0705937	0.603555	0.580583	8592	tags=42%, list=29%, signal=30%	APOE/SLC16A12/LRP3/ABCC3/ABCG2/CD36/ABCC9/SLC1A5/SLC2A10/SLC22A1/SLC16A2/SLC22A3/SLC6A1/SLC7A1/ATP1B2/SLCO3A1/SLC7A3/SLC1A4/SLC7A8/SLC5A1/ABCB1/ABCA2/ATP1A4/SLC9A3R1/FABP5/SLC6A17/SLC27A1/ABCC5/SLC38A1/ATP8A1/SLCO2B1/SLC16A1/LRP2/ATP1A2/SLC1A3/SLC27A4
GO:0002690	positive regulation of leukocyte chemotaxis	88	0.395264	1.25437	0.0703861	0.603555	0.580583	9150	tags=42%, list=30%, signal=29%	IL23A/CXCL12/TRPV4/CCL5/CXCL13/CXCR2/VEGFB/PTN/F2RL1/CD74/C5AR1/C3AR1/CCR1/TMEM102/CALR/PLA2G7/FPR2/IL12A/LGMN/CX3CR1/TNFSF14/NEDD9/TIRAP/CCR2/LGALS9/HMGB1/DAPK2/RAC2/DNM1L/MSTN/VEGFD/GAS6/CSF1R/IL4/CXCL17/MOSPD2/PTK2B
GO:0016482	cytosolic transport	168	0.363501	1.19537	0.0701119	0.603555	0.580583	12104	tags=51%, list=40%, signal=30%	EMP2/CLTCL1/DAB2/RDX/MAGEL2/RHOBTB3/CORO7/EHD3/PLEKHJ1/LAMP1/EPS15/WASHC2A/TBC1D10C/RNF126/SRC/RGP1/RAB9A/SNF8/FLNA/KIF5A/LAPTM5/SYT4/VPS51/CLN3/VPS52/CLN5/MYO1D/RAB6C/EIPR1/DCTN1/WASHC2C/TMEM87B/ARFRP1/HOOK2/MAP2K2/WDR81/ACTR2/CORO1A/SNX6/PPFIA2/SGSM2/SNX2/SLC66A2/KLHL20/VTI1A/HOOK1/VPS35/RAB29/STX16/EEA1/GOSR1/PTPN23/VPS11/TBC1D10A/DENND10/MAP2/ANKRD27/AP2A1/RILP/GOLT1B/MAPK1/MAPK3/RAB9B/PHETA2…
GO:0006527	arginine catabolic process	10	0.604103	1.38853	0.0725963	0.603788	0.580807	4151	tags=40%, list=14%, signal=34%	DDAH1/ARG2/FAH/NOS1
GO:0070572	positive regulation of neuron projection regeneration	11	0.590658	1.38761	0.0725374	0.603788	0.580807	8433	tags=73%, list=28%, signal=52%	PTN/GRN/HGF/FLNA/CNTF/STK24/NDEL1/SCARF1
GO:0072015	podocyte development	12	0.579154	1.38693	0.0717479	0.603788	0.580807	7741	tags=67%, list=26%, signal=50%	NPHS1/IQGAP1/PODXL/MYO1E/JAG1/NPHS2/MAGI2/NOTCH2
GO:0072310	glomerular epithelial cell development	12	0.579154	1.38693	0.0717479	0.603788	0.580807	7741	tags=67%, list=26%, signal=50%	NPHS1/IQGAP1/PODXL/MYO1E/JAG1/NPHS2/MAGI2/NOTCH2
GO:0090646	mitochondrial tRNA processing	12	0.578893	1.3863	0.0720917	0.603788	0.580807	8658	tags=58%, list=29%, signal=42%	TRMT5/PUS1/TRMT10C/HSD17B10/RPUSD4/TRMT61B/TRNT1
GO:0048388	endosomal lumen acidification	13	0.568006	1.38413	0.0726126	0.603788	0.580807	3419	tags=38%, list=11%, signal=34%	ATP6V0B/RNASEK/AQP11/ATP6AP2/ATP6AP1
GO:0006271	DNA strand elongation involved in DNA replication	15	0.550249	1.38196	0.0724156	0.603788	0.580807	7550	tags=60%, list=25%, signal=45%	PCNA/POLE3/MCM4/GINS1/MCM3/MCM7/LIG3/DNA2/RFC3
GO:0006206	pyrimidine nucleobase metabolic process	15	0.549984	1.38129	0.0727167	0.603788	0.580807	10357	tags=73%, list=34%, signal=48%	TYMS/CTPS1/UMPS/CPS1/DPYD/DHODH/CMPK1/CDA/TYMP/CAD/MAPK1
GO:1903799	negative regulation of miRNA maturation	16	0.541166	1.37735	0.0730479	0.603788	0.580807	2012	tags=25%, list=7%, signal=23%	HOXB-AS3/LIN28B/ESR1/ZC3H12A
GO:0097062	dendritic spine maintenance	19	0.521294	1.37131	0.0718664	0.603788	0.580807	7463	tags=42%, list=25%, signal=32%	APOE/FCGR2B/ZNF804A/TREM2/NEDD9/ITPKA/PRNP/ABHD17B
GO:0051383	kinetochore organization	23	0.500369	1.36175	0.0718563	0.603788	0.580807	6078	tags=43%, list=20%, signal=35%	CENPX/CENPF/NDC80/CENPA/NUF2/MIS12/SMC4/CENPK/SMC2/CDT1
GO:0030194	positive regulation of blood coagulation	28	0.480157	1.34726	0.0728498	0.603788	0.580807	7455	tags=43%, list=25%, signal=32%	CPB2/PLAU/CD36/PRDX2/VTN/ENPP4/ST3GAL4/PLAT/DMTN/USF1/EMILIN2/F3
GO:1900048	positive regulation of hemostasis	28	0.480157	1.34726	0.0728498	0.603788	0.580807	7455	tags=43%, list=25%, signal=32%	CPB2/PLAU/CD36/PRDX2/VTN/ENPP4/ST3GAL4/PLAT/DMTN/USF1/EMILIN2/F3
GO:0060219	camera-type eye photoreceptor cell differentiation	28	0.480021	1.34688	0.0730917	0.603788	0.580807	6805	tags=39%, list=23%, signal=30%	THRB/NAGLU/PDE6C/BBS4/USH1C/NRL/TOPORS/ROM1/CNTF/PROM1/THY1
GO:0044273	sulfur compound catabolic process	34	0.46227	1.33377	0.0724835	0.603788	0.580807	10168	tags=56%, list=34%, signal=37%	ABCD1/NUDT19/MTRR/CBS/ACOT7/CSAD/BLMH/CHAC2/AHCY/GGT1/GGTLC2/CDO1/GNS/FITM2/GGT5/ACAT1/MPST/NUDT7/GLB1
GO:0140448	signaling receptor ligand precursor processing	35	0.459791	1.33166	0.0730363	0.603788	0.580807	5218	tags=34%, list=17%, signal=28%	BACE2/PCSK6/CTSL/FURIN/CORIN/MBOAT4/ATP6AP2/PLA2G7/REN/ACE/PCSK1/CPE
GO:0002715	regulation of natural killer cell mediated immunity	46	0.437008	1.30944	0.0726989	0.603788	0.580807	11496	tags=63%, list=38%, signal=39%	SLAMF6/HLA-E/KLRC2/KLRB1/HLA-B/HLA-A/KLRC1/LAMP1/PVR/CD160/IL12A/HLA-F/LAG3/NCR3/CADM1/LGALS9/KLRC3/HLA-G/RASGRP1/RAET1E/CEACAM1/GFER/NECTIN2/VAV1/CRK/CLNK/LEP/HAVCR2/KLRK1
GO:1902808	positive regulation of cell cycle G1/S phase transition	54	0.425772	1.29716	0.0711125	0.603788	0.580807	6203	tags=31%, list=21%, signal=25%	ANXA1/RRM2/PHB2/DDRGK1/EZH2/RDX/CDC6/EIF4G1/PAF1/CENPJ/PLRG1/FAM83D/APEX1/PAGR1/MBLAC1/STIL/RGCC
GO:0097352	autophagosome maturation	58	0.4202	1.28893	0.0725204	0.603788	0.580807	15777	tags=76%, list=52%, signal=36%	IRGM/MAP1LC3B2/UBQLN4/MAP1LC3A/MCOLN1/VAMP8/ATP2A2/VCP/LAMP2/CHMP1A/CLN3/CHMP7/VMP1/CHMP4A/SMCR8/CALM1/CALCOCO2/ADRB2/SNAP29/UBQLN1/VPS4A/EPG5/PHF23/TSG101/CHMP2A/VPS33A/CLEC16A/LIX1/PIK3C3/ATG14/MFSD8/CHMP4C/ATG12/FYCO1/TECPR1/PIK3R4/CHMP6/CHMP1B/STX17/VPS4B/BECN1/CHMP3/ATG5/MAP1LC3B
GO:1903510	mucopolysaccharide metabolic process	93	0.39161	1.24722	0.0720576	0.603788	0.580807	7799	tags=37%, list=26%, signal=27%	LYVE1/ITIH2/EDNRA/IL15/CEMIP/ITIH6/CD44/HMMR/B3GNT4/CHST6/NDST4/ST3GAL4/CHPF2/SPOCK3/HAS3/B3GALT6/PDGFB/NDST3/ANGPT1/CSGALNACT2/B4GAT1/STAB2/DSE/ABCC5/NDST2/GNS/CHST13/EGFLAM/GUSB/HYAL2/CHST3/CHST7/ST3GAL2/CHSY3
GO:0001935	endothelial cell proliferation	142	0.369959	1.20693	0.0724319	0.603788	0.580807	7517	tags=30%, list=25%, signal=22%	APOE/EGFL7/TIE1/CXCL12/FGF7/TEK/ITGA4/NRP1/CYBA/VEGFB/EPHA2/ATOH8/LOXL2/ANG/NRAS/VSTM4/CAV1/NRP2/HTR2B/MYDGF/JCAD/ERN1/IL12A/ECM1/VASH2/NOX5/STAT5A/AIMP1/MMP14/PDCD10/CCR3/PDGFB/THAP1/STAT1/BMP2/RGCC/CDH13/PDCD6/TGFBR1/PLXNB3/F3/HMGB1
GO:0071248	cellular response to metal ion	184	0.359396	1.18631	0.0713879	0.603788	0.580807	12578	tags=50%, list=42%, signal=29%	GLRA2/SYT2/NEUROD2/HSD17B1/HSPA5/KCNJ10/B2M/MT1X/MT1F/KCNA1/AKR1C3/SYT3/IQGAP1/ZNF658/AOC1/NFATC4/TFR2/CALR/SLC25A24/HPCA/CPNE8/HVCN1/SYT5/CRHBP/CEBPA/GLRA1/EIF2AK3/RYR3/CYBB/ECT2/MAP1LC3A/MCOLN1/PPIF/LGMN/TPH2/SYT4/SLC40A1/ITPKA/PRNP/SYT9/LIG4/PARP1/SLFN14/PRKAA2/ALOX5AP/DMTN/ATP13A2/ITPKC/ANK3/MT1G/MTF1/HFE/SOD1/ENDOG/BACE1/P2RX4/CPNE7/TF/SLC12A2/SUMO1/SYT1/SYT15/MT1M/CHUK/GPLD1/ADCY8/EEF2K/JUN…
GO:1900452	regulation of long-term synaptic depression	13	-0.412979	-1.42643	0.075529	0.606752	0.583658	5	tags=15%, list=0%, signal=15%	SHANK3/GRID2
GO:1904044	response to aldosterone	14	0.55782	1.38146	0.0735722	0.606752	0.583658	6324	tags=36%, list=21%, signal=28%	CYBA/SCNN1G/CYBB/ACE/PARP1
GO:0032908	regulation of transforming growth factor beta1 production	11	0.587204	1.37949	0.0772673	0.606752	0.583658	3075	tags=36%, list=10%, signal=33%	TSKU/CX3CL1/FURIN/ATP6AP2
GO:0006054	N-acetylneuraminate metabolic process	11	0.586992	1.379	0.0775455	0.606752	0.583658	10455	tags=82%, list=35%, signal=53%	GNE/NPL/GNPDA1/AMDHD2/NAGK/GNPDA2/CMAS/RENBP/ST3GAL1
GO:1900037	regulation of cellular response to hypoxia	13	0.565383	1.37774	0.0761071	0.606752	0.583658	9408	tags=69%, list=31%, signal=48%	DDAH1/USP19/NOL3/HYOU1/TMBIM6/KCNK2/PINK1/ENO1/EPHA4
GO:0046655	folic acid metabolic process	14	0.55605	1.37707	0.0759654	0.606752	0.583658	9055	tags=64%, list=30%, signal=45%	SHMT2/ALDH1L2/MTRR/SHMT1/SLC25A32/MTHFD2L/DHFR/SLC46A1/FOLR1
GO:0030728	ovulation	21	-0.340655	-1.37661	0.0776411	0.606752	0.583658	1128	tags=19%, list=4%, signal=18%	GPR149/ADAMTS1/INHBA/PTGS2
GO:0051340	regulation of ligase activity	12	0.57457	1.37595	0.077639	0.606752	0.583658	8948	tags=75%, list=30%, signal=53%	GCLM/AIMP2/XRCC1/TFIP11/RIPK3/RGN/NHEJ1/MID1IP1/TMSB4X
GO:0006047	UDP-N-acetylglucosamine metabolic process	14	0.554681	1.37368	0.0780441	0.606752	0.583658	9139	tags=64%, list=30%, signal=45%	GNE/UAP1L1/GNPDA1/AMDHD2/DPAGT1/GNPDA2/PGM3/SLC35A3/GNPNAT1
GO:0060571	morphogenesis of an epithelial fold	22	-0.335596	-1.37201	0.075917	0.606752	0.583658	1576	tags=23%, list=5%, signal=22%	SHH/SULF1/TP63/AR/CECR2
GO:0006614	SRP-dependent cotranslational protein targeting to membrane	19	0.520046	1.36803	0.0738446	0.606752	0.583658	10301	tags=63%, list=34%, signal=42%	TRAM2/TRAM1/SRP68/SRP54/SRPRB/SEC61A1/SNAP25-AS1/SRPRA/SSR3/SEC61B/SRP14/SRP19
GO:0046653	tetrahydrofolate metabolic process	17	0.530889	1.36712	0.0773461	0.606752	0.583658	6117	tags=47%, list=20%, signal=38%	SHMT2/TYMS/ALDH1L2/ATIC/SHMT1/AASDHPPT/MTHFD2L/ALDH1L1
GO:0006744	ubiquinone biosynthetic process	17	0.530492	1.36609	0.0779179	0.606752	0.583658	12131	tags=82%, list=40%, signal=49%	FDXR/COQ8B/COQ7/COQ4/UBIAD1/PDSS1/COQ8A/COQ2/COQ6/COQ10B/COQ9/PDSS2/PPTC7/COQ10A
GO:1901663	quinone biosynthetic process	17	0.530492	1.36609	0.0779179	0.606752	0.583658	12131	tags=82%, list=40%, signal=49%	FDXR/COQ8B/COQ7/COQ4/UBIAD1/PDSS1/COQ8A/COQ2/COQ6/COQ10B/COQ9/PDSS2/PPTC7/COQ10A
GO:0002922	positive regulation of humoral immune response	18	0.524193	1.36502	0.0774873	0.606752	0.583658	2531	tags=22%, list=8%, signal=20%	CR1/FCGR2B/TREM2/PGC
GO:0032928	regulation of superoxide anion generation	20	0.513041	1.36207	0.0768748	0.606752	0.583658	10531	tags=65%, list=35%, signal=42%	CYBA/F2RL1/GSTP1/HVCN1/FPR2/AGT/ITGB2/TYROBP/SOD1/CLEC7A/MAPT/GNAI2/ITGAM
GO:0036498	IRE1-mediated unfolded protein response	20	0.512108	1.35959	0.0783134	0.606752	0.583658	9717	tags=60%, list=32%, signal=41%	HSPA5/FICD/DDRGK1/PARP16/TMEM33/ERN1/XBP1/DNAJC10/BAK1/BFAR/UFL1/BAX
GO:0009129	pyrimidine nucleoside monophosphate metabolic process	21	0.507191	1.35888	0.0775522	0.606752	0.583658	12499	tags=81%, list=42%, signal=47%	TYMS/UMPS/DPYD/SHMT1/UCK1/DHODH/DCTD/UCKL1/NT5C/CMPK1/CDA/TYMP/CAD/DUT/UPB1/UPP1/UPP2
GO:0006613	cotranslational protein targeting to membrane	24	0.493325	1.35189	0.0769689	0.606752	0.583658	10301	tags=62%, list=34%, signal=41%	TRAM2/SSR1/TRAM1/SRP68/SRP54/SEC62/SRPRB/SEC61A1/SNAP25-AS1/SRPRA/SSR3/ARL6IP1/SEC61B/SRP14/SRP19
GO:0071295	cellular response to vitamin	30	0.472228	1.33876	0.0750424	0.606752	0.583658	9055	tags=47%, list=30%, signal=33%	BRIP1/FOLR2/DCPS/IL15/KANK2/NDOR1/PIM1/FES/FGF23/GAS6/SFRP1/SNW1/ATP2B1/FOLR1
GO:0045070	positive regulation of viral genome replication	32	0.465813	1.33289	0.0758332	0.606752	0.583658	10841	tags=56%, list=36%, signal=36%	TOP2A/CD28/CCL5/ADARB1/PPIE/IFIT1/HACD3/TARBP2/PPIH/PABPC1/PDE12/PPIA/DDX3X/NOTCH1/CNOT7/ADAR/RAD23A/LARP1
GO:0006298	mismatch repair	32	0.465808	1.33288	0.0758332	0.606752	0.583658	12420	tags=62%, list=41%, signal=37%	PCNA/EXO1/MCM8/RPA3/MSH6/RNASEH2A/MSH2/RNASEH2C/ERCC1/HMGB1/MSH4/RPA2/RPA1/MLH3/PMS2/HDAC10/ABL1/PMS1/POLD3/TDG
GO:0002021	response to dietary excess	32	0.465564	1.33218	0.0761874	0.606752	0.583658	891	tags=16%, list=3%, signal=15%	APOE/SCTR/TRPV4/GDF15/VGF
GO:1901570	fatty acid derivative biosynthetic process	43	0.440893	1.31105	0.0750522	0.606752	0.583658	9413	tags=47%, list=31%, signal=32%	ALOX15B/HACD1/HSD17B12/AWAT1/ACSF3/SLC25A1/PPT1/HMGCL/ACSL5/GGT1/ACSBG1/GGTLC2/ALOX12/FAR2/ELOVL1/GGT5/HACD2/ACSBG2/SLC27A5/FAR1
GO:0030858	positive regulation of epithelial cell differentiation	47	0.433483	1.30163	0.0766499	0.606752	0.583658	9611	tags=40%, list=32%, signal=28%	ETV4/ALOX15B/OVOL2/BAD/ATOH8/PAX8/TRIM16/PAX2/CDKN2B/PAX6/PROM1/NUMA1/BMP2/MESP1/VEZF1/GDNF/AHI1/NME2/NOTCH1
GO:0045332	phospholipid translocation	49	0.429474	1.29558	0.078277	0.606752	0.583658	7626	tags=35%, list=25%, signal=26%	ATP10A/ABCA1/PLSCR3/ATP10B/SLC4A1/KCNN4/ATP8B1/ATG9A/ANO4/ABCB1/ABCA7/ANO3/VMP1/ANO9/ATP8A2/PLSCR4/ATP8A1
GO:0065002	intracellular protein transmembrane transport	53	0.424468	1.29067	0.0772395	0.606752	0.583658	12217	tags=60%, list=41%, signal=36%	RTN2/HSPA5/GRPEL2/PEX12/PEX7/PEX5/TIMM17B/TRAM2/PEX26/TRAM1/DNAJC19/SRP54/SEC62/GLP1R/TOMM40/SEC61A1/CHCHD4/PEX10/TOMM70/TOMM20/LONP2/SEC61B/PEX6/C2CD5/TIMM44/TOMM40L/PEX2/PAM16/PEX1/TIMM23B/PEX14/PEX16
GO:0042246	tissue regeneration	65	0.411758	1.27657	0.0751583	0.606752	0.583658	9986	tags=46%, list=33%, signal=31%	ANXA1/EYS/FZD9/CD81/EZH2/PTN/SOX2/LGR6/WNT7A/NINJ1/BCL9/TXK/NINJ2/MUSTN1/HDGFL2/DAG1/TARBP2/DUSP10/APOD/KLK6/MSTN/ADAM15/CCN3/IGF1/SPAAR/NOTCH1/CPQ/TEC/KLF5/PTGFRN
GO:0002381	immunoglobulin production involved in immunoglobulin-mediated immune response	70	0.405965	1.26659	0.0773743	0.606752	0.583658	8984	tags=46%, list=30%, signal=32%	CD28/EXO1/KMT5C/ATAD5/B2M/TNFSF13/HLA-DRA/GAPT/HLA-DRB5/HLA-DOA/IL27RA/TRAF3IP2/MSH6/SHLD2/MSH2/HLA-DPA1/HLA-DRB1/HLA-DQA1/LIG4/HLA-DMA/HLA-DMB/ERCC1/HLA-DPB1/SUPT6H/PARP3/RNF8/NSD2/PAXIP1/EXOSC6/SHLD3/IL4/TP53BP1
GO:0014909	smooth muscle cell migration	72	0.404909	1.26639	0.0755777	0.606752	0.583658	5710	tags=33%, list=19%, signal=27%	PARVA/CCL5/PLAU/NRP1/MYOCD/ARPC5/TAFA5/VTN/DDIT3/IGFBP5/TLR4/PDGFRB/PRKG1/CYP1B1/SRC/TRIB1/APEX1/ACE/PLAT/AGT/DDR1/PDGFD/PDGFB/NDRG4
GO:0032611	interleukin-1 beta production	85	0.395663	1.25281	0.0743593	0.606752	0.583658	12977	tags=60%, list=43%, signal=34%	LPL/CD36/ARG2/AQP4/CX3CL1/TREM2/F2RL1/ZC3H12A/GSTP1/GIT1/GSDMD/TRIM16/PYDC1/LILRB4/TLR4/S1PR3/SPHK1/INAVA/GBP5/NOD2/LILRA2/SERPINB1/CX3CR1/CASP8/NLRP2/ERRFI1/NLRP12/LGALS9/PML/TYROBP/CLEC7A/TMEM106A/IGF1/NAIP/PANX1/AZU1/MNDA/FZD5/USP50/SIRPA/FOXP1/HK1/CPTP/TLR6/GHRL/CARD8/CD33/AIM2/CARD16/APP/PYCARD
GO:0032651	regulation of interleukin-1 beta production	85	0.395663	1.25281	0.0743593	0.606752	0.583658	12977	tags=60%, list=43%, signal=34%	LPL/CD36/ARG2/AQP4/CX3CL1/TREM2/F2RL1/ZC3H12A/GSTP1/GIT1/GSDMD/TRIM16/PYDC1/LILRB4/TLR4/S1PR3/SPHK1/INAVA/GBP5/NOD2/LILRA2/SERPINB1/CX3CR1/CASP8/NLRP2/ERRFI1/NLRP12/LGALS9/PML/TYROBP/CLEC7A/TMEM106A/IGF1/NAIP/PANX1/AZU1/MNDA/FZD5/USP50/SIRPA/FOXP1/HK1/CPTP/TLR6/GHRL/CARD8/CD33/AIM2/CARD16/APP/PYCARD
GO:0006513	protein monoubiquitination	83	0.396281	1.25237	0.0765892	0.606752	0.583658	12084	tags=53%, list=40%, signal=32%	DTL/NEURL1/FANCB/BRCA1/FANCF/FANCG/TRIM41/PEX12/PAF1/TOPORS/RAD51/FANCC/ATXN7L3/UHRF1/RNF126/FANCE/RNF220/BRCA2/FBXL2/FAAP100/KLHL12/FANCA/KLHL22/PDCD6/FANCL/BCOR/SKP1/TRIM56/ZNF598/RBX1/BARD1/PEF1/ZC4H2/TSG101/BIRC2/DTX3L/FANCM/UBE3D/DDB1/PCGF6/RNF2/UBB/BRCC3/OBI1
GO:0034446	substrate adhesion-dependent cell spreading	107	0.383364	1.23165	0.0742347	0.606752	0.583658	12594	tags=55%, list=42%, signal=32%	FN1/PARVA/KIF14/TEK/ITGA4/NRP1/FERMT2/DAB2/CIB1/DOCK1/MERTK/MYADM/EPHA1/CARMIL1/AKIP1/TYRO3/CALR/SRC/LIMS2/FERMT3/FLNA/EPHB3/RAC3/NEDD9/ILK/ACTN4/P4HB/WASHC2C/PIK3R1/DMTN/SRCIN1/MEGF9/RADIL/ATRN/AXL/DOCK5/PEAK1/TRIOBP/LAMB3/NTN4/MELTF/KANK1/CRK/CORO1C/RHOA/RREB1/RCC2/AP1AR/PTK2/UNC13D/PARVB/LAMB1/ABL1/USH2A/TMEFF2/PKP2/CASS4/MYOC/FZD4
GO:0032414	positive regulation of ion transmembrane transporter activity	110	0.381435	1.22742	0.0756034	0.606752	0.583658	9694	tags=45%, list=32%, signal=30%	EDNRA/TREM2/KCNA1/TRDN/CACNG2/PDZK1/NPPA/EHD3/COX17/ATP1B2/ATP1B3/ATP2A1/COA8/CFTR/ABCB1/KCNC1/GSTO1/FXYD2/NLGN3/AKAP6/CNKSR3/ACTN4/VMP1/WNK2/HSPA2/CACNA2D1/CCR2/CRACR2A/RGN/PINK1/CTSS/PPP3CB/ANK3/TCAF1/CALM1/NDUFA4/SLC9A1/TESC/ADRB2/PPP3CC/TMSB4X/SUMO1/KCNC2/EPHB2/GLRX/IFNGR2/ATP1B1/ABCC8/CACNB3
GO:0071887	leukocyte apoptotic process	107	0.382028	1.22736	0.077951	0.606752	0.583658	8675	tags=34%, list=29%, signal=24%	ANXA1/LGALS3/ADAM8/BCL11B/CXCL12/CCL5/ARG2/CXCR2/BIRC7/GLI3/CTSL/CD27/MERTK/CD74/TRAF3IP2/PRKCQ/MIR17HG/AURKB/IL7R/SLC46A2/CASP3/BCL2L1/NOD2/SELENOS/ZC3H8/IL2RA/RIPK3/MIF/FADD/LGALS9/BCL10/PTEN/AXL/BAK1/BLK/GAS6
GO:0002821	positive regulation of adaptive immune response	110	0.381348	1.22714	0.0758538	0.606752	0.583658	11018	tags=46%, list=37%, signal=29%	IL23A/CD28/SKAP1/KMT5C/ATAD5/B2M/CD81/TNFSF13/HLA-DRA/TREM2/HLA-E/FCGR1A/HLA-B/HLA-A/IL27RA/PRKCQ/PVR/SHLD2/IL12A/MSH2/HLA-DRB1/HLA-F/NOD2/NFKBIZ/CCR2/FADD/NSD2/HLA-G/CLEC7A/PAXIP1/EXOSC6/C3/SHLD3/IL4/TP53BP1/SASH3/ARID5A/TAP2/NECTIN2/IL6ST/AKIRIN2/FZD5/FBXO38/PRKCZ/IL18R1/TNFSF4/ADA/TYK2/RSAD2/EIF2AK4/SHLD1
GO:0071675	regulation of mononuclear cell migration	114	0.379841	1.22445	0.0750568	0.606752	0.583658	9150	tags=39%, list=30%, signal=28%	LGALS3/ADAM8/CXCL12/TRPV4/CCL5/ITGA4/CXCL13/SLAMF8/MADCAM1/C5AR1/C3AR1/CCR1/CD200/IL27RA/GREM1/NBL1/TMEM102/TNFRSF14/CALR/PLA2G7/FPR2/IL12A/ECM1/SELENOK/LGMN/CX3CR1/TNFSF14/PDGFD/NEDD9/RIPK3/APOD/CCR2/FADD/LGALS9/CORO1A/HMGB1/MSTN/CCN3/MIA3/GAS6/CSF1R/IL4/CXCL17/MOSPD2/PTK2B
GO:0010811	positive regulation of cell-substrate adhesion	117	0.378601	1.22235	0.0748884	0.606752	0.583658	6996	tags=32%, list=23%, signal=24%	NPY/ECM2/FN1/SKAP1/NPNT/TEK/CD36/EMP2/NRP1/FERMT2/DAB2/CIB1/CX3CL1/DOCK1/MYADM/HSD17B12/ABI3BP/EPHA1/CARMIL1/VTN/CALR/NID1/FMN1/LIMS2/ARL2/FLNA/RAC3/PDGFB/NEDD9/ILK/WNT4/CDH13/P4HB/DAG1/THY1/EGFLAM/DMTN
GO:0007254	JNK cascade	164	0.362971	1.19231	0.0756129	0.606752	0.583658	13364	tags=53%, list=44%, signal=30%	NPHS1/TRAF1/MDFIC/TPD52L1/TRPV4/FCGR2B/BIRC7/ZNF622/MAP3K11/CD27/PTPN22/MEN1/F2RL1/MAP4K1/GSTP1/CDC42EP5/STRADB/GADD45A/NPPA/TLR7/MAPK8IP2/GADD45B/TLR4/WNT7A/DUSP19/TRIB1/MFHAS1/AXIN1/NOD2/MAP3K12/CCN2/TRAF5/KLHL31/MAP3K10/PTGER4/TIRAP/HACD3/HRAS/DUSP10/AMBP/CRACR2A/PINK1/HMGB1/PHLPP1/RASGRP1/TRAF4/SEMA3A/MAPK8IP3/SFRP1/SH3RF1/SERPINF2/PTK2B/NAIP/MINK1/NOX1/IRAK1/MAP3K5/CRK/GPS2/SIRPA/MAPKBP1/XIA…
GO:0051302	regulation of cell division	172	0.361002	1.18823	0.0756213	0.606752	0.583658	9889	tags=44%, list=33%, signal=29%	MACC1/PLK4/KIF23/KIF18B/ORC6/KIF14/FGF7/DRD2/TLE6/PRC1/E2F7/CDCA8/VEGFB/CIB1/SMYD5/CDC6/E2F8/PTN/BBS4/RACGAP1/PDXP/GIT1/CXCR5/MAP10/HTR2B/RFPL1/AURKB/RAB11A/AURKC/CIT/EVI2B/ECT2/ANKRD53/GIPC1/BCL2L1/RAB11FIP4/ZNF16/BRCA2/CDK2AP2/EREG/NAP1L2/CENPV/PDGFD/PDGFB/PAX6/RBL1/DLL1/KIF3B/EFHC1/PRPF40A/SIRT2/KAT14/RACK1/FSD1/MLLT3/PRKCE/TADA2A/DR1/VEGFD/CALM1/RBL2/KLHL9/POLDIP2/PLK3/ENTR1/AHCTF1/SH3GLB1/SV…
GO:0006839	mitochondrial transport	182	0.358684	1.18343	0.0754975	0.606752	0.583658	12116	tags=50%, list=40%, signal=30%	EYA2/PMAIP1/TIMM9/FZD9/BAD/LEPROT/TOMM34/HAX1/MTX1/TOMM5/SLC25A20/TIMM22/GRPEL2/TIMM8A/HTRA2/BOK/TMEM102/C11orf65/SLC25A24/UCP1/RHOU/LMAN1/TIMM17B/BCL2L2/ARHGAP11B/TOMM6/DNAJC19/NOL3/BCAP31/PMPCA/TMEM14C/BCL2L1/STPG1/PPIF/ACAA2/TMEM14A/SIRT4/SLC25A32/TIMM8B/SAE1/BLOC1S2/MPV17L/RTL10/TOMM40/UBL5/IMMP1L/CPT1A/FLVCR1/CHCHD10/CHCHD4/MUL1/CNP/OXA1L/SLC25A16/ABCB10/PINK1/SLC25A5/RAC2/BAK1/GCLC/TRMT10B/…
GO:0045732	positive regulation of protein catabolic process	201	0.354942	1.17577	0.0763508	0.606752	0.583658	12104	tags=50%, list=40%, signal=30%	APOE/DTL/TRIB2/RHBDD3/ADAM8/ASB11/TRIM32/EGLN2/DDRGK1/CD81/DAB2/FURIN/RDX/TREM2/ZFAND2A/CAV1/RNFT1/ASB9/PSMD10/UBQLN2/RFPL1/CEBPA/APC2/NUPR1/TRIB1/BCAP31/ATG7/RNF41/SNF8/ABCA2/AXIN1/ADRA2A/VCP/OAZ2/AMER1/USP5/ATXN3/DVL1/STUB1/ELOB/PSMC4/PSMC1/SEC22B/SIRT2/RCHY1/RACK1/ZER1/SGTA/GCLC/OSBPL7/SH3D19/LRP2/MYLIP/ZYG11B/CLU/RNF185/PLK3/SUMO1/KEAP1/PACSIN3/SH3RF1/RBX1/NOP53/RNFT2/UBQLN1/VPS35/FBXO22/GPC3…
GO:0006282	regulation of DNA repair	209	0.353166	1.17155	0.07819	0.606752	0.583658	11025	tags=46%, list=37%, signal=30%	FOXM1/PARPBP/EYA2/PCNA/POLQ/RAD51AP1/RTEL1/KMT5C/USP1/FANCB/SPIRE2/BRCA1/WRAP53/TADA2B/TIMELESS/BCL7B/SIRT7/TAF7/SLF1/MRGBP/UBQLN4/MAGEF1/SETMAR/SMARCD1/WRNIP1/RAD51/ATXN7L3/SHLD2/TFPT/EYA1/SPIRE1/ZCWPW1/TAF9/DPF2/INO80D/TAF5/INO80E/DDX11/RECQL5/EYA4/TRIM28/HDGFL2/TAF10/XRCC1/AUNIP/NUDT16L1/PNKP/BRD7/RNF169/PARP1/FBH1/TERF2/TFIP11/ACTB/UCHL5/ACTR2/PARG/PARP3/HMGB1/PML/RNF8/SMARCB1/NSD2/HELQ/SF3B5…
GO:0016054	organic acid catabolic process	238	0.349009	1.16324	0.0764592	0.606752	0.583658	12126	tags=48%, list=40%, signal=29%	ACOX2/SDS/SHMT2/ACOXL/ABCD1/AMDHD1/PCK2/DDAH1/ARG2/BCAT2/NUDT19/PGD/GLS2/BCKDK/GSTZ1/ACSF3/ECI2/NPL/SLC25A44/ALDH1L2/ACOT8/HOGA1/PEX7/THNSL2/PEX5/AKR1A1/MTRR/HMGCL/GNPDA1/FAH/ETFA/HSD17B10/CBS/SHMT1/CSAD/PIPOX/NOS1/BLMH/ARHGAP11B/AHCY/AASDHPPT/GLYATL2/AMDHD2/IDNK/SLC25A17/NAGK/SARDH/ACAA2/HADH/IL4I1/DCXR/ABCD2/HAAO/LPIN1/ACOX1/ACMSD/ALDH1L1/MTLN/GNPDA2/CPT1A/KYAT1/ETFDH/ABHD3/HPD/CDO1/ALDH4A1/ABC…
GO:0090305	nucleic acid phosphodiester bond hydrolysis	238	0.348783	1.16249	0.0774592	0.606752	0.583658	12996	tags=52%, list=43%, signal=30%	DCLRE1B/NOB1/TBL3/ENDOU/CSTF2T/ENPP3/EXO1/SLFN12/ATAD5/PIWIL2/DNASE2/DCPS/PLD4/TSN/ABT1/POP4/ZC3H12A/RNASEK/ANG/RNASE6/ERI2/NYNRIN/RMRP/REXO2/TRIR/RNASE2/NCBP2/NOCT/ANKLE1/NOP9/EXOSC10/ASTE1/TSR1/ISG20L2/SETMAR/DXO/RPP25/ELAC1/RNASEH2A/RNASE3/MUS81/ZC3H12D/HARBI1/RPP21/EXOSC2/ERN1/SLFN13/APEX1/REXO4/NCBP1/MBLAC1/RPP38/MGME1/DIS3/PLD3/ANGEL1/PNKP/SND1/SLFN14/ERCC1/ZC3H12C/DCP1B/DCP1A/INTS11/AEN/UT…
GO:0044843	cell cycle G1/S phase transition	243	0.348443	1.16226	0.0754092	0.606752	0.583658	14061	tags=58%, list=47%, signal=31%	ANXA1/RRM2/GPNMB/CCNE2/KIF14/GTSE1/WEE1/PTPN6/PHB2/E2F7/DDRGK1/EZH2/MAP3K11/CDKN3/KANK2/RDX/CDC6/MEN1/MLF1/CDK14/BCL7B/KLF11/MYO16/SOX2/ID4/EIF4G1/PAF1/SKP2/CDK4/CTDSPL/RHOU/CENPJ/GML/SMARCD1/PKD1/NACC2/PLRG1/CDKN2D/CDC25A/FAM83D/CDKN2B/APEX1/SPDYA/HINFP/LATS2/PAGR1/GJC2/MBLAC1/DPF2/CDK2AP2/ITGB1/ECD/TAF10/LATS1/STIL/RBL1/CTDSP1/ZPR1/RGCC/BRD7/SLFN11/CUL2/ZNF324/RFWD3/CRADD/TM4SF5/APPL1/ACTB/RB1/…
GO:0051054	positive regulation of DNA metabolic process	297	0.341955	1.14844	0.0774292	0.606752	0.583658	11319	tags=44%, list=38%, signal=28%	FOXM1/EYA2/CD28/PCNA/ANXA3/GINS2/TINF2/NABP2/RAD51AP1/RTEL1/KMT5C/ATAD5/USP1/FANCB/SPIRE2/GLI2/BRCA1/E2F7/WRAP53/TNFSF13/GINS4/TIMELESS/CHTF18/E2F8/GNL3/STOML2/BCL7B/GINS1/SLF1/MRGBP/GREM1/BRPF3/FBXO4/PRKCQ/SETMAR/SMARCD1/SLX4/CCT8/PDGFRB/AURKB/RAD51/CYP1B1/SHLD2/SRC/TFPT/MSH2/EYA1/SPIRE1/HGF/ZCWPW1/DPF2/INO80D/PKIB/CCT6A/INO80E/EREG/DDX11/LPIN1/EYA4/PDGFB/TRIM28/HDGFL2/XRCC1/CDT1/PNKP/RGCC/BRD7/…
GO:0099116	tRNA 5'-end processing	16	0.537412	1.36779	0.0784806	0.607262	0.584149	5179	tags=50%, list=17%, signal=41%	POP4/RPP25L/TRMT10C/SSB/RPP25/HSD17B10/RPP21/RPP38
GO:0007190	activation of adenylate cyclase activity	26	0.483693	1.34259	0.0787563	0.608535	0.585374	5264	tags=35%, list=17%, signal=29%	VIPR2/EDNRA/ADCYAP1/TSHR/ADORA3/RXFP1/FSHR/LHCGR/GLP1R
GO:1903557	positive regulation of tumor necrosis factor superfamily cytokine production	95	0.387942	1.23722	0.0788484	0.608535	0.585374	9584	tags=46%, list=32%, signal=32%	LPL/IL23A/ADAM8/CD14/CD36/CYBA/HLA-E/NFATC4/CD84/TLR4/FCGR3A/CYBB/SETD4/SELENOK/NOD2/LILRA2/TICAM1/OAS3/IFNGR1/SPON2/TIRAP/PIK3R1/MIF/CCR2/FADD/LGALS9/ARHGEF2/OAS1/HMGB1/BCL10/TYROBP/PTPRJ/RASGRP1/TLR1/CD2/CLEC7A/TMEM106A/CLU/EPHB2/SASH3/ARID5A/ABCC8/ARFGEF2/AZU1
GO:0030808	regulation of nucleotide biosynthetic process	35	0.456643	1.32255	0.0789741	0.608721	0.585552	8948	tags=43%, list=30%, signal=30%	PID1/DNAJC30/TREM2/HPCA/NOS1/VCP/PDK4/ACMSD/GUCA1C/PARP1/PINK1/ENO1/SLC25A12/IL4/TMSB4X
GO:0051503	adenine nucleotide transport	27	0.480318	1.34065	0.0794225	0.609941	0.586726	6594	tags=33%, list=22%, signal=26%	CR1/ABCD1/SLC35B2/SLC35B1/SLC25A24/LRRC8A/SLC25A17/SLC33A1/ABCC5
GO:0006040	amino sugar metabolic process	41	0.443022	1.31007	0.0793167	0.609941	0.586726	10992	tags=54%, list=37%, signal=34%	GNE/OVGP1/NPL/CHST6/UAP1L1/GNPDA1/AMDHD2/NAGK/DPAGT1/EXTL2/GNPDA2/CHST3/CHST7/CMAS/MGAT3/FN3K/PGM3/SLC35A3/GNPNAT1/RENBP/ST3GAL1/CSGALNACT1
GO:0008154	actin polymerization or depolymerization	185	0.357165	1.17923	0.0794379	0.609941	0.586726	13397	tags=56%, list=45%, signal=31%	DIAPH3/NPHS1/ABITRAM/PFN4/CXCL12/PSTPIP1/BAIAP2L1/SPATC1L/MSRB2/SPIRE2/HAX1/RDX/MYADM/F2RL1/BBS4/DAAM2/ANG/ARPC5/CARMIL1/MLST8/PDXP/CDC42EP5/CORO7/KIRREL1/VIL1/TMSB4Y/FLII/FMN1/TWF1/CIT/MICAL2/LMOD1/CAPG/SPIRE1/FHDC1/ARHGAP40/PPP1R9B/GAS7/DBNL/ABI2/LATS1/ARPC4/WASHC2C/ARPC3/DMTN/ENAH/RASA1/C15orf62/CORO1A/SPTBN2/PRKCE/ARHGAP18/PIK3R2/LIMA1/WASHC5/WDR1/SPTB/TRIOBP/TMOD1/CAPZB/FCHSD2/TMSB4X/PTK2B/C…
GO:0048145	regulation of fibroblast proliferation	82	0.395593	1.2494	0.0797058	0.611214	0.587951	11403	tags=46%, list=38%, signal=29%	FN1/TRIM32/ESR1/CDC6/CD74/MED25/CAV1/GSTP1/FBXO4/CDK4/B4GALT7/S100A6/PDGFRB/NUPR1/IFI30/SPHK1/AGT/MED31/EREG/PDGFD/PDGFB/LIG4/PAWR/HRAS/PDGFRA/MIF/PML/GAS6/SFRP1/IGF1/PDGFC/BAX/MYC/PEX2/DDR2/PDGFA/E2F1/NLRC3
GO:0098743	cell aggregation	16	-0.376308	-1.39257	0.0818871	0.612522	0.589209	2836	tags=38%, list=9%, signal=34%	SOX9/SOX5/LTF/BMPR1B/FGF6/MGP
GO:1902855	regulation of non-motile cilium assembly	12	0.572165	1.37019	0.080745	0.612522	0.589209	7730	tags=58%, list=26%, signal=43%	BBS4/MAK/WRAP73/CENPJ/ATMIN/SEPTIN9/MAP4
GO:0034454	microtubule anchoring at centrosome	12	0.571477	1.36854	0.0817077	0.612522	0.589209	7837	tags=67%, list=26%, signal=49%	CEP19/BBS4/KIF3A/MAP1S/DCTN1/CCDC120/NIN/PCM1
GO:0140042	lipid droplet formation	12	0.571454	1.36849	0.081765	0.612522	0.589209	7394	tags=50%, list=25%, signal=38%	PISD/CDS1/ZFYVE1/AUP1/PLA2G4C/FITM2
GO:0034085	establishment of sister chromatid cohesion	14	0.552183	1.3675	0.0817407	0.612522	0.589209	11333	tags=71%, list=38%, signal=45%	STAG3/DDX11/SMC3/RB1/SMC1A/CDCA5/RAD21/MAU2/STAG1/STAG2
GO:0072160	nephron tubule epithelial cell differentiation	12	0.570643	1.36655	0.0828424	0.612522	0.589209	6012	tags=42%, list=20%, signal=33%	MTSS1/PAX8/PAX2/PROM1/STAT1
GO:0001325	formation of extrachromosomal circular DNA	15	0.542584	1.36271	0.0827989	0.612522	0.589209	12040	tags=80%, list=40%, signal=48%	RTEL1/EXO1/SLX4/TERF2/ERCC1/XRCC3/DNA2/SLX1A/SMARCAL1/XRCC5/SLX1B/BLM
GO:0090656	t-circle formation	15	0.542584	1.36271	0.0827989	0.612522	0.589209	12040	tags=80%, list=40%, signal=48%	RTEL1/EXO1/SLX4/TERF2/ERCC1/XRCC3/DNA2/SLX1A/SMARCAL1/XRCC5/SLX1B/BLM
GO:0090737	telomere maintenance via telomere trimming	15	0.542584	1.36271	0.0827989	0.612522	0.589209	12040	tags=80%, list=40%, signal=48%	RTEL1/EXO1/SLX4/TERF2/ERCC1/XRCC3/DNA2/SLX1A/SMARCAL1/XRCC5/SLX1B/BLM
GO:0002834	regulation of response to tumor cell	19	0.51559	1.3563	0.0815943	0.612522	0.589209	11482	tags=63%, list=38%, signal=39%	AHR/DAPK1/PVR/CD160/IL12A/HLA-DRB1/IL4I1/HMGB1/CEACAM1/NECTIN2/FBXO38/HAVCR2
GO:0003299	muscle hypertrophy in response to stress	23	0.494367	1.34542	0.0819751	0.612522	0.589209	6469	tags=30%, list=21%, signal=24%	KLF15/EZH2/NPPA/ATP2A2/KDM4A/CAMTA2/ERRFI1
GO:0014887	cardiac muscle adaptation	23	0.494367	1.34542	0.0819751	0.612522	0.589209	6469	tags=30%, list=21%, signal=24%	KLF15/EZH2/NPPA/ATP2A2/KDM4A/CAMTA2/ERRFI1
GO:0014898	cardiac muscle hypertrophy in response to stress	23	0.494367	1.34542	0.0819751	0.612522	0.589209	6469	tags=30%, list=21%, signal=24%	KLF15/EZH2/NPPA/ATP2A2/KDM4A/CAMTA2/ERRFI1
GO:0034368	protein-lipid complex remodeling	26	0.482202	1.33845	0.0815041	0.612522	0.589209	3501	tags=23%, list=12%, signal=20%	APOE/LPL/PLTP/ABCG1/APOC1/PLA2G7
GO:0034369	plasma lipoprotein particle remodeling	26	0.482202	1.33845	0.0815041	0.612522	0.589209	3501	tags=23%, list=12%, signal=20%	APOE/LPL/PLTP/ABCG1/APOC1/PLA2G7
GO:0006515	protein quality control for misfolded or incompletely synthesized proteins	28	0.475246	1.33348	0.0819364	0.612522	0.589209	10635	tags=57%, list=35%, signal=37%	TOR1A/RNF5/SDF2L1/RNF126/VCP/AUP1/ATXN3/STUB1/YME1L1/ZER1/ZYG11B/LONP2/RNF185/LONP1/AKIRIN2/DERL1
GO:0038094	Fc-gamma receptor signaling pathway	33	0.460733	1.3241	0.0803455	0.612522	0.589209	4273	tags=24%, list=14%, signal=21%	CLEC4E/VAV3/FCGR2B/FGR/FCGR1A/FCER1G/FCGR3A/SRC
GO:0030851	granulocyte differentiation	34	0.457458	1.31989	0.0822289	0.612522	0.589209	5022	tags=29%, list=17%, signal=25%	IL5/JAGN1/HAX1/C1QC/CEBPE/GATA1/CEBPA/EVI2B/TRIB1/SRP54
GO:0045581	negative regulation of T cell differentiation	41	0.441677	1.30609	0.0823247	0.612522	0.589209	10764	tags=46%, list=36%, signal=30%	ANXA1/GLI3/PRDX2/CD74/ZC3H12A/HLX/FGL2/LILRB4/LAG3/ZC3H8/RC3H2/HMGB1/IRF1/CTLA4/IL4/CBFB/LOXL3/SMAD7/TNFSF4
GO:0097028	dendritic cell differentiation	42	0.440204	1.30534	0.0811321	0.612522	0.589209	9527	tags=48%, list=32%, signal=33%	FCGR2B/LILRB2/TMEM176A/FLT3/ITGB8/TREM2/F2RL1/HLA-B/GATA1/RBPJ/LGALS9/HMGB1/NOTCH2/HLA-G/AXL/BLK/GAS6/IL4/BATF/CEBPB
GO:0006284	base-excision repair	42	0.439978	1.30467	0.0816858	0.612522	0.589209	8421	tags=43%, list=28%, signal=31%	NEIL3/PCNA/POLQ/PARP2/SMUG1/PRMT6/MPG/RPA3/APEX1/POLL/XRCC1/PNKP/LIG3/MBD4/DNA2/PARG/RPA2/RPA1
GO:0070227	lymphocyte apoptotic process	74	0.400948	1.25686	0.0812538	0.612522	0.589209	10996	tags=45%, list=37%, signal=28%	LGALS3/ADAM8/BCL11B/CCL5/ARG2/BIRC7/GLI3/CD27/CD74/TRAF3IP2/PRKCQ/MIR17HG/AURKB/IL7R/SLC46A2/ZC3H8/IL2RA/RIPK3/MIF/FADD/LGALS9/BCL10/PTEN/BAK1/BLK/FNIP1/GIMAP8/BAX/IDO1/ST3GAL1/GPAM/ADA/FOXP1
GO:0006766	vitamin metabolic process	104	0.382699	1.2275	0.0805896	0.612522	0.589209	10225	tags=45%, list=34%, signal=30%	SLC52A2/SHMT2/VNN1/PLTP/VNN2/TCN2/CBR1/MMACHC/SLC23A1/AKR1C3/PDXP/LRAT/ALDH1L2/AKR1A1/MTRR/VKORC1/FLAD1/SHMT1/AASDHPPT/UBIAD1/GSTO1/SLC19A3/SLC19A2/LGMN/SLC25A32/MTHFD2L/SLC52A1/MMAA/GSTO2/PNPO/RLBP1/RGN/FGF23/RBP1/CYP2R1/GCLC/LRP2/DHFR/SLC46A1/FOLR1/CYP26B1/CYP4F3/CLYBL/TKTL1/HLCS/RBP2/BTD
GO:0043200	response to amino acid	105	0.381695	1.22493	0.0822512	0.612522	0.589209	12627	tags=56%, list=42%, signal=33%	SST/GLRA2/PCNA/NEURL1/GCLM/CYBA/BAD/SH3BP4/LAMTOR3/PNPLA3/CPS1/LAMTOR2/HPCA/MMP2/GLRA1/LAMTOR1/BCL2L2/CYBB/CASP3/BCL2L1/TAF9/TMBIM6/PDGFD/CPEB1/CCN2/XBP1/CDO1/KLHL22/DNMT3A/PDGFRA/GLRB/DNMT1/GIP/CAPN2/HNRNPAB/NSMF/GCLC/TOMM70/CRLS1/UFL1/CEBPB/SPAAR/PDGFC/MTHFR/RHOA/LAMTOR4/CDKN1B/NTRK2/RRAGC/BCL11A/HNRNPD/SESN1/SESN2/PIK3C3/GRIN1/RRAGB/UBR2/HSF1/RRAGA
GO:0043244	regulation of protein-containing complex disassembly	122	0.374084	1.21035	0.0827602	0.612522	0.589209	11291	tags=48%, list=38%, signal=30%	IRGM/TPX2/KATNB1/TRPV4/CIB1/RDX/F2RL1/CARMIL1/PDXP/HDGFL3/UBQLN4/OGFOD1/VIL1/FLII/CAMSAP3/TWF1/APC2/LMOD1/CAPG/MAP1A/BMERB1/CLN3/MAP1S/WASHC2C/UPF1/DMTN/NES/CKAP2/ARHGEF2/SMCR8/SPTBN2/MID1IP1/TRIM54/LIMA1/WDR1/EIF5A/SPTB/CALCOCO2/TRIOBP/TMOD1/ADRB2/CAPZB/SCAF4/ASPH/SLN/SVIL/STMN2/MAP1B/CLASP2/SHFL/PHF23/MTRF1/SCIN/LMOD3/SWAP70/ADD1/JMJD4/CLEC16A/CAPZA1
GO:0051701	biological process involved in interaction with host	190	0.355831	1.17621	0.0805656	0.612522	0.589209	9841	tags=42%, list=33%, signal=29%	SIGLEC1/CR1/SLC52A2/CLEC5A/MRC1/TRIM68/CH25H/NRP1/IFITM3/SLC1A5/CTSL/CD81/TRIML2/FURIN/EPHA2/CD74/SIVA1/RNASEK/LY6E/CAV1/SELPLG/TYRO3/TNFRSF14/FUCA2/SLC7A1/THOC5/SLC10A1/TMPRSS4/LAMP1/PVR/EPS15/CCR5/SRC/THOC6/SLC3A2/BCL2L1/HLA-DRB1/VAMP8/TRIM5/ITGB1/BSG/RPSA/THOC7/CHMP1A/TRIM6/LRRC15/ZNF639/SLC52A1/CHMP7/TNFRSF4/P4HB/NCAM1/IFIT1/DAG1/CHMP4A/SLC20A2/CTSB/HYAL2/LGALS9/HMGB1/MOG/NECTIN1/AXL/PPIA/TPC…
GO:0051403	stress-activated MAPK cascade	224	0.349887	1.16367	0.0823892	0.612522	0.589209	13788	tags=54%, list=46%, signal=29%	FOXM1/NPHS1/TRAF1/MDFIC/TPD52L1/TRPV4/FCGR2B/BIRC7/ZNF622/MAP3K11/CD27/PTPN22/MEN1/TREM2/F2RL1/ZC3H12A/MAP4K1/GSTP1/CDC42EP5/STRADB/GADD45A/NPPA/TLR7/MAPK8IP2/GADD45B/TLR4/WNT7A/DUSP19/TRIB1/HGF/MFHAS1/SPHK1/INAVA/AXIN1/NOD2/PDCD10/AGT/SASH1/MAP3K12/STK25/CCN2/TRAF5/BMP2/EIF2AK2/KLHL31/MAP3K10/PTGER4/TIRAP/HACD3/HRAS/DUSP10/MAP2K2/LGALS9/AMBP/CRACR2A/PINK1/HMGB1/PHLPP1/RASGRP1/PPIA/TRAF4/ARL6IP5/…
GO:0046395	carboxylic acid catabolic process	234	0.348642	1.16132	0.0807692	0.612522	0.589209	12126	tags=48%, list=40%, signal=29%	ACOX2/SDS/SHMT2/ACOXL/ABCD1/AMDHD1/PCK2/DDAH1/ARG2/BCAT2/NUDT19/PGD/GLS2/BCKDK/GSTZ1/ACSF3/ECI2/NPL/SLC25A44/ALDH1L2/ACOT8/HOGA1/PEX7/PEX5/AKR1A1/MTRR/HMGCL/GNPDA1/FAH/ETFA/HSD17B10/CBS/SHMT1/CSAD/PIPOX/NOS1/BLMH/ARHGAP11B/AHCY/AASDHPPT/GLYATL2/AMDHD2/IDNK/SLC25A17/NAGK/SARDH/ACAA2/HADH/IL4I1/DCXR/ABCD2/HAAO/LPIN1/ACOX1/ACMSD/ALDH1L1/MTLN/GNPDA2/CPT1A/KYAT1/ETFDH/ABHD3/HPD/CDO1/ALDH4A1/ABCB11/ABH…
GO:0006909	phagocytosis	233	0.348587	1.16098	0.08155	0.612522	0.589209	8835	tags=33%, list=29%, signal=24%	COLEC12/ANXA1/MARCO/VAV3/ANXA3/CD14/FCGR2B/CD36/IL15/ABCA1/PLD4/CYBA/LYAR/DOCK1/MST1R/FGR/MERTK/TREM2/CD93/F2RL1/FCGR1A/CEBPE/LMAN2/RHOBTB2/FCER1G/TYRO3/CALR/FPR2/LETMD1/TLR4/IL15RA/TAFA4/ELMO3/SRC/RAB39A/TRBC2/RHOBTB1/IGKC/SPHK1/NOD2/CD302/ELMO2/ITGB1/CFP/CLN3/ABCA7/RHOG/RAB11FIP2/NCF4/SPON2/EIF2AK1/APPL1/ITGB2/MESD/TM9SF4/CRYBA1/RACK1/CORO1A/SIRPG/RAB34/HMGB1/PRKCE/TYROBP/PTPRJ/AXL/SOD1/RAC2/MS…
GO:0042278	purine nucleoside metabolic process	26	0.481303	1.33596	0.0831739	0.614032	0.590661	4747	tags=35%, list=16%, signal=29%	NT5C1B/APRT/NUDT1/PGM2/ENPP4/PRTFDC1/OARD1/AHCY/NT5E
GO:0009069	serine family amino acid metabolic process	37	0.449738	1.31217	0.0832516	0.614032	0.590661	10163	tags=49%, list=34%, signal=32%	SDS/SHMT2/SEPHS2/GCLM/THNSL2/SEPHS1/CBS/SHMT1/CSAD/GGT1/SERINC3/SERINC5/CDO1/GCLC/DHFR/SDSL/MPST/SRR
GO:0006858	extracellular transport	40	0.443209	1.30645	0.0834019	0.614383	0.590999	11392	tags=57%, list=38%, signal=36%	DNAH9/AQP4/JHY/ADCY10/SPEF2/SPAG17/DNAI1/NPHP3/SLC9A3R1/KIF27/ARRDC1/CCDC39/SPA17/STK36/SPAG6/DNAAF2/CABYR/ROPN1L/CCDC40/GAS8/TSG101/DNAH11/WWP2
GO:1905515	non-motile cilium assembly	64	0.409205	1.2668	0.0836213	0.615243	0.591826	12136	tags=55%, list=40%, signal=33%	GORAB/KCNJ10/CCDC13/CEP131/BBS4/CC2D2A/TMEM107/MAK/WRAP73/KCNF1/CEP250/CENPJ/NPHP3/ATMIN/TMEM216/SEPTIN9/TOGARAM1/DCTN1/CEP89/MAP4/ARL13A/PCM1/PIBF1/MAPRE1/BBS10/BBS2/ARL13B/SEPTIN7/RPGRIP1L/DYNC2H1/IFT88/IFT74/IFT122/IFT52/BBS1
GO:0006465	signal peptide processing	13	0.559445	1.36327	0.0843554	0.617988	0.594467	10332	tags=77%, list=34%, signal=51%	FURIN/SPCS1/SPCS3/IMMP1L/CLN5/SPCS2/SEC11A/SEC11C/HM13/PARL
GO:0098719	sodium ion import across plasma membrane	23	0.493164	1.34214	0.0842486	0.617988	0.594467	4717	tags=35%, list=16%, signal=29%	SLC9C2/SCNN1G/SLC9A6/SLC6A1/HCN4/SLC5A1/SLC9A5/SLC5A2
GO:0043247	telomere maintenance in response to DNA damage	29	0.470444	1.32708	0.0844502	0.617988	0.594467	14763	tags=86%, list=49%, signal=44%	DCLRE1B/RTEL1/SHLD2/TFPT/APEX1/INO80D/INO80E/XRCC1/TERF2/TFIP11/ERCC1/ACD/UCHL5/SHLD3/RUVBL1/SHLD1/MCRS1/DCLRE1A/YY1/RIF1/ERCC4/INO80/MAD2L2/TERF2IP/ACTR8
GO:1903715	regulation of aerobic respiration	30	0.467018	1.32399	0.0845103	0.617988	0.594467	10999	tags=53%, list=37%, signal=34%	SHMT2/ABCD1/TRPV4/NUPR1/PPIF/ARL2/VCP/COX7A1/PINK1/ISCU/PDE12/SLC25A33/NOP53/ACTN3/RHOA/UQCC2
GO:0002456	T cell mediated immunity	100	0.383359	1.22677	0.0844308	0.617988	0.594467	10917	tags=49%, list=36%, signal=31%	IL23A/FCGR2B/EMP2/B2M/AHR/CD81/HLA-DRA/HLA-E/CD8A/HLA-B/HLA-A/KLRC1/GNL1/BTN3A2/LILRB4/PVR/IL7R/IL12A/GZMM/HLA-DRB1/HLA-F/NOD2/IL4I1/CTSH/JAG1/RIPK3/CTSC/CCR2/FADD/HMGB1/PPP3CB/HLA-G/HFE/IL4/CEACAM1/SASH3/ARID5A/TAP2/NECTIN2/CD46/FZD5/RFTN1/FBXO38/PRKCZ/SMAD7/IL18R1/TNFSF4/WAS/RSAD2
GO:0042462	eye photoreceptor cell development	31	0.46428	1.32228	0.0848566	0.618256	0.594724	6805	tags=35%, list=23%, signal=27%	THRB/NAGLU/PDE6C/BBS4/USH1C/NRL/TOPORS/OLFM3/PAX6/PRKCI/THY1
GO:0006487	protein N-linked glycosylation	69	0.404193	1.25963	0.0847398	0.618256	0.594724	12091	tags=58%, list=40%, signal=35%	SLC39A8/TMEM258/RPN2/DHDDS/MGAT2/B4GALT7/STT3A/ALG12/ALG3/RPN1/OSTC/MPDU1/DPAGT1/DDOST/MLEC/UBE2J1/DAD1/DOLK/MGAT4B/MGAT3/ALG14/ALG2/PGM3/MOGS/DOLPP1/NUS1/DPM1/MGAT5/ST3GAL1/ENTPD5/MAN1C1/MGAT4D/ALG1/TMEM165/OST4/ALG5/PMM2/RFT1/KRTCAP2/MAGT1
GO:0030041	actin filament polymerization	156	0.36273	1.18874	0.0847903	0.618256	0.594724	13397	tags=56%, list=45%, signal=31%	DIAPH3/NPHS1/ABITRAM/PFN4/PSTPIP1/BAIAP2L1/MSRB2/SPIRE2/HAX1/RDX/MYADM/BBS4/DAAM2/ANG/ARPC5/CARMIL1/MLST8/CDC42EP5/CORO7/KIRREL1/VIL1/TMSB4Y/FLII/FMN1/TWF1/LMOD1/CAPG/SPIRE1/FHDC1/ARHGAP40/GAS7/DBNL/LATS1/ARPC4/WASHC2C/ARPC3/DMTN/RASA1/C15orf62/CORO1A/SPTBN2/PRKCE/ARHGAP18/PIK3R2/WASHC5/SPTB/TRIOBP/TMOD1/CAPZB/FCHSD2/TMSB4X/PTK2B/SVIL/KANK1/HIP1R/PFN2/MSRB1/BIN1/VASP/ARPC1B/RHOA/PSTPIP2/ARHGAP28/…
GO:0055090	acylglycerol homeostasis	36	0.451102	1.31135	0.0852851	0.618524	0.594982	9683	tags=44%, list=32%, signal=30%	APOE/LPL/GPIHBP1/APOC4/GCKR/XBP1/ANGPTL3/C1QTNF3/ABCG8/MTLN/FITM2/ANGPTL4/GIP/CETP/RORA/MED13
GO:0070328	triglyceride homeostasis	36	0.451102	1.31135	0.0852851	0.618524	0.594982	9683	tags=44%, list=32%, signal=30%	APOE/LPL/GPIHBP1/APOC4/GCKR/XBP1/ANGPTL3/C1QTNF3/ABCG8/MTLN/FITM2/ANGPTL4/GIP/CETP/RORA/MED13
GO:0106027	neuron projection organization	87	0.390424	1.23822	0.0850489	0.618524	0.594982	12865	tags=55%, list=43%, signal=32%	APOE/ABCD1/FCGR2B/ZNF804A/TREM2/SHANK1/NGEF/ARF1/WNT7A/ZDHHC15/MAP1A/ATP1A3/LGMN/EPHB3/DBNL/ABCD2/NEDD9/ITPKA/ABI2/PRNP/DVL1/DCTN1/CAPRIN2/DHX36/SRCIN1/ACTR2/ABHD17B/PTEN/PPFIA2/ARHGAP44/CFL1/STAU2/EPHB2/VPS35/EPHA4/DNM3/EEF2K/ZNF365/PDLIM5/PLS1/CHRNA7/ABI3/CAMK2B/CAPRIN1/WASL/CTNND2/UBE3A/APP
GO:0002286	T cell activation involved in immune response	94	0.386215	1.23094	0.0853065	0.618524	0.594982	11085	tags=44%, list=37%, signal=28%	ANXA1/CLEC4E/LGALS3/IL23A/FCGR2B/CD81/HLA-DRA/SLAMF6/F2RL1/CD74/ZC3H12A/HLX/FCER1G/FGL2/IFNE/MYB/LCP1/HLA-DRB1/IL27/NFKBIZ/HLA-DMB/PTGER4/RC3H2/LGALS9/CRACR2A/HMGB1/ITGAL/IL4/CEACAM1/RORA/ENTPD7/BATF/LOXL3/CD46/PRKCZ/SMAD7/IL18R1/TNFSF4/FOXP1/EIF2AK4/IRF4
GO:0035303	regulation of dephosphorylation	125	0.37233	1.20625	0.085567	0.619662	0.596077	15697	tags=74%, list=52%, signal=36%	LGALS3/CHRM5/DRD2/NPNT/CDCA2/LILRB2/PPP1R35/IQGAP1/PPP1R26/ITGA1/HSP90B1/PPP1R7/PPP2R5A/PDGFRB/MASTL/PPARGC1B/SRC/PPP1R36/MFHAS1/CNEP1R1/PTBP1/PPP1R9B/LPIN1/INPP5K/PPP1R16A/BMP2/PPP1R14D/RIPK3/PPP1R17/URI1/PPP2R5D/RGN/VRK3/PINK1/PPP1R42/LRRC43/MAGI2/ANKLE2/MTMR4/PPP1R11/NSMF/PPIA/CALM1/PPP1R1B/ITGA2/PPP1R2/GPLD1/GNAI2/TIPRL/PPP4R4/MGAT5/SWAP70/IKBKB/YWHAB/SMG7/MTMR3/FKBP1A/SMG6/PPP2R3C/PPP1R8/ARP…
GO:0002691	regulation of cellular extravasation	39	0.443589	1.30337	0.086118	0.619959	0.596363	7258	tags=33%, list=24%, signal=25%	LYVE1/ADAM8/CXCL12/ITGA4/IL27RA/GCNT1/ST3GAL4/PDGFD/PTGER4/RIPK3/THY1/CCR2/FADD
GO:0050854	regulation of antigen receptor-mediated signaling pathway	61	0.411368	1.268	0.0858787	0.619959	0.596363	11309	tags=48%, list=38%, signal=30%	LGALS3/FCGR2B/PTPN6/CD81/PTPN22/KCNN4/CD22/LILRB4/CD160/LAPTM5/PRNP/PAWR/PRKCB/THY1/IKBKG/RELA/BCL10/PTPRJ/BLK/CEACAM1/RAB29/NECTIN2/GPS2/CARD11/ADA/FOXP1/TESPA1/DUSP22/CMTM3
GO:0002712	regulation of B cell mediated immunity	62	0.410236	1.26642	0.0860739	0.619959	0.596363	9774	tags=42%, list=32%, signal=28%	CR1/CD28/FCGR2B/PTPN6/KMT5C/ATAD5/TNFSF13/CR1L/TREM2/HLA-E/FCGR1A/IL27RA/SHLD2/MSH2/NOD2/SUPT6H/PARP3/NSD2/PAXIP1/EXOSC6/C3/SHLD3/IL4/TP53BP1/NECTIN2/CD46
GO:0002889	regulation of immunoglobulin mediated immune response	62	0.410236	1.26642	0.0860739	0.619959	0.596363	9774	tags=42%, list=32%, signal=28%	CR1/CD28/FCGR2B/PTPN6/KMT5C/ATAD5/TNFSF13/CR1L/TREM2/HLA-E/FCGR1A/IL27RA/SHLD2/MSH2/NOD2/SUPT6H/PARP3/NSD2/PAXIP1/EXOSC6/C3/SHLD3/IL4/TP53BP1/NECTIN2/CD46
GO:0051341	regulation of oxidoreductase activity	88	0.389633	1.2365	0.0861256	0.619959	0.596363	10861	tags=45%, list=36%, signal=29%	APOE/DDAH1/PHB2/CYBA/TACO1/CCS/SLAMF8/SLC4A1/CAV1/COX17/HTR2B/ACVR2A/POR/SIRT3/COA8/FDX1/NOD2/AGT/SIRT4/GLA/PDP1/TERF2/RIPK3/OXA1L/RGN/FGF23/SDHAF4/GDNF/DHFR/NDUFA4/CDH3/PTK2B/FDX2/GNAI2/NUS1/ETFBKMT/HM13/NOSIP/S100A1/LEP
GO:0006026	aminoglycan catabolic process	35	0.453119	1.31234	0.0863316	0.620694	0.59707	2438	tags=23%, list=8%, signal=21%	LYVE1/SGSH/NAGLU/CEMIP/OVGP1/LYG2/CD44/HMMR
GO:0045666	positive regulation of neuron differentiation	78	0.396122	1.24639	0.0864349	0.620694	0.59707	6070	tags=31%, list=20%, signal=25%	CXCL12/TRIM32/FEZF2/NEUROD2/RNF112/BEND6/EIF4G1/NBL1/FGF20/FEZ1/CYB5D2/ECT2/GDPD5/GDF7/MMD/GDF5/NAP1L2/KDM4A/SOCS2/SOX11/IMPACT/BRINP1/BMP2/VWC2L
GO:1990440	positive regulation of transcription from RNA polymerase II promoter in response to endoplasmic reticulum stress	11	0.580311	1.3633	0.0866692	0.621631	0.597971	9527	tags=64%, list=32%, signal=44%	HSPA5/CREB3L1/DDIT3/MBTPS2/CREB3L3/ATF6B/CEBPB
GO:0001502	cartilage condensation	14	-0.395568	-1.3984	0.0874466	0.62177	0.598105	2836	tags=36%, list=9%, signal=32%	SOX9/SOX5/BMPR1B/FGF6/MGP
GO:1904380	endoplasmic reticulum mannose trimming	13	0.557281	1.35799	0.087623	0.62177	0.598105	8810	tags=54%, list=29%, signal=38%	RNF139/RNF5/TRIM13/SYVN1/RNF103/AMFR/RNF185
GO:0043031	negative regulation of macrophage activation	18	0.51811	1.34918	0.0875434	0.62177	0.598105	3887	tags=39%, list=13%, signal=34%	FCGR2B/VSIG4/CX3CL1/ZC3H12A/GRN/CD200/ADGRF5
GO:0039692	single stranded viral RNA replication via double stranded DNA intermediate	20	0.506405	1.34445	0.0874969	0.62177	0.598105	8110	tags=50%, list=27%, signal=37%	TOP2A/APOBEC3H/APOBEC3F/APOBEC3C/TRIM28/INPP5K/MPHOSPH8/SMARCB1/RESF1/MORC2
GO:0072337	modified amino acid transport	38	0.445383	1.30402	0.0875072	0.62177	0.598105	9055	tags=45%, list=30%, signal=31%	FOLR2/SLC16A12/SLC25A20/CTNS/PDZK1/SLC6A12/SLC1A4/SLC19A2/SLC9A3R1/SLC25A32/ABCC5/SLC7A9/SLC6A8/SLC25A12/LRP2/SLC46A1/FOLR1
GO:0042491	inner ear auditory receptor cell differentiation	42	0.437582	1.29756	0.0871103	0.62177	0.598105	10074	tags=52%, list=33%, signal=35%	TPRN/TMC1/SCRIB/USH1C/FGF20/HES1/PDZD7/WHRN/WDPCP/LHFPL5/SLC9A3R1/JAG1/DLL1/RBPJ/MYCL/SOD1/TRIOBP/CDH23/NOTCH1/GRXCR1/SLC4A7/MYO7A
GO:0032527	protein exit from endoplasmic reticulum	44	0.433927	1.2936	0.0871937	0.62177	0.598105	12624	tags=66%, list=42%, signal=38%	CD81/RANGRF/SEC13/HSP90B1/BRSK2/SYVN1/BCAP31/SELENOS/VCP/AUP1/DERL2/UBE2J1/TM9SF4/UBE2G2/SVIP/FAF2/SEC61B/SAR1B/HERPUD1/SEC16B/YOD1/HM13/DERL1/GCC2/TMEM129/OS9/ERLEC1/UBAC2/NPLOC4
GO:0038202	TORC1 signaling	55	0.417693	1.27477	0.0875749	0.62177	0.598105	13993	tags=64%, list=47%, signal=34%	LAMTOR3/CTNS/SEC13/MLST8/STK11/LAMTOR2/WDR24/LAMTOR1/SEH1L/NPRL3/PIP4P1/KLHL22/GPR137/SMCR8/SPAAR/RNF152/KPTN/DEPTOR/LAMTOR4/CARD11/LARP1/RRAGC/CLEC16A/SESN1/SESN2/ITFG2/RNF167/MFSD8/DEPDC5/RRAGB/RRAGA/ATM/WDR59/LAMTOR5/MTOR
GO:0043242	negative regulation of protein-containing complex disassembly	79	0.395143	1.24471	0.0874172	0.62177	0.598105	11291	tags=51%, list=38%, signal=32%	TPX2/KATNB1/CIB1/RDX/CARMIL1/HDGFL3/UBQLN4/VIL1/FLII/CAMSAP3/TWF1/APC2/LMOD1/CAPG/BMERB1/WASHC2C/DMTN/CKAP2/ARHGEF2/SPTBN2/MID1IP1/TRIM54/LIMA1/SPTB/TRIOBP/TMOD1/CAPZB/SCAF4/SLN/SVIL/STMN2/MAP1B/CLASP2/PHF23/SCIN/LMOD3/SWAP70/ADD1/CLEC16A/CAPZA1
GO:0090201	negative regulation of release of cytochrome c from mitochondria	19	0.51182	1.34639	0.0879962	0.623679	0.599942	10332	tags=53%, list=34%, signal=35%	PSMD10/BCL2L2/NOL3/BCL2L1/HGF/PPIF/BAK1/CLU/IGF1/PARL
GO:0007530	sex determination	18	-0.353572	-1.36221	0.0890089	0.624736	0.600958	3073	tags=39%, list=10%, signal=35%	DMRT1/WT1/DHH/SOX9/SOX3/SIX4/AR
GO:0000290	deadenylation-dependent decapping of nuclear-transcribed mRNA	10	0.59103	1.35848	0.0898492	0.624736	0.600958	10203	tags=80%, list=34%, signal=53%	DCPS/NOCT/DCP1B/DCP1A/EIF4ENIF1/PATL1/CNOT7/DCP2
GO:0042670	retinal cone cell differentiation	13	0.556425	1.35591	0.0890185	0.624736	0.600958	9611	tags=54%, list=32%, signal=37%	THRB/PDE6C/USH1C/TOPORS/THY1/CRB2/NOTCH1
GO:0050665	hydrogen peroxide biosynthetic process	15	0.539112	1.35399	0.0884757	0.624736	0.600958	9388	tags=60%, list=31%, signal=41%	CYBA/CTNS/CYBB/MPV17L/ACOX1/SOD1/MAOB/DUOX1/DUOXA1
GO:0072393	microtubule anchoring at microtubule organizing center	14	0.546713	1.35395	0.0896844	0.624736	0.600958	7837	tags=64%, list=26%, signal=48%	CEP19/BBS4/KIF3A/MAP1S/DCTN1/BICD1/CCDC120/NIN/PCM1
GO:0040037	negative regulation of fibroblast growth factor receptor signaling pathway	18	0.516809	1.34579	0.0898389	0.624736	0.600958	2108	tags=22%, list=7%, signal=21%	SPRY3/SPRY1/SPRY2/CREB3L1
GO:0032469	endoplasmic reticulum calcium ion homeostasis	25	0.482522	1.33094	0.0895552	0.624736	0.600958	10372	tags=68%, list=34%, signal=45%	GRINA/TMCO1/KCTD17/ATP2A1/BCAP31/TMBIM6/SELENOK/ATP2A2/CCDC47/PML/WFS1/TMTC4/BAK1/THADA/HERPUD1/BAX/RAP1GDS1
GO:0034123	positive regulation of toll-like receptor signaling pathway	28	0.471249	1.32227	0.0895926	0.624736	0.600958	8128	tags=46%, list=27%, signal=34%	CD14/CYBA/IFI35/PTPN22/F2RL1/CAV1/NINJ1/MFHAS1/TLR5/TREML4/TIRAP/HMGB1/TLR1
GO:1902230	negative regulation of intrinsic apoptotic signaling pathway in response to DNA damage	29	0.468207	1.32077	0.0887078	0.624736	0.600958	4727	tags=34%, list=16%, signal=29%	CXCL12/TRIM32/ATAD5/CD74/ACKR3/CD44/CDKN2D/CCAR2/BCL2L1/TAF9
GO:0060563	neuroepithelial cell differentiation	29	0.468105	1.32049	0.08897	0.624736	0.600958	10017	tags=55%, list=33%, signal=37%	B9D1/INSM1/HES1/TUBB/DSPP/JAG1/SOX11/BMP2/WNT4/DLL1/SOX4/VAX1/CEBPB/NOTCH1/DLG5/MAP1B
GO:0050858	negative regulation of antigen receptor-mediated signaling pathway	31	0.462079	1.31601	0.089254	0.624736	0.600958	7846	tags=39%, list=26%, signal=29%	LGALS3/FCGR2B/PTPN6/PTPN22/CD22/LILRB4/CD160/LAPTM5/PRNP/PAWR/THY1/PTPRJ
GO:1902991	regulation of amyloid precursor protein catabolic process	41	0.43856	1.29687	0.0893776	0.624736	0.600958	11712	tags=59%, list=39%, signal=36%	APOE/RTN2/ABCG1/CASP3/ABCA2/ABCA7/PRNP/IFNGR1/GSAP/RELA/SP1/CLU/IGF1/TMED10/RTN3/EPHA4/RTN1/BIN1/NTRK2/SLC2A13/FLOT2/CSNK1E/CHRNA7/FKBP1A
GO:0009116	nucleoside metabolic process	55	0.416824	1.27212	0.0899185	0.624736	0.600958	5124	tags=31%, list=17%, signal=26%	APOBEC3H/NT5C1B/APRT/TK2/NUDT1/PGM2/DPYD/NME4/ENPP4/ATIC/PRTFDC1/OARD1/APOBEC3F/DTYMK/AHCY/NT5E/APOBEC3C
GO:0071897	DNA biosynthetic process	189	0.353993	1.16991	0.0895881	0.624736	0.600958	8096	tags=33%, list=27%, signal=25%	DTL/PCNA/GINS2/POLQ/TINF2/PCLAF/TYMS/CENPF/USP1/POLE3/TK2/LIN9/WRAP53/GINS4/MEN1/CHTF18/POLE4/GINS1/POLE2/GREM1/NAT10/FBXO4/EXOSC10/NOP10/PRKCQ/WRNIP1/CCT8/PDGFRB/AURKB/TNKS1BP1/CDKN2D/CYP1B1/SRC/CHRAC1/PRIMPOL/HGF/SPHK1/POLL/VCP/PKIB/CCT6A/REV1/PDGFB/CCN2/USP43/LIG4/PNKP/RGCC/RFC5/TERF2/ACD/POLG2/LIG3/KCNK2/CCT5/RCHY1/RGN/PARP3/RFC3/DNAJC2/SPATA22/RRM1/RFC1
GO:0097529	myeloid leukocyte migration	203	0.351744	1.16555	0.08856	0.624736	0.600958	11514	tags=46%, list=38%, signal=28%	ANXA1/VAV3/LGALS3/HRH1/IL23A/JAGN1/ADAM8/CXCL12/TRPV4/CCL5/JAML/CXCL13/EMP2/CXCR2/CD81/VEGFB/CX3CL1/SLAMF8/TREM2/CCL17/CD74/C5AR1/C3AR1/CCR1/ITGA1/CD200/GREM1/FCER1G/NBL1/RPS19/MMP2/PLA2G7/FPR2/TAFA4/MCOLN2/CKLF/UMODL1/SELENOK/NOD2/SRP54/PPIB/MMP14/LGMN/CX3CR1/BSG/MPP1/PDGFD/PDGFB/RHOG/PTGER4/TIRAP/PIK3R1/ITGB2/MIF/CCR2/HMGB1/DAPK2/RAC2/DNM1L/MSTN/WDR1/PPIA/VEGFD/CCN3/EPX/TNFRSF11A/CSF1R/P2RX4/TN…
GO:2001234	negative regulation of apoptotic signaling pathway	209	0.350787	1.16366	0.08906	0.624736	0.600958	8993	tags=38%, list=30%, signal=27%	LGALS3/EYA2/CXCL12/GCLM/TRIM32/ATAD5/FZD9/IL19/NRP1/BRCA1/IL7/PRDX2/CX3CL1/GRINA/CD74/CREB3L1/ACKR3/CD44/HTRA2/BOK/GSTP1/PSMD10/GATA1/STRADB/IFI6/ITGA6/MAPK8IP2/TMBIM1/PTTG1IP/BCL2L2/CDKN2D/SRC/SYVN1/CCAR2/NOL3/EYA1/HYOU1/BCL2L1/HGF/TAF9/PPIF/ACAA2/TMBIM6/TMEM14A/UNC5B/SELENOS/CX3CR1/EYA4/HELLS/MPV17L/RNF34/XBP1/ITPRIP/WNT4/RTKN2/RRN3/RELA/URI1/MIF/TGFBR1/ARHGEF2/RB1/MEIS3/PINK1/HDAC1/ENO1/ZC3HC1…
GO:0051091	positive regulation of DNA-binding transcription factor activity	249	0.345023	1.1518	0.0883191	0.624736	0.600958	10949	tags=43%, list=36%, signal=28%	IL5/TRAF1/ANXA3/ADAM8/TRIM68/TRIM32/NTRK1/CD36/NEUROD2/PHB2/CARD14/ESR1/ROR1/DDRGK1/TRIML2/CIB1/CX3CL1/MYOCD/ESR2/TRIM41/FZD2/PRDX3/CAV1/CD200/GREM1/RNF25/DDIT3/SLCO3A1/PRKCQ/TLR4/PPARGC1B/TRIM13/EDA/SAV1/RNF220/SPHK1/PPRC1/TRIM5/NOD2/AGT/CX3CR1/TICAM1/OPRD1/TRIM6/ARID5B/TRAF5/NPM1/CYTL1/TRIM52/BMP2/RTKN2/EIF2AK2/RGCC/PRKCI/STK36/RIPK3/PRKCB/TIRAP/RHEBL1/IKBKG/RELA/PPP2R5B/LGALS9/MTDH/ARHGEF2/TRA…
GO:1902946	protein localization to early endosome	10	0.590645	1.35759	0.0902723	0.625247	0.60145	2098	tags=30%, list=7%, signal=28%	NRP1/RDX/SCRIB
GO:0015937	coenzyme A biosynthetic process	11	0.577764	1.35732	0.0903094	0.625247	0.60145	10667	tags=73%, list=35%, signal=47%	PANK1/ACOT7/PPCS/SLC25A16/PPCDC/DCAKD/ACAT1/PANK3
GO:0071712	ER-associated misfolded protein catabolic process	12	0.565736	1.35479	0.0902923	0.625247	0.60145	5334	tags=42%, list=18%, signal=34%	TOR1A/RNF5/SDF2L1/VCP/AUP1
GO:0007000	nucleolus organization	17	0.52279	1.34626	0.0904992	0.625247	0.60145	7829	tags=59%, list=26%, signal=44%	NOLC1/RPS19/EMG1/PHF2/POLR1B/RRP8/DDX11/RRN3/SIRT2/BEND3
GO:0071218	cellular response to misfolded protein	23	0.489953	1.33341	0.0905142	0.625247	0.60145	10635	tags=57%, list=35%, signal=37%	TOR1A/RNF5/SDF2L1/RNF126/VCP/AUP1/ATXN3/STUB1/DNAJB12/DNAJB14/RNF185/AKIRIN2/DERL1
GO:0032722	positive regulation of chemokine production	66	0.40477	1.25665	0.0907439	0.625373	0.60157	7517	tags=33%, list=25%, signal=25%	LPL/TRPV4/TRIM32/ADCYAP1/ALOX15B/IL7/F2RL1/CD74/CD84/TLR7/TLR4/MCOLN2/SELENOK/NOD2/TICAM1/OAS3/EIF2AK2/TIRAP/MIF/LGALS9/OAS1/HMGB1
GO:0002695	negative regulation of leukocyte activation	181	0.355313	1.17206	0.0906891	0.625373	0.60157	9688	tags=39%, list=32%, signal=27%	ANXA1/CR1/LGALS3/GPNMB/RHBDD3/FCGR2B/LILRB2/ENPP3/PTPN6/ARG2/VSIG4/GLI3/PRDX2/CX3CL1/PTPN22/FGR/MERTK/CD74/PDE5A/ZC3H12A/SCRIB/GRN/HLX/TNFAIP8L2/CD200/CD84/TYRO3/TNFRSF14/FGL2/SOCS6/LILRB4/ADGRF5/TBC1D10C/LST1/CASP3/HLA-DRB1/HLA-F/LAG3/IL4I1/ZC3H8/LAPTM5/IL2RA/SOX11/LRRC32/MILR1/PRNP/PAWR/RC3H2/CCR2/LGALS9/PARP3/HMGB1/PTEN/TYROBP/IRF1/VSIR/HLA-G/AXL/HFE/PIBF1/BLK/CTLA4/SFRP1/IL4/CEACAM1/CBFB/CEBP…
GO:0006486	protein glycosylation	220	0.348458	1.15814	0.09095	0.625373	0.60157	13940	tags=56%, list=46%, signal=30%	B3GALT2/ST6GALNAC2/SLC39A8/B3GALNT1/IL15/VEGFB/GCNT3/B3GAT2/B3GNT9/TMEM258/ALG1L2/AQP11/RPN2/B3GNT4/DHDDS/B3GAT1/MGAT2/GCNT1/B4GALT7/SERP1/ST8SIA3/GALNT6/GCNT7/ST3GAL4/STT3A/POFUT2/ALG12/ALG3/GALNT16/RPN1/OSTC/POFUT1/PLOD3/MPDU1/ABCA2/DPAGT1/EXTL2/B3GALT1/B3GALT6/FUT10/GBGT1/DDOST/GALNT3/ST3GAL5/MLEC/UBE2J1/ST6GALNAC4/TMTC1/B4GAT1/DAD1/DOLK/DPY19L2/ST6GALNAC6/MGAT4B/C1GALT1C1/ST3GAL2/B3GAT3/SLC35…
GO:0043413	macromolecule glycosylation	220	0.348458	1.15814	0.09095	0.625373	0.60157	13940	tags=56%, list=46%, signal=30%	B3GALT2/ST6GALNAC2/SLC39A8/B3GALNT1/IL15/VEGFB/GCNT3/B3GAT2/B3GNT9/TMEM258/ALG1L2/AQP11/RPN2/B3GNT4/DHDDS/B3GAT1/MGAT2/GCNT1/B4GALT7/SERP1/ST8SIA3/GALNT6/GCNT7/ST3GAL4/STT3A/POFUT2/ALG12/ALG3/GALNT16/RPN1/OSTC/POFUT1/PLOD3/MPDU1/ABCA2/DPAGT1/EXTL2/B3GALT1/B3GALT6/FUT10/GBGT1/DDOST/GALNT3/ST3GAL5/MLEC/UBE2J1/ST6GALNAC4/TMTC1/B4GAT1/DAD1/DOLK/DPY19L2/ST6GALNAC6/MGAT4B/C1GALT1C1/ST3GAL2/B3GAT3/SLC35…
GO:0006490	oligosaccharide-lipid intermediate biosynthetic process	19	0.50949	1.34026	0.0921047	0.625765	0.601948	11761	tags=63%, list=39%, signal=38%	DHDDS/ALG12/ALG3/MPDU1/DPAGT1/DOLK/ALG14/ALG2/DOLPP1/NUS1/ALG1/RFT1
GO:2000516	positive regulation of CD4-positive, alpha-beta T cell activation	40	0.439658	1.29599	0.0912455	0.625765	0.601948	4670	tags=25%, list=16%, signal=21%	ANXA1/IL23A/CD28/CD81/HLA-DRA/HLX/PRKCQ/CD160/MYB/HLA-DRB1
GO:0099601	regulation of neurotransmitter receptor activity	59	0.411195	1.26344	0.0918275	0.625765	0.601948	9311	tags=44%, list=31%, signal=30%	CACNG5/BEGAIN/SHANK1/OPRM1/CACNG2/CAPN1/NETO2/MAPK8IP2/GSG1L/DAPK1/CRHBP/CACNG8/SRC/SHISA7/HOMER3/RASGRF2/NLGN3/NPTXR/NETO1/CCR2/PINK1/ADRB2/PTK2B/MINK1/EPHB2/IFNGR2
GO:0031100	animal organ regeneration	61	0.409018	1.26076	0.0921191	0.625765	0.601948	9611	tags=46%, list=32%, signal=31%	PCNA/ANXA3/CXCL12/CPB2/TYMS/FLT3/GLI3/EZH2/ANGPT2/VTN/GATA1/ATIC/PFKFB1/LCP1/HGF/ACE/LPIN1/CPT1A/RGN/AXL/BAK1/CDK1/UCP2/GAS6/IGF2R/GFER/CEBPB/NOTCH1
GO:0015986	proton motive force-driven ATP synthesis	64	0.406183	1.25744	0.0918248	0.625765	0.601948	16299	tags=78%, list=54%, signal=36%	NDUFB9/NDUFA6/DNAJC30/ATP5MC1/ATP5PO/NDUFS6/NDUFB10/STOML2/ATP5PD/NDUFA2/ATP5MGL/NDUFB5/VPS9D1/NDUFB6/NDUFB7/NDUFA12/NDUFB11/NDUFB1/NDUFA3/ATP5MG/SDHD/NDUFB2/ATP5F1B/ATP5F1C/ATP5MC2/NDUFS7/ATP6V0C/ATP6V1A/ATP5PB/NDUFS5/NDUFB8/SDHC/NDUFA13/NDUFS8/ANTKMT/NDUFA11/NDUFA1/NDUFC2/NDUFV1/ATP5F1A/ATP5ME/ATP5F1D/NDUFAB1/NDUFS3/SDHA/NDUFS1/ATP5MF/NDUFS2/SDHB/NDUFV2
GO:0010770	positive regulation of cell morphogenesis involved in differentiation	78	0.394272	1.24056	0.0916542	0.625765	0.601948	9967	tags=45%, list=33%, signal=30%	OBSL1/NRP1/FERMT2/DAB2/ANAPC2/CIB1/DOCK1/MYADM/CARMIL1/CALR/TBC1D24/LIMS2/FLNA/DBNL/RAC3/NEDD9/ITPKA/ILK/P4HB/MPL/SS18L2/PTPRD/DMTN/CAPRIN2/DHX36/ACTR2/IL1RAPL1/DOCK5/TRIOBP/STAU2/EPHB2/EPHA4/EEF2K/CRK/ANKRD27
GO:0030101	natural killer cell activation	79	0.393764	1.24036	0.0913477	0.625765	0.601948	11519	tags=52%, list=38%, signal=32%	IL23A/RHBDD3/EMP2/IL15/PTPN22/FGR/MERTK/HLA-E/KLRC2/KLRC1/NKG7/TYRO3/IL21R/LAMP1/IL15RA/FCGR3A/IFNE/IL12A/HLA-F/TICAM1/NCR3/CASP8/CORO1A/KLRC3/TYROBP/AXL/RASGRP1/PIBF1/CD2/GAS6/BLOC1S3/RABL3/PRDX1/CLNK/IL18R1/LEP/TYK2/BLOC1S6/HAVCR2/KLRK1/UNC13D
GO:0051591	response to cAMP	88	0.387937	1.23112	0.0911245	0.625765	0.601948	11484	tags=50%, list=38%, signal=31%	AREG/VGF/HSPA5/AHR/CPS1/PDE2A/GATA1/IGFBP5/CRHBP/SLC26A3/PPARGC1B/REN/HCN4/CYP1B1/MMP19/PFKFB1/RPLP0/CFTR/APEX1/FDX1/PLAT/BSG/INPP5K/AKAP6/STAT1/GPD1/CDO1/DMTN/SLC26A6/OXT/HCN3/PTK2B/RAP1B/DUOX1/EEF2K/RAPGEF3/KDM1A/BIRC2/RAP1A/SRD5A1/CNGA3/AANAT/PNPT1/AKAP9
GO:0009063	cellular amino acid catabolic process	107	0.377694	1.21344	0.0917441	0.625765	0.601948	12126	tags=50%, list=40%, signal=30%	SDS/SHMT2/AMDHD1/DDAH1/ARG2/BCAT2/GLS2/BCKDK/GSTZ1/SLC25A44/HOGA1/MTRR/HMGCL/FAH/ETFA/HSD17B10/CBS/SHMT1/CSAD/PIPOX/NOS1/BLMH/ARHGAP11B/AHCY/SARDH/IL4I1/HAAO/ACMSD/KYAT1/HPD/CDO1/ALDH4A1/ACADSB/KMO/ETFB/ACAT1/PRODH2/ASPA/DLST/SDSL/HNMT/FTCD/IDO1/DLD/ADHFE1/HIBADH/SLC25A21/ALDH5A1/IDO2/GAD2/DBT/GOT1/ACAD8
GO:1905037	autophagosome organization	111	0.375968	1.21045	0.0918458	0.625765	0.601948	14783	tags=64%, list=49%, signal=33%	IRGM/CTSD/MAP1LC3B2/ATG101/RNF5/EHMT2/RAB1B/EMC6/ATG9A/TP53INP2/ADPRH/UBQLN2/RAB19/FEZ1/NUPR1/MAP1LC3A/RUFY4/ATG7/ATP2A2/UBXN2A/CLN3/RALB/WDR45B/VMP1/CHMP4A/RAB33B/SEC22B/ATP13A2/ATG16L2/SMCR8/PINK1/ULK3/TBC1D12/SNX4/UBQLN1/SH3GLB1/ZFYVE26/SNX30/WIPI2/PHF23/ULK2/MTMR3/IFT88/FEZ2/PIK3C3/ULK1/ATG14/RAB7A/RAB3GAP1/GABARAP/TBC1D14/SYNPO2/NSFL1C/STX12/ATG4B/ATG12/ATG16L1/PIP4K2B/TMEM41B/SNX7/IFT20/SPG…
GO:0006469	negative regulation of protein kinase activity	195	0.352377	1.16601	0.0921565	0.625765	0.601948	14044	tags=59%, list=47%, signal=32%	APOE/TRIB2/SPRY3/RGS14/PAQR3/PTPN6/WEE2/SPRY1/MYOCD/PTPN22/SPRY2/MEN1/EPHA1/TAF7/DBNDD1/CAV1/GSTP1/DUSP7/GADD45A/PLEC/NPPA/HHEX/GADD45B/PYDC1/LILRB4/DBNDD2/CEBPA/GPRC5A/DUSP19/CDKN2D/CASP3/ADARB1/TRIB1/CDKN2B/AKT1S1/LATS2/AGT/PKIB/UBASH3B/INPP5K/NPM1/LATS1/DVL1/BMP2/MVP/ERRFI1/THY1/TARBP2/HEXIM1/DUSP10/CAMK2N1/HYAL2/PAK2/SMCR8/RGN/SRCIN1/RACK1/RB1/SNX6/PTEN/IBTK/PTPRJ/PPIA/PRKAR1B/PKIG/SH2B3/GGNB…
GO:0097300	programmed necrotic cell death	44	0.431521	1.28642	0.0925966	0.627331	0.603454	12366	tags=59%, list=41%, signal=35%	FZD9/PYGL/CAV1/BOK/BIRC3/NUPR1/PPIF/IPMK/ZBP1/CASP8/PARP1/RIPK3/FADD/ARHGEF2/DNM1L/RNF31/ASAH1/MAP3K5/BAX/BIRC2/PELI1/IRF3/ALKBH7/TRPM7/TRAF2/SPATA2
GO:0002181	cytoplasmic translation	156	0.360883	1.18269	0.0925022	0.627331	0.603454	13993	tags=61%, list=47%, signal=33%	DPH3/DRG2/RPS17/EIF4G1/NCBP2/RPL36/RPS19/RPS28/RPL10/RPL18/RPS2/RPL18A/DPH2/RPL13/EIF3J/RPL9/MCTS1/RPLP0/RPL26L1/NCBP1/RPL29/EIF3A/RPSA/CPEB1/DRG1/EIF3K/RPL7A/RPL35A/EIF3B/RPLP1/EIF4H/RPS10/RPS16/RPS9/RPS3A/EIF2B3/DHX36/RACK1/RPS29/RPL41/PABPC1/EIF4A1/RPL21/DPH5/UNK/RWDD1/SLBP/RPL28/RBM4/DENR/EIF5/RPL13A/DHX29/YTHDF2/RPS7/RPL8/DNAJC24/EIF3I/RPL27A/RPS15A/RPS27A/RPS18/SYNCRIP/RPL32/CNBP/RPLP2/RPS1…
GO:0034134	toll-like receptor 2 signaling pathway	17	0.52141	1.34271	0.0928307	0.628207	0.604296	9386	tags=53%, list=31%, signal=36%	CYBA/TREM2/F2RL1/TNIP2/MFHAS1/NOD2/TIRAP/TLR1/IRAK1
GO:0099150	regulation of postsynaptic specialization assembly	12	-0.412625	-1.3856	0.093005	0.628391	0.604474	5	tags=17%, list=0%, signal=17%	ARHGEF9/GRID2
GO:0046348	amino sugar catabolic process	14	0.544672	1.3489	0.0931675	0.628391	0.604474	6200	tags=43%, list=21%, signal=34%	OVGP1/NPL/GNPDA1/AMDHD2/NAGK/GNPDA2
GO:0034508	centromere complex assembly	30	0.462822	1.3121	0.0931726	0.628391	0.604474	9227	tags=53%, list=31%, signal=37%	CENPX/CENPF/CENPA/MIS12/CENPI/CENPP/OIP5/CENPK/CENPV/HELLS/RB1/CENPO/KNTC1/HJURP/CENPE/NASP
GO:0006264	mitochondrial DNA replication	14	0.544115	1.34752	0.0939652	0.628942	0.605004	10997	tags=71%, list=37%, signal=45%	STOML2/PRIMPOL/MGME1/POLG2/LIG3/DNA2/ENDOG/RRM1/POLG/SSBP1
GO:0099560	synaptic membrane adhesion	24	0.483873	1.32599	0.0937503	0.628942	0.605004	11502	tags=62%, list=38%, signal=39%	LRRC4/PCDH8/SLITRK3/SLITRK1/PCDH17/GPC6/PTPRS/PTPRD/PTPRF/SPARCL1/LRFN4/LRFN3/MDGA1/LRFN5/SLITRK2
GO:0006829	zinc ion transport	28	0.469361	1.31697	0.0937888	0.628942	0.605004	13285	tags=68%, list=44%, signal=38%	SLC39A8/SLC39A1/SLC30A3/SLC39A12/SLC39A3/SLC39A4/TMEM163/SLC30A9/SLC39A7/SLC30A1/SLC30A7/SLC30A5/SLC30A6/SLC30A4/TRPM2/MT3/SLC1A1/SLC39A5/SLC39A13
GO:0019226	transmission of nerve impulse	73	0.397521	1.24451	0.0936994	0.628942	0.605004	10645	tags=48%, list=35%, signal=31%	CACNG5/SCN9A/CHRM5/GPR35/KCNA1/CACNG2/PLEC/TNR/KCNMB3/SCN1B/P2RX1/CACNG8/GLRA1/AGT/CHRNA1/CACNA1I/CNTNAP1/MYH14/SCN7A/SCN1A/MAG/ANK3/SOD1/OTOA/TYMP/SCN4A/CHRNB4/P2RX4/ITGA2/CARTPT/HCRT/KCNMB4/CNTNAP2/NTRK2/DRD1
GO:1905818	regulation of chromosome separation	109	0.376181	1.20974	0.0939585	0.628942	0.605004	10910	tags=50%, list=36%, signal=32%	BUB1B/SPC25/CENPF/BUB1/CDCA8/ZWINT/ANAPC2/NCAPG/CDC6/NDC80/BCL7B/USP44/MAD2L1/NUF2/NCAPH/FBXO5/SMC4/SMARCD1/AURKB/TACC3/DPF2/SMC2/NUMA1/CDT1/CDC16/BRD7/ANAPC1/KLHL22/ACTB/ANAPC5/MAD2L1BP/HECW2/XRCC3/RB1/BUB3/SMARCB1/ACTL6B/RAD21/KNTC1/SPC24/NCAPG2/NEK6/CENPE/NCAPH2/CDC23/ANAPC7/ARID1A/NSMCE2/PHF10/DPF3/DYNC1LI1/RIOK2/ANAPC11/ANAPC4/ZWILCH
GO:0050852	T cell receptor signaling pathway	130	0.368177	1.19532	0.0939896	0.628942	0.605004	11906	tags=47%, list=40%, signal=28%	LGALS3/CD28/SKAP1/PTPN6/CD81/PTPN22/KCNN4/EIF2B4/STOML2/CD8A/ZC3H12A/THEMIS/HLA-A/ITK/STK11/EIF2B1/BTN3A2/LILRB4/CD160/TXK/EIF2B5/TRBC2/HHLA2/HLA-DRB1/LAPTM5/NFKBIZ/PRNP/PAWR/RC3H2/THY1/HRAS/IKBKG/RELA/HLA-DPB1/EIF2B3/BCL10/MOG/PTPRJ/LCP2/CTLA4/RNF31/CEACAM1/CD276/RAB29/NECTIN2/BTN1A1/CACNB3/TEC/RFTN1/MAPK1/CARD11/ADA/IKBKB/TESPA1/DUSP22/DENND1B/BCAR1/DGKZ/BTN3A1/ABL1/BTN2A1
GO:0006457	protein folding	200	0.351231	1.1633	0.0934509	0.628942	0.605004	11712	tags=49%, list=39%, signal=30%	CCT6B/HSPA5/TOR1A/B2M/TBCE/FKBP9/PDIA6/GRPEL2/CD74/LMAN2L/SDF2L1/ERP29/GRN/HSP90B1/NPPA/CDC37/TOR2A/PEX5/CALR/DNAJC4/LMAN1/WDR83OS/CCT8/DNAJB11/DNAJB5/HSPB2/POFUT2/ALG12/SDF2/CANX/DNAJC19/HYOU1/MPDU1/PPIF/DNAJB7/VBP1/ARL2/PPIB/PFDN6/CCT6A/HSPB6/PFDN2/FUT10/PPIE/PPIL6/PFDN1/P4HB/DNAJC3/HSPA2/DNAJC10/QSOX2/HSPA8/CCT5/CHCHD4/CRTAP/TTC1/MESD/DNAJB12/CDC37L1/CCDC47/CLGN/AHSA1/DNAJC2/PPIH/SELENOF/DNAJB…
GO:0032700	negative regulation of interleukin-17 production	11	0.574888	1.35056	0.0945756	0.629348	0.605395	7839	tags=64%, list=26%, signal=47%	ARG2/IL27RA/DDIT3/TLR4/IL12A/PRNP/VSIR
GO:0002052	positive regulation of neuroblast proliferation	27	0.472167	1.3179	0.0945144	0.629348	0.605395	5694	tags=33%, list=19%, signal=27%	DRD2/NR2E1/GLI3/CX3CL1/ID4/WDR62/CX3CR1/ITGB1/PAX6
GO:0001101	response to acid chemical	118	0.372424	1.20296	0.0945497	0.629348	0.605395	11601	tags=49%, list=39%, signal=30%	SST/GLRA2/PCNA/NEURL1/GCLM/NTRK1/CYBA/BAD/SH3BP4/LAMTOR3/PNPLA3/CPS1/PLEC/LAMTOR2/HPCA/MMP2/GLRA1/LAMTOR1/BCL2L2/CYBB/CASP3/BCL2L1/TAF9/TMBIM6/PDGFD/CPEB1/CCN2/XBP1/KLF2/CDO1/KLHL22/DNMT3A/PDGFRA/GLRB/DNMT1/GIP/CAPN2/HNRNPAB/NSMF/GCLC/TOMM70/CRLS1/UFL1/CEBPB/SPAAR/PDGFC/MTHFR/RHOA/LAMTOR4/CDKN1B/NTRK2/RRAGC/BCL11A/HNRNPD/SESN1/SESN2/PIK3C3/PKD2L1
GO:0051607	defense response to virus	265	0.341727	1.14326	0.0945591	0.629348	0.605395	13619	tags=56%, list=45%, signal=31%	APOBEC3H/IL23A/PMAIP1/TRIM32/AGBL5/IFIT5/IL15/ABCC9/PHB2/IFITM3/ZDHHC11/PTPN22/IFIT3/F2RL1/ZC3H12A/TRIM41/RNASE6/BST2/RNASE2/IFI6/FGL2/TLR7/SKP2/TRAF3IP2/POLR3H/NDUFAF4/ARMC5/BIRC3/IFNE/MX2/ABCF3/APOBEC3F/IFNLR1/TRIM13/SLFN13/ADARB1/ZNFX1/BCL2L1/ATG7/NCBP1/VAMP8/MICB/SELENOK/TRIM5/IL27/APOBEC3C/SERINC3/TICAM1/OAS3/ZBP1/TRIM6/DDX56/TRIM28/IRF5/ZCCHC3/STAT1/TRIM52/EIF2AK2/SLFN11/DNAJC3/SPON2/IFIT1/…
GO:0140546	defense response to symbiont	265	0.341727	1.14326	0.0945591	0.629348	0.605395	13619	tags=56%, list=45%, signal=31%	APOBEC3H/IL23A/PMAIP1/TRIM32/AGBL5/IFIT5/IL15/ABCC9/PHB2/IFITM3/ZDHHC11/PTPN22/IFIT3/F2RL1/ZC3H12A/TRIM41/RNASE6/BST2/RNASE2/IFI6/FGL2/TLR7/SKP2/TRAF3IP2/POLR3H/NDUFAF4/ARMC5/BIRC3/IFNE/MX2/ABCF3/APOBEC3F/IFNLR1/TRIM13/SLFN13/ADARB1/ZNFX1/BCL2L1/ATG7/NCBP1/VAMP8/MICB/SELENOK/TRIM5/IL27/APOBEC3C/SERINC3/TICAM1/OAS3/ZBP1/TRIM6/DDX56/TRIM28/IRF5/ZCCHC3/STAT1/TRIM52/EIF2AK2/SLFN11/DNAJC3/SPON2/IFIT1/…
GO:0070229	negative regulation of lymphocyte apoptotic process	36	0.446582	1.29821	0.0949888	0.629998	0.60602	3994	tags=28%, list=13%, signal=24%	BCL11B/CCL5/ARG2/CD27/CD74/PRKCQ/MIR17HG/AURKB/IL7R/SLC46A2
GO:0014812	muscle cell migration	84	0.389348	1.23165	0.0949018	0.629998	0.60602	11199	tags=50%, list=37%, signal=31%	ANXA1/PARVA/CCL5/PLAU/NRP1/MYOCD/ARPC5/TAFA5/VTN/DDIT3/IGFBP5/TLR4/PDGFRB/PRKG1/CYP1B1/SRC/TRIB1/APEX1/ACE/PLAT/AGT/DDR1/PDGFD/PDGFB/NDRG4/NET1/ABHD2/MSTN/CCN3/DOCK5/IGF1/CORO1B/ITGA2/CRK/LRP1/RHOA/AAMP/DDR2/PDGFA/DOCK7/SMO/FGF9
GO:0008643	carbohydrate transport	140	0.364606	1.18852	0.0948493	0.629998	0.60602	12381	tags=50%, list=41%, signal=30%	PID1/SLC5A11/KLF15/SLC26A5/CLIP3/SLC35A4/RTN2/EDNRA/MFSD4A/SLC2A12/CLTCL1/SLC2A10/MFSD2B/SLC23A1/OPN3/AQP11/SLC5A4/SLC5A9/OSTN/SLC37A4/SLC5A10/VIL1/SLC5A1/HNF1A/SLC5A2/ACE/SELENOS/FABP5/SLC2A8/SLC50A1/SLC37A2/SLC35A1/INPP5K/MFSD4B/PRKCI/SLC2A2/SLC27A1/PRKCB/PIK3R1/APPL1/SLC26A6/ABCB11/GIP/ASPSCR1/SLC2A7/SLC27A4/C3/IGF1/SLC2A9/SLC35A3/GPC3/C2CD5/SMPD3/DRD1/IRS1/SLC35B4/TMEM144/PLS1/LEP/SLC2A14/PTP…
GO:0006119	oxidative phosphorylation	126	0.369158	1.19645	0.0956141	0.633444	0.609334	15514	tags=67%, list=52%, signal=32%	NDUFB9/SHMT2/ABCD1/NDUFA6/DNAJC30/ATP5PO/NDUFS6/NDUFB10/STOML2/UQCRFS1/ATP5PD/NDUFA2/UQCRHL/TEFM/COX15/NUPR1/COX4I1/MSH2/PPIF/NDUFB5/NDUFB6/VCP/NDUFB7/COX7A1/UQCRC1/NDUFA12/NDUFB11/NDUFB1/COX4I2/COX6B1/NDUFAF1/CHCHD10/COX7B/NDUFA3/PINK1/ISCU/ATP5MG/PDE12/C2orf69/SDHD/CDK1/COX8A/SLC25A33/NDUFA4/DGUOK/NDUFB2/ATP5F1B/ATP5F1C/ACTN3/NDUFS7/RHOA/DLD/UQCRC2/COQ9/CYCS/UQCC2/COX7C/ATP5PB/NDUFS5/NDUFB8/SDH…
GO:1904294	positive regulation of ERAD pathway	14	0.542867	1.34442	0.0958641	0.633698	0.609578	9714	tags=71%, list=32%, signal=48%	CAV1/RNFT1/UBQLN2/BCAP31/ATXN3/SGTA/RNF185/RNFT2/UBQLN1/HERPUD1
GO:0021510	spinal cord development	83	0.389601	1.23126	0.0957893	0.633698	0.609578	11408	tags=47%, list=38%, signal=29%	GDF11/PLXDC1/GLI2/GLI3/VSTM5/GBX1/ABT1/LHX4/SOX13/DAAM2/RFX4/VLDLR/FOXN4/PKD1/MED12/ADARB1/GDF7/PAX6/SOX11/ZPR1/DLL1/DCTN1/NEFL/ACTL6B/CLN8/GDNF/SOX4/DRAXIN/LOXL3/NOTCH1/OLIG2/MPST/DCC/ZC4H2/MDGA1/LMO4/SRD5A1/SMO/DYNC2H1
GO:0034377	plasma lipoprotein particle assembly	23	0.487276	1.32612	0.0960005	0.6339	0.609773	2498	tags=22%, list=8%, signal=20%	APOE/ABCA1/APOC1/ZDHHC8/LPCAT3
GO:0051791	medium-chain fatty acid metabolic process	14	0.542612	1.3438	0.0962911	0.635118	0.610945	7834	tags=50%, list=26%, signal=37%	CYP4Z1/OXSM/ACOT7/GLYATL2/ACAD9/ABHD3/ABHD2
GO:0035795	negative regulation of mitochondrial membrane permeability	19	0.50686	1.33334	0.0966697	0.636214	0.611999	8182	tags=58%, list=27%, signal=42%	FZD9/BOK/BCL2L2/ARHGAP11B/NOL3/ACAA2/TMEM14A/MPV17L/SLC25A5/BAK1/GCLC
GO:0006418	tRNA aminoacylation for protein translation	22	0.491352	1.32727	0.0966042	0.636214	0.611999	11803	tags=73%, list=39%, signal=44%	AARSD1/DARS2/FARSA/PARS2/IARS2/LRRC47/WARS2/DALRD3/TARS2/EARS2/VARS2/YARS2/MARS2/LARS2/NARS2/FARS2
GO:0034776	response to histamine	11	0.572847	1.34576	0.0978101	0.637341	0.613083	6584	tags=45%, list=22%, signal=36%	HRH1/DRD2/AOC1/GABRB2/GABRB3
GO:0014820	tonic smooth muscle contraction	10	0.584269	1.34294	0.099745	0.637341	0.613083	10231	tags=70%, list=34%, signal=46%	EDNRA/CD38/AGT/GRIP2/MYLK/BBS2/HTR2A
GO:0090280	positive regulation of calcium ion import	14	0.54203	1.34235	0.0972461	0.637341	0.613083	5640	tags=36%, list=19%, signal=29%	LGALS3/CXCL12/TRPV3/PDGFRB/PDGFB
GO:2001198	regulation of dendritic cell differentiation	12	0.560007	1.34108	0.0996905	0.637341	0.613083	10682	tags=75%, list=35%, signal=48%	FCGR2B/LILRB2/TMEM176A/HLA-B/LGALS9/HMGB1/HLA-G/CEBPB/TMEM176B
GO:0009133	nucleoside diphosphate biosynthetic process	13	0.550179	1.34069	0.0986737	0.637341	0.613083	9214	tags=62%, list=31%, signal=43%	UMPS/AK1/AK3/DTYMK/CMPK2/DHODH/CMPK1/CAD
GO:0006488	dolichol-linked oligosaccharide biosynthetic process	18	0.511633	1.33232	0.0990643	0.637341	0.613083	11761	tags=67%, list=39%, signal=41%	DHDDS/ALG12/ALG3/MPDU1/DPAGT1/DOLK/ALG14/ALG2/DOLPP1/NUS1/ALG1/RFT1
GO:0003071	renal system process involved in regulation of systemic arterial blood pressure	19	0.505437	1.3296	0.0997131	0.637341	0.613083	10971	tags=63%, list=36%, signal=40%	EMP2/CYBA/F2RL1/REN/AGT/PDGFB/HSD11B2/GAS6/SERPINF2/PTPRO/RHOA/CORO2B
GO:2001044	regulation of integrin-mediated signaling pathway	20	0.499989	1.32741	0.0999145	0.637341	0.613083	12075	tags=70%, list=40%, signal=42%	CD63/EMP2/SLC2A10/TIMP1/NID1/LIMS2/FLNA/DMTN/BST1/LOXL3/LAMA1/PHACTR4/LAMB1/PRKD1
GO:0031167	rRNA methylation	23	0.486146	1.32305	0.0983274	0.637341	0.613083	12585	tags=65%, list=42%, signal=38%	TFB2M/MRM1/DIMT1/MRM2/EMG1/NSUN5/FTSJ3/TRMT61B/METTL5/MRM3/FDXACB1/NOP2/METTL15/BUD23/METTL16
GO:2000178	negative regulation of neural precursor cell proliferation	22	0.48957	1.32246	0.099925	0.637341	0.613083	7438	tags=41%, list=25%, signal=31%	NR2E1/SLC6A4/PTN/SLC16A2/LIMS2/PAX6/ILK/SIRT2/SPINT2
GO:0051875	pigment granule localization	26	0.473021	1.31297	0.10002	0.637341	0.613083	11073	tags=65%, list=37%, signal=41%	BBS4/SHROOM2/ASIP/BBS5/DCTN2/RAB11A/DCTN1/MYO5A/RAB17/VPS33B/BLOC1S5/CDH3/BLOC1S3/BBS2/MYO7A/VPS33A/BLOC1S6
GO:0061437	renal system vasculature development	27	0.470275	1.31262	0.0986563	0.637341	0.613083	7741	tags=44%, list=26%, signal=33%	TEK/EDNRA/NRP1/ANGPT2/ACTA2/HES1/PDGFRB/PDGFD/PDGFB/ANGPT1/PDGFRA/NOTCH2
GO:0061440	kidney vasculature development	27	0.470275	1.31262	0.0986563	0.637341	0.613083	7741	tags=44%, list=26%, signal=33%	TEK/EDNRA/NRP1/ANGPT2/ACTA2/HES1/PDGFRB/PDGFD/PDGFB/ANGPT1/PDGFRA/NOTCH2
GO:0071398	cellular response to fatty acid	31	0.457521	1.30303	0.0993232	0.637341	0.613083	6428	tags=39%, list=21%, signal=30%	LPL/PID1/ZC3H12A/AKR1C3/CPS1/HES1/CDK4/UCP1/SMARCD1/SRC/PDK4/CPT1A
GO:0032506	cytokinetic process	39	0.438683	1.28896	0.0979839	0.637341	0.613083	6703	tags=38%, list=22%, signal=30%	SPIRE2/ANLN/CEP55/RACGAP1/PLEC/ARF1/AURKB/ALKBH4/KLHDC8B/ECT2/SPIRE1/MITD1/CHMP1A/CHMP7/CHMP4A
GO:0016233	telomere capping	40	0.436819	1.28762	0.0978967	0.637341	0.613083	6620	tags=32%, list=22%, signal=25%	DCLRE1B/TINF2/NABP2/RTEL1/PRKCQ/AURKB/PKIB/XRCC1/PNKP/TERF2/TFIP11/ERCC1/ACD
GO:0002011	morphogenesis of an epithelial sheet	55	0.413776	1.26281	0.098187	0.637341	0.613083	12049	tags=58%, list=40%, signal=35%	PLET1/RHOC/TOR1A/HOXB2/FERMT2/CD44/WNT7A/PDCD10/FLNA/ITGB1/JAG1/DDR1/SOX11/DVL1/DAG1/PTEN/NOTCH2/DVL2/PHLDB2/CEACAM1/HBEGF/COL5A1/NOTCH1/SRF/CLASP2/RHOA/RREB1/LAMA1/PHACTR4/ARHGAP35/MRTFA/TMEFF2
GO:0010812	negative regulation of cell-substrate adhesion	57	0.411435	1.25993	0.098045	0.637341	0.613083	14803	tags=68%, list=49%, signal=35%	PLET1/CX3CL1/ANGPT2/MEN1/SRC/MMP14/JAG1/ACTN4/PIK3R1/DMTN/APOD/RASA1/PTEN/PHLDB2/ADAM15/CASK/PTPRO/MELTF/SPOCK1/KANK1/NOTCH1/CLASP2/CORO1C/RHOA/GCNT2/CORO2B/RCC2/MAP4K4/DUSP22/AP1AR/MYOC/FZD4/GBP1/ACER2/DLC1/NF2/NEXMIF/BCAS3/SPRY4
GO:0033866	nucleoside bisphosphate biosynthetic process	58	0.409339	1.25561	0.100033	0.637341	0.613083	11122	tags=47%, list=37%, signal=29%	PAPSS2/SLC35B2/HACD1/HSD17B12/ACSF3/PANK1/SLC25A1/PPT1/ACOT7/SLC26A1/ACSL5/PPCS/PDK4/ACSBG1/SLC26A2/SLC25A16/PPCDC/DCAKD/ELOVL1/ACAT1/HACD2/ACSBG2/PDHX/ACLY/DLD/PANK3/ACSL6
GO:0034030	ribonucleoside bisphosphate biosynthetic process	58	0.409339	1.25561	0.100033	0.637341	0.613083	11122	tags=47%, list=37%, signal=29%	PAPSS2/SLC35B2/HACD1/HSD17B12/ACSF3/PANK1/SLC25A1/PPT1/ACOT7/SLC26A1/ACSL5/PPCS/PDK4/ACSBG1/SLC26A2/SLC25A16/PPCDC/DCAKD/ELOVL1/ACAT1/HACD2/ACSBG2/PDHX/ACLY/DLD/PANK3/ACSL6
GO:0034033	purine nucleoside bisphosphate biosynthetic process	58	0.409339	1.25561	0.100033	0.637341	0.613083	11122	tags=47%, list=37%, signal=29%	PAPSS2/SLC35B2/HACD1/HSD17B12/ACSF3/PANK1/SLC25A1/PPT1/ACOT7/SLC26A1/ACSL5/PPCS/PDK4/ACSBG1/SLC26A2/SLC25A16/PPCDC/DCAKD/ELOVL1/ACAT1/HACD2/ACSBG2/PDHX/ACLY/DLD/PANK3/ACSL6
GO:0031638	zymogen activation	62	0.405416	1.25154	0.099267	0.637341	0.613083	9916	tags=47%, list=33%, signal=31%	CPB2/PLAU/HPN/BAD/CTSL/FURIN/PERP/CD5L/MMP14/PLAT/GGT1/CUZD1/LGMN/CTSH/CASP8/C1RL/FADD/CTSZ/ENO1/VSIR/CIDEB/PRSS12/BAK1/PLGRKT/SERPINF2/ASPH/MELTF/APOH/TBC1D10A
GO:1901606	alpha-amino acid catabolic process	90	0.384391	1.22163	0.099392	0.637341	0.613083	6782	tags=32%, list=23%, signal=25%	SDS/SHMT2/DDAH1/ARG2/BCAT2/GLS2/GSTZ1/HOGA1/THNSL2/MTRR/HMGCL/FAH/HSD17B10/CBS/SHMT1/CSAD/PIPOX/NOS1/BLMH/ARHGAP11B/AHCY/SARDH/IL4I1/HAAO/ACMSD/KYAT1/HPD/CDO1/ALDH4A1
GO:0010389	regulation of G2/M transition of mitotic cell cycle	95	0.381874	1.21787	0.097851	0.637341	0.613083	13908	tags=60%, list=46%, signal=32%	CLSPN/DTL/KIF14/NABP2/CENPF/CDC25C/BRCA1/CDC6/MIIP/FBXO5/CDK4/RFPL1/AURKB/RAB11A/CDC25A/ORC1/DONSON/BRSK1/HSPA2/TICRR/RINT1/RRM1/CDK1/RAD21/RAD17/CDK2/RAD51B/NOP53/VPS4A/NABP1/FHL1/SYF2/AVEN/TRIM39/BARD1/BABAM1/HUS1/ZNF830/RCC2/USP47/TAOK1/SIN3A/BLM/BRCC3/BRD4/CCND1/NAE1/APP/CHMP4C/ATM/FOXN3/DBF4B/INIP/NBN/RNASEH2B/CDC7/PKIA
GO:0043266	regulation of potassium ion transport	101	0.378852	1.21306	0.0982471	0.637341	0.613083	11675	tags=52%, list=39%, signal=32%	KCNRG/DRD2/CD63/ABCC9/KCNE4/KCNAB1/TREM2/KCNN4/KCNA1/CAV1/NPPA/NETO2/ATP1B2/KCNAB3/ATP1B3/KCNIP3/NOS1/CASQ2/KCNC1/KCNAB2/ADRA2A/FLNA/ITGB1/GNB2/FXYD2/PRNP/AKAP6/DPP6/KCNS2/WNK2/NETO1/KCNH2/ANK3/SUMO1/KCNC2/PTK2B/GCK/ATP1B1/ABCC8/VAMP2/CAB39/FHL1/RGS7/HCRT/RGS4/BIN1/HTR2A/DRD1/OXSR1/CRBN/WWP2/AKAP9/CAV3
GO:0007229	integrin-mediated signaling pathway	111	0.374209	1.20479	0.0979842	0.637341	0.613083	12470	tags=58%, list=41%, signal=34%	VAV3/FN1/ITGA7/CD63/ITGA4/EMP2/NRP1/SLC2A10/ITGB4/FERMT2/DOCK1/FGR/ITGB8/TLN1/PTN/MADCAM1/ZNF304/TIMP1/CDH17/ITGA1/ITGA6/NID1/TXK/SRC/LIMS2/FERMT3/ITGA11/FLNA/ITGB1/CCN2/NEDD9/ANGPTL3/ILK/THY1/ITGB2/DMTN/ITGAL/ADAM15/ITGA2B/PLPP3/CEACAM1/PTK2B/BST1/NME2/ITGA2/LOXL3/VAV1/TEC/ITGA9/ITGAM/LAMA1/PTPN11/RCC2/PHACTR4/ITGB5/ZYX/PTK2/BCAR1/LAMB1/ABL1/PRKD1/MPIG6B/SEMA7A/CD40LG
GO:0051053	negative regulation of DNA metabolic process	135	0.36533	1.18859	0.098461	0.637341	0.613083	15360	tags=67%, list=51%, signal=33%	PARPBP/POLQ/TINF2/RTEL1/FANCB/TIMELESS/CDC6/MEN1/GMNN/NAT10/UBQLN4/ANKLE1/FBXO5/MAGEF1/EXOSC10/SLX4/MSH6/SHLD2/SRC/MSH2/BRCA2/RECQL5/TRIM28/XRCC1/AUNIP/NUDT16L1/CDT1/TIPIN/GTPBP4/SLFN11/RNF169/DONSON/PARP1/FBH1/TERF2/TFIP11/ERCC1/ACD/LIG3/KCNK2/RGN/PARP3/DNAJC2/SLX1A/RAD17/SHLD3/TP53BP1/CYREN/SMARCAL1/TSPYL2/CDAN1/HCRT/DCP2/RMI2/XRCC5/PDS5A/ZNF830/GMNC/SHLD1/NDFIP1/GNL3L/ENPP7/SLX1B/S100A11/NIBAN…
GO:0032147	activation of protein kinase activity	138	0.36457	1.18754	0.0979119	0.637341	0.613083	12235	tags=50%, list=41%, signal=30%	CLSPN/IL23A/TPX2/KIF14/DRD2/CCL5/AREG/GPRC5C/EMP2/PHB2/CARD14/ANG/TXN/GREM1/PRLR/STRADB/STK11/GPRC5A/DUSP19/ECT2/SRC/SPDYA/AXIN1/ADRA2A/AGT/EREG/PDGFB/PRNP/ANGPT1/RGCC/PRRC1/MADD/RIPK3/RPLP1/TIRAP/MAS1/PINK1/ZFP91/PIBF1/NTRK3/PPIA/TRAF4/GAS6/ADRB2/IL4/IGF1/PTK2B/HBEGF/IRAK1/CARD10/TOM1L1/PDGFC/CAB39/ADCY8/AGAP2/GHR/PRKCZ/LEP/MOB3B/DAXX/TLR6/CCDC88A/MOB3A/TRAF2/ABL1/PPP2R3C/CAMKK2/MT3/SLC1A1
GO:0010810	regulation of cell-substrate adhesion	204	0.349133	1.15713	0.09986	0.637341	0.613083	11519	tags=47%, list=38%, signal=29%	NPY/PLET1/ECM2/FN1/DAPK3/SKAP1/NPNT/PLAU/TEK/CD36/EMP2/NRP1/FERMT2/DAB2/CIB1/CX3CL1/DOCK1/ANGPT2/MEN1/TLN1/MYADM/HSD17B12/ABI3BP/EPHA1/CARMIL1/VTN/GREM1/CALR/CAMSAP3/NID1/FMN1/WDPCP/SRC/LIMS2/ARL2/MMP14/FLNA/JAG1/DDR1/RAC3/PDGFB/NEDD9/ATXN3/ILK/WNT4/ACTN4/CDH13/P4HB/DAG1/WASHC2C/THY1/PIK3R1/ACTG1/EGFLAM/DMTN/GPM6B/APOD/RASA1/PTEN/PRKCE/PTPRJ/RAC2/PHLDB2/ADAM15/DOCK5/PEAK1/SLC9A1/TRIOBP/POLDIP2/SF…
GO:0009101	glycoprotein biosynthetic process	299	0.33763	1.13422	0.098789	0.637341	0.613083	13952	tags=56%, list=46%, signal=30%	B3GALT2/ST6GALNAC2/SLC39A8/B3GALNT1/BACE2/IL15/GAL3ST4/VEGFB/SLC2A10/GCNT3/HS3ST3A1/B3GAT2/B3GNT9/TMEM258/ALG1L2/AQP11/RPN2/B3GNT4/DHDDS/GATA1/ACOT8/B3GAT1/MGAT2/GCNT1/B4GALT7/SERP1/NDST4/ST8SIA3/GALNT6/GCNT7/ST3GAL4/CHPF2/STT3A/POFUT2/ALG12/ALG3/GALNT16/RPN1/OSTC/POFUT1/PLOD3/MPDU1/ITM2B/ABCA2/CANT1/DPAGT1/PXYLP1/EXTL2/B3GALT1/B3GALT6/FUT10/GBGT1/DDOST/MUSTN1/GALNT3/NDST3/ABCA7/ST3GAL5/MLEC/CYTL…
GO:0051589	negative regulation of neurotransmitter transport	14	0.540248	1.33794	0.10019	0.637659	0.613389	10734	tags=64%, list=36%, signal=41%	ASIC1/NOS1/PNKD/SYT4/GPM6B/SLC30A1/RAP1B/SYT11/RAP1A
GO:0003207	cardiac chamber formation	10	0.583785	1.34183	0.100497	0.637741	0.613468	9611	tags=60%, list=32%, signal=41%	EDNRA/SOX11/BMP2/MESP1/SOX4/NOTCH1
GO:0032204	regulation of telomere maintenance	101	0.378185	1.21092	0.100522	0.637741	0.613468	15143	tags=65%, list=50%, signal=33%	TINF2/NABP2/RTEL1/GNL3/SLF1/NAT10/FBXO4/EXOSC10/PRKCQ/SLX4/CCT8/AURKB/SRC/TFPT/INO80D/PKIB/CCT6A/INO80E/XRCC1/PNKP/PARP1/TERF2/ERCC1/ACD/CCT5/UPF1/UCHL5/DHX36/PML/SLX1A/SLF2/RUVBL1/MYC/NSMCE2/DCP2/MAPK1/SMC6/MAPK3/XRCC5/SMG1/HNRNPD/NAF1/GNL3L/NSMCE4A/SLX1B/MCRS1/CCT7/SMG6/YY1/EID3/ERCC4/ATM/NBN/NSMCE3/YLPM1/CTNNB1/INO80/TCP1/ATR/CCT4/TERF2IP/HNRNPC/SMC5/ACTR8/SMG5/TNKS
GO:0034250	positive regulation of cellular amide metabolic process	161	0.357796	1.1743	0.100451	0.637741	0.613468	14051	tags=61%, list=47%, signal=33%	CD28/CCL5/PIWIL2/EIF4A3/ABCG1/EIF4G1/EEF2/RPUSD3/NAT10/TRMT10C/BACE1-AS/PRR16/SERP1/SIRT3/POLR2G/FASTKD2/SAMD4A/CYP1B1/EIF2B5/CASP3/MRPS27/VIM/ABCA2/NOD2/NGRN/EIF6/NSUN5/FXR2/RPUSD4/NPM1/IMPACT/IFNGR1/GSAP/BOLL/DNAJC3/GCN1/YTHDF1/RELA/RPS9/TARBP2/DHX36/METTL5/PINK1/RBM3/PABPC1/EIF5A/RCC1L/LARP4/SOX4/COA3/SP1/CLU/USP16/RMND1/RBM4/PTK2B/ITGA2/EPHA4/DDX3X/DHX29/YTHDF2/CDC123/METTL14/RHOA/SYNCRIP/SLC…
GO:0043117	positive regulation of vascular permeability	18	0.510842	1.33026	0.100638	0.637802	0.613527	6112	tags=39%, list=20%, signal=31%	APOE/TRPV4/CXCR2/TACR2/PDE2A/PTP4A3/ANGPT1
GO:0050908	detection of light stimulus involved in visual perception	20	0.499346	1.32571	0.10105	0.638386	0.614089	8722	tags=50%, list=29%, signal=36%	EYS/REEP6/CACNA1F/CACNA2D4/CEP250/GRM6/ROM1/ATP8A2/GUCY2F/SEMA5B
GO:0050962	detection of light stimulus involved in sensory perception	20	0.499346	1.32571	0.10105	0.638386	0.614089	8722	tags=50%, list=29%, signal=36%	EYS/REEP6/CACNA1F/CACNA2D4/CEP250/GRM6/ROM1/ATP8A2/GUCY2F/SEMA5B
GO:0032456	endocytic recycling	82	0.3888	1.22794	0.100913	0.638386	0.614089	14307	tags=65%, list=48%, signal=34%	EHD1/EHD2/SCRIB/EHD3/ATP6AP1/MICALL1/RAB11A/EPS15/ARHGAP1/VAMP4/RAB11FIP4/SNF8/NDRG4/VPS51/VPS52/GRIP2/EIPR1/WASHC2C/ARL4C/EHD4/RAB17/DENND1A/ARHGAP44/VTI1A/ENTR1/SNX4/VPS35/STX16/SNX30/PTPN23/ANKRD27/VPS39/EPG5/CMTM6/DENND1C/ATP9A/DENND1B/SNX12/VPS53/SNX17/RAB14/ARF6/RAB7A/GRIPAP1/ACAP2/RAB11B/STX12/GGA3/VPS26C/SNX7/VPS50/VPS29/VPS13B
GO:0051983	regulation of chromosome segregation	126	0.367761	1.19192	0.101249	0.638968	0.614648	10978	tags=48%, list=36%, signal=31%	BUB1B/MKI67/SPC25/CDCA2/CENPF/BUB1/CDCA8/ZWINT/ANAPC2/NCAPG/CDC6/NDC80/BCL7B/USP44/MAD2L1/NUF2/NCAPH/FBXO5/SMC4/SMARCD1/AURKB/TACC3/DPF2/SMC2/NUMA1/CDT1/CDC16/BRD7/ANAPC1/KLHL22/ACTB/ANAPC5/SIRT2/MAD2L1BP/HECW2/XRCC3/RB1/BUB3/SMARCB1/ACTL6B/RAD21/KNTC1/SPC24/NCAPG2/NEK6/CENPE/NCAPH2/CDC23/ANAPC7/ARID1A/NSMCE2/PHF10/RMI2/SMC6/DPF3/DYNC1LI1/RIOK2/ANAPC11/ANAPC4/ZWILCH/RCC2
GO:0036006	cellular response to macrophage colony-stimulating factor stimulus	13	0.548533	1.33668	0.101658	0.639525	0.615184	3680	tags=38%, list=12%, signal=34%	MST1R/TREM2/PDE2A/DOK1/TLR4
GO:0036342	post-anal tail morphogenesis	16	0.523232	1.3317	0.101451	0.639525	0.615184	7059	tags=44%, list=23%, signal=34%	RIPPLY2/EPHA2/SCRIB/MED12/TMED2/AXIN1/DCHS1
GO:0002709	regulation of T cell mediated immunity	79	0.390485	1.23003	0.101642	0.639525	0.615184	11464	tags=52%, list=38%, signal=32%	IL23A/FCGR2B/B2M/AHR/CD81/HLA-DRA/HLA-E/HLA-B/HLA-A/KLRC1/LILRB4/PVR/IL7R/IL12A/HLA-DRB1/HLA-F/NOD2/IL4I1/RIPK3/CCR2/FADD/HMGB1/PPP3CB/HLA-G/HFE/IL4/CEACAM1/SASH3/ARID5A/TAP2/NECTIN2/FZD5/FBXO38/PRKCZ/SMAD7/IL18R1/TNFSF4/WAS/RSAD2/DUSP22/DENND1B
GO:0009247	glycolipid biosynthetic process	70	0.397183	1.23919	0.101765	0.639527	0.615186	12606	tags=59%, list=42%, signal=34%	B3GALT2/GAL3ST4/PIGO/SCCPDH/PIGV/ST8SIA3/PGAP3/ST3GAL4/PIGS/B3GALT1/GBGT1/PGAP1/ST3GAL5/PIGU/MPPE1/ST6GALNAC4/PIGC/ST6GALNAC6/ST3GAL2/B3GALT4/ST8SIA6/UGT8/PIGX/PIGW/PIGF/DPM1/ST3GAL1/B4GALT6/FA2H/PIGH/PIGM/PIGN/CWH43/PIGB/PIGL/TM9SF2/ST8SIA4/A3GALT2/B4GALT3/UGCG/PIGT
GO:0021681	cerebellar granular layer development	13	-0.394577	-1.36287	0.102419	0.639573	0.61523	1028	tags=15%, list=3%, signal=15%	KNDC1/GRID2
GO:0010829	negative regulation of glucose transmembrane transport	17	0.515968	1.32869	0.102322	0.639573	0.61523	6624	tags=41%, list=22%, signal=32%	PID1/OSTN/ACE/SELENOS/FABP5/INPP5K/PRKCB
GO:0034035	purine ribonucleoside bisphosphate metabolic process	21	0.493735	1.32283	0.102226	0.639573	0.61523	4476	tags=29%, list=15%, signal=24%	PAPSS2/ABHD14B/SLC35B2/TPST2/SLC26A1/SULT1A1
GO:0050427	3'-phosphoadenosine 5'-phosphosulfate metabolic process	21	0.493735	1.32283	0.102226	0.639573	0.61523	4476	tags=29%, list=15%, signal=24%	PAPSS2/ABHD14B/SLC35B2/TPST2/SLC26A1/SULT1A1
GO:0045292	mRNA cis splicing, via spliceosome	24	0.479896	1.31509	0.101987	0.639573	0.61523	12180	tags=71%, list=40%, signal=42%	DCPS/NCBP2/CWC15/CACTIN/SRSF12/WBP11/PRPF40B/PSIP1/PRPF40A/SART1/PRPF39/PRPF4B/SFSWAP/RBM22/CLNS1A/DDX23/WEE2-AS1
GO:2000404	regulation of T cell migration	46	0.424583	1.27221	0.10252	0.639573	0.61523	7411	tags=37%, list=25%, signal=28%	ADAM8/CXCL12/CCL5/ITGA4/CXCL13/CD200/IL27RA/TMEM102/TNFRSF14/ECM1/SELENOK/TNFSF14/RIPK3/APOD/CCR2/FADD/CORO1A
GO:1901880	negative regulation of protein depolymerization	69	0.398129	1.24074	0.102041	0.639573	0.61523	10749	tags=49%, list=36%, signal=32%	TPX2/KATNB1/CIB1/RDX/CARMIL1/HDGFL3/VIL1/FLII/CAMSAP3/TWF1/APC2/LMOD1/CAPG/BMERB1/WASHC2C/DMTN/CKAP2/ARHGEF2/SPTBN2/MID1IP1/TRIM54/LIMA1/SPTB/TRIOBP/TMOD1/CAPZB/SVIL/STMN2/MAP1B/CLASP2/SCIN/LMOD3/SWAP70/ADD1
GO:0060579	ventral spinal cord interneuron fate commitment	10	0.582353	1.33854	0.102801	0.639993	0.615634	3187	tags=30%, list=11%, signal=27%	GLI2/GLI3/FOXN4
GO:0060581	cell fate commitment involved in pattern specification	10	0.582353	1.33854	0.102801	0.639993	0.615634	3187	tags=30%, list=11%, signal=27%	GLI2/GLI3/FOXN4
GO:0034244	negative regulation of transcription elongation by RNA polymerase II	18	0.509655	1.32717	0.102912	0.64002	0.61566	7633	tags=50%, list=25%, signal=37%	EZH2/NELFCD/AXIN1/RECQL5/NELFB/HEXIM1/NELFE/VHL/RNF8
GO:1904951	positive regulation of establishment of protein localization	288	0.337893	1.13362	0.103079	0.640394	0.61602	12078	tags=47%, list=40%, signal=28%	ADAM8/PRR5L/PCK2/BAD/LEPROT/GLI3/WRAP53/CD81/CIB1/ABCG1/CEMIP/TREM2/KCNN4/F2RL1/CEP131/ZC3H12A/WLS/ANG/RPH3AL/HTRA2/PDZK1/TTN/PARD6A/HPCA/RHOU/CENPJ/MYRIP/TLR4/SERP1/CCT8/CD38/MYH10/LRRC8A/ECT2/SRC/CFTR/BCAP31/NNAT/HLA-DRB1/PCSK1/PDCD10/FLNA/SAE1/CCT6A/PTP4A3/MIEF1/TRIM28/OAZ2/UBL5/TM7SF3/RIPOR1/CLN3/PRNP/C1QTNF3/CNST/ZPR1/SYTL4/PIK3R1/CCT5/IER3IP1/HRAS/ITGB2/ATP13A2/TM9SF4/HYAL2/RAN/RACK1/PINK1/…
GO:0006509	membrane protein ectodomain proteolysis	42	0.43076	1.27733	0.10321	0.640537	0.616157	10167	tags=48%, list=34%, signal=32%	APOE/ADAM8/BACE2/FURIN/TIMP3/TIMP1/APH1A/PRKCQ/PSENEN/ADRA2A/DAG1/SPPL2A/BACE1/SH3D19/PACSIN3/PSEN2/RBMX/GPLD1/TIMP2/ERAP1
GO:0070507	regulation of microtubule cytoskeleton organization	154	0.358913	1.1756	0.103316	0.640537	0.616157	8765	tags=36%, list=29%, signal=26%	TPX2/RASSF7/KATNB1/CLIP3/TRPV4/SPAG5/GPSM2/RANGRF/CIB1/SKA1/EML3/SLC39A12/HDGFL3/GIT1/CENPJ/CAMSAP3/PKD1/APC2/ANKRD53/TACC3/PHLDB1/MAP1A/ARL2/BMERB1/KIF15/FES/MAPRE3/CDK2AP2/CHMP1A/DRG1/CEP70/STIL/NUMA1/TOGARAM1/MAP1S/CHMP7/DCTN1/PRKAA2/CHMP4A/CCSAP/BICD1/CKAP2/ARHGEF2/FSD1/PARP3/RASSF1/MID1IP1/TRIM54/SKA3/STMN3/PHLDB2/DYNC1H1/PDE4DIP/CKAP5/CEP97/MAPT
GO:0002886	regulation of myeloid leukocyte mediated immunity	55	0.411668	1.25638	0.103696	0.641171	0.616767	12210	tags=53%, list=41%, signal=31%	FCGR2B/FGR/HLA-E/F2RL1/FCGR1A/GATA1/CD84/VAMP8/FES/CX3CR1/TICAM1/ITGB2/DHX36/CCR2/LGALS9/TYROBP/RAC2/BLK/C3/IL4/SNX4/RABGEF1/ITGAM/GAB2/C12orf4/DDX21/UNC13D/PTAFR/ADGRE2
GO:0008593	regulation of Notch signaling pathway	89	0.383662	1.21853	0.103591	0.641171	0.616767	12526	tags=53%, list=42%, signal=31%	EGFL7/NEURL1/TSPAN15/BEND6/CCNC/HES1/ENHO/HEY1/SRC/POFUT1/NOD2/MMP14/PDCD10/JAG1/ARRDC1/NOTCH2NLA/CNTN6/MESP1/DLL1/PRKCI/AAK1/GAS2/MFNG/SLC35C2/TM2D3/CCN3/NOTCH2NLC/YJEFN3/NOTCH1/YTHDF2/CD46/IL6ST/LFNG/HIF1AN/ROBO2/ROBO1/GALNT11/WWP2/NEPRO/BMP2K/DLK2/NIBAN2/LLGL2/PRAG1/DLX1/SYNJ2BP/ZBTB7A
GO:1905954	positive regulation of lipid localization	101	0.377232	1.20787	0.103739	0.641171	0.616767	2775	tags=18%, list=9%, signal=16%	APOE/ABCA8/LPL/PLTP/CD36/EHD1/ABCA1/EEPD1/DAB2/APOC4/ABCG1/TREM2/ZC3H12A/LDLRAP1/ZDHHC8/CAV1/LPCAT3/LRAT
GO:2000251	positive regulation of actin cytoskeleton reorganization	18	0.509085	1.32568	0.104038	0.641691	0.617268	1230	tags=22%, list=4%, signal=21%	BAIAP2L1/TEK/NRP1/HAX1
GO:0007030	Golgi organization	153	0.359054	1.17572	0.104009	0.641691	0.617268	14900	tags=66%, list=50%, signal=33%	TMED1/OBSL1/ZNF501/GOLGA8H/LMAN2L/COG8/RAB1B/GORASP2/GOLGA8O/ATP8B1/LMAN2/RAB30/CORO7/EHD3/LMAN1/LYSMD3/GOLGA5/CAMSAP3/TMED9/CIT/TMED7/VAMP4/FHDC1/TMED2/PDCD10/UBXN2A/TBC1D20/STK25/YIPF7/YIPF4/VPS51/TMED4/GOLGA8N/VMP1/RAB33B/SURF4/SEC22B/PI4K2A/COG2/MAP2K2/VCPIP1/SYNE1/OPTN/PDE4DIP/CDK1/TANGO2/PI4K2B/VTI1A/YIPF5/HOOK1/PLK3/USO1/COG4/TMED10/COG7/RAB29/PLEKHM2/CLASP2/RAB2B/SEC16B/TRIP11/ATL2/TMED5/…
GO:0070828	heterochromatin organization	86	0.38521	1.22078	0.104433	0.643467	0.618976	12814	tags=56%, list=43%, signal=32%	POLE3/KCNQ1OT1/EZH2/LOXL2/ZNF304/ASIP/TSIX/SETD7/PRDM16/CBX3/PHF2/ZNFX1/NDN/AXIN1/SAMD1/RRP8/MBD3/CENPV/HELLS/TRIM28/LMNB1/MPHOSPH8/DNMT3A/SIRT2/RB1/HMGB1/DNMT1/HDAC1/RESF1/BEND3/MORC2/CDK2/HAT1/PPHLN1/HDAC5/CTCF/EZH1/MTHFR/KDM1A/BAZ1A/TASOR/SETDB1/SPTY2D1/HDAC2/SIN3A/RIF1/UBR2/PPM1D
GO:0043379	memory T cell differentiation	10	0.581139	1.33574	0.104669	0.64426	0.619739	4670	tags=40%, list=16%, signal=34%	IL23A/HLA-DRA/FGL2/HLA-DRB1
GO:1904889	regulation of excitatory synapse assembly	13	-0.39185	-1.35345	0.10714	0.644272	0.619751	223	tags=15%, list=1%, signal=15%	SEMA4A/GRID2
GO:2000392	regulation of lamellipodium morphogenesis	11	0.566486	1.33082	0.108302	0.644272	0.619751	10421	tags=73%, list=35%, signal=48%	CD44/VIL1/SRC/CORO1B/KANK1/CORO1C/ARPIN/RREB1
GO:1902969	mitotic DNA replication	14	0.537219	1.33044	0.105572	0.644272	0.619751	11129	tags=71%, list=37%, signal=45%	MCM2/MCM4/GINS1/MCM3/RAD51/BRCA2/CDC45/MCM6/POLA1/GINS3
GO:0090660	cerebrospinal fluid circulation	11	0.566271	1.33032	0.108742	0.644272	0.619751	6186	tags=45%, list=21%, signal=36%	DNAH9/AQP4/JHY/SLC9A3R1/CCDC39
GO:0060379	cardiac muscle cell myoblast differentiation	10	0.578626	1.32997	0.108759	0.644272	0.619751	9823	tags=70%, list=33%, signal=47%	MYOCD/GREM1/ITGB1/RBPJ/NOTCH1/PRICKLE1/SRF
GO:0002566	somatic diversification of immune receptors via somatic mutation	13	0.544992	1.32805	0.107716	0.644272	0.619751	4848	tags=38%, list=16%, signal=32%	POLQ/EXO1/MSH6/MSH2/POLL
GO:0042492	gamma-delta T cell differentiation	13	0.544616	1.32713	0.108306	0.644272	0.619751	4432	tags=38%, list=15%, signal=33%	TCF7/SOX13/GPR18/KLRC1/CCR9
GO:2000052	positive regulation of non-canonical Wnt signaling pathway	15	0.528049	1.32621	0.107971	0.644272	0.619751	11868	tags=67%, list=39%, signal=40%	PLEKHA4/DAB2/WNT5B/LBX2/MLLT3/RSPO3/SFRP1/GPC3/CSNK1E/ABL1
GO:0030214	hyaluronan catabolic process	16	0.520758	1.3254	0.106042	0.644272	0.619751	7116	tags=44%, list=24%, signal=33%	LYVE1/CEMIP/CD44/HMMR/STAB2/GUSB/HYAL2
GO:0090308	regulation of DNA methylation-dependent heterochromatin formation	18	0.507757	1.32222	0.10653	0.644272	0.619751	11668	tags=61%, list=39%, signal=37%	ZNF304/SAMD1/TRIM28/MPHOSPH8/DNMT1/RESF1/MORC2/PPHLN1/KDM1A/TASOR/SETDB1
GO:0071243	cellular response to arsenic-containing substance	20	0.497229	1.32009	0.105215	0.644272	0.619751	12578	tags=70%, list=42%, signal=41%	ZC3H12A/ZFAND2A/PPIF/GSTO1/VCP/GSTO2/UROS/DHX36/MKNK2/DDX3X/DAXX/ZFAND1/SLC38A2/HSF1
GO:0070584	mitochondrion morphogenesis	20	0.4955	1.3155	0.108373	0.644272	0.619751	11793	tags=70%, list=39%, signal=43%	PID1/PLEC/FEZ1/BCL2L1/SUPV3L1/MYH14/SLIRP/POLG2/DNM1L/POLDIP2/BAX/SSBP1/PNPT1/FIS1
GO:0072010	glomerular epithelium development	24	0.477551	1.30867	0.107222	0.644272	0.619751	7741	tags=46%, list=26%, signal=34%	NPHS1/KLF15/EDNRA/IQGAP1/PODXL/MYO1E/JAG1/PROM1/NPHS2/MAGI2/NOTCH2
GO:0039694	viral RNA genome replication	29	0.459656	1.29665	0.107322	0.644272	0.619751	8110	tags=45%, list=27%, signal=33%	TOP2A/APOBEC3H/APOBEC3F/APOBEC3C/DDX56/TRIM28/INPP5K/FBXL2/MPHOSPH8/ATG16L2/SMARCB1/RESF1/MORC2
GO:0042558	pteridine-containing compound metabolic process	33	0.448057	1.28767	0.108434	0.644272	0.619751	9905	tags=58%, list=33%, signal=39%	SHMT2/TYMS/ALDH1L2/PCBD1/ATIC/MTRR/SHMT1/AASDHPPT/PTS/SLC25A32/MTHFD2L/ALDH1L1/FOLH1/DHFR/SLC46A1/FOLR1/PCBD2/FTCD/MTHFR
GO:1900371	regulation of purine nucleotide biosynthetic process	34	0.445645	1.2858	0.108227	0.644272	0.619751	8948	tags=41%, list=30%, signal=29%	PID1/DNAJC30/TREM2/HPCA/NOS1/VCP/PDK4/GUCA1C/PARP1/PINK1/ENO1/SLC25A12/IL4/TMSB4X
GO:0034142	toll-like receptor 4 signaling pathway	38	0.437798	1.28181	0.105238	0.644272	0.619751	8258	tags=42%, list=27%, signal=31%	CD14/IFI35/PTPN22/TREM2/F2RL1/TLR4/NINJ1/MFHAS1/LILRA2/RAB11FIP2/TIRAP/APPL1/OAS1/TRIL/PRKCE/NMI
GO:0002183	cytoplasmic translational initiation	39	0.435442	1.27944	0.106217	0.644272	0.619751	13993	tags=72%, list=47%, signal=38%	EIF4G1/NCBP2/EIF3J/MCTS1/NCBP1/EIF3A/EIF3K/EIF3B/EIF4H/EIF2B3/EIF4A1/SLBP/RBM4/DENR/EIF5/RPL13A/DHX29/YTHDF2/EIF3I/EIF3D/EIF3H/NCK1/EIF3F/EIF2S2/EIF2S3B/EIF4B/MIF4GD/MTOR
GO:0014888	striated muscle adaptation	42	0.429709	1.27422	0.10605	0.644272	0.619751	8039	tags=33%, list=27%, signal=24%	MYOZ2/KLF15/IL15/EZH2/NPPA/ACTA1/IGFBP5/ATP2A2/KDM4A/CAMTA2/ERRFI1/CAMK2G/TRIM63/MSTN
GO:0030488	tRNA methylation	42	0.429327	1.27308	0.107209	0.644272	0.619751	12297	tags=55%, list=41%, signal=32%	TRMT12/TRMT5/TRMT61A/METTL1/GTPBP3/TRMT2A/TRMT10C/THUMPD3/HSD17B10/TRMT11/TARBP1/TRMT61B/DALRD3/TRMT10B/THADA/WDR4/TYW3/WDR6/TRMT10A/NSUN6/MTO1/NSUN2/TRMT1
GO:0050856	regulation of T cell receptor signaling pathway	43	0.427589	1.27149	0.107115	0.644272	0.619751	11782	tags=53%, list=39%, signal=33%	LGALS3/PTPN6/CD81/PTPN22/KCNN4/LILRB4/CD160/LAPTM5/PRNP/PAWR/THY1/IKBKG/RELA/BCL10/PTPRJ/CEACAM1/RAB29/NECTIN2/CARD11/ADA/TESPA1/DUSP22/DGKZ
GO:0042908	xenobiotic transport	43	0.426929	1.26953	0.108682	0.644272	0.619751	2852	tags=21%, list=9%, signal=19%	ABCC11/ABCA8/ABCC3/ABCG2/SLC47A2/SLC22A1/ATP8B1/SLC22A3/PDZK1
GO:0031103	axon regeneration	48	0.420219	1.26467	0.105636	0.644272	0.619751	9408	tags=52%, list=31%, signal=36%	RTN4RL2/CERS2/PTN/GRN/TNR/TNC/MMP2/KREMEN1/FLNA/CNTF/DAG1/PTPRS/MAP2K2/APOD/MAG/STK24/PTEN/NDEL1/NEFL/PTPRF/DHFR/SCARF1/MAPK8IP3/FOLR1/EPHA4
GO:0031102	neuron projection regeneration	55	0.410611	1.25316	0.107115	0.644272	0.619751	9408	tags=51%, list=31%, signal=35%	RTN4RL2/CERS2/PTN/GRN/OMG/TNR/TNC/MMP2/HGF/KREMEN1/FLNA/CNTF/DAG1/THY1/PTPRS/MAP2K2/APOD/MAG/STK24/PTEN/NDEL1/NEFL/PTPRF/DHFR/SCARF1/MAPK8IP3/FOLR1/EPHA4
GO:0070534	protein K63-linked ubiquitination	55	0.41035	1.25236	0.107937	0.644272	0.619751	16553	tags=82%, list=55%, signal=37%	TRAF1/RNF5/PTPN22/MAGEL2/TRAF3IP2/RNF126/UBE2S/TRIM5/NOD2/SASH1/TRAF5/STUB1/RNF8/ZFP91/TRIM56/BFAR/UBE2G1/DDX3X/RNF152/UBE2V1/GPS2/RNF135/PLAA/BIRC2/PELI1/WWP2/TRAF2/PRPF19/TRIM21/TRIP12/UBE2E3/TRIM27/HECTD1/ITCH/TRAF3/UBE2V2/OTUB2/RNF4/RNF115/OTUB1/RNF213/RNF168/UBR5/PRKN/UBE2E2
GO:0030593	neutrophil chemotaxis	80	0.388045	1.22335	0.107265	0.644272	0.619751	9969	tags=39%, list=33%, signal=26%	VAV3/LGALS3/IL23A/CCL5/JAML/CXCL13/CXCR2/CX3CL1/CCL17/CD74/C5AR1/C3AR1/ITGA1/FCER1G/CKLF/NOD2/SRP54/PPIB/BSG/MPP1/TIRAP/ITGB2/DAPK2/RAC2/DNM1L/PPIA/TNFAIP6/MOSPD2/BST1/VAV1/ITGA9
GO:1901379	regulation of potassium ion transmembrane transport	86	0.385057	1.2203	0.105035	0.644272	0.619751	10054	tags=47%, list=33%, signal=31%	KCNRG/CD63/ABCC9/KCNE4/KCNAB1/TREM2/KCNN4/KCNA1/CAV1/NPPA/NETO2/ATP1B2/KCNAB3/ATP1B3/KCNIP3/CASQ2/KCNC1/KCNAB2/FLNA/ITGB1/GNB2/FXYD2/PRNP/AKAP6/DPP6/KCNS2/WNK2/NETO1/KCNH2/ANK3/SUMO1/KCNC2/ATP1B1/ABCC8/VAMP2/CAB39/FHL1/RGS7/RGS4/BIN1
GO:0050000	chromosome localization	85	0.385348	1.22014	0.105951	0.644272	0.619751	9911	tags=45%, list=33%, signal=30%	KIF14/KATNB1/CENPF/SPAG5/CDCA8/NDC80/EML3/NUF2/MIS12/DCTN2/AURKB/RAB11A/FAM83D/ANKRD53/SEH1L/IFFO1/CHAMP1/NDE1/CHMP1A/TTL/KIFC1/NUMA1/CDT1/MAP1S/CHMP7/CHMP4A/ACTR2/NDEL1/DYNC1H1/PIBF1/CDCA5/RMDN1/CENPE/MAPRE1/SPICE1/VPS4A/CDC23/KPNB1
GO:0007200	phospholipase C-activating G protein-coupled receptor signaling pathway	95	0.378691	1.20772	0.108691	0.644272	0.619751	6188	tags=31%, list=21%, signal=24%	HRH1/FPR3/DRD2/FPR1/GPR35/CXCR2/ESR1/GPR17/GNA14/F2RL1/OPRM1/C5AR1/C3AR1/GPR18/GPR83/HTR2B/FPR2/PTGER3/LHCGR/ADRA2A/SLC9A3R1/AGT/CX3CR1/OPRD1/GPR65/F2RL3/ADRA1D/GPR157/P2RY8
GO:0002824	positive regulation of adaptive immune response based on somatic recombination of immune receptors built from immunoglobulin superfamily domains	104	0.374669	1.20174	0.107773	0.644272	0.619751	11018	tags=45%, list=37%, signal=29%	IL23A/CD28/KMT5C/ATAD5/B2M/CD81/TNFSF13/HLA-DRA/TREM2/HLA-E/FCGR1A/HLA-B/HLA-A/IL27RA/PRKCQ/PVR/SHLD2/IL12A/MSH2/HLA-DRB1/HLA-F/NOD2/NFKBIZ/CCR2/FADD/NSD2/HLA-G/CLEC7A/PAXIP1/EXOSC6/C3/SHLD3/IL4/TP53BP1/SASH3/ARID5A/TAP2/NECTIN2/FZD5/FBXO38/PRKCZ/IL18R1/TNFSF4/ADA/TYK2/RSAD2/SHLD1
GO:0043467	regulation of generation of precursor metabolites and energy	123	0.367355	1.18907	0.106978	0.644272	0.619751	10340	tags=42%, list=34%, signal=28%	SHMT2/ABCD1/TRPV4/PHB2/JMJD8/TACO1/PPP1R3G/SLC4A1/OPN3/MLST8/PRXL2C/NOA1/GIT1/COX17/PRDM16/IFNLR1/NUPR1/COA8/PPP1CA/PPIF/ARL2/PRKAG1/SELENOS/EIF6/VCP/PPP1R3F/COX7A1/INPP5K/PHLDA2/PRKAA2/PPP1R3E/GPD1/PPP1R3A/PINK1/ISCU/PDE12/PPP1R3D/CDK1/SLC25A12/SLC25A33/NDUFA4/IL4/IGF1/NOP53/ACTN3/GCK/IFNAR1/ETFBKMT/RHOA/HTR2A/TRAP1/IL10RB
GO:0007093	mitotic cell cycle checkpoint signaling	139	0.36205	1.17971	0.107229	0.644272	0.619751	14493	tags=62%, list=48%, signal=32%	BUB1B/CLSPN/DTL/GTSE1/SPC25/NABP2/CENPF/BRCA1/BUB1/RAD9B/CDCA8/ZWINT/CDC6/NDC80/USP44/MAD2L1/NUF2/SETMAR/GML/AURKB/MUS81/MSH2/FANCD2/NEK11/ORC1/CDT1/TIPIN/DONSON/RFWD3/BRSK1/CRADD/KLHL22/TICRR/MAD2L1BP/XRCC3/BUB3/RINT1/PML/RPA2/CDK1/RAD17/KNTC1/SPC24/CDK2/PLK3/CASP2/NOP53/VPS4A/NABP1/STK33/SYF2/RAD9A/TRIM39/BARD1/BABAM1/CDKN1B/HUS1/DYNC1LI1/ZWILCH/ZNF830/IK/TAOK1/TRIP13/BLM/INCENP/BRCC3/CCND1/NAE…
GO:1902107	positive regulation of leukocyte differentiation	170	0.353908	1.16439	0.108487	0.644272	0.619751	9209	tags=37%, list=31%, signal=26%	ANXA1/CR1/IL5/IL23A/ADAM8/VNN1/LILRB2/IL15/GLI2/BAD/GLI3/HAX1/IL7/HLA-DRA/CD27/TREM2/SOX13/CD74/IL1RL2/CCR1/HLX/LILRB4/SMARCD1/IL15RA/IL7R/PPARGC1B/EVI2B/MYB/TRIB1/HLA-DRB1/IL4I1/MMP14/FES/IL2RA/XBP1/NEDD9/NFKBIZ/CASP8/BRD7/TMEM64/KLF10/ACTB/DUSP10/FADD/LGALS9/ZBTB16/RB1/HMGB1/NOTCH2/TYROBP/SMARCB1/VSIR/HLA-G/AXL/RASGRP1/SART1/ACTL6B/SOX4/GAS6/TESC/IL4/CBFB/SASH3
GO:1903708	positive regulation of hemopoiesis	170	0.353908	1.16439	0.108487	0.644272	0.619751	9209	tags=37%, list=31%, signal=26%	ANXA1/CR1/IL5/IL23A/ADAM8/VNN1/LILRB2/IL15/GLI2/BAD/GLI3/HAX1/IL7/HLA-DRA/CD27/TREM2/SOX13/CD74/IL1RL2/CCR1/HLX/LILRB4/SMARCD1/IL15RA/IL7R/PPARGC1B/EVI2B/MYB/TRIB1/HLA-DRB1/IL4I1/MMP14/FES/IL2RA/XBP1/NEDD9/NFKBIZ/CASP8/BRD7/TMEM64/KLF10/ACTB/DUSP10/FADD/LGALS9/ZBTB16/RB1/HMGB1/NOTCH2/TYROBP/SMARCB1/VSIR/HLA-G/AXL/RASGRP1/SART1/ACTL6B/SOX4/GAS6/TESC/IL4/CBFB/SASH3
GO:0071219	cellular response to molecule of bacterial origin	187	0.350988	1.15937	0.105601	0.644272	0.619751	8239	tags=33%, list=27%, signal=24%	IRGM/CD68/CD14/MRC1/CCL5/FCGR2B/LILRB2/CD36/CXCL13/ABCA1/PLSCR3/PRDX2/CX3CL1/PTPN22/TREM2/ZC3H12A/TRIM41/TNIP2/CEBPE/GSTP1/GATA1/GIT1/PAF1/CDK4/TLR4/CACTIN/CCR5/SRC/TRIB1/CMPK2/TRIM5/VIM/NOD2/LILRA2/SELENOS/CX3CR1/TICAM1/SASH1/CD6/XBP1/NFKBIB/SPON2/LITAF/SIGIRR/TIRAP/UPF1/RELA/PLSCR4/SIRT2/MIF/MTDH/HMGB1/BCL10/CD180/PRKCE/PABPN1/AXL/CAPN2/TLR1/KMO/AKAP8
GO:1901215	negative regulation of neuron death	201	0.348495	1.15441	0.105791	0.644272	0.619751	8348	tags=34%, list=28%, signal=25%	NPY/APOE/GPNMB/KIF14/ADAM8/GCLM/NTRK1/XRCC2/FZD9/NRP1/SYNGAP1/CX3CL1/PARP2/GRN/HTRA2/BOK/EIF4G1/CD200/NFATC4/IL27RA/PM20D1/FGF20/TYRO3/PPT1/GABRA5/TBC1D24/GABRB2/PLXND1/MSH2/HYOU1/BCL2L1/HLA-F/UNC5B/PCDHGC3/LGMN/CX3CR1/GDF5/MAP3K12/CNTF/CLN3/PCDHGC4/LIG4/ANGPT1/ZPR1/PRKCI/NCOA7/ENO2/CHMP4A/PSMC1/HRAS/IKBKG/SET/ATP13A2/SNCB/RASA1/MAG/NES/RACK1/CORO1A/PINK1/SNX6/AXL/WFS1/SOD1/NEFL/GCLC/CLN8/NRBP2/G…
GO:0050920	regulation of chemotaxis	209	0.347467	1.15265	0.10498	0.644272	0.619751	9611	tags=39%, list=32%, signal=27%	IL23A/SEMA4F/TPBG/CXCL12/TRPV4/CCL5/FEZF2/CXCL13/CXCR2/NRP1/VEGFB/SLAMF8/ANGPT2/SEMA6A/TREM2/PTN/F2RL1/CD74/TBR1/C5AR1/C3AR1/GPR18/CCR1/SEMA4B/GREM1/NBL1/TMEM102/CALR/PLA2G7/FPR2/SEMA3D/PDGFRB/SEMA6C/IL12A/SEMA4G/PLXNA4/NOD2/LGMN/CX3CR1/TNFSF14/MPP1/PDGFD/PDGFB/NEDD9/SEMA6B/PLXNA3/CDH13/TIRAP/YTHDF1/PDGFRA/MIF/CCR2/LGALS9/STX3/F3/HMGB1/DAPK2/RAC2/DNM1L/MSTN/NTRK3/VEGFD/CCN3/SEMA3A/GAS6/CSF1R/SEMA…
GO:0072593	reactive oxygen species metabolic process	208	0.347012	1.1509	0.10829	0.644272	0.619751	10531	tags=42%, list=35%, signal=27%	FOXM1/PID1/SH3PXD2A/PMAIP1/ABCD1/CD36/ARG2/IL19/BRCA1/CYBA/CCS/PRDX2/GLS2/CBR1/NRROS/HBB/F2RL1/CTNS/ZC3H12A/PRDX3/AKR1C3/GSTP1/HBQ1/IFI6/GADD45A/DHRS4/UCP1/PAX2/HVCN1/COQ7/FPR2/TLR4/TAFA4/PDGFRB/CBS/FANCC/CYP1B1/CYBB/COA8/NOX5/RNF41/G6PD/INAVA/EIF6/DCXR/AGT/PDK4/ABCD2/PDGFB/MPV17L/CCN2/ACOX1/ALOX12/NCF4/RIPK3/PRCP/ITGB2/SIRT2/PINK1/TYROBP/SOD1/RAC2/EPX/CLEC7A/DHFR/MAOB/SLC25A33/MAPT/CYB5R4/PTK2B/…
GO:0007034	vacuolar transport	157	0.356962	1.17022	0.109026	0.645215	0.620658	12212	tags=55%, list=41%, signal=33%	CACNG5/LEPROT/AP3M1/GRN/LEPROTL1/MON1B/CACNG2/EHD3/PSAP/LAMP1/CACNG8/NDFIP2/RNF215/LHCGR/NCOA4/ATP6V0D2/SNF8/USE1/RNF157/VCP/LAPTM5/VPS37A/LAMP2/CHMP1A/TMEM106B/VPS51/CLN3/VPS52/CHMP7/CHMP4A/HSPA8/HOOK2/GNPTAB/VPS37C/GNPTG/ATP13A2/UEVLD/PINK1/MVB12A/TMEM50B/PLEKHM1/CLU/VTI1A/ADRB2/SCARB2/VIPAS39/HOOK1/ZFYVE16/UBXN6/M6PR/IGF2R/VPS35/VPS4A/PTPN23/VPS11/ALS2/LRP1/BIN1/PLEKHF2/RILP/VPS39/VPS28/EPG5/T…
GO:0099151	regulation of postsynaptic density assembly	10	-0.435279	-1.36044	0.109956	0.647308	0.622671	5	tags=20%, list=0%, signal=20%	LRRC4B/GRID2
GO:0033083	regulation of immature T cell proliferation	11	-0.415212	-1.34816	0.113149	0.647308	0.622671	17603	tags=100%, list=58%, signal=42%	CLEC4G/BMP4/RIPK2/ERBB2/BMI1/FOXP3/IL1B/TMEM131L/SHH/IL1A
GO:0033084	regulation of immature T cell proliferation in thymus	11	-0.415212	-1.34816	0.113149	0.647308	0.622671	17603	tags=100%, list=58%, signal=42%	CLEC4G/BMP4/RIPK2/ERBB2/BMI1/FOXP3/IL1B/TMEM131L/SHH/IL1A
GO:1902260	negative regulation of delayed rectifier potassium channel activity	10	0.576054	1.32406	0.113237	0.647308	0.622671	1685	tags=30%, list=6%, signal=28%	KCNRG/KCNE4/KCNAB1
GO:0070307	lens fiber cell development	14	0.534474	1.32364	0.110448	0.647308	0.622671	5847	tags=50%, list=19%, signal=40%	EPHA2/WNT5B/CRYGB/WNT7A/VIM/TBC1D20/ABI2
GO:0090594	inflammatory response to wounding	15	0.526936	1.32341	0.110057	0.647308	0.622671	3680	tags=33%, list=12%, signal=29%	WDR83/TIMP1/GRN/GIT1/TLR4
GO:0002664	regulation of T cell tolerance induction	12	0.55199	1.32188	0.113077	0.647308	0.622671	7899	tags=50%, list=26%, signal=37%	LILRB2/HLA-B/LILRB4/IL2RA/PHLPP1/HLA-G
GO:0002524	hypersensitivity	12	0.55199	1.32188	0.113077	0.647308	0.622671	3888	tags=33%, list=13%, signal=29%	FCGR2B/HLA-E/FCGR1A/FCGR3A
GO:0000054	ribosomal subunit export from nucleus	15	0.525876	1.32075	0.111908	0.647308	0.622671	12050	tags=80%, list=40%, signal=48%	LSG1/NOP9/EIF6/NPM1/RAN/NMD3/NUP88/ABCE1/RIOK2/LTV1/RPS15/XPO1
GO:0033750	ribosome localization	15	0.525876	1.32075	0.111908	0.647308	0.622671	12050	tags=80%, list=40%, signal=48%	LSG1/NOP9/EIF6/NPM1/RAN/NMD3/NUP88/ABCE1/RIOK2/LTV1/RPS15/XPO1
GO:0010820	positive regulation of T cell chemotaxis	14	0.532738	1.31934	0.113325	0.647308	0.622671	7181	tags=36%, list=24%, signal=27%	CCL5/CXCL13/TMEM102/TNFSF14/CCR2
GO:0032095	regulation of response to food	15	0.525162	1.31895	0.113202	0.647308	0.622671	3330	tags=33%, list=11%, signal=30%	NPY/BBS4/OPRM1/SPX/NUCB2
GO:0051004	regulation of lipoprotein lipase activity	16	0.517458	1.317	0.112581	0.647308	0.622671	10098	tags=50%, list=34%, signal=33%	GPIHBP1/PCSK6/FURIN/APOC1/ANGPTL3/ANGPTL4/APOH/HDAC9
GO:0002837	regulation of immune response to tumor cell	18	0.505238	1.31566	0.111503	0.647308	0.622671	11482	tags=61%, list=38%, signal=38%	AHR/PVR/CD160/IL12A/HLA-DRB1/IL4I1/HMGB1/CEACAM1/NECTIN2/FBXO38/HAVCR2
GO:1901881	positive regulation of protein depolymerization	18	0.504523	1.3138	0.11287	0.647308	0.622671	9592	tags=61%, list=32%, signal=42%	KATNB1/TRPV4/F2RL1/CARMIL1/PDXP/VIL1/WASHC2C/NES/WDR1/SLN/STMN2
GO:1904893	negative regulation of receptor signaling pathway via STAT	25	0.472086	1.30216	0.111056	0.647308	0.622671	10569	tags=52%, list=35%, signal=34%	LEPROT/CAV1/SOCS3/ADIPOR1/SOCS2/PTPRD/VHL/PIBF1/SH2B3/GGNBP2/NEUROD1/PPP2CA/PPP2R1A
GO:0050860	negative regulation of T cell receptor signaling pathway	25	0.471417	1.30031	0.11253	0.647308	0.622671	7846	tags=40%, list=26%, signal=30%	LGALS3/PTPN6/PTPN22/LILRB4/CD160/LAPTM5/PRNP/PAWR/THY1/PTPRJ
GO:0062098	regulation of programmed necrotic cell death	27	0.464982	1.29785	0.110323	0.647308	0.622671	11059	tags=56%, list=37%, signal=35%	FZD9/CAV1/BOK/BIRC3/NUPR1/ZBP1/CASP8/PARP1/RIPK3/FADD/ARHGEF2/RNF31/ASAH1/BIRC2/PELI1
GO:0070570	regulation of neuron projection regeneration	30	0.455623	1.29169	0.109639	0.647308	0.622671	8433	tags=53%, list=28%, signal=38%	CERS2/PTN/GRN/TNR/HGF/KREMEN1/FLNA/CNTF/THY1/PTPRS/MAP2K2/STK24/PTEN/NDEL1/PTPRF/SCARF1
GO:0000154	rRNA modification	34	0.444139	1.28146	0.112212	0.647308	0.622671	12585	tags=62%, list=42%, signal=36%	TFB2M/MRM1/RPUSD3/NAT10/DIMT1/MRM2/NOP10/EMG1/TSR3/NSUN5/FTSJ3/RPUSD4/TRMT61B/METTL5/MRM3/FDXACB1/NOP2/METTL15/NAF1/BUD23/METTL16
GO:0022616	DNA strand elongation	37	0.436871	1.27462	0.112937	0.647308	0.622671	7550	tags=43%, list=25%, signal=32%	DCLRE1B/PCNA/POLE3/MCM4/GINS1/MCM3/MCM7/TFPT/ACTR5/INO80D/INO80E/INO80C/LIG3/UCHL5/DNA2/RFC3
GO:0043331	response to dsRNA	40	0.431184	1.27101	0.112505	0.647308	0.622671	11155	tags=55%, list=37%, signal=35%	COLEC12/PMAIP1/RFTN2/CAV1/IFNE/SLC3A2/NOD2/TICAM1/NPM1/ZCCHC3/RALB/IFIT1/MUL1/DHX36/PDE12/RFTN1/MAPK1/MAPK3/PQBP1/DDX21/PELI1/IRF3
GO:0031281	positive regulation of cyclase activity	43	0.425448	1.26512	0.112737	0.647308	0.622671	11204	tags=49%, list=37%, signal=31%	VIPR2/EDNRA/ADCYAP1/TSHR/ADORA3/RXFP1/ORAI1/HPCA/NOS1/FSHR/LHCGR/GLP1R/GUCA1C/GHRHR/ADRB2/ADRB1/MAPK3/P2RY11/DRD1/STIM1/CACNA1C
GO:0042987	amyloid precursor protein catabolic process	54	0.410297	1.25002	0.110394	0.647308	0.622671	11148	tags=52%, list=37%, signal=33%	APOE/RTN2/ABCG1/APH1A/PSENEN/CASP3/ABCA2/CLN3/ABCA7/PRNP/IFNGR1/GSAP/RELA/BACE1/SP1/CLU/IGF1/PSEN2/TMED10/RTN3/EPHA4/RTN1/BIN1/NTRK2/SLC2A13/FLOT2/CSNK1E/CHRNA7
GO:0030865	cortical cytoskeleton organization	61	0.40164	1.23802	0.113379	0.647308	0.622671	13153	tags=62%, list=44%, signal=35%	RND3/TRPV4/RHOC/ANLN/EHD2/TLN1/RACGAP1/RHOBTB2/RHOBTB3/PLEC/CALR/VIL1/ECT2/RHOBTB1/LCP1/RAC3/RHOG/RND1/RND2/RAC2/WDR1/EPB41L1/STRIP1/VPS4A/AKAP11/EPB41L3/FMNL2/RHOA/RHOH/PLS1/IKBKB/LLGL2/PPP2R3C/ARF6/FMNL1/NCKAP1L/FHOD3/EPB41L2
GO:0002312	B cell activation involved in immune response	83	0.385402	1.21799	0.109905	0.647308	0.622671	13977	tags=61%, list=46%, signal=33%	CR1/CD28/FCGR2B/EXO1/KMT5C/ATAD5/TNFSF13/GAPT/CDH17/IL27RA/TLR4/MSH6/SHLD2/MSH2/XBP1/LIG4/DLL1/ERCC1/SUPT6H/PARP3/CD180/RNF8/NOTCH2/MFNG/NSD2/PAXIP1/EXOSC6/SHLD3/IL4/TP53BP1/PTK2B/BATF/LFNG/ST3GAL1/SWAP70/TNFSF4/ADA/SHLD1/NDFIP1/ITFG2/APLF/ABL1/CD40LG/RIF1/THOC1/PLCG2/TGFB1/SLC15A4/NBN/ITM2A/MAD2L2
GO:0060996	dendritic spine development	90	0.380814	1.21026	0.111944	0.647308	0.622671	12862	tags=53%, list=43%, signal=31%	APOE/NEURL1/GRIN3A/SHANK1/PAK4/NGEF/WNT7A/ZDHHC15/SLC12A5/C21orf91/EPHB3/DBNL/ITPKA/ABI2/IQSEC1/DVL1/PTPRS/CAPRIN2/DHX36/PAK2/SRCIN1/ACTR2/PTEN/PPFIA2/ARHGAP44/CFL1/STAU2/EPHB2/EPHA4/DNM3/DLG5/MAPK6/EEF2K/ZNF365/PDLIM5/ABI3/FOXO6/SRGAP2C/CAMK2B/HDAC2/ARF6/CAPRIN1/ASAP1/WASL/NCK2/CTNND2/UBE3A/ARF4
GO:0006400	tRNA modification	91	0.380004	1.20846	0.112652	0.647308	0.622671	8950	tags=37%, list=30%, signal=26%	TRMT12/DPH3/OSGEPL1/PUS3/TRMT5/TRMT61A/METTL1/ANKRD16/GTPBP3/PUS1/TRMT2A/NAT10/TRMT10C/SSB/ELP5/THUMPD3/HSD17B10/CTU1/THUMPD1/RPUSD4/URM1/ELP6/TRMT11/TARBP1/TRMT61B/DALRD3/PUSL1/DUS1L/PUS10/TRMT10B/QTRT1/CTU2/DTWD1/THADA
GO:0042102	positive regulation of T cell proliferation	96	0.377222	1.20393	0.112426	0.647308	0.622671	10888	tags=46%, list=36%, signal=29%	ANXA1/IL23A/CD28/EFNB1/CCL5/LILRB2/IL15/CD81/PTPN22/HLA-E/HLA-A/IL27RA/HES1/SLC7A1/PRKCQ/HHLA2/DHPS/HLA-DPA1/SELENOK/CD6/IL2RA/HLA-DMB/TNFRSF13C/EBI3/HLA-DPB1/CCR2/FADD/LGALS9/CORO1A/HMGB1/CD209/IL4/IGF1/CD276/SASH3/CD46/IL6ST/PNP/CARD11/GPAM/TNFSF4/PDCD1LG2/LEP/TYK2
GO:0032874	positive regulation of stress-activated MAPK cascade	120	0.367562	1.18826	0.110964	0.647308	0.622671	12308	tags=48%, list=41%, signal=29%	TRAF1/TPD52L1/TRPV4/FCGR2B/BIRC7/ZNF622/MAP3K11/CD27/F2RL1/ZC3H12A/GADD45A/MAPK8IP2/GADD45B/TLR4/WNT7A/DUSP19/MFHAS1/SPHK1/INAVA/AXIN1/NOD2/PDCD10/SASH1/STK25/CCN2/TRAF5/BMP2/EIF2AK2/MAP3K10/TIRAP/HRAS/CRACR2A/HMGB1/RASGRP1/TRAF4/ARL6IP5/SEMA3A/MAPK8IP3/SH3RF1/SERPINF2/PTK2B/NAIP/MINK1/NOX1/MAP3K5/CRK/MAPKBP1/LEP/XIAP/DUSP22/LTBR/TAOK1/PRMT1/TRAF2/SH3RF3/PLCB1/SCIMP/RELL1
GO:0033865	nucleoside bisphosphate metabolic process	121	0.366841	1.18645	0.11268	0.647308	0.622671	10688	tags=41%, list=36%, signal=27%	PAPSS2/ACSM4/ABHD14B/ABCD1/SLC35B2/ACOT6/NUDT19/ACOT2/HACD1/HSD17B12/ACOT11/ACSF3/PANK1/ACOT8/SLC25A1/PPT1/OXSM/TPST2/ACOT12/ACOT7/PIPOX/SLC26A1/SULT1A1/ACSL5/PPCS/PDK4/ACSBG1/ACSF2/SLC26A2/FAR2/SLC25A16/ACOT9/FITM2/PPCDC/DCAKD/ELOVL1/ACOT1/ACAT1/HACD2/ACSBG2/ACSM5/DGAT1/DLST/FAR1/PDHX/ACLY/NUDT7/DLD/PANK3/GPAM
GO:0033875	ribonucleoside bisphosphate metabolic process	121	0.366841	1.18645	0.11268	0.647308	0.622671	10688	tags=41%, list=36%, signal=27%	PAPSS2/ACSM4/ABHD14B/ABCD1/SLC35B2/ACOT6/NUDT19/ACOT2/HACD1/HSD17B12/ACOT11/ACSF3/PANK1/ACOT8/SLC25A1/PPT1/OXSM/TPST2/ACOT12/ACOT7/PIPOX/SLC26A1/SULT1A1/ACSL5/PPCS/PDK4/ACSBG1/ACSF2/SLC26A2/FAR2/SLC25A16/ACOT9/FITM2/PPCDC/DCAKD/ELOVL1/ACOT1/ACAT1/HACD2/ACSBG2/ACSM5/DGAT1/DLST/FAR1/PDHX/ACLY/NUDT7/DLD/PANK3/GPAM
GO:0034032	purine nucleoside bisphosphate metabolic process	121	0.366841	1.18645	0.11268	0.647308	0.622671	10688	tags=41%, list=36%, signal=27%	PAPSS2/ACSM4/ABHD14B/ABCD1/SLC35B2/ACOT6/NUDT19/ACOT2/HACD1/HSD17B12/ACOT11/ACSF3/PANK1/ACOT8/SLC25A1/PPT1/OXSM/TPST2/ACOT12/ACOT7/PIPOX/SLC26A1/SULT1A1/ACSL5/PPCS/PDK4/ACSBG1/ACSF2/SLC26A2/FAR2/SLC25A16/ACOT9/FITM2/PPCDC/DCAKD/ELOVL1/ACOT1/ACAT1/HACD2/ACSBG2/ACSM5/DGAT1/DLST/FAR1/PDHX/ACLY/NUDT7/DLD/PANK3/GPAM
GO:0010469	regulation of signaling receptor activity	162	0.355457	1.16697	0.110221	0.647308	0.622671	9311	tags=38%, list=31%, signal=27%	CACNG5/NEURL1/MTRNR2L4/PLAU/FCGR2B/AREG/BEGAIN/NRP1/MTRNR2L12/ESR2/MTRNR2L1/SHANK1/LY6H/OPRM1/LYPD6/LY6E/CACNG2/GREM1/DKKL1/CAPN1/NETO2/MAPK8IP2/GSG1L/LILRB4/DAPK1/CRHBP/GPRC5A/TAFA4/CACNG8/SRC/MTRNR2L8/LRPAP1/SHISA7/ADRA2A/HOMER3/ITGB1/RASGRF2/EREG/NLGN3/NPTXR/PHLDA2/ERRFI1/NETO1/CALCR/BICD1/PPP2R5B/CCR2/PINK1/HDAC1/SNX6/HFE/GREM2/ADRB2/RWDD1/SLC24A4/NCAPG2/PTK2B/MINK1/EPHB2/CNRIP1/HBEGF/IFNGR2
GO:0050821	protein stabilization	198	0.347748	1.15134	0.111804	0.647308	0.622671	13317	tags=55%, list=44%, signal=31%	IRGM/PARVA/HOXB-AS3/GPIHBP1/PHB2/GLMP/SAXO1/TNIP2/GRN/USP19/MCM8/CDC37/PIM1/CALR/ATP1B2/LAMP1/CCT8/ATP1B3/ZBED3/SYVN1/COA8/IFI30/SAV1/TAF9/VBP1/PPIB/PDCD10/FLNA/PFDN6/CCT6A/PFDN2/LAMP2/PIH1D2/NPM1/DVL1/PFDN1/GTPBP4/DNAAF2/PIK3R1/CCT5/TTI2/CRTAP/CTNND1/MUL1/URI1/AAK1/GOLGA7/NCLN/CDC37L1/WDR81/PINK1/CCNH/VHL/PTEN/PER3/TYROBP/WFS1/PLPP3/SOX4/CLU/MAPK8IP3/TESC/HYPK/IGF1/SUMO1/RUVBL1/HIP1/NOP53/COG7/R…
GO:0009144	purine nucleoside triphosphate metabolic process	224	0.343888	1.14372	0.111569	0.647308	0.622671	15011	tags=63%, list=50%, signal=32%	NDUFB9/PID1/GIMAP7/NDUFA6/ENPP3/DNAJC30/BAD/JMJD8/SLC4A1/TREM2/ATP5MC1/ATP5PO/NDUFS6/ENO4/NDUFB10/CTNS/STOML2/AK1/NUDT15/MLST8/PRXL2C/ATP5PD/NME4/NDUFA2/GIT1/AK3/ATP5MGL/NUPR1/NME3/PFKFB1/NME9/NT5E/NDUFB5/ARL2/PRKAG1/VPS9D1/EIF6/NDUFB6/VCP/NDUFB7/LDHC/NDUFA12/NDUFB11/NDUFB1/PARP1/NADK/PRKAA2/ENO2/GPD1/HSPA8/DMAC2L/NME6/HK3/NDUFA3/RAN/PARG/PINK1/ENO1/ATP5MG/BEND3/DNM1L/SDHD/SLC25A12/ATP1A2/DGUOK/I…
GO:0009199	ribonucleoside triphosphate metabolic process	226	0.34377	1.1437	0.111639	0.647308	0.622671	13577	tags=56%, list=45%, signal=31%	NDUFB9/PID1/GIMAP7/NDUFA6/ENPP3/DNAJC30/BAD/JMJD8/SLC4A1/TREM2/ATP5MC1/ATP5PO/CTPS1/NDUFS6/ENO4/NDUFB10/CTNS/STOML2/AK1/MLST8/PRXL2C/ATP5PD/NME4/NDUFA2/GIT1/AK3/ATP5MGL/NUPR1/NME3/UCK1/PFKFB1/NME9/NT5E/NDUFB5/ARL2/PRKAG1/VPS9D1/EIF6/NDUFB6/VCP/NDUFB7/LDHC/NDUFA12/NDUFB11/NDUFB1/PARP1/NADK/PRKAA2/ENO2/GPD1/HSPA8/DMAC2L/NME6/HK3/UCKL1/NDUFA3/RAN/PARG/PINK1/ENO1/ATP5MG/BEND3/DNM1L/SDHD/SLC25A12/ATP1…
GO:0070884	regulation of calcineurin-NFAT signaling cascade	38	0.434333	1.27167	0.113582	0.64785	0.623192	13993	tags=66%, list=47%, signal=35%	MYOZ2/HOMER2/CIB1/TBC1D10C/PTBP1/CHERP/HOMER3/PRNP/AKAP6/PPP3CB/LMCD1/CLEC7A/SLC9A1/IGF1/PPP3CC/ACTN3/NFAT5/PPP3CA/MYOZ1/PLCG2/SPPL3/STIMATE/PPP3R1/MAPK7/MTOR
GO:0045061	thymic T cell selection	19	0.497963	1.30993	0.114093	0.648294	0.62362	2911	tags=21%, list=10%, signal=19%	CD28/GLI3/CD74/STK11
GO:0019985	translesion synthesis	25	0.470738	1.29844	0.114036	0.648294	0.62362	5836	tags=36%, list=19%, signal=29%	DTL/PCNA/PCLAF/USP1/POLE2/PRIMPOL/VCP/REV1/USP43
GO:0045920	negative regulation of exocytosis	35	0.441236	1.27792	0.113834	0.648294	0.62362	13237	tags=66%, list=44%, signal=37%	ANXA1/FCGR2B/CD84/HLA-F/ADRA2A/SYT4/RAB33B/CCR2/LGALS9/SMCR8/IL1RAPL1/CEACAM1/RAP1B/NOTCH1/GNAI2/RABGEF1/RAP1A/STXBP6/ATP9A/RAB7A/REST/NCKAP1L/BCR
GO:0045910	negative regulation of DNA recombination	35	0.441196	1.27781	0.113927	0.648294	0.62362	13115	tags=69%, list=44%, signal=39%	PARPBP/POLQ/RTEL1/FANCB/UBQLN4/ANKLE1/MAGEF1/MSH6/SHLD2/MSH2/RECQL5/FBH1/TERF2/PARP3/SHLD3/TP53BP1/RMI2/SHLD1/NDFIP1/BLM/CGAS/RIF1/THOC1/KLHL15
GO:0045838	positive regulation of membrane potential	14	0.532104	1.31777	0.114448	0.649207	0.624498	9219	tags=50%, list=31%, signal=35%	BAD/CTNS/STOML2/VCP/MTLN/ANK3/GLRX
GO:0032388	positive regulation of intracellular transport	188	0.349125	1.15349	0.11447	0.649207	0.624498	10861	tags=42%, list=36%, signal=27%	PRR5L/EHD1/SPAG5/LEPROT/EHD2/GLI3/CD81/DAB2/CIB1/RDX/CEMIP/CEP131/ZC3H12A/LDLRAP1/HTRA2/NCBP2/PDZK1/STK11/HPCA/RHOU/FEZ1/ATP2A1/ECT2/BCAP31/PDCD10/FLNA/SAE1/TBC1D20/MIEF1/PGAP1/TRIM28/OAZ2/UBL5/RIPOR1/PRNP/NUMA1/ZPR1/EIPR1/PIK3R1/HRAS/ITGB2/TM9SF4/HYAL2/RAN/PINK1/TCAF2/ANK3/TCAF1/PIK3R2/PCM1/B3GAT3/RAC2/DYNC1H1/CDK1/GAS6/NRDE2/PLK3/RNF31/PCNT/SH3GLB1/RAB29/MYO1C/VAMP2/SAR1B/PTPN23/OAZ1/C2CD5/VPS1…
GO:0010998	regulation of translational initiation by eIF2 alpha phosphorylation	10	0.574996	1.32162	0.115494	0.650032	0.625291	12556	tags=90%, list=42%, signal=52%	EIF2AK3/TMED2/NPM1/EIF2AK2/DNAJC3/EIF2AK1/EIF2AK4/NCK1/NCK2
GO:0006534	cysteine metabolic process	11	0.562496	1.32145	0.11542	0.650032	0.625291	9989	tags=64%, list=33%, signal=43%	GCLM/CBS/CSAD/GGT1/CDO1/GCLC/MPST
GO:0043217	myelin maintenance	16	0.516172	1.31373	0.115082	0.650032	0.625291	11196	tags=69%, list=37%, signal=43%	ABCD1/PLEC/ABCD2/PRX/PTEN/SOD1/CLU/SH3TC2/EPB41L3/FA2H/DEGS1
GO:0009070	serine family amino acid biosynthetic process	18	0.503324	1.31068	0.115121	0.650032	0.625291	6636	tags=44%, list=22%, signal=35%	SHMT2/SEPHS2/SEPHS1/CBS/SHMT1/GGT1/SERINC3/SERINC5
GO:0090330	regulation of platelet aggregation	28	0.459728	1.28994	0.115338	0.650032	0.625291	12135	tags=61%, list=40%, signal=36%	GP6/MFSD2B/ADAMTS18/PRKCQ/PRKG1/UBASH3B/ALOX12/DMTN/EMILIN2/VPS33B/SH2B3/BLK/CEACAM1/IL6ST/PRKCA/CD9/MMRN1
GO:0045577	regulation of B cell differentiation	31	0.450622	1.28339	0.115701	0.650032	0.625291	5722	tags=32%, list=19%, signal=26%	CR1/PTPN6/BAD/IL7/SLAMF8/CD27/MIR17HG/IL4I1/MMP14/XBP1
GO:0031111	negative regulation of microtubule polymerization or depolymerization	40	0.430111	1.26784	0.114992	0.650032	0.625291	10065	tags=42%, list=33%, signal=28%	TPX2/KATNB1/CLIP3/CIB1/HDGFL3/CAMSAP3/APC2/BMERB1/CKAP2/ARHGEF2/MID1IP1/TRIM54/MAPRE1/STMN2/MAP2/MAP1B/CLASP2
GO:0071825	protein-lipid complex subunit organization	43	0.424713	1.26294	0.114816	0.650032	0.625291	3501	tags=21%, list=12%, signal=19%	APOE/LPL/PLTP/ABCA1/ABCG1/APOC1/ZDHHC8/LPCAT3/PLA2G7
GO:0051349	positive regulation of lyase activity	43	0.424426	1.26209	0.115666	0.650032	0.625291	11204	tags=49%, list=37%, signal=31%	VIPR2/EDNRA/ADCYAP1/TSHR/ADORA3/RXFP1/ORAI1/HPCA/NOS1/FSHR/LHCGR/GLP1R/GUCA1C/GHRHR/ISCU/ADRB2/ADRB1/P2RY11/DRD1/STIM1/CACNA1C
GO:0006352	DNA-templated transcription initiation	128	0.363675	1.17967	0.115243	0.650032	0.625291	10352	tags=46%, list=34%, signal=30%	ESR1/E2F2/TFB2M/MED25/TAF7/MED18/GTF2A1/CAVIN1/MED8/MED20/POLR3H/CDK4/BRF2/MED11/POLR2G/MED7/MED12/PWWP2A/HNF1A/BRF1/TAF9/GTF2H2/MED19/MED29/TBP/MED31/TAF5/MITF/TAF10/RRN3/MED24/ELOA/ERCC1/MED17/ELOB/TAF13/MED21/DHX36/HMGB1/MED10/CCNH/SMARCB1/NAT14/TAF11/GTF3C4/DR1/MED15/TAF4/PAXIP1/GTF2H5/TAF6/TAF1B/CAND1/TAF4B/MED13/SRF/GTF3C5/E2F3/BDP1
GO:0048680	positive regulation of axon regeneration	10	0.574506	1.3205	0.11621	0.650164	0.625418	8433	tags=70%, list=28%, signal=50%	PTN/GRN/FLNA/CNTF/STK24/NDEL1/SCARF1
GO:0031848	protection from non-homologous end joining at telomere	10	0.574401	1.32026	0.116399	0.650164	0.625418	6620	tags=60%, list=22%, signal=47%	DCLRE1B/XRCC1/TERF2/TFIP11/ERCC1/ACD
GO:0015838	amino-acid betaine transport	10	0.574257	1.31993	0.116692	0.650164	0.625418	3117	tags=30%, list=10%, signal=27%	SLC25A20/PDZK1/SLC6A12
GO:0072378	blood coagulation, fibrin clot formation	13	0.540397	1.31685	0.116316	0.650164	0.625418	133	tags=15%, list=0%, signal=15%	F13A1/FN1
GO:0051969	regulation of transmission of nerve impulse	14	0.530712	1.31432	0.116763	0.650164	0.625418	9960	tags=64%, list=33%, signal=43%	GPR35/TNR/GLRA1/AGT/TYMP/CHRNB4/ITGA2/CARTPT/HCRT
GO:0051782	negative regulation of cell division	16	0.515622	1.31233	0.116211	0.650164	0.625418	3821	tags=31%, list=13%, signal=27%	ORC6/E2F7/E2F8/RFPL1/AURKB
GO:1903236	regulation of leukocyte tethering or rolling	16	0.515594	1.31226	0.116255	0.650164	0.625418	4181	tags=25%, list=14%, signal=22%	CXCL12/ITGA4/GCNT1/ST3GAL4
GO:0060547	negative regulation of necrotic cell death	21	0.4868	1.30424	0.115935	0.650164	0.625418	13710	tags=76%, list=46%, signal=42%	FZD9/CAV1/BOK/BIRC3/NUPR1/NOL3/CASP8/FADD/ARHGEF2/RNF31/BIRC2/DDR2/PELI1/MT3/NDUFC2/UCN
GO:0140718	facultative heterochromatin formation	32	0.447477	1.28043	0.117016	0.650164	0.625418	10747	tags=56%, list=36%, signal=36%	ZNF304/PHF2/SAMD1/RRP8/MBD3/HELLS/TRIM28/MPHOSPH8/DNMT3A/SIRT2/DNMT1/HDAC1/RESF1/BEND3/MORC2/PPHLN1/KDM1A/TASOR
GO:0019228	neuronal action potential	37	0.435139	1.26957	0.117027	0.650164	0.625418	8820	tags=41%, list=29%, signal=29%	SCN9A/GPR35/KCNA1/KCNMB3/P2RX1/GLRA1/CHRNA1/CACNA1I/MYH14/SCN7A/SCN1A/ANK3/SCN4A/CHRNB4/P2RX4
GO:0001889	liver development	129	0.363139	1.1784	0.116905	0.650164	0.625418	11399	tags=46%, list=38%, signal=29%	ANXA1/PCNA/RHBDD3/CPB2/TYMS/PCK2/HPN/E2F7/GLI3/EZH2/E2F8/PTN/CPS1/VTN/HLX/HES1/CEBPA/PKD1/CIT/PRKCSH/HNF1A/LSR/LIMS2/CDKN2B/PHF2/HGF/NPHP3/ARID5B/XBP1/TAF10/WNT4/MESP1/CCDC39/CPT1A/CADM1/RELA/RGN/NOTCH2/SMARCB1/UCP2/ACAT1/CEACAM1/ACO2/IGF2R/ITGA2/GFER/CEBPB/NOTCH1/CCDC40/MPST/CITED2/ADA/UPB1/SRD5A1/HNRNPD/PNPT1/MED1/RPGRIP1L/ACADM
GO:0021543	pallium development	165	0.353339	1.16094	0.117019	0.650164	0.625418	11145	tags=44%, list=37%, signal=28%	NPY/KIF14/ANXA3/FEZF2/NR2E1/BAD/TSKU/GLI3/EZH2/KCNA1/BBS4/TBR1/ID4/SYNE2/PEX5/ATIC/LHX6/WDR62/FEZ1/ARHGAP11B/EIF2B5/CASP3/SLC32A1/TACC3/ADGRG1/ATP1A3/TACC2/BMERB1/PPP1R9B/NDE1/NSUN5/FUT10/PHLPP2/PAX6/HTR5A/XRCC1/NOTCH2NLA/CCDC141/SEMA6B/PLXNA3/EFHC1/ARX/MAS1/POU3F3/HDAC1/PTEN/NDEL1/NEFL/DCLK2/MBOAT7/XAB2/NEUROD1/BBS2/NOTCH2NLC/BAX/EZH1/HTR6/SRF/CRK/PHACTR1/AKIRIN2/RHOA/NEUROD6/KDM1A/CNTNAP2/FBXO4…
GO:0097254	renal tubular secretion	23	0.47727	1.29889	0.117498	0.651568	0.626769	5895	tags=39%, list=20%, signal=31%	ABCG2/DRD2/CORIN/SPX/SLC22A6/ACE/SLC9A3R1/AGT/CLN3
GO:0019433	triglyceride catabolic process	27	0.46196	1.28941	0.117395	0.651568	0.626769	4940	tags=30%, list=16%, signal=25%	LPL/GPIHBP1/LIPH/PNPLA3/LIPE/CPS1/MGLL/PNPLA2
GO:0006612	protein targeting to membrane	121	0.36554	1.18225	0.117866	0.653003	0.62815	10531	tags=46%, list=35%, signal=30%	HSPA5/CIB1/ZDHHC11/CEMIP/AQP11/CACNG2/PDZK1/PEX5/GET3/HPCA/MICALL1/ZDHHC15/TRAM2/SSR1/PEX26/TRAM1/SRP68/SRP54/SEC62/GLP1R/VPS37A/UBL4A/MIEF1/SRPRB/INPP5K/PRNP/SEC61A1/SNAP25-AS1/CHM/PRKCI/CHMP4A/SRPRA/HRAS/VPS37C/ITGB2/DMTN/ZDHHC12/ZDHHC9/GOLGA7/TCAF2/ICMT/ANK3/SGTA/TCAF1/SSR3/ZDHHC3/ARL6IP1/GOLGA7B/SEC61B/MYO1C/C2CD5/SRP14/SRP19/SGTB/RABGEF1/ITGAM
GO:0010269	response to selenium ion	13	0.538878	1.31315	0.119164	0.654685	0.629767	9982	tags=69%, list=33%, signal=46%	SELENOM/SELENOP/TXNRD2/RPLP0/SELENOV/SELENOW/GIP/MAOB/MIEN1
GO:0034111	negative regulation of homotypic cell-cell adhesion	13	0.538712	1.31274	0.119504	0.654685	0.629767	9112	tags=62%, list=30%, signal=43%	ZNF703/RDX/ADAMTS18/PRKG1/UBASH3B/ALOX12/SH2B3/CEACAM1
GO:0045039	protein insertion into mitochondrial inner membrane	13	0.53871	1.31274	0.119516	0.654685	0.629767	13782	tags=85%, list=46%, signal=46%	TIMM9/TIMM22/TIMM8A/TIMM8B/TRMT10B/TOMM70/TIMM29/NDUFA13/TIMM10B/AGK/TIMM10
GO:0060080	inhibitory postsynaptic potential	15	0.521921	1.31082	0.119168	0.654685	0.629767	5641	tags=20%, list=19%, signal=16%	INSYN2A/GLRA1/NLGN3
GO:0070986	left/right axis specification	14	0.529201	1.31058	0.119673	0.654685	0.629767	11142	tags=71%, list=37%, signal=45%	PKD1L1/DLL1/MNS1/NOTCH2/HSPB11/AHI1/NOTCH1/ARL13B/CITED2/SMO
GO:0070734	histone H3-K27 methylation	14	0.52901	1.31011	0.120111	0.654685	0.629767	7829	tags=50%, list=26%, signal=37%	EZH2/EHMT2/ZNF304/KPNA7/PHF1/SUPT6H/BEND3
GO:0060602	branch elongation of an epithelium	16	0.514333	1.30905	0.118468	0.654685	0.629767	1657	tags=25%, list=6%, signal=24%	AREG/ESR1/SPRY1/SPRY2
GO:0003159	morphogenesis of an endothelium	17	-0.346251	-1.30884	0.120137	0.654685	0.629767	1844	tags=24%, list=6%, signal=22%	CXCL10/CXCR4/RHOB/ADAMTS12
GO:0061154	endothelial tube morphogenesis	17	-0.346251	-1.30884	0.120137	0.654685	0.629767	1844	tags=24%, list=6%, signal=22%	CXCL10/CXCR4/RHOB/ADAMTS12
GO:1902004	positive regulation of amyloid-beta formation	18	0.501282	1.30536	0.119516	0.654685	0.629767	11148	tags=67%, list=37%, signal=42%	ABCG1/CASP3/ABCA2/IFNGR1/GSAP/RELA/SP1/CLU/EPHA4/SLC2A13/CSNK1E/CHRNA7
GO:0045091	regulation of single stranded viral RNA replication via double stranded DNA intermediate	19	0.495692	1.30396	0.119017	0.654685	0.629767	8110	tags=47%, list=27%, signal=35%	TOP2A/APOBEC3H/APOBEC3F/APOBEC3C/TRIM28/INPP5K/MPHOSPH8/RESF1/MORC2
GO:0032401	establishment of melanosome localization	23	0.476245	1.2961	0.120006	0.654685	0.629767	9337	tags=57%, list=31%, signal=39%	BBS4/SHROOM2/ASIP/BBS5/DCTN2/RAB11A/DCTN1/MYO5A/RAB17/BLOC1S5/CDH3/BLOC1S3/BBS2
GO:0014829	vascular associated smooth muscle contraction	24	0.471981	1.2934	0.120003	0.654685	0.629767	12728	tags=67%, list=42%, signal=38%	EDNRA/ACTA2/CD38/P2RX1/AGT/GRIP2/DOCK5/ATP2B1/BBS2/CHRM3/RHOA/HTR2A/RAP1GDS1/PIK3C2A/SLC8A1/COMP
GO:0071577	zinc ion transmembrane transport	25	0.468354	1.29186	0.119541	0.654685	0.629767	13285	tags=68%, list=44%, signal=38%	SLC39A8/SLC39A1/SLC30A3/SLC39A12/SLC39A3/SLC39A4/TMEM163/SLC39A7/SLC30A1/SLC30A7/SLC30A5/SLC30A6/SLC30A4/TRPM2/SLC1A1/SLC39A5/SLC39A13
GO:0051923	sulfation	24	-0.305973	-1.28497	0.118428	0.654685	0.629767	780	tags=17%, list=3%, signal=16%	SULT4A1/SULT1A2/NDST1/SULT1B1
GO:2000785	regulation of autophagosome assembly	44	0.421528	1.25663	0.119652	0.654685	0.629767	14618	tags=70%, list=49%, signal=36%	RNF5/EHMT2/RAB1B/ADPRH/UBQLN2/FEZ1/NUPR1/RALB/CHMP4A/SEC22B/SMCR8/PINK1/TBC1D12/SNX4/SH3GLB1/SNX30/PHF23/MTMR3/IFT88/FEZ2/ULK1/RAB3GAP1/TBC1D14/PIP4K2B/SNX7/IFT20/MOAP1/SCFD1/SNX18/ATG2A/PIP4K2A
GO:1902117	positive regulation of organelle assembly	80	0.384718	1.21286	0.119496	0.654685	0.629767	16060	tags=74%, list=53%, signal=34%	PLK4/IL5/SPAG5/GPSM2/SAXO1/PPP1R35/BBS4/WRAP73/CENPJ/KCTD17/SRC/LCP1/ATMIN/STIL/SEPTIN9/NUMA1/RALB/MNS1/DYNC1H1/MARK4/ENTR1/SNX4/SH3GLB1/CCP110/ARHGEF5/SNX30/SEPTIN7/RHOA/FSCN1/NUP62/IFT88/ULK1/CCDC88A/ARHGAP35/CEP295/ASAP1/RAB3GAP1/CNOT2/DZIP1/SDC4/CNOT1/HTT/PIP4K2B/SNX7/IFT20/MOAP1/SASS6/SNX18/CNOT6/ATG2A/PIP4K2A/VPS4B/BECN1/RP1/CNOT6L/SDCBP/RAB3GAP2/SDC1/PAN3
GO:0010769	regulation of cell morphogenesis involved in differentiation	95	0.375849	1.19866	0.119581	0.654685	0.629767	12513	tags=54%, list=42%, signal=31%	OBSL1/NRP1/FERMT2/DAB2/ANAPC2/CIB1/DOCK1/MYADM/CARMIL1/CALR/TBC1D24/LIMS2/FLNA/DBNL/RAC3/NEDD9/ITPKA/ILK/ACTN4/P4HB/WASHC2C/MPL/SS18L2/PTPRD/DMTN/CAPRIN2/DHX36/ACTR2/IL1RAPL1/DOCK5/TRIOBP/STAU2/EPHB2/EPHA4/MELTF/KANK1/EEF2K/CRK/ANKRD27/CORO1C/RREB1/RCC2/AP1AR/PTK2/UNC13D/ABL1/CAMK2B/CAPRIN1/PKP2/CASS4/MYOC
GO:0090314	positive regulation of protein targeting to membrane	28	0.457555	1.28384	0.120386	0.655206	0.630268	10531	tags=50%, list=35%, signal=33%	CIB1/CEMIP/PDZK1/HPCA/MIEF1/PRNP/HRAS/ITGB2/TCAF2/ANK3/TCAF1/MYO1C/C2CD5/ITGAM
GO:1904894	positive regulation of receptor signaling pathway via STAT	40	0.428103	1.26193	0.120451	0.655206	0.630268	11113	tags=55%, list=37%, signal=35%	IL5/IL23A/CCL5/OCIAD2/PRLR/HES1/CENPJ/IL7R/CYP1B1/AGT/ADIPOR1/CRLF3/PIBF1/IL4/PTK2B/NOTCH1/MGAT5/IL10RB/GHR/LEP/TYK2/IL10RA
GO:0090322	regulation of superoxide metabolic process	28	0.45726	1.28301	0.121175	0.656995	0.631989	10531	tags=57%, list=35%, signal=37%	CD36/CYBA/F2RL1/GSTP1/HVCN1/FPR2/AGT/ITGB2/TYROBP/SOD1/CLEC7A/DHFR/MAPT/BST1/GNAI2/ITGAM
GO:0010508	positive regulation of autophagy	140	0.358784	1.16954	0.121113	0.656995	0.631989	15515	tags=65%, list=52%, signal=32%	IRGM/TRIM68/TRIM32/ATG101/BAD/SH3BP4/TRIML2/ZC3H12A/SCOC/TP53INP2/STK11/DAPK1/WDR24/TRIM13/RUFY4/TRIM65/TRIM5/NOD2/PAFAH1B2/NPRL3/TICAM1/TRIM6/RALB/PRKAA2/IKBKG/MTDH/SMCR8/PINK1/HMGB1/SLC25A5/ENDOG/OPTN/TPCN1/SVIP/CDK16/CALCOCO2/ADRB2/IL4/PLK3/RNF31/SPTLC1/SNX4/UFL1/SH3GLB1/SNX30/TRIM8/TRIM14/RNF152/SPTLC2/MAPK3/SUPT5H/LARP1/ULK2/DCN/SESN1/SESN2/BCL2L11/ULK1/PRKD1/PIK3C2A/CAMKK2/PLEKHF1/RAB3GAP1/…
GO:0034764	positive regulation of transmembrane transport	216	0.343406	1.14061	0.12103	0.656995	0.631989	9860	tags=41%, list=33%, signal=28%	KLF15/CLIP3/EDNRA/CLTCL1/CX3CL1/CEMIP/TREM2/KCNN4/KCNA1/OPN3/TRDN/CAV1/CACNG2/PDZK1/NPPA/EHD3/COX17/ATP1B2/GRM6/P2RX1/ATP1B3/ATP2A1/NOS1/COA8/LHCGR/CFTR/ABCB1/KCNC1/ACSL5/G6PD/GSTO1/GJC2/FLNA/SLC9A3R1/AGT/ITGB1/FXYD2/NLGN3/F2RL3/AKAP6/CNKSR3/ACTN4/PRKCI/VMP1/WNK2/HSPA2/CALCR/CACNA2D1/THY1/PIK3R1/APPL1/SLC38A1/KCNH2/CCR2/CRACR2A/RGN/PINK1/SLC26A6/CTSS/PPP3CB/ANK3/GIP/TCAF1/BAK1/CALM1/ARL6IP1/NDUFA…
GO:0050890	cognition	298	0.33407	1.12212	0.121219	0.656995	0.631989	12235	tags=45%, list=41%, signal=27%	APOE/HRH1/CBR3/TPBG/DRD2/RGS14/NTRK1/LILRB2/NEUROD2/METTL23/EIF4A3/FZD9/B2M/SLC6A4/SYNGAP1/TACO1/MUSK/HLA-DRA/TREM2/PTN/SHANK1/EHMT2/CTNS/BBS4/TBR1/C5AR1/TACR2/ASIC1/SLC6A1/NFATC4/VLDLR/B3GAT1/TNR/PPT1/GIT1/RP9/GABRA5/MAPK8IP2/CRHBP/SLC1A4/MEIS2/SLC12A5/ST3GAL4/SOBP/SRC/CASP3/RIC8A/LHCGR/ADCY3/JPH3/MAP1A/PPP1R9B/SHISA7/AGT/LGMN/CX3CR1/ITGB1/NSUN5/GLP1R/SYT4/NLGN3/NDRG4/NEDD9/CLN3/ABCA7/PRNP/BRINP…
GO:0031573	mitotic intra-S DNA damage checkpoint signaling	17	0.505882	1.30272	0.122161	0.657344	0.632325	10513	tags=53%, list=35%, signal=34%	RAD9B/MUS81/MSH2/FANCD2/NEK11/TIPIN/RAD17/RAD9A/HUS1
GO:1902001	fatty acid transmembrane transport	18	0.500244	1.30266	0.121581	0.657344	0.632325	6448	tags=39%, list=21%, signal=31%	ABCD1/CD36/SLC25A20/ACSL5/ABCD2/CPT1A/SLC27A1
GO:0032400	melanosome localization	25	0.467311	1.28899	0.121981	0.657344	0.632325	11073	tags=64%, list=37%, signal=40%	BBS4/SHROOM2/ASIP/BBS5/DCTN2/RAB11A/DCTN1/MYO5A/RAB17/VPS33B/BLOC1S5/CDH3/BLOC1S3/BBS2/VPS33A/BLOC1S6
GO:0045981	positive regulation of nucleotide metabolic process	39	0.429407	1.26171	0.122076	0.657344	0.632325	14720	tags=69%, list=49%, signal=35%	PID1/TREM2/MLST8/PRXL2C/NOS1/VCP/GUCA1C/PRKAA2/GPD1/PINK1/ENO1/BEND3/SLC25A12/IL4/IGF1/TMSB4X/HTR2A/GAPDHS/ZBTB20/APP/PPARA/NDUFC2/MTOR/ARNT/PRKAA1/PSEN1/P2RX7
GO:1900544	positive regulation of purine nucleotide metabolic process	39	0.429407	1.26171	0.122076	0.657344	0.632325	14720	tags=69%, list=49%, signal=35%	PID1/TREM2/MLST8/PRXL2C/NOS1/VCP/GUCA1C/PRKAA2/GPD1/PINK1/ENO1/BEND3/SLC25A12/IL4/IGF1/TMSB4X/HTR2A/GAPDHS/ZBTB20/APP/PPARA/NDUFC2/MTOR/ARNT/PRKAA1/PSEN1/P2RX7
GO:0043114	regulation of vascular permeability	45	0.419146	1.25255	0.121802	0.657344	0.632325	2923	tags=22%, list=10%, signal=20%	APOE/HRH1/TRPV4/TEK/DDAH1/CXCR2/FERMT2/TACR2/PDE2A/PLEC
GO:0019080	viral gene expression	99	0.373454	1.19433	0.121691	0.657344	0.632325	16542	tags=76%, list=55%, signal=34%	ST6GALNAC2/MDFIC/CCL5/TRIM32/HPN/IFITM3/FURIN/MON1B/SPCS1/PARP16/MGAT2/SSB/ST3GAL4/TRIM13/CANX/MCTS1/PTBP1/EIF3A/SPCS3/ZNF639/INPP5K/ST6GALNAC4/EIF3B/MGAT4B/TARBP2/HEXIM1/USF1/HDAC1/ST3GAL2/SMARCB1/TAF11/SP1/SNW1/DENR/TRIM8/MOGS/TRIM14/PSMC3/SHFL/MGAT5/ST3GAL1/TARDBP/TRIM11/POU2F3/EIF2AK4/EIF3D/UBP1/MAN1B1/PRMT1/CSDE1/EIF3F/REST/NUCKS1/CCNT1/ATG12/TRIM21/TRIM27/USF2/GALNT1/DHX9/CCL4/ATG5/RRP1B/CD…
GO:0009205	purine ribonucleoside triphosphate metabolic process	219	0.342829	1.13928	0.12196	0.657344	0.632325	15011	tags=63%, list=50%, signal=32%	NDUFB9/PID1/GIMAP7/NDUFA6/ENPP3/DNAJC30/BAD/JMJD8/SLC4A1/TREM2/ATP5MC1/ATP5PO/NDUFS6/ENO4/NDUFB10/CTNS/STOML2/AK1/MLST8/PRXL2C/ATP5PD/NME4/NDUFA2/GIT1/AK3/ATP5MGL/NUPR1/NME3/PFKFB1/NME9/NT5E/NDUFB5/ARL2/PRKAG1/VPS9D1/EIF6/NDUFB6/VCP/NDUFB7/LDHC/NDUFA12/NDUFB11/NDUFB1/PARP1/NADK/PRKAA2/ENO2/GPD1/HSPA8/DMAC2L/NME6/HK3/NDUFA3/RAN/PARG/PINK1/ENO1/ATP5MG/BEND3/DNM1L/SDHD/SLC25A12/ATP1A2/DGUOK/IL4/IGF1…
GO:0043523	regulation of neuron apoptotic process	204	0.344935	1.14322	0.12239	0.657763	0.632728	8541	tags=35%, list=28%, signal=25%	APOE/KIF14/ADAM8/GCLM/SIGMAR1/NTRK1/XRCC2/FZD9/EGLN2/NRP1/SYNGAP1/MAP3K11/CX3CL1/TREM2/GRN/ITGA1/BOK/NFATC4/IL27RA/FGF20/TYRO3/PPT1/GABRA5/DDIT3/GABRB2/PLXND1/NUPR1/CASP3/MSH2/HYOU1/BCL2L1/AKT1S1/G6PD/UNC5B/PCDHGC3/LGMN/CX3CR1/GDF5/SARM1/MAP3K12/CNTF/CLN3/PRNP/PCDHGC4/LIG4/ANGPT1/ZPR1/PRKCI/PARP1/HRAS/SET/SNCB/RASA1/MAG/NES/CORO1A/PINK1/SNX6/TYROBP/AXL/WFS1/SOD1/NEFL/BACE1/NSMF/GCLC/CLN8/NRBP2/GD…
GO:0090150	establishment of protein localization to membrane	252	0.338593	1.13082	0.122459	0.657763	0.632728	13782	tags=54%, list=46%, signal=30%	TIMM9/HSPA5/MTX1/CIB1/ZDHHC11/TOMM5/RDX/CEMIP/TIMM22/SCRIB/TIMM8A/GORASP2/EMC6/AQP11/CACNG2/PDZK1/PEX5/GET3/HPCA/ATP6AP1/MICALL1/WDR83OS/ZDHHC15/RAB11A/TRAM2/TOMM6/SSR1/PEX26/TRAM1/SRP68/SRP54/SEC62/GLP1R/TIMM8B/VPS37A/EMC3/UBL4A/MIEF1/SRPRB/TOMM40/INPP5K/CLN3/REEP2/PRNP/SEC61A1/SNAP25-AS1/GRIP2/CNST/CHM/PRKCI/CHMP4A/ARFRP1/SRPRA/HRAS/VPS37C/ITGB2/DMTN/ZDHHC12/OXA1L/ZDHHC9/GOLGA7/CCDC47/STX3/LYPL…
GO:0046940	nucleoside monophosphate phosphorylation	11	0.558366	1.31175	0.122897	0.658936	0.633857	10075	tags=73%, list=33%, signal=48%	AK1/AK8/DTYMK/CMPK2/AK7/CMPK1/AK6/AK9
GO:0070664	negative regulation of leukocyte proliferation	88	0.378718	1.20186	0.122864	0.658936	0.633857	9688	tags=39%, list=32%, signal=26%	CR1/GPNMB/FCGR2B/LILRB2/ENPP3/PTPN6/ARG2/VSIG4/PDE5A/SCRIB/GSTP1/GREM1/TNFRSF14/LILRB4/LST1/CASP3/HLA-DRB1/IL4I1/IL2RA/SOX11/LRRC32/PRNP/PAWR/LGALS9/PTEN/TYROBP/VSIR/HLA-G/BLK/CTLA4/CEBPB/GLMN/DLG5/MNDA
GO:2001223	negative regulation of neuron migration	12	0.545963	1.30744	0.124355	0.659558	0.634454	4901	tags=33%, list=16%, signal=28%	DRD2/CX3CL1/GPR173/ADGRG1
GO:0071404	cellular response to low-density lipoprotein particle stimulus	18	0.499097	1.29967	0.123844	0.659558	0.634454	6956	tags=44%, list=23%, signal=34%	LPL/CD36/ABCA1/CD81/FCER1G/ITGB1/CDH13/ITGB2
GO:0010458	exit from mitosis	28	0.455845	1.27904	0.124414	0.659558	0.634454	11109	tags=57%, list=37%, signal=36%	PHB2/ANLN/SIRT7/UBE2S/PPP1R9B/CHMP7/RGCC/SIRT2/MAD2L1BP/CDCA5/KNTC1/CDC23/CLASP2/CDKN1B/CHMP2A/RPL24
GO:1901661	quinone metabolic process	38	0.430379	1.26009	0.124371	0.659558	0.634454	11310	tags=61%, list=38%, signal=38%	FDXR/CBR1/AKR1C3/COQ8B/AKR1A1/VKORC1/COQ7/ADH4/COQ4/UBIAD1/AKR1B1/PDSS1/COQ8A/COQ2/COQ6/COQ10B/CBR4/CYP4F3/VKORC1L1/AKR7A2/COQ9/PDSS2/PPTC7
GO:0044788	modulation by host of viral process	42	0.423588	1.25607	0.123452	0.659558	0.634454	12779	tags=62%, list=42%, signal=36%	APOE/PIK3C2G/ZC3H12A/ZDHHC8/PPIB/ZBED1/TBC1D20/DDX56/FBXL2/EEF1A1/HSPA8/ZDHHC9/CSF1R/YTHDC2/CFL1/IGF2R/RAB29/EEA1/VAPA/PSMC3/EIF2AK4/PIK3C3/IFI27/STOM/NUCKS1/PAIP1
GO:0044088	regulation of vacuole organization	49	0.412885	1.24554	0.1234	0.659558	0.634454	16645	tags=82%, list=55%, signal=37%	RNF5/EHMT2/RAB1B/GRN/ADPRH/UBQLN2/FEZ1/NUPR1/TMEM106B/RALB/CHMP4A/SEC22B/SMCR8/PINK1/TBC1D12/SCARB2/SNX4/SH3GLB1/SNX30/PHF23/MTMR3/IFT88/FEZ2/ULK1/RAB3GAP1/TBC1D14/PIP4K2B/SNX7/IFT20/MOAP1/SCFD1/SNX18/ATG2A/PIP4K2A/BECN1/LAPTM4B/RAB3GAP2/PIKFYVE/ANXA2/LRRK2
GO:0050688	regulation of defense response to virus	69	0.391417	1.21982	0.124211	0.659558	0.634454	12977	tags=55%, list=43%, signal=31%	IL23A/IL15/ZDHHC11/PTPN22/ZC3H12A/FGL2/TRAF3IP2/APOBEC3F/IFNLR1/MICB/SELENOK/IL27/TRIM6/STAT1/IFIT1/TARBP2/MUL1/PPM1B/ILRUN/TOMM70/TKFC/IL4/HERC5/HTRA1/NLRX1/ELMOD2/PQBP1/DTX3L/EIF2AK4/CCDC92/GPATCH3/RNF216/SIN3A/CGAS/NPLOC4/AIM2/DHX58/PYCARD
GO:0032760	positive regulation of tumor necrosis factor production	91	0.376883	1.19853	0.124249	0.659558	0.634454	9584	tags=46%, list=32%, signal=32%	LPL/IL23A/CD14/CD36/CYBA/HLA-E/NFATC4/CD84/TLR4/FCGR3A/CYBB/SETD4/SELENOK/NOD2/LILRA2/TICAM1/OAS3/IFNGR1/SPON2/TIRAP/PIK3R1/MIF/CCR2/FADD/LGALS9/ARHGEF2/OAS1/HMGB1/TYROBP/PTPRJ/RASGRP1/TLR1/CD2/CLEC7A/TMEM106A/CLU/EPHB2/SASH3/ARID5A/ABCC8/ARFGEF2/AZU1
GO:1903900	regulation of viral life cycle	134	0.360146	1.17122	0.123622	0.659558	0.634454	10917	tags=46%, list=36%, signal=30%	TOP2A/APOBEC3H/CD28/CCL5/TRIM68/IFIT5/CH25H/IFITM3/TRIML2/FURIN/CD74/LY6E/BST2/LAMP3/TYRO3/TMPRSS4/APOBEC3F/ADARB1/ZNFX1/HLA-DRB1/TRIM5/APOBEC3C/OAS3/TRIM6/TRIM28/PPIE/INPP5K/EIF2AK2/P4HB/IFIT1/BANF1/HACD3/MX1/MPHOSPH8/TARBP2/LGALS9/OAS1/HMGB1/PPIH/PABPC1/PDE12/RESF1/AXL/PPIA/MORC2/CD209/ILF3/NECTIN2/DDX3X/VPS4A/TRIM8/NOTCH1/CNOT7/ADAR/TRIM14/SHFL/TSG101/TRIM11/RAD23A/TASOR/LARP1/RSAD2
GO:0030832	regulation of actin filament length	148	0.355999	1.16376	0.123796	0.659558	0.634454	13397	tags=56%, list=45%, signal=31%	NPHS1/ABITRAM/PFN4/CXCL12/BAIAP2L1/HAX1/RDX/MYADM/F2RL1/BBS4/DAAM2/ARPC5/CARMIL1/MLST8/PDXP/CDC42EP5/MYO3A/MYO3B/KIRREL1/VIL1/TMSB4Y/FLII/FMN1/TWF1/CIT/LMOD1/CAPG/ARHGAP40/DBNL/LATS1/ARPC4/WASHC2C/ARPC3/NEB/DMTN/RASA1/C15orf62/CORO1A/SPTBN2/PRKCE/ARHGAP18/PIK3R2/LIMA1/WDR1/SPTB/TRIOBP/TMOD1/CAPZB/FCHSD2/TMSB4X/PTK2B/SVIL/KANK1/HIP1R/PFN2/BIN1/VASP/ARPC1B/RHOA/ARHGAP28/SCIN/LMOD3/SWAP70/ADD1/WAS/C…
GO:0090501	RNA phosphodiester bond hydrolysis	149	0.355873	1.16373	0.123587	0.659558	0.634454	9827	tags=42%, list=33%, signal=28%	NOB1/TBL3/ENDOU/CSTF2T/EXO1/SLFN12/PIWIL2/DCPS/ABT1/POP4/ZC3H12A/RNASEK/ANG/RNASE6/ERI2/NYNRIN/RMRP/REXO2/TRIR/RNASE2/NCBP2/NOCT/NOP9/EXOSC10/TSR1/ISG20L2/RPP25/ELAC1/RNASEH2A/RNASE3/ZC3H12D/RPP21/EXOSC2/ERN1/SLFN13/APEX1/NCBP1/MBLAC1/RPP38/DIS3/ANGEL1/SND1/SLFN14/ZC3H12C/INTS11/UTP20/RPP30/PDE12/DROSHA/CPSF1/ENDOG/EXOG/CPSF4L/RNASE1/EXD2/FCF1/KRI1/YBEY/AGO3/CNOT7/LACTB2/RPP40
GO:0046631	alpha-beta T cell activation	160	0.353081	1.15853	0.124446	0.659558	0.634454	11207	tags=41%, list=37%, signal=26%	ANXA1/IL23A/CD28/BCL11B/ARG2/IL15/GLI3/CTSL/CD81/HLA-DRA/SLAMF6/PTPN22/HLA-E/STOML2/ZC3H12A/HLA-A/GPR18/ITK/HLX/NKG7/TNFRSF14/PRKCQ/LILRB4/ARMC5/CD160/MYB/TRBC2/IL12A/HLA-DRB1/IL27/TNFSF8/IL2RA/NFKBIZ/PTGER4/RC3H2/EBI3/CCR2/LGALS9/CRACR2A/ZBTB16/HMGB1/IRF1/VSIR/HFE/IL4/SH3RF1/CBFB/RORA/SASH3/ENTPD7/BATF/LOXL3/RHOA/PNP/CARD11/PRKCZ/SMAD7/IL18R1/TNFSF4/ADA/TYK2/RSAD2/DOCK2/FOXP1/IRF4/NDFIP1
GO:0000910	cytokinesis	179	0.348947	1.15043	0.124555	0.659558	0.634454	11071	tags=47%, list=37%, signal=30%	KIF4A/PLK4/KIF23/KIF14/DRD2/PRC1/RHOC/SPIRE2/ANLN/E2F7/CDCA8/CEP55/CDC6/E2F8/BBS4/CENPA/RACGAP1/PDXP/PLEC/GIT1/ARF1/CXCR5/MAP10/AURKB/MYH10/RAB11A/ALKBH4/TMEM250/KLHDC8B/AURKC/CIT/ECT2/ANKRD53/GIPC1/SPIRE1/SEPTIN3/BCL2L1/RAB11FIP4/MITD1/NOX5/BRCA2/CENPV/CHMP1A/SEPTIN9/CHMP7/KIF3B/DCTN3/EFHC1/PRPF40A/CHMP4A/RASA1/CKAP2/TTC19/ACTR2/FSD1/ANK3/PRKCE/WASHC5/CALM1/KLHL9/POLDIP2/PLK3/ENTR1/USP8/AHCTF1/C…
GO:0033157	regulation of intracellular protein transport	214	0.343417	1.14025	0.123381	0.659558	0.634454	12237	tags=50%, list=41%, signal=30%	PRR5L/MDFIC/CD36/LEPROT/GLI3/HAX1/CD81/CIB1/CEMIP/CEP131/ZC3H12A/SIRT7/TXN/HTRA2/NOLC1/PDZK1/C11orf65/HPCA/RHOU/LMAN1/FRAT1/BRSK2/ECT2/LCP1/BCAP31/UFM1/NUP54/PDCD10/FLNA/SAE1/MIEF1/DERL2/TRIM28/OAZ2/UBL5/INPP5K/RIPOR1/PRNP/UBE2J1/ANGPT1/ZPR1/PIK3R1/HRAS/ITGB2/DMTN/ATP13A2/APOD/TM9SF4/HYAL2/RAN/PINK1/TCAF2/ANK3/NDEL1/UBE2G2/TCAF1/PIK3R2/PCM1/B3GAT3/RAC2/SVIP/CDK1/PKIG/ARHGAP44/GAS6/PLK3/RNF31/SUMO…
GO:0070198	protein localization to chromosome, telomeric region	29	0.45248	1.27641	0.124761	0.659804	0.634691	6885	tags=38%, list=23%, signal=29%	TINF2/NABP2/WRAP53/GNL3/CCT8/BRCA2/TPP1/CCT6A/TERF2/ACD/CCT5
GO:0098869	cellular oxidant detoxification	88	0.378216	1.20027	0.124822	0.659804	0.634691	9797	tags=43%, list=33%, signal=29%	APOE/LTC4S/CD36/CCS/PRDX2/GPX2/HBB/GSTZ1/PRDX3/TXN/GSTP1/PRXL2C/TXNRD2/HBQ1/CLIC2/SRXN1/FANCC/UBIAD1/GSTO1/SELENOS/GSTK1/GSTO2/ALOX5AP/SELENOW/TXNRD1/SELENOT/TXNDC17/GPX4/SELENOF/PRXL2A/SOD1/EPX/DHFR/DUOX1/PRDX1/MGST2/PTGES/SOD3
GO:0060004	reflex	20	0.487771	1.29498	0.125193	0.660602	0.635459	7363	tags=55%, list=24%, signal=42%	NPNT/HPN/TMC1/SHANK1/CACNG2/GLRA1/AFG3L2/ZPLD1/ALDH1A3/TMC2/GLRB
GO:0060338	regulation of type I interferon-mediated signaling pathway	38	0.430137	1.25938	0.125134	0.660602	0.635459	13466	tags=68%, list=45%, signal=38%	TTLL12/PTPN6/DCST1/TRIM41/CDC37/CACTIN/OAS3/ZBP1/TRIM6/MUL1/FADD/OAS1/TRIM56/IKBKE/RNF185/USP18/YTHDF2/CNOT7/ADAR/PTPN11/IRF3/SAMHD1/YTHDF3/USP29/UBE2K/TBK1
GO:0006703	estrogen biosynthetic process	11	0.556567	1.30752	0.126201	0.662208	0.637004	3068	tags=27%, list=10%, signal=25%	HSD17B1/HSD17B12/DHRS11
GO:0090158	endoplasmic reticulum membrane organization	13	0.535096	1.30393	0.126278	0.662208	0.637004	8312	tags=62%, list=28%, signal=45%	TRDN/LPCAT3/REEP5/TMED2/ATL1/MOSPD3/VCPIP1/ARL6IP1
GO:1904152	regulation of retrograde protein transport, ER to cytosol	13	0.534999	1.3037	0.126357	0.662208	0.637004	12237	tags=77%, list=41%, signal=46%	BRSK2/BCAP31/DERL2/UBE2J1/UBE2G2/SVIP/YOD1/OS9/ERLEC1/UBAC2
GO:0016558	protein import into peroxisome matrix	13	0.534978	1.30364	0.126369	0.662208	0.637004	12217	tags=85%, list=41%, signal=50%	PEX12/PEX7/PEX5/PEX26/PEX10/LONP2/PEX6/PEX2/PEX1/PEX14/PEX16
GO:1903573	negative regulation of response to endoplasmic reticulum stress	41	0.424542	1.25542	0.125751	0.662208	0.637004	9714	tags=54%, list=32%, signal=36%	HSPA5/DDRGK1/GRINA/CREB3L1/LPCAT3/AQP11/SYVN1/HYOU1/BCL2L1/TMBIM6/SELENOS/XBP1/ABCA7/RACK1/SGTA/WFS1/SVIP/CLU/BFAR/UFL1/ATF6B/HERPUD1
GO:0045814	negative regulation of gene expression, epigenetic	86	0.379163	1.20162	0.126197	0.662208	0.637004	12814	tags=55%, list=43%, signal=31%	POLE3/KCNQ1OT1/EZH2/SMYD5/ZNF304/ASIP/TSIX/CBX3/PHF2/ZNFX1/NDN/AXIN1/SAMD1/RRP8/MBD3/CENPV/HELLS/TRIM28/LMNB1/MPHOSPH8/DNMT3A/SIRT2/RB1/HMGB1/DNMT1/HDAC1/RESF1/BEND3/MORC2/CDK2/CREBZF/HAT1/PPHLN1/HDAC5/CTCF/EPC1/EZH1/KDM1A/BAZ1A/TASOR/SETDB1/TASOR2/SPTY2D1/SIN3A/RIF1/UBR2/PPM1D
GO:0015749	monosaccharide transmembrane transport	107	0.368609	1.18425	0.126382	0.662208	0.637004	11380	tags=47%, list=38%, signal=29%	PID1/SLC5A11/KLF15/SLC26A5/CLIP3/RTN2/EDNRA/MFSD4A/SLC2A12/CLTCL1/SLC2A10/SLC23A1/OPN3/SLC5A4/SLC5A9/OSTN/SLC5A10/SLC5A1/HNF1A/SLC5A2/ACE/SELENOS/FABP5/SLC2A8/SLC50A1/INPP5K/MFSD4B/PRKCI/SLC2A2/SLC27A1/PRKCB/PIK3R1/APPL1/GIP/ASPSCR1/SLC2A7/SLC27A4/C3/IGF1/SLC2A9/GPC3/C2CD5/DRD1/IRS1/LEP/SLC2A14/PTPN11/TRIB3/STXBP4/SESN2
GO:0007088	regulation of mitotic nuclear division	113	0.366595	1.18119	0.125801	0.662208	0.637004	10912	tags=45%, list=36%, signal=29%	BUB1B/MKI67/OBSL1/CD28/DAPK3/SPC25/CDCA2/CENPF/CDC25C/FBXO43/BUB1/CDCA8/ZWINT/NDC80/USP44/MAD2L1/NUF2/PDXP/FBXO5/PDGFRB/AURKB/PKMYT1/SPHK1/EREG/PDGFB/CUL9/CDT1/CDC16/RGCC/KLHL22/NME6/ANAPC5/MAD2L1BP/XRCC3/RB1/BUB3/TOM1L2/RAD21/KNTC1/SPC24/IGF1/TOM1L1/CDC23/ANAPC7/NSMCE2/NUSAP1/SMPD3/DYNC1LI1/ANAPC11/ZWILCH/NUP62
GO:0051306	mitotic sister chromatid separation	99	0.372266	1.19053	0.126552	0.662519	0.637303	14493	tags=69%, list=48%, signal=36%	BUB1B/SPC25/CENPF/BUB1/CDCA8/ZWINT/ANAPC2/CDC6/NDC80/BCL7B/USP44/MAD2L1/NUF2/FBXO5/SMARCD1/AURKB/TACC3/DPF2/CDT1/CDC16/BRD7/ANAPC1/KLHL22/ACTB/ANAPC5/MAD2L1BP/HECW2/XRCC3/RB1/BUB3/SMARCB1/ACTL6B/RAD21/KNTC1/SPC24/NEK6/CENPE/NCAPH2/CDC23/ANAPC7/ARID1A/NSMCE2/PHF10/DPF3/DYNC1LI1/PPP2R1A/RIOK2/ANAPC11/ANAPC4/ZWILCH/DLGAP5/IK/TRIP13/INCENP/DIS3L2/ATM/PBRM1/SMARCC2/CDK5RAP2/CDC27/PRAP1/DPF1/APC/MAD2L2…
GO:0000244	spliceosomal tri-snRNP complex assembly	13	0.5346	1.30272	0.126959	0.662834	0.637606	12310	tags=85%, list=41%, signal=50%	CD2BP2/AAR2/PRPF31/SRSF12/PRPF6/DDX20/USP4/SRSF10/PRPF19/LSM2/SART3
GO:0009263	deoxyribonucleotide biosynthetic process	15	0.517697	1.3002	0.127277	0.662834	0.637606	8547	tags=53%, list=28%, signal=38%	RRM2/TYMS/SHMT1/DTYMK/CMPK2/DCTD/RRM1/DGUOK
GO:0009265	2'-deoxyribonucleotide biosynthetic process	15	0.517697	1.3002	0.127277	0.662834	0.637606	8547	tags=53%, list=28%, signal=38%	RRM2/TYMS/SHMT1/DTYMK/CMPK2/DCTD/RRM1/DGUOK
GO:0046385	deoxyribose phosphate biosynthetic process	15	0.517697	1.3002	0.127277	0.662834	0.637606	8547	tags=53%, list=28%, signal=38%	RRM2/TYMS/SHMT1/DTYMK/CMPK2/DCTD/RRM1/DGUOK
GO:0034367	protein-containing complex remodeling	28	0.454874	1.27632	0.126875	0.662834	0.637606	3501	tags=21%, list=12%, signal=19%	APOE/LPL/PLTP/ABCG1/APOC1/PLA2G7
GO:0009124	nucleoside monophosphate biosynthetic process	38	0.42934	1.25705	0.127197	0.662834	0.637606	10813	tags=53%, list=36%, signal=34%	APRT/TYMS/TK2/UMPS/ATIC/GMPS/SHMT1/UCK1/DHODH/DCTD/UCKL1/CMPK1/PPAT/CDA/PAICS/DGUOK/CAD/ADSL/DUT/ADA
GO:0051788	response to misfolded protein	25	0.464929	1.28241	0.127528	0.663569	0.638313	10635	tags=56%, list=35%, signal=36%	TOR1A/RNF5/SDF2L1/RNF126/VCP/AUP1/ATXN3/STUB1/DNAJB12/DNAJB14/CLU/RNF185/AKIRIN2/DERL1
GO:0001660	fever generation	10	-0.420884	-1.31545	0.133423	0.663636	0.638378	1220	tags=20%, list=4%, signal=19%	IL1A/PTGS2
GO:0045651	positive regulation of macrophage differentiation	14	-0.370287	-1.30903	0.128352	0.663636	0.638378	620	tags=14%, list=2%, signal=14%	CSF1/ROR2
GO:0071372	cellular response to follicle-stimulating hormone stimulus	12	0.544302	1.30347	0.127656	0.663636	0.638378	5087	tags=50%, list=17%, signal=42%	GCLM/EDNRA/GATA1/POR/FSHR/PLAT
GO:0040034	regulation of development, heterochronic	12	0.543779	1.30221	0.128722	0.663636	0.638378	11199	tags=75%, list=37%, signal=47%	NR2E1/HES1/JAG1/PAX6/DLL1/RBPJ/NOTCH1/HMGN1/FGF9
GO:0001991	regulation of systemic arterial blood pressure by circulatory renin-angiotensin	12	0.543647	1.3019	0.128871	0.663636	0.638378	7289	tags=50%, list=24%, signal=38%	F2RL1/ATP6AP2/REN/ACE/NDST2/CTSZ
GO:0002638	negative regulation of immunoglobulin production	11	0.553723	1.30084	0.131453	0.663636	0.638378	4839	tags=36%, list=16%, signal=31%	CR1/FCGR2B/CD22/TMBIM6
GO:0071635	negative regulation of transforming growth factor beta production	11	0.553712	1.30081	0.131476	0.663636	0.638378	1556	tags=27%, list=5%, signal=26%	FN1/TSKU/FURIN
GO:0140052	cellular response to oxidised low-density lipoprotein particle stimulus	11	0.553321	1.29989	0.132206	0.663636	0.638378	5226	tags=45%, list=17%, signal=38%	CD68/CD36/TREM2/TLR4/TICAM1
GO:0006563	L-serine metabolic process	11	0.552991	1.29912	0.132844	0.663636	0.638378	10163	tags=73%, list=34%, signal=48%	SDS/SHMT2/CBS/SHMT1/SERINC3/SERINC5/SDSL/SRR
GO:0033540	fatty acid beta-oxidation using acyl-CoA oxidase	12	0.542218	1.29847	0.131645	0.663636	0.638378	2878	tags=25%, list=10%, signal=23%	ACOX2/ACOXL/ACOT8
GO:0021892	cerebral cortex GABAergic interneuron differentiation	10	0.564838	1.29828	0.134028	0.663636	0.638378	6983	tags=50%, list=23%, signal=38%	DRD2/FEZF2/LHX6/RAC3/ARX
GO:0042976	activation of Janus kinase activity	13	0.532526	1.29767	0.130998	0.663636	0.638378	10511	tags=62%, list=35%, signal=40%	IL23A/CCL5/PRLR/AGT/PIBF1/IL4/PTK2B/GHR
GO:0071340	skeletal muscle acetylcholine-gated channel clustering	10	0.564506	1.29751	0.134838	0.663636	0.638378	8044	tags=50%, list=27%, signal=37%	FZD9/MUSK/DVL1/MESD/RER1
GO:0032060	bleb assembly	11	0.55185	1.29644	0.134966	0.663636	0.638378	1805	tags=36%, list=6%, signal=34%	EMP2/ANLN/PMP22/LPAR3
GO:0007076	mitotic chromosome condensation	19	0.491261	1.2923	0.128744	0.663636	0.638378	10110	tags=58%, list=34%, signal=38%	NCAPG/NCAPH/TTN/SMC4/NCAPD3/SMC2/CHMP1A/AKAP8/CDCA5/NCAPH2/NUSAP1
GO:0032048	cardiolipin metabolic process	16	0.507707	1.29219	0.133106	0.663636	0.638378	9089	tags=44%, list=30%, signal=31%	PHB2/PLSCR3/STOML2/DNAJC19/SLC27A1/CRLS1/HADHA
GO:0007625	grooming behavior	17	0.501551	1.29157	0.131234	0.663636	0.638378	3698	tags=29%, list=12%, signal=26%	DRD2/APRT/CTNS/PPT1/CNTNAP4
GO:0006833	water transport	20	0.485688	1.28945	0.129974	0.663636	0.638378	7116	tags=40%, list=24%, signal=31%	AQP4/AQP11/SLC5A1/CFTR/MIP/INPP5K/SLC14A1/HYAL2
GO:0003081	regulation of systemic arterial blood pressure by renin-angiotensin	19	0.489248	1.28701	0.133418	0.663636	0.638378	10205	tags=58%, list=34%, signal=38%	CYBA/F2RL1/ATP6AP2/REN/ACE/AGT/NDST2/CTSZ/SERPINF2/NOX1/RHOA
GO:0042178	xenobiotic catabolic process	24	0.468566	1.28404	0.128686	0.663636	0.638378	7358	tags=38%, list=24%, signal=28%	NUDT15/CYP3A5/FMO4/GSTM4/NOS1/GSTO1/GSTM3/CRYZ/CYP2C19
GO:0001911	negative regulation of leukocyte mediated cytotoxicity	24	0.467986	1.28245	0.130154	0.663636	0.638378	9873	tags=58%, list=33%, signal=39%	FCGR2B/HLA-E/HLA-B/HLA-A/KLRC1/IL7R/HLA-F/CX3CR1/LGALS9/PPP3CB/HLA-G/CEACAM1/GFER/CRK
GO:0045684	positive regulation of epidermis development	24	0.467965	1.2824	0.130154	0.663636	0.638378	3361	tags=21%, list=11%, signal=19%	ETV4/TMEM79/ALOX15B/OVOL2/TRIM16
GO:0006658	phosphatidylserine metabolic process	25	0.464559	1.28139	0.128388	0.663636	0.638378	11869	tags=64%, list=39%, signal=39%	MBOAT1/OSBPL10/LPCAT3/ABHD12B/SERINC3/MBOAT2/SLC27A1/SERINC5/ABHD16B/LPCAT4/PTDSS2/ABHD12/SERINC1/ABHD16A/PTDSS1/PLA2G15
GO:1902074	response to salt	23	0.469999	1.2791	0.134618	0.663636	0.638378	11506	tags=57%, list=38%, signal=35%	SLC26A5/HSPA5/DAB2/ZC3H12A/HPCA/ZNF16/RNLS/FGF23/NEFL/ANKH/HNRNPD/DAXX/PHEX
GO:0010884	positive regulation of lipid storage	24	0.46658	1.2786	0.133379	0.663636	0.638378	8701	tags=42%, list=29%, signal=30%	LPL/CD36/EHD1/APOC4/ZC3H12A/VSTM2A/FITM2/MSR1/C3/IKBKE
GO:0000027	ribosomal large subunit assembly	24	0.46643	1.27819	0.133836	0.663636	0.638378	11415	tags=58%, list=38%, signal=36%	DDX28/MRM2/RPF2/RPL10/BRIX1/FASTKD2/RPLP0/DHX30/MRPL20/NOP53/NLE1/NOP2/RPL24/MRTO4
GO:0031342	negative regulation of cell killing	26	0.460485	1.27817	0.129083	0.663636	0.638378	9873	tags=58%, list=33%, signal=39%	FCGR2B/HLA-E/HLA-B/HLA-A/KLRC1/IL7R/HLA-F/CX3CR1/LGALS9/PPP3CB/HLA-G/IL4/CEACAM1/GFER/CRK
GO:0072012	glomerulus vasculature development	25	0.463174	1.27757	0.132047	0.663636	0.638378	7741	tags=44%, list=26%, signal=33%	TEK/EDNRA/ANGPT2/ACTA2/HES1/PDGFRB/PDGFD/PDGFB/ANGPT1/PDGFRA/NOTCH2
GO:0000469	cleavage involved in rRNA processing	28	0.452888	1.27075	0.13166	0.663636	0.638378	4230	tags=29%, list=14%, signal=25%	NOB1/TBL3/ABT1/ERI2/NOP9/EXOSC10/TSR1/EXOSC2
GO:0006027	glycosaminoglycan catabolic process	29	0.448933	1.2664	0.134063	0.663636	0.638378	2438	tags=24%, list=8%, signal=22%	LYVE1/SGSH/NAGLU/CEMIP/LYG2/CD44/HMMR
GO:0006505	GPI anchor metabolic process	30	0.446659	1.26628	0.132666	0.663636	0.638378	12606	tags=67%, list=42%, signal=39%	PIGO/PIGV/PGAP3/PIGS/PGAP1/PIGU/MPPE1/PIGC/PIGX/PIGW/PIGF/GPLD1/DPM1/PIGH/PIGM/PIGN/CWH43/PIGB/PIGL/PIGT
GO:0032620	interleukin-17 production	33	0.440481	1.2659	0.128632	0.663636	0.638378	5924	tags=36%, list=20%, signal=29%	IL23A/ARG2/IL15/SLAMF6/IL27RA/DDIT3/PRKCQ/TLR4/IL12A/SPHK1/NOD2/PRNP
GO:0032660	regulation of interleukin-17 production	33	0.440481	1.2659	0.128632	0.663636	0.638378	5924	tags=36%, list=20%, signal=29%	IL23A/ARG2/IL15/SLAMF6/IL27RA/DDIT3/PRKCQ/TLR4/IL12A/SPHK1/NOD2/PRNP
GO:0001754	eye photoreceptor cell differentiation	43	0.418964	1.24585	0.132317	0.663636	0.638378	6805	tags=33%, list=23%, signal=25%	THRB/NAGLU/PDE6C/BBS4/USH1C/NRL/TOPORS/OLFM3/ROM1/PAX6/CNTF/PROM1/PRKCI/THY1
GO:0021545	cranial nerve development	46	0.414516	1.24204	0.131452	0.663636	0.638378	6404	tags=33%, list=21%, signal=26%	MAFB/NTRK1/NRP1/GLI3/HOXB2/ACKR3/ATP8B1/NRP2/HES1/PAX2/ADARB1/PLXNA4/HOXA3/PLXNA3/NAV2
GO:0048146	positive regulation of fibroblast proliferation	49	0.410907	1.23957	0.129572	0.663636	0.638378	11173	tags=49%, list=37%, signal=31%	FN1/ESR1/CDC6/CD74/CDK4/S100A6/PDGFRB/SPHK1/AGT/EREG/PDGFD/PDGFB/LIG4/HRAS/PDGFRA/MIF/PML/GAS6/IGF1/PDGFC/MYC/DDR2/PDGFA/E2F1
GO:0043300	regulation of leukocyte degranulation	46	0.413593	1.23928	0.134413	0.663636	0.638378	13237	tags=59%, list=44%, signal=33%	FCGR2B/FGR/F2RL1/KLRC2/GATA1/CD84/LAMP1/VAMP8/HLA-F/FES/ITGB2/CCR2/LGALS9/RAC2/BLK/IL4/CEACAM1/SNX4/RABGEF1/ITGAM/GAB2/C12orf4/UNC13D/PTAFR/ADGRE2/NCKAP1L/BCR
GO:0032007	negative regulation of TOR signaling	47	0.412385	1.23829	0.134033	0.663636	0.638378	13456	tags=57%, list=45%, signal=32%	SH3BP4/SEC13/STK11/WDR24/SEH1L/AKT1S1/NPRL3/PRKAA2/TBC1D7/PDCD6/CRYBA1/TMEM127/ENDOG/FNIP1/SPAAR/RNF152/KPTN/DEPTOR/SESN1/SESN2/ITFG2/RNF167/DEPDC5/UBR2/ATM/TSC1/WDR59
GO:0010043	response to zinc ion	49	0.409813	1.23627	0.132954	0.663636	0.638378	9469	tags=41%, list=31%, signal=28%	GLRA2/CRIP1/MT1X/MT1F/SLC30A3/CPS1/ZNF658/HVCN1/GLRA1/LTA4H/HAAO/D2HGDH/PARP1/ATP13A2/SLC30A1/MT1G/MTF1/P2RX4/MT1M/ABCC8
GO:0010823	negative regulation of mitochondrion organization	50	0.407997	1.23333	0.134721	0.663636	0.638378	8877	tags=44%, list=29%, signal=31%	VAT1/FZD9/BOK/PSMD10/C11orf65/BCL2L2/NOL3/BCL2L1/RNF41/HGF/PPIF/ACAA2/TMEM14A/MPV17L/MUL1/PINK1/SLC25A5/BAK1/GCLC/CLU/MAPT/IGF1
GO:0046902	regulation of mitochondrial membrane permeability	57	0.400618	1.2268	0.130791	0.663636	0.638378	10035	tags=47%, list=33%, signal=32%	EYA2/PMAIP1/FZD9/BAD/BOK/TMEM102/BCL2L2/ARHGAP11B/NOL3/BCL2L1/STPG1/PPIF/ACAA2/TMEM14A/BLOC1S2/MPV17L/RTL10/CHCHD10/MUL1/CNP/SLC25A5/BAK1/GCLC/SLC9A1/BAX/HIP1R/RHOT2
GO:0032613	interleukin-10 production	57	0.400276	1.22575	0.131835	0.663636	0.638378	11085	tags=49%, list=37%, signal=31%	IL23A/CD28/TRIB2/FCGR2B/TREM2/F2RL1/LILRB4/TLR4/HLA-DRB1/HGF/INAVA/NOD2/DLL1/LGALS9/HMGB1/TYROBP/VSIR/PIBF1/EPX/CLEC7A/IL4/SASH3/CD46/IDO1/PRKCZ/TNFSF4/PDCD1LG2/IRF4
GO:0032653	regulation of interleukin-10 production	57	0.400276	1.22575	0.131835	0.663636	0.638378	11085	tags=49%, list=37%, signal=31%	IL23A/CD28/TRIB2/FCGR2B/TREM2/F2RL1/LILRB4/TLR4/HLA-DRB1/HGF/INAVA/NOD2/DLL1/LGALS9/HMGB1/TYROBP/VSIR/PIBF1/EPX/CLEC7A/IL4/SASH3/CD46/IDO1/PRKCZ/TNFSF4/PDCD1LG2/IRF4
GO:0042776	proton motive force-driven mitochondrial ATP synthesis	57	0.399912	1.22464	0.13295	0.663636	0.638378	16299	tags=77%, list=54%, signal=35%	NDUFB9/NDUFA6/DNAJC30/ATP5PO/NDUFS6/NDUFB10/STOML2/ATP5PD/NDUFA2/NDUFB5/NDUFB6/NDUFB7/NDUFA12/NDUFB11/NDUFB1/NDUFA3/ATP5MG/SDHD/NDUFB2/ATP5F1B/ATP5F1C/NDUFS7/ATP5PB/NDUFS5/NDUFB8/SDHC/NDUFA13/NDUFS8/ANTKMT/NDUFA11/NDUFA1/NDUFC2/NDUFV1/ATP5F1A/ATP5ME/ATP5F1D/NDUFAB1/NDUFS3/SDHA/NDUFS1/ATP5MF/NDUFS2/SDHB/NDUFV2
GO:0015909	long-chain fatty acid transport	61	0.39659	1.22245	0.130229	0.663636	0.638378	9326	tags=33%, list=31%, signal=23%	ANXA1/APOE/DRD2/ABCD1/CD36/SLC25A20/SPX/SLC27A3/LHCGR/ACSL5/ACE/FABP5/ABCD2/CPT1A/SLC27A1/MIF/PLA2G12A/SLC27A4/SLC27A6/SLC27A5
GO:1901016	regulation of potassium ion transmembrane transporter activity	59	0.397831	1.22237	0.133333	0.663636	0.638378	11675	tags=53%, list=39%, signal=32%	KCNRG/ABCC9/KCNE4/KCNAB1/TREM2/KCNA1/CAV1/NPPA/NETO2/ATP1B2/ATP1B3/CASQ2/KCNC1/ITGB1/FXYD2/AKAP6/KCNS2/NETO1/ANK3/SUMO1/KCNC2/ATP1B1/ABCC8/VAMP2/CAB39/FHL1/OXSR1/CRBN/WWP2/AKAP9/CAV3
GO:0097035	regulation of membrane lipid distribution	59	0.397784	1.22223	0.133495	0.663636	0.638378	7626	tags=32%, list=25%, signal=24%	ATP10A/ABCA1/PLSCR3/ATP10B/SLC4A1/ABCG1/KCNN4/ATP8B1/ATG9A/ANO4/ABCB1/ABCA2/ABCA7/ANO3/VMP1/ANO9/ATP8A2/PLSCR4/ATP8A1
GO:0030888	regulation of B cell proliferation	62	0.395789	1.22182	0.130142	0.663636	0.638378	9244	tags=44%, list=31%, signal=30%	VAV3/IL5/FCGR2B/ATAD5/AHR/IL7/CD81/CD74/CD22/PRLR/TLR4/CD38/CASP3/TICAM1/PAWR/TNFRSF4/TNFRSF13C/TIRAP/MIF/PTEN/TYROBP/BLK/CTLA4/IL4/EPHB2/SASH3/BST1
GO:0006081	cellular aldehyde metabolic process	66	0.392162	1.2175	0.131317	0.663636	0.638378	11473	tags=48%, list=38%, signal=30%	GLYCTK/ALDH3B1/DAB2/AKR1C3/IDH2/PDXP/DHRS4L2/DHRS4/HOGA1/AKR1A1/ADH4/CYP1B1/HAGH/RDH11/PNKD/ALDH1A3/TALDO1/BMP2/WNT4/GLO1/PNPO/ALDH3A2/ADH5/ESD/TKFC/TKT/TPI1/GRHPR/DKK3/AKR7A2/IDH1/RDH10
GO:0099024	plasma membrane invagination	69	0.389538	1.21396	0.131168	0.663636	0.638378	4531	tags=25%, list=15%, signal=21%	MARCO/FCGR2B/CD36/SPIRE2/ABCA1/DOCK1/TREM2/F2RL1/FCGR1A/RHOBTB2/ARF1/AURKB/ALKBH4/TRBC2/RHOBTB1/IGKC/SPIRE1
GO:0021954	central nervous system neuron development	80	0.381981	1.20423	0.129948	0.663636	0.638378	12036	tags=50%, list=40%, signal=30%	NPY/DRD2/FEZF2/NR2E1/NRP1/GLI2/TSKU/NRP2/LHX6/SCN1B/ADARB1/PLXNA4/EPHB3/RAC3/PLXNA3/EPHB6/ARX/C12orf57/NIN/PTEN/NDEL1/DCLK2/MAPT/EPHB2/DRAXIN/EPHA4/MAP2/CDH11/DCC/FBXO45/NTRK2/B4GALT6/DRD1/AGBL4/LEP/SECISBP2/NOVA2/TAOK1/ARHGAP35/UBB
GO:0051865	protein autoubiquitination	76	0.383397	1.20402	0.134503	0.663636	0.638378	15916	tags=72%, list=53%, signal=34%	TRIM68/BRCA1/RNF112/RNFT1/RAD51/UHRF1/TRIM13/RNF41/RNF220/RNF122/BRCA2/RNF157/SASH1/TRIM52/TRIM17/STUB1/AMFR/RNF8/BFAR/RNF185/SH3RF1/RBX1/RNF141/BARD1/UHRF2/RNF19B/DTX3L/WWP2/UBE3D/TRAF2/SH3RF3/BRCC3/OBI1/RNF208/UBE3A/RAD18/RNF146/RNF11/TRIM21/UBE2D3/CBL/RNF183/HECTD1/ITCH/UBE2A/MDM2/ERCC8/TRIM37/LTN1/RNF13/RNF4/RNF115/RNF213/CNOT4/NFX1
GO:0031507	heterochromatin formation	78	0.382593	1.20382	0.131759	0.663636	0.638378	10747	tags=47%, list=36%, signal=31%	POLE3/KCNQ1OT1/EZH2/ZNF304/ASIP/TSIX/CBX3/PHF2/ZNFX1/NDN/AXIN1/SAMD1/RRP8/MBD3/CENPV/HELLS/TRIM28/LMNB1/MPHOSPH8/DNMT3A/SIRT2/RB1/HMGB1/DNMT1/HDAC1/RESF1/BEND3/MORC2/CDK2/HAT1/PPHLN1/HDAC5/CTCF/EZH1/KDM1A/BAZ1A/TASOR
GO:0051899	membrane depolarization	79	0.381253	1.20095	0.134795	0.663636	0.638378	12175	tags=51%, list=40%, signal=30%	SCN9A/GCLM/ABCD1/FZD9/CHRNA10/RANGRF/CHRNA6/CAV1/BOK/CACNG2/IFI6/SCN1B/SCN2B/HCN4/SRC/YWHAH/CACNA1I/SCN7A/PARP1/CACNA2D1/SCN1A/KCNH2/RACK1/ANK3/HCN3/GCLC/ATP1A2/SCN4A/P2RX4/MLLT11/FHL1/PRKCZ/SMAD7/CACNA1C/DCN/CAV3/ABL1/PPP2R3C/CNGB1/SLC8A1
GO:0034243	regulation of transcription elongation by RNA polymerase II	85	0.379077	1.20029	0.128344	0.663636	0.638378	8114	tags=39%, list=27%, signal=28%	EZH2/MED25/INTS14/MED18/NCBP2/NELFCD/MED8/MED20/MED11/MED7/PWWP2A/NCBP1/MED19/MED29/AXIN1/INTS5/MED31/INTS12/RECQL5/MED24/NELFB/MED17/HEXIM1/MED21/BTBD18/INTS11/NELFE/SUPT6H/MED10/VHL/RNF8/INTS1/MED15
GO:0030316	osteoclast differentiation	94	0.374046	1.19216	0.128903	0.663636	0.638378	9709	tags=41%, list=32%, signal=28%	MAFB/IL23A/SH3PXD2A/CD81/EPHA2/TREM2/CCR1/ATP6AP1/TOB2/LILRB4/TLR4/PPARGC1B/SRC/OSTM1/MITF/UBASH3B/NEDD9/CD109/ESRRA/TMEM64/KLF10/PIK3R1/GLO1/GPR137/NOTCH2/TYROBP/PRXL2A/SIGLEC15/TNFRSF11A/TCTA/CSF1R/SFRP1/TNFAIP6/IL4/TF/LRRC17/CEBPB/CARTPT/GPC3
GO:0007091	metaphase/anaphase transition of mitotic cell cycle	94	0.373563	1.19062	0.130989	0.663636	0.638378	14493	tags=69%, list=48%, signal=36%	BUB1B/SPC25/CENPF/BUB1/CDCA8/ZWINT/ANAPC2/CDC6/NDC80/BCL7B/USP44/MAD2L1/NUF2/FBXO5/SMARCD1/AURKB/TACC3/DPF2/CDT1/CDC16/BRD7/ANAPC1/KLHL22/ACTB/ANAPC5/MAD2L1BP/HECW2/XRCC3/RB1/BUB3/SMARCB1/ACTL6B/RAD21/KNTC1/SPC24/NEK6/CENPE/CDC23/ANAPC7/ARID1A/NSMCE2/PHF10/DPF3/DYNC1LI1/RIOK2/ANAPC11/ANAPC4/ZWILCH/DLGAP5/IK/TRIP13/INCENP/ATM/PBRM1/SMARCC2/CDK5RAP2/CDC27/PRAP1/DPF1/APC/MAD2L2/SPDL1/TPR/ZNF207/PCID2
GO:0046634	regulation of alpha-beta T cell activation	107	0.367819	1.18171	0.129758	0.663636	0.638378	11207	tags=44%, list=37%, signal=28%	ANXA1/IL23A/CD28/ARG2/GLI3/CD81/HLA-DRA/PTPN22/HLA-E/ZC3H12A/HLA-A/HLX/TNFRSF14/PRKCQ/LILRB4/CD160/MYB/IL12A/HLA-DRB1/IL27/IL2RA/NFKBIZ/RC3H2/EBI3/CCR2/LGALS9/ZBTB16/HMGB1/IRF1/VSIR/HFE/IL4/SH3RF1/CBFB/SASH3/BATF/LOXL3/RHOA/PNP/CARD11/PRKCZ/SMAD7/TNFSF4/ADA/TYK2/IRF4/NDFIP1
GO:1902749	regulation of cell cycle G2/M phase transition	104	0.368308	1.18134	0.133715	0.663636	0.638378	13908	tags=58%, list=46%, signal=31%	CLSPN/DTL/KIF14/NABP2/CENPF/ATAD5/CDC25C/BRCA1/CDC6/MIIP/FBXO5/CDK4/RFPL1/AURKB/RAB11A/CDC25A/ORC1/NPM1/DONSON/BRSK1/HSPA2/TICRR/RINT1/RRM1/CDK1/PAXIP1/RAD21/RAD17/CDK2/RAD51B/NOP53/VPS4A/NABP1/FHL1/SYF2/AVEN/TRIM39/BARD1/BABAM1/HUS1/ZNF830/RCC2/USP47/TAOK1/SIN3A/BLM/BRCC3/BRD4/CCND1/NAE1/APP/CHMP4C/ATM/FOXN3/DBF4B/INIP/NBN/RNASEH2B/CDC7/PKIA
GO:1901989	positive regulation of cell cycle phase transition	106	0.367553	1.18009	0.133822	0.663636	0.638378	14696	tags=65%, list=49%, signal=33%	ANXA1/DTL/RRM2/ATAD5/PHB2/CDC25C/DDRGK1/EZH2/RDX/CDC6/EIF4G1/FBXO5/PAF1/THOC5/CDK4/CENPJ/RAB11A/PLRG1/CDC25A/FAM83D/APEX1/ZNF16/PAGR1/MBLAC1/NPM1/STIL/CDT1/CDC16/RGCC/HSPA2/ANAPC5/MAD2L1BP/RB1/RRM1/CDK1/CDCA5/RAD51B/DDX3X/CDC23/ANAPC7/NSMCE2/CPSF3/ANAPC11/TFDP1/DDR2/RCC2/CUL4A/STXBP4/DLGAP5/PLCB1/SIN3A/BRD4/CCND1/THOC1/DDX39B/APP/PLCG2/DBF4B/CDC27/PRAP1/FGF10/CDC7/SASS6/TMOD3/EGFR/ADAM17/KLHL18/M…
GO:0034219	carbohydrate transmembrane transport	117	0.364062	1.17541	0.130264	0.663636	0.638378	11380	tags=46%, list=38%, signal=29%	PID1/SLC5A11/KLF15/SLC26A5/CLIP3/RTN2/EDNRA/MFSD4A/SLC2A12/CLTCL1/SLC2A10/SLC23A1/OPN3/AQP11/SLC5A4/SLC5A9/OSTN/SLC5A10/SLC5A1/HNF1A/SLC5A2/ACE/SELENOS/FABP5/SLC2A8/SLC50A1/INPP5K/MFSD4B/PRKCI/SLC2A2/SLC27A1/PRKCB/PIK3R1/APPL1/SLC26A6/ABCB11/GIP/ASPSCR1/SLC2A7/SLC27A4/C3/IGF1/SLC2A9/GPC3/C2CD5/DRD1/IRS1/TMEM144/LEP/SLC2A14/PTPN11/TRIB3/STXBP4/SESN2
GO:0006906	vesicle fusion	118	0.362989	1.17249	0.133094	0.663636	0.638378	15650	tags=66%, list=52%, signal=32%	ANXA1/VAV3/STX19/STX2/SNAP47/RAB39A/VAMP4/SPHK1/VAMP8/SOX30/CHMP1A/YIPF7/SYT4/YIPF4/CLN3/SYT9/CHMP7/CHMP4A/SEC22B/ATP13A2/STX3/CORO1A/RAB34/VPS33B/PLEKHM1/VTI1A/TMEM175/SNAP29/VIPAS39/YIPF5/USO1/SYT1/SAMD9/VAMP2/VPS4A/STX16/EEA1/GOSR1/DOC2B/C2CD5/VPS11/ANKRD27/VPS39/SYT11/STXBP6/CHMP2A/STX8/VPS33A/BET1/ARL8B/NKD2/STX10/RAB7A/VAMP1/SNAP23/SNAP25/CHMP4C/STX12/PIP4K2B/VAMP3/SLAMF1/CHMP6/GOSR2/SPG11/…
GO:0070304	positive regulation of stress-activated protein kinase signaling cascade	122	0.361924	1.17101	0.132945	0.663636	0.638378	12308	tags=48%, list=41%, signal=28%	TRAF1/TPD52L1/TRPV4/FCGR2B/BIRC7/ZNF622/MAP3K11/CD27/F2RL1/ZC3H12A/GADD45A/MAPK8IP2/GADD45B/TLR4/WNT7A/DUSP19/MFHAS1/SPHK1/INAVA/AXIN1/NOD2/PDCD10/SASH1/STK25/CCN2/TRAF5/BMP2/EIF2AK2/MAP3K10/TIRAP/HRAS/CRACR2A/HMGB1/RASGRP1/TRAF4/ARL6IP5/SEMA3A/MAPK8IP3/SH3RF1/SERPINF2/PTK2B/NAIP/MINK1/NOX1/MAP3K5/CRK/MAPKBP1/LEP/XIAP/DUSP22/LTBR/TAOK1/PRMT1/TRAF2/SH3RF3/PLCB1/SCIMP/RELL1
GO:0071674	mononuclear cell migration	176	0.347823	1.14592	0.134489	0.663636	0.638378	8966	tags=35%, list=30%, signal=25%	ANXA1/LGALS3/ADAM8/CXCL12/TRPV4/CCL5/JAML/ITGA4/CXCL13/CXCR2/CH25H/CX3CL1/SLAMF8/CCL17/MADCAM1/C5AR1/C3AR1/CCR1/CD200/IL27RA/GREM1/NBL1/TMEM102/PLEC/TNFRSF14/CALR/RPS19/PLA2G7/FPR2/ASB2/CCR5/CKLF/IL12A/ECM1/SELENOK/LGMN/CX3CR1/CXCL16/TNFSF14/PDGFD/PDGFB/NEDD9/RIPK3/NLRP12/APOD/CCR2/FADD/RET/LGALS9/CORO1A/HMGB1/MSTN/ITGAL/CCN3/MIA3/TNFRSF11A/GAS6/CSF1R/IL4/CXCL17/SLC12A2/MOSPD2
GO:1901605	alpha-amino acid metabolic process	196	0.34473	1.14092	0.130928	0.663636	0.638378	7027	tags=30%, list=23%, signal=23%	GLYATL1/SDS/SHMT2/SEPHS2/GCLM/SLC39A8/AMDHD1/DDAH1/ARG2/BCAT2/GLS2/BHMT2/CTPS1/GSTZ1/AGMAT/ODC1/CPS1/HOGA1/PCBD1/THNSL2/SEPHS1/MTRR/HMGCL/FAH/GMPS/HSD17B10/CBS/SHMT1/CSAD/ADI1/PIPOX/NOS1/BLMH/ARHGAP11B/AHCY/AASDHPPT/ENOPH1/PLOD3/PYCR2/SARDH/IL4I1/GGT1/RIMKLA/SERINC3/SIRT4/HAAO/MTHFD2L/CLN3/ACMSD/NIT2/SMS/KYAT1/MMUT/SERINC5/HPD/CDO1/ALDH4A1/SLC38A1/APIP
GO:0033673	negative regulation of kinase activity	217	0.341322	1.13389	0.13287	0.663636	0.638378	14044	tags=58%, list=47%, signal=31%	APOE/TRIB2/SPRY3/RGS14/PAQR3/PTPN6/WEE2/SPRY1/MYOCD/PTPN22/SPRY2/MEN1/PRDX3/EPHA1/TAF7/DBNDD1/CAV1/GSTP1/DUSP7/GADD45A/PLEC/NPPA/PPP2R5A/HHEX/GADD45B/PYDC1/LILRB4/DBNDD2/CEBPA/GPRC5A/DUSP19/CDKN2D/CASP3/ADARB1/TRIB1/CDKN2B/AKT1S1/LATS2/AGT/PKIB/MIDN/GCKR/UBASH3B/INPP5K/NPM1/LATS1/DVL1/BMP2/MVP/ERRFI1/THY1/PIK3IP1/TARBP2/HEXIM1/DUSP10/CAMK2N1/HYAL2/PAK2/SMCR8/RGN/SRCIN1/RACK1/RB1/SNX6/PTEN/IBTK/PT…
GO:0046942	carboxylic acid transport	270	0.334735	1.12054	0.134929	0.663636	0.638378	9112	tags=37%, list=30%, signal=26%	ANXA1/FOLR2/ABCC11/SLC16A12/ABCC3/ABCG2/DRD2/SLC16A6/SLC26A5/SLC16A10/CD36/KCNJ10/SLC1A5/SLC36A1/SLC38A11/SLC25A11/SLC10A6/CTNS/SLC23A1/SLC16A2/ATP8B1/SLC22A3/SLC6A1/SFXN2/SLC25A1/SLC7A1/SLC6A12/SLC66A1/SLC10A1/PSAP/SLC16A8/SLCO1A2/SLCO3A1/SLC22A6/SLC7A3/SLC1A4/SLC26A3/SLC7A10/SLC6A7/LRRC8A/SLC17A6/SLC7A8/SLC16A5/SLC26A1/LHCGR/GIPC1/SLC32A1/SLC3A2/SLC6A15/ACE/SV2A/SLC19A2/SLC9A3R1/AGT/SLC16A13/SE…
GO:0031098	stress-activated protein kinase signaling cascade	231	0.339067	1.12897	0.135189	0.664188	0.638908	13788	tags=53%, list=46%, signal=29%	FOXM1/NPHS1/TRAF1/MDFIC/TPD52L1/TRPV4/FCGR2B/BIRC7/ZNF622/MAP3K11/CD27/PTPN22/MEN1/TREM2/F2RL1/ZC3H12A/MAP4K1/GSTP1/CDC42EP5/STRADB/GADD45A/NPPA/TLR7/MAPK8IP2/GADD45B/TLR4/WNT7A/DUSP19/TRIB1/HGF/MFHAS1/SPHK1/INAVA/AXIN1/NOD2/PDCD10/AGT/SASH1/MAP3K12/STK25/CCN2/TRAF5/BMP2/EIF2AK2/KLHL31/MAP3K10/PTGER4/TIRAP/HACD3/HRAS/DUSP10/MAP2K2/LGALS9/AMBP/CRACR2A/PINK1/HMGB1/PHLPP1/RASGRP1/PPIA/TRAF4/ARL6IP5/…
GO:0070525	tRNA threonylcarbamoyladenosine metabolic process	16	0.506563	1.28928	0.135629	0.664527	0.639235	7209	tags=44%, list=24%, signal=33%	OSGEPL1/TRMT5/PUS1/TRMT10C/HSD17B10/RPUSD4/TRMT61B
GO:2000379	positive regulation of reactive oxygen species metabolic process	62	0.394191	1.21689	0.135753	0.664527	0.639235	9388	tags=44%, list=31%, signal=30%	PID1/CD36/CYBA/CBR1/F2RL1/ZC3H12A/AKR1C3/GSTP1/GADD45A/DHRS4/HVCN1/FPR2/TLR4/PDGFRB/CYP1B1/RNF41/DCXR/AGT/PDGFB/RIPK3/ITGB2/TYROBP/SOD1/CLEC7A/MAPT/PTK2B/DUOXA1
GO:0042100	B cell proliferation	83	0.378514	1.19622	0.135757	0.664527	0.639235	9717	tags=42%, list=32%, signal=29%	VAV3/IL5/FCGR2B/ATAD5/AHR/IL7/CD81/CTPS1/CD74/CD22/GAPT/PRLR/TLR4/CD38/IL7R/IFNE/CASP3/TICAM1/PAWR/TNFRSF4/TNFRSF13C/TIRAP/MIF/CD180/PTEN/TYROBP/RASGRP1/BLK/CTLA4/IL4/EPHB2/SASH3/BST1/MNDA/BAX
GO:0050792	regulation of viral process	153	0.352412	1.15397	0.135728	0.664527	0.639235	10917	tags=46%, list=36%, signal=29%	TOP2A/APOBEC3H/CD28/MDFIC/CCL5/TRIM68/TRIM32/IFIT5/CH25H/IFITM3/TRIML2/FURIN/CD74/LY6E/BST2/LAMP3/TYRO3/TMPRSS4/TMEM250/APOBEC3F/TRIM13/ADARB1/ZNFX1/HLA-DRB1/SNF8/TRIM5/APOBEC3C/OAS3/TBC1D20/TRIM6/TRIM28/PPIE/INPP5K/STAT1/EIF2AK2/P4HB/IFIT1/BANF1/HACD3/MX1/MPHOSPH8/TARBP2/HEXIM1/LGALS9/OAS1/HMGB1/PPIH/PABPC1/PDE12/RESF1/AXL/PPIA/MORC2/CD209/ILF3/NECTIN2/DDX3X/VPS4A/TRIM8/NOTCH1/CNOT7/ADAR/TRIM14/…
GO:0070646	protein modification by small protein removal	156	0.351746	1.15274	0.135813	0.664527	0.639235	14021	tags=56%, list=47%, signal=30%	SHMT2/USP6/USP1/TOR1A/BRCA1/TADA2B/ZC3H12A/USP44/TAF7/USP19/USP11/USP28/USP35/ATXN7L3/USP49/SENP3/TAF9/OTUD6A/VCP/TAF5/USP20/TAF10/USP43/USP5/ATXN3/DESI1/UCHL5/VCPIP1/COPS7A/SF3B5/OTUD6B/CDK1/TAF4/PSMD14/COPS4/USP16/TAF6/COPS3/USP46/USP53/OTUD4/MINDY2/SUPT7L/USP8/NOP53/USP18/OTUD1/COPS7B/USP51/MINDY3/USP45/HINT1/YOD1/BARD1/BABAM1/USP14/USP50/COPS2/OTUD7A/USP4/SGF29/TRRAP/USP54/USP47/UBXN1/ASXL1/U…
GO:0031110	regulation of microtubule polymerization or depolymerization	87	0.376142	1.19293	0.13596	0.664705	0.639406	11868	tags=49%, list=39%, signal=30%	TPX2/KATNB1/CLIP3/TRPV4/RANGRF/CIB1/SKA1/SLC39A12/HDGFL3/GIT1/CAMSAP3/APC2/ANKRD53/MAP1A/ARL2/BMERB1/FES/MAPRE3/DRG1/NUMA1/TOGARAM1/MAP1S/DCTN1/CKAP2/ARHGEF2/MID1IP1/TRIM54/SKA3/STMN3/PDE4DIP/CKAP5/MAPT/MAPRE1/STMN2/MAP2/MAP1B/CLASP2/CDKN1B/STMN1/AKAP9/CAV3/TAOK1/ABL1
GO:0015824	proline transport	10	0.56353	1.29527	0.136507	0.66602	0.640671	5318	tags=50%, list=18%, signal=41%	SLC36A1/SLC1A4/SLC6A7/SLC6A15/SLC6A17
GO:0060075	regulation of resting membrane potential	10	0.563347	1.29485	0.136848	0.66602	0.640671	5009	tags=40%, list=17%, signal=33%	KCNJ10/TREM2/NALCN/ATP1A3
GO:2000563	positive regulation of CD4-positive, alpha-beta T cell proliferation	10	0.563191	1.29449	0.137118	0.66602	0.640671	3479	tags=30%, list=12%, signal=27%	CD28/CD81/PRKCQ
GO:0060026	convergent extension	14	0.520714	1.28956	0.136998	0.66602	0.640671	8844	tags=57%, list=29%, signal=40%	WNT5B/NPHP3/TRIM28/DVL1/MESP1/LBX2/DVL2/SFRP1
GO:0035025	positive regulation of Rho protein signal transduction	31	0.442447	1.2601	0.136926	0.66602	0.640671	8419	tags=42%, list=28%, signal=30%	GPR35/GPR17/SYNPO2L/F2RL1/GPR18/PDGFRB/ADGRG1/GPR65/F2RL3/P2RY8/NET1/ABRA/LPAR6
GO:1904646	cellular response to amyloid-beta	39	0.424378	1.24693	0.136947	0.66602	0.640671	9941	tags=49%, list=33%, signal=33%	FCGR2B/CD36/ITGA4/TREM2/FPR2/TLR4/BCL2L2/ATP1A3/LGMN/PRNP/PARP1/CACNA2D1/SNX6/BACE1/ADRB2/IGF1/EPHB2/EPHA4/LRP1
GO:0070373	negative regulation of ERK1 and ERK2 cascade	66	0.39048	1.21228	0.137039	0.66602	0.640671	7610	tags=35%, list=25%, signal=26%	SPRY3/RGS14/CHRNA10/DUSP6/C3orf33/DAB2/SPRY1/SPRY2/SEMA6A/TIMP3/GSTP1/TLR4/TBC1D10C/RPS6KA6/SLC9A3R1/CNKSR3/WNK2/ERRFI1/NLRP12/DUSP10/CRYBA1/VRK3/PTEN
GO:0000045	autophagosome assembly	105	0.367176	1.17834	0.136868	0.66602	0.640671	14783	tags=62%, list=49%, signal=32%	IRGM/CTSD/MAP1LC3B2/ATG101/RNF5/EHMT2/RAB1B/EMC6/ATG9A/TP53INP2/ADPRH/UBQLN2/RAB19/FEZ1/NUPR1/MAP1LC3A/RUFY4/ATG7/ATP2A2/UBXN2A/RALB/WDR45B/VMP1/CHMP4A/RAB33B/SEC22B/ATG16L2/SMCR8/PINK1/TBC1D12/SNX4/UBQLN1/SH3GLB1/SNX30/WIPI2/PHF23/ULK2/MTMR3/IFT88/FEZ2/PIK3C3/ULK1/ATG14/RAB7A/RAB3GAP1/GABARAP/TBC1D14/SYNPO2/NSFL1C/STX12/ATG4B/ATG12/ATG16L1/PIP4K2B/TMEM41B/SNX7/IFT20/MOAP1/SCFD1/SNX18/ATG2A/RAB1A…
GO:0033483	gas homeostasis	10	0.562665	1.29328	0.137965	0.666137	0.640783	2565	tags=30%, list=9%, signal=27%	CAV1/GSTP1/AQP11
GO:0070601	centromeric sister chromatid cohesion	12	0.538667	1.28997	0.138166	0.666137	0.640783	2392	tags=25%, list=8%, signal=23%	BUB1B/BUB1/SGO2
GO:0007135	meiosis II	17	0.498593	1.28395	0.138053	0.666137	0.640783	11333	tags=65%, list=38%, signal=40%	BUB1B/BUB1/SGO2/STAG3/MASTL/SMC3/SMC1A/RAD21/PPP2R1A/STAG1/STAG2
GO:0061983	meiosis II cell cycle process	17	0.498593	1.28395	0.138053	0.666137	0.640783	11333	tags=65%, list=38%, signal=40%	BUB1B/BUB1/SGO2/STAG3/MASTL/SMC3/SMC1A/RAD21/PPP2R1A/STAG1/STAG2
GO:2001169	regulation of ATP biosynthetic process	19	0.48711	1.28138	0.138135	0.666137	0.640783	8948	tags=53%, list=30%, signal=37%	PID1/DNAJC30/TREM2/VCP/PARP1/PINK1/ENO1/SLC25A12/IL4/TMSB4X
GO:0045761	regulation of adenylate cyclase activity	53	0.40343	1.2267	0.137304	0.666137	0.640783	13691	tags=62%, list=45%, signal=34%	DRD2/VIPR2/EDNRA/ADCYAP1/TSHR/ADORA3/RXFP1/ORAI1/HPCA/GRM3/FSHR/LHCGR/P2RY13/GLP1R/GALR1/CCR2/GHRHR/LTB4R2/ADRB2/NPFFR2/ADRB1/GNAI2/P2RY11/DRD1/STIM1/CACNA1C/AKAP9/ADGRV1/GIPR/RAF1/CAP1/GPR87/CAP2
GO:0043030	regulation of macrophage activation	54	0.402066	1.22494	0.137596	0.666137	0.640783	4735	tags=28%, list=16%, signal=23%	FCGR2B/VSIG4/CX3CL1/TREM2/CD74/ZC3H12A/TNIP2/GRN/CD200/CD84/TLR4/CEBPA/ADGRF5/MFHAS1/SPHK1
GO:0090174	organelle membrane fusion	120	0.36128	1.16795	0.138255	0.666137	0.640783	15650	tags=66%, list=52%, signal=32%	ANXA1/VAV3/STX19/STX2/SNAP47/RAB39A/VAMP4/SPHK1/VAMP8/SOX30/CHMP1A/YIPF7/SYT4/YIPF4/CLN3/SYT9/CHMP7/CHMP4A/SEC22B/ATP13A2/VCPIP1/STX3/CORO1A/RAB34/VPS33B/PLEKHM1/VTI1A/TMEM175/SNAP29/VIPAS39/YIPF5/USO1/SYT1/SAMD9/VAMP2/VPS4A/STX16/EEA1/GOSR1/DOC2B/C2CD5/VPS11/ANKRD27/VPS39/SYT11/STXBP6/CHMP2A/STX8/VPS33A/BET1/ARL8B/NKD2/STX10/RAB7A/VAMP1/SNAP23/SNAP25/CHMP4C/STX12/PIP4K2B/VAMP3/SLAMF1/CHMP6/GOSR2…
GO:0051592	response to calcium ion	137	0.356209	1.1599	0.138225	0.666137	0.640783	12583	tags=50%, list=42%, signal=29%	SYT2/NEUROD2/HSPA5/BAD/AKR1C3/SYT3/IQGAP1/CAV1/SLC6A1/CACNG2/TTN/SLC25A24/HPCA/CPNE8/KCNMB3/SYT5/CRHBP/RYR3/ECT2/CASQ2/MCOLN1/PPIF/PCSK1/LGMN/TPH2/SYT4/ITPKA/SYT9/PRKAA2/ALOX5AP/ACTG1/DMTN/ITPKC/PDCD6/ENDOG/CALM1/SLC25A12/ALG2/CPNE7/SYT1/SYT15/PTK2B/AMELX/GPLD1/ADCY8/EEF2K/JUND/KCNMB4/CPNE3/SYT11/PEF1/RASA4/ADD1/KCNMA1/CARF/STIM1/AANAT/HNRNPD/RASAL1/MTTP/TRPM2/SLC25A13/CPNE6/ADGRV1/PPP3CA/NCSTN/C…
GO:0002274	myeloid leukocyte activation	216	0.34073	1.13172	0.13751	0.666137	0.640783	11606	tags=44%, list=39%, signal=27%	ANXA1/NPY/FN1/ANXA3/CCL5/FCGR2B/ENPP3/PTPN6/C1QA/VSIG4/IL15/CXCR2/CPLX2/IFI35/CX3CL1/FGR/ITGB8/TREM2/CD93/F2RL1/CD74/ZC3H12A/TNIP2/C5AR1/GRN/CD200/FCER1G/GATA1/CD84/TRAF3IP2/LILRB4/TLR4/CEBPA/ADGRF5/FCGR3A/MFHAS1/SPHK1/VAMP8/LILRA2/FES/CX3CR1/TICAM1/MILR1/IFNGR1/CTSC/ITGB2/RBPJ/MIF/HYAL2/CCR2/LGALS9/HMGB1/S100A13/PRKCE/MT1G/NOTCH2/TYROBP/LCP2/RAC2/RASGRP1/TLR1/HAVCR1/NMI/CD2/TMEM106A/CLU/BLK/MAPT…
GO:0006301	postreplication repair	35	0.432223	1.25182	0.138487	0.666452	0.641086	5836	tags=31%, list=19%, signal=25%	DTL/PCNA/PCLAF/USP1/BRCA1/POLE2/MSH2/PRIMPOL/VCP/REV1/USP43
GO:0035924	cellular response to vascular endothelial growth factor stimulus	61	0.394231	1.21518	0.138543	0.666452	0.641086	7086	tags=33%, list=24%, signal=25%	ANXA1/CD63/NRP1/FLT3/VEGFB/SPRY2/SEMA6A/NRP2/GAS1/PDGFRB/JCAD/ERN1/IL12A/SPHK1/FBXW7-AS1/PTP4A3/DLL1/TSPAN12/RELA/PDGFRA
GO:1903299	regulation of hexokinase activity	10	0.561805	1.29131	0.139516	0.668211	0.642778	5471	tags=40%, list=18%, signal=33%	BAD/PFKFB1/MIDN/GCKR
GO:1902513	regulation of organelle transport along microtubule	10	0.561124	1.28974	0.140891	0.668211	0.642778	3853	tags=40%, list=13%, signal=35%	NEFH/STK11/LAMP1/FEZ1
GO:0002517	T cell tolerance induction	14	0.519046	1.28543	0.140448	0.668211	0.642778	7899	tags=43%, list=26%, signal=32%	LILRB2/HLA-B/LILRB4/IL2RA/PHLPP1/HLA-G
GO:0070131	positive regulation of mitochondrial translation	16	0.504943	1.28515	0.139358	0.668211	0.642778	8800	tags=56%, list=29%, signal=40%	RPUSD3/TRMT10C/FASTKD2/MRPS27/NGRN/RPUSD4/RCC1L/COA3/RMND1
GO:0019370	leukotriene biosynthetic process	16	0.504129	1.28308	0.141028	0.668211	0.642778	9532	tags=44%, list=32%, signal=30%	LTC4S/GGT1/LTA4H/GGTLC2/ALOX5AP/GGT5/MGST2
GO:0034755	iron ion transmembrane transport	19	0.485913	1.27824	0.140929	0.668211	0.642778	8971	tags=53%, list=30%, signal=37%	SLC39A8/MCOLN1/SLC40A1/ABCC5/ISCU/SLC11A2/HFE/MMGT1/STEAP2/TTYH1
GO:0036010	protein localization to endosome	24	0.463506	1.27018	0.140359	0.668211	0.642778	10715	tags=50%, list=36%, signal=32%	NRP1/RDX/SCRIB/ABHD17C/MICALL1/WASHC2A/WASHC2C/ABHD17B/MGAT3/VPS35/AKAP11/DTX3L
GO:0097421	liver regeneration	28	0.449654	1.26167	0.14041	0.668211	0.642778	2451	tags=21%, list=8%, signal=20%	PCNA/CPB2/TYMS/GLI3/EZH2/VTN
GO:0106056	regulation of calcineurin-mediated signaling	39	0.423558	1.24452	0.139252	0.668211	0.642778	15313	tags=72%, list=51%, signal=35%	MYOZ2/HOMER2/CIB1/TBC1D10C/PTBP1/CHERP/HOMER3/PRNP/AKAP6/PPP3CB/LMCD1/CLEC7A/SLC9A1/IGF1/PPP3CC/ACTN3/NFAT5/PPP3CA/MYOZ1/PLCG2/SPPL3/STIMATE/PPP3R1/MAPK7/MTOR/SLC8A2/RCAN1/FHL2
GO:0021762	substantia nigra development	42	0.418333	1.24048	0.139459	0.668211	0.642778	15322	tags=81%, list=51%, signal=40%	HSPA5/ZNF430/SYPL2/SYNGR3/YWHAH/G6PD/CKB/INA/COX6B1/ACTB/SIRT2/CNP/RAD1/CALM1/MAOB/DYNLL1/SUDS3/PLP1/RHOA/S100A1/FGF9/YWHAQ/ATP5PB/MAPKAP1/CCDC14/CASP5/GLUD1/CALM2/TTBK1/GNB4/SEC16A/NDUFS3/CALM3/YWHAE
GO:0050891	multicellular organismal water homeostasis	53	0.402504	1.22388	0.140615	0.668211	0.642778	11183	tags=51%, list=37%, signal=32%	TMEM79/TRPV4/FLG/FLG2/AQP4/SCNN1G/GRHL3/PLEC/LSR/CFTR/MYO5B/HRNR/ADCY6/INPP5K/AKR1B1/ALOX12/HYAL2/WFS1/ELOVL1/CYP26B1/SRF/AKAP11/GRHL1/ALOXE3/STMN1/MLLT6/FA2H
GO:0009994	oocyte differentiation	59	0.39581	1.21616	0.140864	0.668211	0.642778	9627	tags=42%, list=32%, signal=29%	EDNRA/TDRD6/WEE2/DMC1/SOHLH1/PDE5A/EHMT2/ANG/FBXO5/AURKC/BRCA2/EREG/WNT4/TUBB8/WDR77/LGR5/SIRT2/TDRKH/PDE3A/WASHC5/TDRD10/YTHDC2/IGF1/PTK2B/YTHDF2
GO:0010517	regulation of phospholipase activity	61	0.393745	1.21368	0.140191	0.668211	0.642778	7086	tags=30%, list=24%, signal=23%	ANXA1/CCL5/EDNRA/PHB2/ESR1/ANG/C5AR1/ITK/PPT1/HPCA/HTR2B/PDGFRB/TXK/AGT/ANGPTL3/BICD1/HRAS/PDGFRA
GO:1901607	alpha-amino acid biosynthetic process	67	0.388847	1.20878	0.139849	0.668211	0.642778	5895	tags=31%, list=20%, signal=25%	SDS/SHMT2/SEPHS2/BCAT2/GLS2/BHMT2/CPS1/PCBD1/SEPHS1/MTRR/CBS/SHMT1/ADI1/AASDHPPT/ENOPH1/PLOD3/PYCR2/GGT1/SERINC3/MTHFD2L/CLN3
GO:1902807	negative regulation of cell cycle G1/S phase transition	74	0.383456	1.20203	0.139847	0.668211	0.642778	10093	tags=47%, list=34%, signal=32%	GPNMB/GTSE1/WEE1/E2F7/EZH2/KANK2/MEN1/MYO16/SOX2/CTDSPL/GML/NACC2/CDKN2D/CDKN2B/GJC2/CDK2AP2/RBL1/CTDSP1/BRD7/SLFN11/RFWD3/CRADD/RB1/PML/PTEN/CRLF3/RPA2/RBL2/CDK2/PLK3/CASP2/ZNF655/FHL1/JADE1/ACVR1
GO:0061008	hepaticobiliary system development	131	0.357588	1.16145	0.139842	0.668211	0.642778	11399	tags=45%, list=38%, signal=28%	ANXA1/PCNA/RHBDD3/CPB2/TYMS/PCK2/HPN/E2F7/GLI3/EZH2/E2F8/PTN/CPS1/VTN/HLX/HES1/CEBPA/PKD1/CIT/PRKCSH/HNF1A/LSR/LIMS2/CDKN2B/PHF2/HGF/NPHP3/ARID5B/XBP1/TAF10/WNT4/MESP1/CCDC39/CPT1A/CADM1/RELA/RGN/NOTCH2/SMARCB1/UCP2/ACAT1/CEACAM1/ACO2/IGF2R/ITGA2/GFER/CEBPB/NOTCH1/CCDC40/MPST/CITED2/ADA/UPB1/SRD5A1/HNRNPD/PNPT1/MED1/RPGRIP1L/ACADM
[truncated: 4,728 more rows]

## Sheet: micro_1
ID	Description	setSize	enrichmentScore	NES	pvalue	p.adjust	qvalue	rank	leading_edge	core_enrichment
[truncated: 5,989 more rows]

## Sheet: micro_2
ID	Description	setSize	enrichmentScore	NES	pvalue	p.adjust	qvalue	rank	leading_edge	core_enrichment
[truncated: 5,989 more rows]

[truncated: 20 more sheets: micro_3, micro_4, micro_5, micro_6, oligo_0, oligo_1, oligo_2, oligo_3, oligo_4, opc_0, opc_1, opc_2, opc_3, astro_0, astro_1, astro_2, astro_3, astro_4, astro_5, astro_6]
