# Supplementary material for: Human microglial transitions at the Aβ–tau inflection point associate with divergent pathways to dementia and resilience
Source: Nat Med. 2026 Jun 4;32(6):2047–59. doi: 10.1038/s41591-026-04393-8 (PMC13278961; doi:10.1038/s41591-026-04393-8)
Supplement: Supplementary file 11 — Layer-specific differential expression analysis [file 41591_2026_4393_MOESM11_ESM.xlsx]

## Sheet: layer1
names	Unnamed: 0	scores	logfoldchanges	pvals	pvals_adj
GFAP	0	69.6056	1.29863	0	0
CLU	1	62.1207	0.58446	0	0
EEF1A1	2	61.1925	0.646304	0	0
MTRNR2L12	3	60.8126	0.713088	0	0
AQP4	4	60.7178	1.86537	0	0
CST3	5	57.8099	0.761249	0	0
GPM6B	6	57.5957	1.06206	0	0
MT3	7	55.1571	0.600141	0	0
GLUL	8	54.8809	0.989827	0	0
SPARCL1	9	54.5885	0.518012	0	0
FAM107A	10	53.7563	1.14973	0	0
CPE	11	50.3704	0.751046	0	0
S100B	12	49.3553	1.41019	0	0
FTL	13	49.1198	0.612963	0	0
CAMK2N1	14	48.651	0.864774	0	0
PTGDS	15	47.4224	0.832294	0	0
TPT1	16	47.146	0.707575	0	0
MTRNR2L8	17	46.42	0.898763	0	0
NTRK2	18	46.246	0.999788	0	0
FTH1	19	45.7178	0.392098	0	0
APOE	20	45.6842	0.975111	0	0
SLC1A2	21	45.2268	0.700936	0	0
AHCYL1	22	44.2459	1.26111	0	0
SPARC	23	43.9301	2.51153	0	0
ACTB	24	42.8394	0.406048	0	0
GAPDH	25	42.6807	0.397706	0	0
CKB	26	42.2237	0.482535	0	0
MT2A	27	41.5071	1.03146	0	0
IDS	28	41.3762	0.488455	0	0
PTMA	29	40.4045	0.638244	0	0
PSAP	30	39.5045	0.534338	0	0
ITM2C	31	37.2553	0.781755	8.70005e-304	2.82672e-301
CRYAB	32	37.246	0.92225	1.2294e-303	3.87695e-301
ATP1A2	33	36.8783	0.969553	1.0281e-297	3.14951e-295
TMSB4X	34	36.8638	0.436565	1.75536e-297	5.22805e-295
DPYSL2	35	36.4174	0.443752	2.25606e-290	6.53768e-288
SLC1A3	36	35.8829	0.887899	5.64366e-282	1.55157e-279
UBC	37	35.7169	0.471025	2.15765e-279	5.78357e-277
NDRG2	38	35.6622	0.899452	1.52355e-278	3.98427e-276
ACTG1	39	35.6376	0.509129	3.67165e-278	9.37319e-276
ITM2B	40	35.102	0.550059	6.27582e-270	1.56487e-267
CALM1	41	33.9477	0.251625	1.32046e-252	3.21773e-250
CD81	42	33.4116	0.813712	9.30769e-245	2.21771e-242
FAU	43	33.1098	0.66939	2.15129e-240	5.01439e-238
SERF2	44	31.6881	0.697061	2.26478e-220	5.16658e-218
NUCKS1	45	31.3851	0.648918	3.23604e-216	7.22851e-214
ALDOC	46	30.7805	0.536719	4.78373e-208	1.04676e-205
ATP5F1E	47	30.6544	0.445235	2.30862e-206	4.9506e-204
HMGB1	48	30.5116	0.638807	1.83106e-204	3.84954e-202
DBI	49	30.2972	1.08187	1.24805e-201	2.57337e-199
YWHAE	50	30.2435	0.436206	6.34973e-201	1.26077e-198
QKI	51	30.1888	1.01163	3.3229e-200	6.47785e-198
B2M	52	29.8158	0.964597	2.43974e-195	4.67123e-193
EIF1	53	29.7049	0.400398	6.63412e-194	1.24791e-191
PEA15	54	29.6991	0.644989	7.87617e-194	1.456e-191
DKK3	55	29.1938	0.383917	2.32271e-187	4.08263e-185
MT1E	56	29.1426	0.868537	1.036e-186	1.79161e-184
UBB	57	28.5789	0.337369	1.22863e-179	2.05833e-177
ENO1	58	27.4763	0.55305	3.37459e-166	5.40035e-164
GNAS	59	27.1165	0.237965	6.29952e-162	9.93286e-160
EEF2	60	26.9053	0.588525	1.90369e-159	2.95817e-157
UQCRB	61	26.1294	0.423364	1.68812e-150	2.41334e-148
GJA1	62	26.0448	0.915719	1.54197e-149	2.1754e-147
PEBP1	63	25.6664	0.263701	2.77415e-145	3.81339e-143
DTNA	64	25.517	1.03645	1.27586e-143	1.71027e-141
GPM6A	65	24.7585	0.226727	2.51015e-135	3.12951e-133
COX4I1	66	23.9071	0.304145	2.58185e-126	3.00898e-124
NACA	67	23.7844	0.504576	4.8416e-125	5.52252e-123
CXCL14	68	23.7005	1.63457	3.56421e-124	3.93974e-122
SELENOW	69	23.5687	0.300031	8.07802e-123	8.83802e-121
TUBA1A	70	23.4392	0.492277	1.704e-121	1.82702e-119
SEPTIN7	71	23.0972	0.332159	4.93952e-118	4.90385e-116
TOMM7	72	22.7736	0.439338	8.37216e-115	8.08705e-113
CSRP1	73	22.6198	0.801121	2.7695e-113	2.60479e-111
AGT	74	22.3532	1.02546	1.1232e-110	1.02059e-108
ADD3	75	22.0556	1.06047	8.43388e-108	7.53567e-106
COPS9	76	22.0425	0.395968	1.12668e-107	9.98371e-106
CD74	77	21.3936	1.42337	1.53116e-101	1.28259e-99
C1orf61	78	21.2599	0.488128	2.67038e-100	2.21952e-98
SRP14	79	20.8867	0.299017	7.07274e-97	5.43545e-95
GATM	80	20.8463	1.04871	1.64746e-96	1.25277e-94
DST	81	20.752	0.549967	1.17502e-95	8.87225e-94
PKM	82	19.8023	0.176158	2.84313e-87	2.03227e-85
CFL1	83	19.5576	0.21156	3.55622e-85	2.49214e-83
HSP90AA1	84	19.317	0.146124	3.86819e-83	2.62498e-81
PMP2	85	19.2012	0.689564	3.61521e-82	2.39273e-80
SCD	86	19.0829	0.688357	3.50342e-81	2.26287e-79
MAN1A2	87	19.003	0.518076	1.61118e-80	9.92823e-79
COX7C	88	18.7746	0.209237	1.21766e-78	7.21311e-77
UBA52	89	18.6923	0.363725	5.71553e-78	3.34874e-76
DYNLL1	90	18.4899	0.170994	2.49006e-76	1.42013e-74
LINC00632	91	18.4337	0.477015	7.04828e-76	3.95663e-74
ATP5ME	92	18.3921	0.260841	1.52023e-75	8.40201e-74
MIF	93	18.3817	0.204917	1.84174e-75	1.01268e-73
PRNP	94	18.3297	0.112738	4.7926e-75	2.55653e-73
SPTBN1	95	18.2316	0.270665	2.89741e-74	1.52284e-72
ZFP36L1	96	17.9358	1.18329	6.19674e-72	3.17902e-70
KIF5A	97	17.6605	0.187509	8.44882e-70	4.13645e-68
COX5B	98	17.6564	0.160687	9.08575e-70	4.42807e-68
HSP90AB1	99	17.6102	0.116626	2.05811e-69	9.94012e-68
CDK2AP1	100	17.5945	1.05182	2.71308e-69	1.29864e-67
HSPA8	101	17.5082	0.220866	1.24008e-68	5.85731e-67
GPRC5B	102	17.1258	0.668493	9.52336e-66	4.27236e-64
PPIA	103	16.9277	0.162013	2.81042e-64	1.22493e-62
EEF1G	104	16.7313	0.490467	7.75074e-63	3.2336e-61
PFDN5	105	16.417	0.326991	1.44625e-60	5.82959e-59
SCG3	106	16.216	0.363038	3.88682e-59	1.5435e-57
COX6A1	107	16.1335	0.141355	1.48481e-58	5.83153e-57
PLP1	108	15.9712	0.244131	2.02906e-57	7.76983e-56
MAP2	109	15.9179	0.0471855	4.76125e-57	1.81029e-55
TMBIM6	110	15.7789	0.46225	4.34631e-56	1.62941e-54
SKP1	111	15.6554	0.115557	3.05293e-55	1.12874e-53
NDUFA4	112	15.6143	0.204386	5.81554e-55	2.12089e-53
GTF2I	113	15.5637	0.212958	1.28486e-54	4.62292e-53
ATP1B2	114	15.4109	0.67888	1.38244e-53	4.8125e-52
TMA7	115	14.9413	0.181955	1.77393e-50	5.62725e-49
GSN	116	14.8321	0.75731	9.08291e-50	2.79847e-48
LDHB	117	14.8077	0.137866	1.30642e-49	3.99073e-48
TLE5	118	14.6386	0.0785566	1.59226e-48	4.70309e-47
PLEKHB1	119	14.5485	0.577852	5.9674e-48	1.72926e-46
TXNIP	120	14.4286	0.961371	3.42161e-47	9.629e-46
PRDX1	121	14.1921	0.338587	1.02495e-45	2.73371e-44
NAP1L1	122	14.0098	0.228363	1.35787e-44	3.48304e-43
FBXL16	123	13.8993	0.257973	6.39545e-44	1.6059e-42
PON2	124	13.8972	0.777425	6.58327e-44	1.6492e-42
METRN	125	13.8117	0.75245	2.16725e-43	5.379e-42
MTURN	126	13.6317	0.219352	2.59642e-42	6.29839e-41
EZR	127	13.5146	0.987069	1.28304e-41	3.07071e-40
TMSB10	128	13.315	0.123963	1.89282e-40	4.30889e-39
ARHGAP5	129	13.242	0.482562	5.02197e-40	1.12178e-38
SPP1	130	13.0881	0.513932	3.85294e-39	8.32887e-38
CALM2	131	12.9576	0.0371207	2.12761e-38	4.48178e-37
PTN	132	12.8324	0.537967	1.07965e-37	2.23908e-36
AL031056.1	133	12.7888	3.15282	1.89326e-37	3.86658e-36
PCSK1N	134	12.7218	0.15706	4.4745e-37	8.9174e-36
SNORC	135	12.6386	1.23343	1.29264e-36	2.54773e-35
CNN3	136	12.5792	0.785751	2.74917e-36	5.34965e-35
MORF4L1	137	12.5461	-0.0429831	4.17492e-36	8.06548e-35
HLA-A	138	12.5273	0.709417	5.29133e-36	1.01856e-34
HSPB1	139	12.4559	0.473327	1.29834e-35	2.48144e-34
CD63	140	12.3227	0.356501	6.83868e-35	1.26859e-33
PRDX6	141	12.1615	0.576587	4.98323e-34	8.9199e-33
UQCR11	142	12.0369	0.111168	2.27409e-33	3.97762e-32
STOM	143	12.0077	0.864008	3.23776e-33	5.59924e-32
TSC22D4	144	11.9982	0.547399	3.62931e-33	6.25618e-32
PTPRZ1	145	11.9885	0.712358	4.08378e-33	7.01703e-32
GOLIM4	146	11.9605	0.932974	5.71928e-33	9.74915e-32
HLA-E	147	11.9583	0.872265	5.87372e-33	9.99652e-32
METTL7A	148	11.9079	0.682484	1.07693e-32	1.8184e-31
SEC62	149	11.8321	0.217898	2.66495e-32	4.45072e-31
ALDH2	150	11.4968	0.439374	1.36845e-30	2.11725e-29
SERPINE2	151	11.305	0.622384	1.23884e-29	1.83211e-28
HSP90B1	152	11.2623	0.187005	2.01514e-29	2.95977e-28
TTC3	153	11.1582	0.120661	6.52736e-29	9.41943e-28
VCAN	154	10.9007	1.26856	1.14334e-27	1.54784e-26
IGFBP5	155	10.8979	1.30534	1.17908e-27	1.5902e-26
NDUFA13	156	10.8773	0.0818651	1.47861e-27	1.98419e-26
MBP	157	10.842	0.0544646	2.17656e-27	2.90986e-26
C3	158	10.8071	1.01525	3.18569e-27	4.21691e-26
H3F3B	159	10.7619	0.372032	5.21062e-27	6.8132e-26
SOX2	160	10.7426	0.725725	6.42161e-27	8.38642e-26
ID3	161	10.6563	1.52036	1.62996e-26	2.09801e-25
CCDC88A	162	10.6112	0.339119	2.64251e-26	3.35699e-25
H3F3A	163	10.606	0.325392	2.79567e-26	3.54316e-25
OAZ1	164	10.4315	-0.0564277	1.78121e-25	2.17766e-24
TSPAN7	165	10.3761	-0.111509	3.18489e-25	3.83689e-24
HLA-DRA	166	10.3425	1.22522	4.52449e-25	5.40218e-24
OLFM1	167	10.2336	-0.119299	1.40222e-24	1.63954e-23
CCNI	168	10.0841	0.0667925	6.49348e-24	7.39884e-23
C1QB	169	10.0382	0.893074	1.03544e-23	1.17234e-22
RHOBTB3	170	10.0036	0.684672	1.47027e-23	1.65765e-22
ALDH6A1	171	9.92999	0.699802	3.08297e-23	3.4219e-22
GABARAP	172	9.88028	0.133296	5.0692e-23	5.56885e-22
NCL	173	9.84491	0.182066	7.21044e-23	7.85674e-22
TJP2	174	9.83501	1.45552	7.95587e-23	8.64264e-22
SNHG14	175	9.78881	-0.0370313	1.25771e-22	1.35257e-21
CD44	176	9.75893	2.0237	1.68929e-22	1.80764e-21
FOS	177	9.7381	1.69787	2.07397e-22	2.20169e-21
MARCKS	178	9.72311	0.312981	2.40315e-22	2.54359e-21
NEBL	179	9.68862	0.50106	3.37056e-22	3.54305e-21
GUK1	180	9.68219	0.0537668	3.5893e-22	3.76192e-21
YBX1	181	9.65444	0.670742	4.70732e-22	4.88595e-21
FBXO2	182	9.60062	0.470772	7.94686e-22	8.13036e-21
SOX9	183	9.52048	0.816331	1.72384e-21	1.74204e-20
ELOB	184	9.42752	0.0153076	4.19894e-21	4.17247e-20
GSTM3	185	9.29499	0.616686	1.47217e-20	1.41204e-19
FGFR3	186	9.25704	0.671793	2.10185e-20	1.99965e-19
SEPTIN2	187	9.25537	0.600095	2.13485e-20	2.02744e-19
HEPACAM	188	9.23122	0.649038	2.67576e-20	2.53441e-19
PABPC1	189	9.22706	0.369755	2.78172e-20	2.63245e-19
SYNM	190	9.04099	0.702116	1.55264e-19	1.4108e-18
SOD1	191	8.84626	-0.0769098	9.05038e-19	7.8957e-18
RELN	192	8.81272	2.27368	1.22142e-18	1.05784e-17
LINC01094	193	8.73706	2.18108	2.39249e-18	2.04727e-17
LRIG1	194	8.69398	0.737296	3.49971e-18	2.97101e-17
PLPP3	195	8.66495	0.589398	4.51718e-18	3.79273e-17
NSMF	196	8.64301	0.408352	5.47514e-18	4.57556e-17
MYL6	197	8.62953	0.114326	6.16028e-18	5.12815e-17
TTYH1	198	8.46905	0.273051	2.47406e-17	1.99151e-16
FXYD1	199	8.33645	0.44033	7.65556e-17	5.95235e-16
IL6ST	200	8.25029	0.498489	1.5801e-16	1.20927e-15
CALM3	201	8.18683	-0.110889	2.68192e-16	2.0279e-15
BSG	202	8.13884	0.0385928	3.99086e-16	2.98812e-15
RACK1	203	8.12535	0.190464	4.46088e-16	3.32149e-15
BEX3	204	8.10522	-0.093019	5.2652e-16	3.91494e-15
NORAD	205	8.10054	-0.161558	5.47151e-16	4.06271e-15
SERINC1	206	8.0674	-0.11522	7.18086e-16	5.28436e-15
GPR37L1	207	7.97811	0.546644	1.48595e-15	1.07289e-14
C1QC	208	7.92221	0.993177	2.33318e-15	1.65561e-14
PTTG1IP	209	7.82621	0.654346	5.02797e-15	3.47358e-14
THRA	210	7.76825	0.388914	7.95798e-15	5.43821e-14
GNAI2	211	7.7581	0.522611	8.621e-15	5.88005e-14
CRLF1	212	7.75253	0.950365	9.00831e-15	6.12862e-14
NFIA	213	7.68581	0.473718	1.52034e-14	1.01501e-13
RTN4	214	7.57356	-0.088483	3.6314e-14	2.3512e-13
MARCKSL1	215	7.53625	0.332665	4.83678e-14	3.09242e-13
CLSTN1	216	7.53596	-0.173048	4.84772e-14	3.09757e-13
RAMP1	217	7.50017	0.481747	6.37364e-14	4.0389e-13
PLEC	218	7.30254	0.531488	2.82383e-13	1.70864e-12
PDZD4	219	7.27257	0.363389	3.52703e-13	2.11149e-12
TUBA1B	220	7.23225	0.0017896	4.75073e-13	2.80183e-12
OGFRL1	221	7.21065	0.492964	5.5686e-13	3.26444e-12
YWHAZ	222	6.96976	-0.15991	3.1747e-12	1.73758e-11
C1QA	223	6.91395	0.833597	4.71338e-12	2.5421e-11
AIF1	224	6.83231	1.02139	8.35567e-12	4.39811e-11
PFKFB2	225	6.79262	1.23698	1.10114e-11	5.71184e-11
SMAD9	226	6.78904	1.92774	1.12883e-11	5.84419e-11
ADGRG1	227	6.73255	0.452683	1.66712e-11	8.52403e-11
LINC01411	228	6.71242	2.99213	1.91424e-11	9.75496e-11
SNRPN	229	6.67905	-0.185224	2.40487e-11	1.2117e-10
CNP	230	6.6346	0.144409	3.25389e-11	1.61445e-10
S100A6	231	6.58524	0.205882	4.54149e-11	2.22957e-10
HMGN2	232	6.53353	0.364901	6.42377e-11	3.10111e-10
CANX	233	6.50683	0.0473638	7.67552e-11	3.69542e-10
NFIX	234	6.46742	0.509178	9.96905e-11	4.76116e-10
FABP5	235	6.46	0.550841	1.04703e-10	4.9784e-10
TMEM47	236	6.43284	0.684668	1.2524e-10	5.90769e-10
HLA-C	237	6.3833	0.460762	1.73309e-10	8.07924e-10
TUBB2B	238	6.34327	0.201633	2.24937e-10	1.03421e-09
RGS12	239	6.231	0.895573	4.63462e-10	2.07224e-09
ADGRV1	240	6.20835	0.925891	5.35448e-10	2.3812e-09
HPCAL1	241	6.13212	0.467035	8.67141e-10	3.78716e-09
SLC7A11	242	6.11209	0.860074	9.83357e-10	4.2773e-09
HSPA1A	243	6.10902	0.419842	1.00244e-09	4.35852e-09
LAPTM5	244	6.08575	0.900941	1.15948e-09	5.01085e-09
ARPP19	245	6.07373	-0.187626	1.24974e-09	5.3879e-09
DDR1	246	6.01403	0.634861	1.80965e-09	7.67828e-09
GALNT15	247	5.9683	1.1529	2.39735e-09	1.00881e-08
PDE4DIP	248	5.92412	0.236134	3.13971e-09	1.30734e-08
STON2	249	5.70609	0.879049	1.15603e-08	4.52371e-08
A2M	250	5.657	0.381895	1.54042e-08	5.95831e-08
B3GAT2	251	5.54914	1.04312	2.87076e-08	1.0785e-07
SPTAN1	252	5.44791	-0.115563	5.09654e-08	1.87013e-07
GASK1B	253	5.44613	0.825371	5.14765e-08	1.88694e-07
HLA-DPA1	254	5.39094	1.01691	7.00907e-08	2.52609e-07
HNRNPA2B1	255	5.37739	-0.00972412	7.55723e-08	2.70999e-07
PRXL2A	256	5.35994	0.0442323	8.32502e-08	2.96646e-07
GDI1	257	5.32003	-0.224948	1.03748e-07	3.65917e-07
NDUFS5	258	5.21122	-0.170806	1.87599e-07	6.41813e-07
TSPAN3	259	5.15742	0.0333714	2.50377e-07	8.42869e-07
HAMP	260	5.14021	1.05562	2.74427e-07	9.17606e-07
SNHG6	261	5.14019	0.133191	2.7446e-07	9.17606e-07
GRAMD2B	262	5.13779	0.638779	2.77996e-07	9.28846e-07
GLUD1	263	5.10328	0.174943	3.33815e-07	1.10536e-06
TPI1	264	5.0674	-0.192398	4.03295e-07	1.32115e-06
KIF5B	265	5.02938	0.200623	4.9207e-07	1.59588e-06
SARAF	266	5.02685	-0.192966	4.98598e-07	1.61461e-06
PDLIM5	267	5.01309	0.709425	5.3562e-07	1.72564e-06
FADS1	268	4.95358	0.587225	7.2861e-07	2.31197e-06
PSAT1	269	4.88908	0.465259	1.01308e-06	3.14666e-06
SEC11C	270	4.88719	0.349501	1.02283e-06	3.17601e-06
IGFBP7	271	4.87333	0.31825	1.0973e-06	3.39644e-06
ADCYAP1R1	272	4.87195	0.521731	1.10503e-06	3.41937e-06
CALR	273	4.86862	0.228994	1.12379e-06	3.47142e-06
NCAN	274	4.86025	0.455182	1.1724e-06	3.61013e-06
ENAH	275	4.7816	0.503272	1.73907e-06	5.27774e-06
SCD5	276	4.77988	0.0192458	1.75403e-06	5.31865e-06
TMEM123	277	4.76256	0.646238	1.91148e-06	5.76508e-06
MEG3	278	4.74944	-0.196622	2.03984e-06	6.13841e-06
RTN3	279	4.71916	-0.142532	2.36817e-06	7.06891e-06
SORBS1	280	4.68624	0.349157	2.78267e-06	8.23058e-06
CA11	281	4.68407	0.0438256	2.81239e-06	8.31388e-06
PSD	282	4.66188	0.143001	3.13335e-06	9.19424e-06
GPX4	283	4.66149	-0.0770238	3.1393e-06	9.2092e-06
PADI2	284	4.63497	0.596209	3.56991e-06	1.04267e-05
F3	285	4.61191	0.611089	3.98982e-06	1.15775e-05
HLA-DRB1	286	4.58944	0.879378	4.44435e-06	1.28374e-05
MSI2	287	4.55759	0.525701	5.17452e-06	1.48425e-05
SLC7A2	288	4.54357	1.10604	5.53095e-06	1.58183e-05
ZFP36L2	289	4.53697	0.767402	5.70678e-06	1.62734e-05
COTL1	290	4.48797	0.50771	7.1905e-06	2.02353e-05
JUND	291	4.46429	-0.00885788	8.0333e-06	2.24422e-05
TNS3	292	4.43744	0.675518	9.10356e-06	2.51763e-05
GSTP1	293	4.40972	0.16267	1.03503e-05	2.83755e-05
RHOA	294	4.40319	0.153659	1.06671e-05	2.91766e-05
MGST1	295	4.37183	0.436684	1.23209e-05	3.33935e-05
NFIB	296	4.27571	0.335929	1.90532e-05	5.02183e-05
LINC00844	297	4.26285	0.299963	2.01838e-05	5.29639e-05
ITGB4	298	4.24234	0.810468	2.21204e-05	5.77209e-05
MSN	299	4.19981	0.704724	2.67138e-05	6.90681e-05
SLC25A23	300	4.19396	0.183528	2.74122e-05	7.07543e-05
ERBIN	301	4.17552	0.383764	2.97308e-05	7.62799e-05
HIPK2	302	4.16243	0.339442	3.14879e-05	8.05183e-05
DPYSL3	303	4.13775	0.565318	3.50729e-05	8.8901e-05
MAP1A	304	4.13134	-0.167022	3.60659e-05	9.12455e-05
MT1X	305	4.10895	0.124393	3.97453e-05	0.000100318
KTN1	306	4.04036	0.140911	5.33683e-05	0.000132578
ITPKB	307	4.03057	0.424282	5.56409e-05	0.000137747
TIMP2	308	3.99709	0.328523	6.41248e-05	0.000157405
ENO2	309	3.97756	-0.285322	6.96274e-05	0.000169954
ALDH7A1	310	3.90678	0.471925	9.3534e-05	0.000224256
RAB31	311	3.88822	0.374693	0.000100982	0.000240768
SLC14A1	312	3.79813	0.520362	0.000145795	0.000339607
EPB41L2	313	3.72008	0.256716	0.00019916	0.000454242
HSPB8	314	3.70231	0.482144	0.000213644	0.000484085
CPLX2	315	3.69192	-0.0828372	0.000222564	0.000502973
CCK	316	3.66062	-0.196459	0.000251608	0.000563438
KCNJ10	317	3.59785	0.392659	0.000320857	0.000705994
NACC2	318	3.59374	0.366765	0.000325967	0.00071634
FADS2	319	3.58315	0.524297	0.000339475	0.000743738
SERPINA3	320	3.57998	0.50145	0.000343623	0.00075234
CYBRD1	321	3.57993	0.718751	0.000343682	0.00075234
HNRNPC	322	3.55574	0.0353155	0.000376916	0.000818408
ANKRD12	323	3.5434	-0.00042818	0.000395006	0.000855088
SSPN	324	3.50412	0.7833	0.000458117	0.000981797
CTSH	325	3.43698	0.476309	0.000588243	0.00124475
DDIT4	326	3.39169	0.526234	0.000694617	0.00145633
PALM	327	3.38737	0.250018	0.000705654	0.00147716
HINT1	328	3.36988	-0.193464	0.000751999	0.00156775
GOLM1	329	3.36679	0.296802	0.000760479	0.00158389
NCDN	330	3.31764	-0.257501	0.000907811	0.00186789
ATP6V0C	331	3.31086	-0.218069	0.000930101	0.00191155
ZBTB20	332	3.29445	0.452073	0.000986142	0.00201783
ZFP36	333	3.26024	1.01533	0.00111317	0.00226349
GABRG1	334	3.25244	0.434008	0.00114418	0.00232258
DLX6-AS1	335	3.2514	0.949726	0.00114838	0.00232979
NCS1	336	3.24833	-0.0420946	0.00116083	0.0023537
CEBPD	337	3.1898	0.43134	0.00142373	0.00284374
PLSCR4	338	3.18678	0.690462	0.00143867	0.00287037
LRP1	339	3.1718	0.143731	0.00151499	0.00301368
IFI16	340	3.11823	0.740635	0.00181939	0.0035728
ABLIM1	341	3.08281	0.286579	0.00205058	0.00398809
SSR4	342	3.07087	0.276671	0.00213433	0.00414045
TYROBP	343	3.03828	0.630187	0.00237933	0.00457845
FERMT2	344	3.02891	0.599726	0.00245438	0.00471357
IL17D	345	3.0153	0.464183	0.00256721	0.00491618
SCIN	346	2.97184	1.30682	0.00296023	0.00559781
CHCHD2	347	2.88714	-0.117466	0.00388758	0.0072028
EEF1D	348	2.88165	0.228441	0.00395602	0.00732454
BCAN	349	2.87711	0.251086	0.00401332	0.00741144
RFX4	350	2.85738	0.760826	0.00427149	0.0078517
ANTXR1	351	2.77318	0.822891	0.00555111	0.0100183
MACF1	352	2.76993	0.0755596	0.00560677	0.0101069
SFXN5	353	2.76298	0.263112	0.00572768	0.0103041
LRRC8A	354	2.75823	0.313157	0.00581159	0.0104392
KCTD12	355	2.73852	0.421549	0.00617163	0.0110305
RNASET2	356	2.69854	0.47399	0.00696447	0.0123406
TSC22D1	357	2.69697	-0.299706	0.00699739	0.0123948
CD14	358	2.65567	0.608914	0.00791517	0.0138852
HMGN1	359	2.64844	0.381041	0.00808634	0.0141577
C1orf198	360	2.63497	0.429816	0.00841455	0.0146748
FGF2	361	2.62797	0.540643	0.00858954	0.0149508
CSF1R	362	2.56899	0.625732	0.0101994	0.0175254
LRP4	363	2.56204	0.427764	0.0104058	0.0178542
SLC38A1	364	2.54977	0.299435	0.0107795	0.0184482
FYB1	365	2.53624	0.862048	0.0112051	0.0191095
MZT2B	366	2.52971	-0.134811	0.0114157	0.0194284
MYH11	367	2.52485	1.7371	0.0115746	0.019677
FAT1	368	2.52448	0.742781	0.011587	0.0196918
ARHGEF26	369	2.51465	0.704672	0.011915	0.0201885
CYBA	370	2.50783	0.555846	0.0121475	0.0205564
AK1	371	2.50333	0.24353	0.012303	0.0207966
PCBP2	372	2.48705	-0.116984	0.0128808	0.0216947
PRKCA	373	2.48361	0.190325	0.0130058	0.0218743
CBX5	374	2.47761	0.180211	0.0132265	0.0222246
KAT2B	375	2.45528	0.404904	0.0140776	0.0235475
CYBB	376	2.44826	1.03623	0.0143548	0.0239589
ST13	377	2.41371	0.00297883	0.015791	0.026092
ITGB2	378	2.41093	0.834466	0.0159121	0.026284
HTRA1	379	2.40034	-0.046559	0.0163797	0.0269899
BMPR1B	380	2.39514	0.600357	0.0166141	0.0273551
APOC2	381	2.39258	0.685078	0.0167303	0.0275253
ITPR2	382	2.39007	0.406376	0.0168451	0.0276845
IQCK	383	2.3655	0.668822	0.0180059	0.0294477
YAP1	384	2.36013	0.629943	0.0182687	0.0298594
VSIR	385	2.32739	0.430128	0.0199446	0.0323226
SDC4	386	2.31328	0.299434	0.0207075	0.0334225
HADHB	387	2.31106	0.295763	0.0208296	0.0336145
AL627171.2	388	2.30127	0.453555	0.0213763	0.0344449
EMID1	389	2.2956	0.687723	0.0216989	0.0349332
RASL12	390	2.26254	1.39282	0.0236642	0.0378867
SLC44A2	391	2.2388	0.335906	0.0251689	0.0400565
RCN1	392	2.2109	0.418602	0.0270428	0.0428038
SAT1	393	2.19578	0.168229	0.0281078	0.0443519
COX6C	394	2.16212	-0.256954	0.0306092	0.0479673
BST2	395	2.15527	0.555973	0.0311406	0.0487074
NPAS3	396	2.15327	0.534145	0.0312971	0.0489308
EMX2OS	397	2.14695	0.530066	0.0317974	0.0496334
TP53BP2	398	2.13073	0.327461	0.033111	0.0515338
SLC18B1	399	2.11727	0.494854	0.034237	0.0531167
RGS1	400	2.11433	2.05309	0.0344872	0.0534507
GNG12	401	2.10856	0.712774	0.0349825	0.0541302
MYO10	402	2.10852	0.267266	0.0349862	0.0541302
DDR2	403	2.08222	0.696009	0.0373227	0.0573973
MRFAP1	404	2.08054	-0.211249	0.0374761	0.0576167
NOTCH2	405	2.07552	0.469432	0.0379384	0.0582773
NFIC	406	2.06869	0.214859	0.0385748	0.0591786
APOD	407	2.06247	0.0213568	0.0391626	0.0600202
ADARB2	408	2.02404	0.61063	0.0429665	0.06529
FCGR3A	409	2.01851	0.575658	0.0435378	0.0661021
HNRNPA1	410	2.01719	-0.0146257	0.0436757	0.066302
CCL2	411	2.00412	1.27645	0.0450575	0.0682053
AC068308.1	412	1.99262	1.50841	0.0463036	0.0698908
MTSS2	413	1.98604	0.46657	0.0470288	0.0708175
CX3CR1	414	1.94606	0.806927	0.0516471	0.0771878
ADGRA3	415	1.94333	0.549057	0.0519765	0.0776389
OAF	416	1.93566	0.452175	0.0529093	0.0788571
KCNN3	417	1.91484	0.430421	0.0555131	0.082485
ITGB8	418	1.88379	0.273276	0.059593	0.0881076
BMP7	419	1.8691	0.484407	0.0616092	0.090838
ANXA5	420	1.84646	0.355339	0.0648248	0.0950823
BMP2K	421	1.81774	0.531616	0.0691036	0.100807
ABCC4	422	1.81199	1.27376	0.0699875	0.102013
ZFAS1	423	1.80907	0.192887	0.07044	0.102575
NPC2	424	1.79618	0.293005	0.0724659	0.105292
GNA13	425	1.77862	0.430359	0.0753021	0.109171
FSTL1	426	1.77513	0.564067	0.0758761	0.109909
ENC1	427	1.77487	-0.330775	0.0759189	0.109956
THY1	428	1.76864	-0.357136	0.0769544	0.11129
SLC4A4	429	1.75613	0.274113	0.0790669	0.114099
TIMP3	430	1.75305	0.270718	0.0795937	0.114766
RGS10	431	1.74174	0.727378	0.0815533	0.117245
GNA12	432	1.7372	0.379943	0.0823517	0.118212
ATP5F1B	433	1.73373	-0.337821	0.082966	0.11898
HSDL2	434	1.73015	0.398603	0.0836033	0.119791
LAPTM4A	435	1.72887	0.230659	0.083833	0.120072
TNIK	436	1.72488	0.293398	0.0845497	0.120957
LINC00499	437	1.71494	0.79586	0.0863557	0.123191
SLC25A18	438	1.69663	0.286644	0.0897672	0.127667
ARHGEF26-AS1	439	1.68617	0.727556	0.0917622	0.13009
RHOQ	440	1.67701	0.231692	0.0935397	0.132383
PRCP	441	1.67301	0.341578	0.0943253	0.133283
SNTA1	442	1.66986	0.119492	0.0949475	0.134039
PLCE1	443	1.64237	0.729905	0.100513	0.14127
ELN	444	1.63907	1.23742	0.101199	0.142061
SCARA3	445	1.61886	0.388387	0.105477	0.14739
CAPN2	446	1.59382	0.266051	0.110977	0.154152
CNR1	447	1.59218	0.356513	0.111343	0.1546
FEZ1	448	1.59166	0.0467468	0.111462	0.154724
MXI1	449	1.57689	0.173345	0.114822	0.159018
HCLS1	450	1.57487	0.733369	0.115286	0.1596
C21orf62	451	1.56732	2.03454	0.117039	0.161733
HLA-DQA1	452	1.56245	1.2503	0.118182	0.163145
PCDH9	453	1.56151	-0.0652757	0.118404	0.16343
SHISA6	454	1.56081	0.816631	0.118569	0.163637
TNC	455	1.52819	1.78709	0.126465	0.173618
EFCAB14	456	1.52207	0.253729	0.127991	0.175601
HMGN3	457	1.51801	0.157536	0.129012	0.176844
STMN1	458	1.50315	-0.224146	0.132801	0.181573
SPON1	459	1.49858	0.384665	0.133982	0.182978
LYN	460	1.49306	0.752055	0.135422	0.184756
SLC2A5	461	1.48696	0.657782	0.137024	0.186846
MAF	462	1.48461	0.337718	0.137647	0.187505
SDC3	463	1.48199	0.17422	0.138344	0.188407
CALD1	464	1.47997	0.282921	0.138882	0.188949
ACSS1	465	1.47135	0.361672	0.141196	0.191585
PNRC1	466	1.44639	0.181183	0.148068	0.199998
PREX1	467	1.4446	0.270286	0.148571	0.200652
AMOT	468	1.43972	0.373476	0.149946	0.20228
USP53	469	1.40502	0.413048	0.160016	0.214247
ACTA2	470	1.38851	0.822245	0.164982	0.220346
COMT	471	1.37578	0.267609	0.16889	0.224782
EIF4EBP2	472	1.37359	0.232684	0.16957	0.225518
ABHD17A	473	1.35674	0.139388	0.174863	0.231897
RNF19A	474	1.3555	0.284787	0.175259	0.232335
MS4A6A	475	1.34568	0.73076	0.178407	0.235908
GTF3C6	476	1.34565	0.262969	0.178416	0.235908
APCDD1	477	1.33325	0.334999	0.18245	0.240619
BHLHE41	478	1.32828	0.241609	0.184085	0.242507
LAP3	479	1.32806	0.349485	0.184158	0.242572
SERPINA1	480	1.31802	0.862586	0.187498	0.246487
MATN2	481	1.31025	0.752341	0.19011	0.249127
GCSH	482	1.30624	0.206089	0.191472	0.250636
ALDH1L1	483	1.29676	0.271117	0.194714	0.254322
TLN1	484	1.29587	0.388745	0.195021	0.254598
AP1S2	485	1.28779	0.252098	0.197821	0.257845
PTPRC	486	1.26721	0.848217	0.205079	0.265948
UQCRQ	487	1.25876	-0.22539	0.208115	0.269494
SRGN	488	1.25844	0.341131	0.208232	0.269613
LPP	489	1.25778	0.40761	0.208473	0.269859
FCGR1A	490	1.25638	0.656107	0.208978	0.270343
WLS	491	1.24711	0.214075	0.212356	0.274158
WWTR1	492	1.21589	0.505593	0.224026	0.287356
BBOX1	493	1.21479	0.469222	0.224447	0.287835
CBX6	494	1.21027	0.0547749	0.226174	0.28973
OSGIN2	495	1.20263	0.422665	0.22912	0.293049
TMBIM1	496	1.19508	0.335745	0.232055	0.296272
FGF1	497	1.19077	0.248021	0.233745	0.297969
EEF1B2	498	1.18783	-0.0141448	0.234902	0.299194
IFI44L	499	1.17881	0.62089	0.238476	0.303278
ATP6V0E1	500	1.17842	0.230706	0.23863	0.303403
LIFR	501	1.17606	0.257455	0.239571	0.304491
NFE2L2	502	1.16778	0.190762	0.242894	0.308312
AHCYL2	503	1.15864	0.348338	0.246603	0.312317
NOP53	504	1.15667	0.1646	0.247408	0.313189
CRB2	505	1.1489	0.438258	0.250597	0.316851
ZNRF3	506	1.14713	0.406814	0.251327	0.317662
CLDN10	507	1.14047	0.235551	0.254089	0.320587
HLA-DMB	508	1.12224	0.70625	0.261763	0.329454
APC	509	1.10895	-0.0833469	0.267451	0.335864
SCRG1	510	1.09754	0.0608658	0.272406	0.341327
POU3F3	511	1.08939	0.270589	0.275982	0.345203
PRRX1	512	1.08368	0.444472	0.278508	0.348037
WDR49	513	1.07842	2.02778	0.280847	0.350593
ATP13A4	514	1.07091	0.388314	0.284208	0.3545
MAOB	515	1.06646	0.204277	0.286218	0.356757
TRPS1	516	1.06489	0.374842	0.286926	0.357391
LST1	517	1.0345	0.646525	0.300903	0.37324
TGFB1	518	1.03143	0.872783	0.302338	0.374803
PIK3AP1	519	1.01507	1.03575	0.310074	0.383772
TOB2	520	1.01454	0.295947	0.310325	0.383994
DCLK2	521	1.00973	0.202527	0.312624	0.386393
NRGN	522	1.00369	-0.253984	0.315528	0.389403
GPT2	523	0.999859	0.265321	0.317379	0.391187
ANOS1	524	0.994949	0.459464	0.319761	0.393716
TGFB2	525	0.987631	0.634407	0.323333	0.397384
PALLD	526	0.987175	0.322536	0.323557	0.397568
RIN2	527	0.986793	0.398891	0.323744	0.397752
PHPT1	528	0.980723	0.0532286	0.326729	0.401038
EIF4A2	529	0.974213	-0.329845	0.329951	0.404682
SLC6A1	530	0.973127	0.113987	0.33049	0.405215
ENKUR	531	0.973109	0.543863	0.330499	0.405215
RGS18	532	0.961124	1.7103	0.33649	0.411995
SUCLG2	533	0.954096	0.451225	0.340035	0.415814
PRKD3	534	0.943454	0.61327	0.345449	0.421486
PRKX	535	0.926811	0.583562	0.354025	0.430418
PARD3	536	0.915182	0.462505	0.360096	0.437056
APBB1IP	537	0.908158	0.634561	0.363795	0.441145
RHOB	538	0.899808	0.0152469	0.368222	0.445708
GNB1	539	0.887448	-0.245177	0.374838	0.452336
ROCK1	540	0.884675	0.193142	0.376332	0.453935
LAMP5	541	0.884378	0.259968	0.376492	0.454078
RANBP3L	542	0.867599	0.359903	0.385614	0.463827
HCK	543	0.843052	0.817855	0.399199	0.478343
CD59	544	0.838323	-0.0903716	0.401849	0.48082
ADAM28	545	0.834955	0.871315	0.403743	0.482333
HMBOX1	546	0.832219	0.343277	0.405285	0.483797
HVCN1	547	0.828704	0.533022	0.407272	0.485844
LY86	548	0.825936	0.664902	0.408841	0.486957
SYK	549	0.825308	0.94651	0.409197	0.487327
ARMC3	550	0.823728	1.36477	0.410094	0.488125
ETNPPL	551	0.810418	0.14223	0.4177	0.496187
SNHG25	552	0.804855	0.169195	0.420903	0.499438
LINC01088	553	0.804363	1.52541	0.421187	0.49972
NUDT3	554	0.801847	-0.11875	0.422642	0.501224
IRF8	555	0.800361	0.866924	0.423502	0.502022
C6orf62	556	0.799429	0.0956637	0.424042	0.502495
ELK3	557	0.791908	0.598926	0.428414	0.506653
NCKAP1L	558	0.788237	0.867179	0.430558	0.508643
RO60	559	0.787174	0.27488	0.43118	0.509209
RYR1	560	0.784314	0.390333	0.432856	0.510794
ALOX5AP	561	0.780696	0.427622	0.434981	0.512964
MAML2	562	0.776393	0.518581	0.437517	0.515331
HIP1R	563	0.77464	0.210159	0.438553	0.516437
ECM2	564	0.772305	1.40646	0.439934	0.517893
PARD3B	565	0.765201	0.697156	0.444152	0.522457
PROX1	566	0.760664	0.477761	0.446858	0.525015
ANGPTL1	567	0.752752	1.27605	0.451599	0.530112
FCGR2A	568	0.747267	0.548012	0.454902	0.533522
PPARA	569	0.745579	0.496507	0.455922	0.534548
FAM189A2	570	0.732209	0.392085	0.464041	0.543171
SALL1	571	0.721575	0.344143	0.470556	0.549957
ALDH9A1	572	0.71815	0.231521	0.472665	0.55194
MRVI1	573	0.717216	0.233512	0.473241	0.552372
RDX	574	0.715544	0.104814	0.474273	0.553396
MAPRE1	575	0.712977	0.285629	0.47586	0.554814
CHDH	576	0.711508	0.35092	0.47677	0.555765
WFS1	577	0.709772	0.192193	0.477846	0.556898
GNAL	578	0.706428	0.205661	0.479922	0.559136
LINC01736	579	0.705836	0.658876	0.48029	0.559443
ITGBL1	580	0.705582	3.14449	0.480448	0.559505
CTSS	581	0.703394	0.442553	0.48181	0.560786
SAMD9L	582	0.698554	0.669994	0.484831	0.563764
GLIS3	583	0.691731	0.512276	0.489106	0.568292
CD302	584	0.690949	0.390166	0.489597	0.568617
CCL4	585	0.689135	3.01334	0.490738	0.5696
RGS16	586	0.683708	0.768933	0.49416	0.57317
UNC5B	587	0.675273	0.375771	0.499502	0.578615
SLC15A2	588	0.674212	0.350404	0.500177	0.579209
HNMT	589	0.670281	0.441229	0.502678	0.581729
SNHG5	590	0.66809	0.219006	0.504076	0.583094
GRAMD1C	591	0.660928	0.415668	0.508658	0.588078
KREMEN1	592	0.655259	0.413165	0.512301	0.591715
CPNE3	593	0.651225	0.256664	0.514901	0.594206
CCR1	594	0.649719	0.85282	0.515874	0.595008
C3AR1	595	0.649148	0.573198	0.516243	0.595306
APLP1	596	0.640866	-0.202809	0.52161	0.600591
ANP32E	597	0.639443	0.195417	0.522535	0.601527
IL1B	598	0.637492	1.45347	0.523804	0.602794
CA5B	599	0.629311	0.513159	0.529145	0.607831
SCRN1	600	0.621922	0.0356912	0.533993	0.612547
CCL3	601	0.618339	2.20145	0.536352	0.614858
SOCS3	602	0.617846	0.425769	0.536677	0.615164
PLEKHA7	603	0.617549	0.755975	0.536873	0.615323
SLC25A6	604	0.614617	-0.0944616	0.538808	0.617145
ITGAV	605	0.604816	0.168612	0.545301	0.623517
MCC	606	0.598606	0.408499	0.549435	0.627575
DSE	607	0.595985	0.429236	0.551185	0.629239
ADCY8	608	0.576566	0.548344	0.564233	0.641606
A2ML1	609	0.576022	1.26267	0.5646	0.641836
IGSF6	610	0.573661	0.728284	0.566197	0.64343
CMKLR1	611	0.56475	1.24173	0.572244	0.649338
LPCAT2	612	0.559871	0.453159	0.575568	0.652696
MPP6	613	0.557833	0.178743	0.576958	0.654204
ARHGAP31	614	0.555353	0.401748	0.578654	0.655917
HMGN5	615	0.543432	0.317004	0.586832	0.663435
ADORA3	616	0.536855	0.493951	0.591367	0.667577
SLCO1C1	617	0.535918	0.291979	0.592015	0.668167
ANGPTL4	618	0.533754	0.262935	0.593512	0.669715
PSD2	619	0.526816	0.224272	0.598321	0.674149
LINC01833	620	0.518295	1.29172	0.604252	0.679974
BLNK	621	0.511067	0.979027	0.609304	0.68494
COL4A1	622	0.506275	0.541337	0.612664	0.687996
CFAP54	623	0.505462	1.05477	0.613235	0.68842
HEG1	624	0.502081	0.357268	0.61561	0.690726
CH25H	625	0.499802	0.796259	0.617215	0.692381
TLR2	626	0.499222	0.633827	0.617623	0.692694
PPIB	627	0.499009	0.126529	0.617773	0.692789
CDC14A	628	0.488963	0.648711	0.624868	0.699649
REST	629	0.487553	0.343812	0.625866	0.700401
PLEK	630	0.485363	0.737342	0.627419	0.701772
ADCY2	631	0.484823	0.116686	0.627802	0.70198
TUBA1C	632	0.484023	0.529486	0.62837	0.702542
LAMA1	633	0.474361	0.748211	0.635243	0.708896
PDK4	634	0.474175	0.249151	0.635375	0.708896
C2orf88	635	0.473516	0.479372	0.635845	0.709347
EPS8	636	0.470845	0.29756	0.637751	0.710734
SPAG1	637	0.465107	0.454722	0.641855	0.714936
MYO6	638	0.462229	0.186701	0.643917	0.716934
MNDA	639	0.461756	0.533092	0.644256	0.717014
TBXAS1	640	0.450352	0.544952	0.652457	0.724561
KIF5C	641	0.44996	-0.324423	0.652739	0.7248
LTBP1	642	0.446893	0.442899	0.654952	0.726881
CD300A	643	0.445095	0.670786	0.656251	0.72787
RFX2	644	0.441626	0.438485	0.65876	0.730276
PDE3A	645	0.43703	1.02507	0.66209	0.733511
CD86	646	0.436885	0.753579	0.662194	0.733552
BTG2	647	0.436147	0.337543	0.66273	0.734069
SPI1	648	0.434531	0.399635	0.663903	0.734837
EVI2B	649	0.431161	0.618979	0.666351	0.737014
SNHG29	650	0.426609	-0.0330291	0.669664	0.740221
AC002429.2	651	0.42566	0.638458	0.670355	0.740755
PARP4	652	0.420631	0.454942	0.674025	0.74435
LPAR6	653	0.419219	0.431584	0.675056	0.745301
SOX1-OT	654	0.414295	0.912238	0.678658	0.748542
NIBAN1	655	0.411123	0.686596	0.680982	0.750565
RUNX1	656	0.409515	0.667167	0.682162	0.751787
TMEM220	657	0.403434	0.510122	0.686629	0.755701
RFTN2	658	0.403014	0.247671	0.686938	0.755784
DLGAP1-AS1	659	0.401742	0.358173	0.687874	0.756682
CXCR4	660	0.399774	0.50969	0.689323	0.757621
SNX20	661	0.39958	1.39099	0.689466	0.757621
PITPNC1	662	0.39814	0.160304	0.690527	0.758356
B3GNT5	663	0.395482	0.9461	0.692487	0.759808
PARP14	664	0.393311	0.338058	0.69409	0.761335
HK2	665	0.392758	0.661778	0.694499	0.761626
TLR4	666	0.391687	0.276283	0.695289	0.762259
LEPROT	667	0.391326	0.224109	0.695556	0.762474
ANO6	668	0.384201	0.339779	0.70083	0.767078
ENTPD1	669	0.380953	0.39618	0.703238	0.768851
C4orf19	670	0.376907	0.682482	0.706243	0.771978
COL27A1	671	0.376512	0.557934	0.706536	0.772171
PTGS1	672	0.3742	0.75679	0.708255	0.773863
GPR137B	673	0.371136	0.253563	0.710536	0.775952
TPP1	674	0.369172	0.0781925	0.712	0.777004
NPAS1	675	0.364454	0.362256	0.715519	0.779971
SIGLEC10	676	0.3642	0.515463	0.715708	0.780098
KIT	677	0.363633	0.281697	0.716132	0.780481
TMEM170A	678	0.35565	0.270987	0.722103	0.78563
DOCK8	679	0.352931	0.55993	0.72414	0.787128
TLR7	680	0.350694	0.728122	0.725818	0.788472
NFATC2	681	0.347492	0.589963	0.728222	0.790369
OGN	682	0.347391	1.21433	0.728297	0.790369
IL13RA1	683	0.346438	0.293481	0.729014	0.790982
TLR1	684	0.344275	0.940153	0.73064	0.792586
LHFPL2	685	0.343984	0.307257	0.730858	0.792663
NAV2	686	0.343205	0.286693	0.731444	0.793138
CD163	687	0.34291	0.409417	0.731666	0.793218
CD93	688	0.339979	0.435399	0.733872	0.795067
RIN3	689	0.336718	0.5496	0.73633	0.797387
SHANK1	690	0.331933	0.57123	0.73994	0.800407
AC053513.1	691	0.328486	0.522287	0.742544	0.80282
TAL1	692	0.327474	0.5311	0.74331	0.803323
DOCK7	693	0.324171	0.223094	0.745809	0.805699
TEX9	694	0.322213	0.557963	0.747291	0.806975
HLA-DOA	695	0.321944	0.647419	0.747495	0.807033
FCGR1B	696	0.320365	0.541678	0.748692	0.807999
CCDC85C	697	0.319851	0.282391	0.749081	0.808338
MOB1A	698	0.318641	0.248951	0.749999	0.809084
SASH3	699	0.306453	0.863087	0.75926	0.816446
ELOVL2	700	0.305197	0.26085	0.760216	0.817134
KANK1	701	0.299559	0.257299	0.764514	0.820622
MFNG	702	0.294315	0.596662	0.768517	0.823346
CMTM6	703	0.2937	0.310332	0.768987	0.823684
AQP4-AS1	704	0.288435	0.450421	0.773014	0.827419
CP	705	0.281734	0.290453	0.778147	0.83105
CLIC4	706	0.280427	0.183054	0.77915	0.831662
GFPT2	707	0.277788	0.352785	0.781175	0.833243
SP110	708	0.273602	0.327148	0.78439	0.836007
EPHX1	709	0.271268	0.179345	0.786185	0.837503
SRGAP1	710	0.263577	0.302152	0.792106	0.843138
INPP5D	711	0.263426	0.357372	0.792222	0.843138
GASK1A	712	0.262792	0.358018	0.792711	0.843534
FREM1	713	0.257941	0.867744	0.796452	0.846339
LIMK2	714	0.254949	0.307675	0.798763	0.848374
RNASE6	715	0.253979	0.44878	0.799512	0.848917
SUSD3	716	0.251442	0.679962	0.801473	0.850662
YES1	717	0.247128	0.275931	0.804809	0.853372
ZNF423	718	0.242293	0.306616	0.808553	0.856397
PTPRS	719	0.240958	0.444675	0.809588	0.857323
RAC1	720	0.24001	-0.225263	0.810322	0.857932
ARHGAP6	721	0.239507	0.420698	0.810712	0.85826
AC131571.1	722	0.237715	0.69238	0.812102	0.859477
TCF7L1	723	0.237176	0.500585	0.81252	0.859835
TGFBR1	724	0.236066	0.31624	0.813382	0.860491
SMOC1	725	0.234551	0.25994	0.814557	0.86165
CYTL1	726	0.232191	0.565493	0.81639	0.862993
PRKG1	727	0.231715	0.277996	0.816759	0.863298
MMRN1	728	0.231131	1.13182	0.817213	0.863693
ARHGAP42	729	0.224022	0.316619	0.82274	0.86825
SFT2D2	730	0.223333	0.248817	0.823276	0.868336
LPAR5	731	0.222057	0.503583	0.824269	0.868837
TREM2	732	0.221912	0.27949	0.824382	0.868871
ELF1	733	0.221047	0.313454	0.825056	0.86941
NR2F2-AS1	734	0.219576	1.12429	0.826201	0.870275
VAV1	735	0.218289	0.581006	0.827204	0.870989
TMEM119	736	0.21708	0.411156	0.828146	0.871722
MMD2	737	0.21237	0.36936	0.831818	0.874473
COL21A1	738	0.207203	0.356849	0.835851	0.877547
SCUBE2	739	0.207156	0.611556	0.835888	0.877547
PHKG1	740	0.206326	0.30497	0.836536	0.87797
MYO1F	741	0.206179	0.437329	0.836651	0.878005
AC243964.3	742	0.199694	0.878709	0.84172	0.882201
RBM47	743	0.199074	0.540466	0.842205	0.882451
FCGR2B	744	0.198558	1.10715	0.842609	0.882702
RHBDF2	745	0.19725	0.280974	0.843632	0.883601
P2RY12	746	0.195924	0.57335	0.84467	0.884429
GAN	747	0.193752	0.385362	0.84637	0.885604
PTAR1	748	0.192677	0.225153	0.847212	0.886312
PAMR1	749	0.192469	0.213346	0.847375	0.886363
BEST3	750	0.192403	0.793292	0.847427	0.886363
CRYL1	751	0.191947	0.1306	0.847783	0.88665
BACH1	752	0.190508	0.300994	0.848911	0.887569
AC007405.1	753	0.189818	0.775116	0.849451	0.887788
SELENOK	754	0.187375	0.0553801	0.851366	0.889287
ID2	755	0.185225	-0.0188962	0.853053	0.89051
COL4A2	756	0.184403	0.311347	0.853697	0.890923
NTN1	757	0.184079	0.613007	0.853952	0.891102
SFRP4	758	0.183628	0.826557	0.854305	0.891384
ARHGAP15	759	0.174337	0.568057	0.8616	0.897773
RREB1	760	0.171501	0.369666	0.86383	0.899532
DOCK2	761	0.171427	0.473812	0.863888	0.899532
VSIG4	762	0.171335	0.272552	0.86396	0.899532
SVIL	763	0.168704	0.346832	0.86603	0.900987
MSR1	764	0.167671	0.396774	0.866842	0.901657
CKMT2	765	0.167527	0.317312	0.866956	0.901664
MYOM1	766	0.165799	0.284758	0.868315	0.902752
AC005225.2	767	0.159703	0.692548	0.873115	0.906775
AL365295.1	768	0.158541	0.908905	0.874031	0.907374
TNFAIP3	769	0.156034	0.599256	0.876006	0.908721
LRIG2-DT	770	0.155049	0.731309	0.876783	0.909262
CCR5	771	0.153946	0.977493	0.877652	0.9099
HEPN1	772	0.151989	0.344215	0.879196	0.911206
AC012405.1	773	0.1508	1.61011	0.880133	0.911679
SCIMP	774	0.149721	0.969459	0.880985	0.912384
AC092924.2	775	0.149318	0.580825	0.881303	0.912509
SNX31	776	0.148987	0.954739	0.881564	0.912632
ALOX5	777	0.147131	0.41719	0.883029	0.913811
ZNF608	778	0.147112	0.255781	0.883044	0.913811
FOXO1	779	0.146851	0.255893	0.88325	0.913936
PREX2	780	0.145547	0.167601	0.884279	0.914736
GAPT	781	0.144906	1.07044	0.884785	0.915002
DAZAP2	782	0.144898	0.0205436	0.884792	0.915002
WDFY4	783	0.14431	0.558908	0.885256	0.915216
KIAA1211	784	0.143381	0.454162	0.88599	0.915887
HLA-DRB5	785	0.141768	0.3007	0.887263	0.916673
F5	786	0.14019	0.644303	0.88851	0.91765
CNTFR	787	0.137147	0.191339	0.890915	0.919737
C4orf47	788	0.134292	0.465961	0.893172	0.921712
ANKFN1	789	0.132696	0.850123	0.894433	0.922748
SRPX2	790	0.132358	0.76974	0.894701	0.92281
EGLN3	791	0.132293	0.211278	0.894753	0.92281
LINC01410	792	0.131275	0.68911	0.895557	0.923374
MYOF	793	0.129843	0.377433	0.896691	0.924276
STAT3	794	0.127958	0.172373	0.898182	0.925546
PROS1	795	0.123932	0.265688	0.901369	0.92785
AC007952.4	796	0.122429	0.340575	0.902559	0.928629
GUCY1A1	797	0.122293	0.264036	0.902667	0.928651
ATP8B4	798	0.11783	0.408482	0.906203	0.93172
NCF4	799	0.117758	0.450724	0.906259	0.93172
CXCL10	800	0.116154	0.833086	0.90753	0.932848
CSF2RA	801	0.115105	0.424278	0.908362	0.933434
AL109809.5	802	0.112678	0.259633	0.910286	0.934667
IKZF1	803	0.112489	0.406042	0.910436	0.934667
SHANK3	804	0.110896	0.283032	0.911699	0.935519
TGFBR3	805	0.109258	0.240514	0.912998	0.936673
LINC00609	806	0.10914	1.62984	0.913092	0.936679
CGNL1	807	0.108541	0.263167	0.913567	0.936987
MYO1G	808	0.107878	0.542452	0.914092	0.937347
LRRC9	809	0.106782	0.720579	0.914962	0.938059
CLEC4E	810	0.104812	0.461938	0.916525	0.939482
PDE5A	811	0.103659	0.348282	0.91744	0.94015
AC125613.1	812	0.102459	0.730812	0.918392	0.940723
TMEM156	813	0.0969279	0.428063	0.922784	0.943822
EYA2	814	0.0964188	0.348657	0.923188	0.944145
AC010226.1	815	0.0962039	0.329832	0.923359	0.94423
IL18	816	0.0953825	0.31618	0.924011	0.944627
SLC16A3	817	0.0946564	0.30917	0.924588	0.945036
SLC17A7	818	0.0925195	-0.413657	0.926285	0.94641
SAMSN1	819	0.092391	0.34898	0.926387	0.946425
TRIOBP	820	0.0918887	0.240936	0.926786	0.946742
KCNMB1	821	0.0917291	0.580847	0.926913	0.946781
SH2D4A	822	0.0907773	0.529061	0.92767	0.947283
CASP8	823	0.0897504	0.592186	0.928486	0.947949
AC099792.1	824	0.0897342	0.544685	0.928498	0.947949
AC015983.2	825	0.0889966	0.865144	0.929085	0.948457
CPNE2	826	0.0855792	0.207471	0.931801	0.950506
OSBPL11	827	0.0851648	0.2326	0.93213	0.950573
RABL6	828	0.0848552	0.0397592	0.932377	0.950573
KYNU	829	0.0832868	0.582591	0.933624	0.951279
JUN	830	0.0830988	0.129351	0.933773	0.951341
SLC22A17	831	0.0822713	-0.310329	0.934431	0.951831
PRDM5	832	0.0815189	0.343726	0.935029	0.952259
C11orf65	833	0.0808956	0.605433	0.935525	0.952654
TNXB	834	0.0787979	0.197833	0.937193	0.953829
CLEC7A	835	0.0749891	0.358881	0.940223	0.956277
GIMAP8	836	0.0744002	0.229261	0.940692	0.956655
POU2F2	837	0.0712005	0.246613	0.943238	0.958889
TLR10	838	0.0685491	0.390444	0.945349	0.960579
HAVCR2	839	0.0653366	0.245886	0.947906	0.962448
ROR1	840	0.0647768	0.359594	0.948352	0.962809
GIPC2	841	0.0625073	0.581515	0.950159	0.96412
CAT	842	0.0622308	0.219097	0.950379	0.964137
SLC22A4	843	0.06179	0.323814	0.95073	0.964311
MS4A4A	844	0.060392	0.264433	0.951843	0.965257
AL160272.1	845	0.0596997	0.282859	0.952395	0.965269
SIGLEC9	846	0.0562871	0.40473	0.955113	0.967658
ATP1A1-AS1	847	0.055269	0.380701	0.955924	0.968047
UGDH-AS1	848	0.0539561	0.373287	0.95697	0.968807
WASF2	849	0.05318	0.163641	0.957588	0.969341
CASC4	850	0.0528339	0.0735032	0.957864	0.969371
AC048382.5	851	0.0523079	0.520864	0.958283	0.969679
NFE2L3	852	0.0512425	0.510743	0.959132	0.970263
CFAP70	853	0.0510383	0.243098	0.959295	0.970336
AC019197.1	854	0.0503947	0.312206	0.959808	0.970584
FGD2	855	0.0502757	0.244886	0.959903	0.970584
PROCR	856	0.0494712	0.374881	0.960544	0.971049
GAD2	857	0.048036	0.121146	0.961688	0.971839
FAM227B	858	0.0478758	0.368152	0.961815	0.971877
ANKRD22	859	0.04337	0.350991	0.965407	0.974733
AC092802.1	860	0.0427278	0.323311	0.965919	0.975012
SNX5	861	0.0413716	0.148105	0.967	0.975557
FOLR2	862	0.0413655	0.273212	0.967004	0.975557
AP000439.2	863	0.0385113	0.251876	0.96928	0.977577
AC002451.1	864	0.0373999	0.257107	0.970166	0.978195
CATSPERE	865	0.0355286	0.447091	0.971658	0.979331
HSPA6	866	0.0351757	0.313728	0.97194	0.97943
AL162511.1	867	0.0341306	0.361576	0.972773	0.980178
ABI3BP	868	0.0312824	0.293685	0.975044	0.981913
CRYBG1	869	0.0309532	0.263838	0.975307	0.982085
CD84	870	0.0299641	0.248865	0.976096	0.982787
LHFPL3	871	0.029666	0.439312	0.976333	0.982934
HAAO	872	0.0276852	0.534325	0.977913	0.98442
ADAMTS9-AS2	873	0.0258011	0.314146	0.979416	0.985667
C1S	874	0.0234032	0.211103	0.981329	0.987036
LINC01268	875	0.022915	0.397414	0.981718	0.987239
FMNL3	876	0.021928	0.218067	0.982505	0.987849
WWC1	877	0.0213277	0.19503	0.982984	0.988145
HHEX	878	0.0210586	0.263235	0.983199	0.988268
ACSS3	879	0.0201372	0.209039	0.983934	0.988729
AC006059.1	880	0.0192901	0.225263	0.98461	0.989223
RBMS3	881	0.0186235	0.207756	0.985141	0.989572
ZIC4	882	0.0183072	0.283284	0.985394	0.989732
CPED1	883	0.0181327	0.257762	0.985533	0.989779
TNFAIP8	884	0.0175946	0.283031	0.985962	0.990118
DCDC1	885	0.0155706	0.463535	0.987577	0.991331
GAB3	886	0.0155002	0.278976	0.987633	0.991331
CSPG5	887	0.0150088	0.0751677	0.988025	0.991632
CPQ	888	0.013702	0.178218	0.989068	0.9924
CCDC81	889	0.0134573	0.453833	0.989263	0.992503
LILRA4	890	0.0128448	0.315085	0.989752	0.992807
AL050309.1	891	0.0123425	0.216834	0.990152	0.993023
ALK	892	0.0121599	0.272833	0.990298	0.993077
ZHX2	893	0.00681583	0.184307	0.994562	0.996234
IRAK3	894	0.00405015	0.223665	0.996768	0.997978
RAD51B	895	0.00299621	0.15443	0.997609	0.998517
NUDT13	896	0.00293401	0.320808	0.997659	0.998517
BNC2	897	0.00271362	0.2411	0.997835	0.998517
MAML3	898	0.00267509	0.266256	0.997866	0.998517
CRISPLD1	899	0.00236546	0.201405	0.998113	0.998671
LILRB2	900	0.00209302	0.149724	0.99833	0.998796
BCL2A1	901	0.00164278	0.233714	0.998689	0.998969
TCF7	902	0.00110871	0.321935	0.999115	0.999265
SLC22A6	903	0.0010384	0.224341	0.999171	0.999265
TBL1X	904	0.000836937	0.202302	0.999332	0.999332
CLEC2B	905	-0.00187939	0.204874	0.9985	0.998873
Z97192.3	906	-0.00288669	0.279948	0.997697	0.998517
LMNB1	907	-0.00385884	0.199913	0.996921	0.998038
LINC00240	908	-0.00430773	0.217589	0.996563	0.997866
CHST9	909	-0.00546037	0.246343	0.995643	0.997038
DAPP1	910	-0.00632233	0.272841	0.994956	0.996442
LRRIQ1	911	-0.00648322	0.201929	0.994827	0.996407
TULP3	912	-0.00770956	0.179363	0.993849	0.995613
GIMAP5	913	-0.00780623	0.16418	0.993772	0.995613
CC2D2B	914	-0.00824431	0.23223	0.993422	0.995372
SLC9B1	915	-0.0087777	0.285147	0.992996	0.995038
LRRC69	916	-0.00905894	0.288425	0.992772	0.994906
FAM182A	917	-0.0090657	0.221755	0.992767	0.994906
PPP3CB-AS1	918	-0.00928947	0.108648	0.992588	0.994906
CD226	919	-0.0095903	0.114308	0.992348	0.99476
C1orf112	920	-0.010144	0.273862	0.991906	0.994411
AOAH	921	-0.0104056	0.198299	0.991698	0.994294
LINC00271	922	-0.0119916	0.169363	0.990432	0.993118
AL158055.1	923	-0.0124919	0.149566	0.990033	0.992997
COL4A3	924	-0.0128698	0.0550701	0.989732	0.992807
CFAP43	925	-0.013848	0.237857	0.988951	0.992376
MCUB	926	-0.0143915	0.217836	0.988518	0.992033
MERTK	927	-0.0167874	0.192679	0.986606	0.990486
AOX1	928	-0.0168111	0.0771747	0.986587	0.990486
LINC00598	929	-0.016826	0.0259234	0.986575	0.990486
MCM3AP-AS1	930	-0.0187209	0.153258	0.985064	0.989572
ITGAM	931	-0.0198945	0.223825	0.984128	0.988831
AC006001.2	932	-0.0201757	0.28684	0.983903	0.988729
KCNMB2-AS1	933	-0.0208315	0.165268	0.98338	0.988358
AC008079.1	934	-0.0216745	-0.0821815	0.982708	0.98796
EMC1-AS1	935	-0.0228042	0.12784	0.981806	0.987239
ADAMTS18	936	-0.0232848	0.106215	0.981423	0.987039
EPHA6	937	-0.0239115	0.175246	0.980923	0.986721
AL137139.2	938	-0.0242171	0.161517	0.980679	0.986568
AC026689.1	939	-0.0245092	0.0665167	0.980446	0.986426
TCEA1	940	-0.0250216	0.0946295	0.980038	0.986108
FGL1	941	-0.0250554	-0.0459857	0.980011	0.986108
TMPRSS5	942	-0.026058	0.224384	0.979211	0.985554
AC137494.1	943	-0.0275851	-0.0737646	0.977993	0.98442
ANKRD10-IT1	944	-0.0318929	0.0807843	0.974557	0.981515
ABRAXAS1	945	-0.0319618	0.157432	0.974503	0.981515
OSMR-AS1	946	-0.032333	0.0414652	0.974207	0.981346
AC092691.1	947	-0.0337188	0.201125	0.973101	0.980324
FLVCR2	948	-0.0339899	0.103349	0.972885	0.980199
LINC01480	949	-0.0353386	0.0706216	0.97181	0.979391
KCNN2	950	-0.0355597	0.193732	0.971633	0.979331
CXorf21	951	-0.0356685	0.113981	0.971547	0.979331
GPC6	952	-0.0357524	0.155608	0.97148	0.979331
RNASE2	953	-0.0378163	0.132749	0.969834	0.977952
SDK1	954	-0.0381003	0.156198	0.969608	0.977815
RAB27A	955	-0.0394916	0.186667	0.968498	0.976881
SLC25A33	956	-0.0396072	0.176505	0.968406	0.97688
AC077690.1	957	-0.0414669	-0.352683	0.966924	0.975557
SLC3A2	958	-0.042001	0.0487917	0.966498	0.975321
ZFHX4	959	-0.0422342	0.199403	0.966312	0.975226
PBX3	960	-0.0424817	0.203631	0.966115	0.975118
NAALADL2	961	-0.0429799	0.143757	0.965718	0.974901
CDH4	962	-0.0433024	0.171796	0.96546	0.974733
EYA4	963	-0.0433788	0.0792026	0.9654	0.974733
NOTCH1	964	-0.0442387	0.184087	0.964714	0.974255
UFL1-AS1	965	-0.0454934	-0.0578651	0.963714	0.973337
SP100	966	-0.0455218	0.21448	0.963691	0.973337
NAPA-AS1	967	-0.046014	0.131642	0.963299	0.973101
TRPC6	968	-0.0473025	0.0707698	0.962272	0.972155
LINC02649	969	-0.0476446	0.114739	0.961999	0.971971
ZNF852	970	-0.0481205	0.048838	0.96162	0.971839
RNF32	971	-0.0487918	0.185918	0.961085	0.971414
CARD8	972	-0.0493313	0.193528	0.960655	0.971071
MS4A14	973	-0.0500709	-0.18582	0.960066	0.970658
AC074032.1	974	-0.0503177	0.218628	0.959869	0.970584
LAMP2	975	-0.0505347	0.0358162	0.959696	0.970584
STAB1	976	-0.0514392	0.178645	0.958976	0.970196
AC090825.1	977	-0.0520943	-0.273813	0.958454	0.969759
AP001267.3	978	-0.0528028	0.165985	0.957889	0.969371
PLPP4	979	-0.0530009	0.176975	0.957731	0.969371
MAGT1	980	-0.0547707	0.201736	0.956321	0.968241
HSD11B1-AS1	981	-0.0550837	-0.141094	0.956072	0.96808
ADRA1A	982	-0.0552379	0.0814785	0.955949	0.968047
LINC00862	983	-0.0553555	-0.793862	0.955855	0.968047
KTN1-AS1	984	-0.0560072	0.066096	0.955336	0.967701
TAPT1-AS1	985	-0.0560978	0.201515	0.955264	0.967701
DPF3	986	-0.0565534	0.182462	0.954901	0.967534
AL078459.1	987	-0.0568374	-0.309291	0.954675	0.967397
C9orf153	988	-0.0588459	-0.32264	0.953075	0.965867
ECE1	989	-0.0597457	0.158335	0.952358	0.965269
AL392172.2	990	-0.059908	-0.188739	0.952229	0.965269
CR1	991	-0.0599316	0.0188402	0.95221	0.965269
AC073342.1	992	-0.0600621	-0.653465	0.952106	0.965269
PYGL	993	-0.0601757	0.208909	0.952016	0.965269
SIGLEC8	994	-0.0614737	0.17727	0.950982	0.964475
VHL	995	-0.0618428	0.189982	0.950688	0.964311
AC114971.1	996	-0.0623647	0.00217277	0.950272	0.96412
DMGDH	997	-0.0623911	0.00340925	0.950251	0.96412
CALML4	998	-0.0634376	0.175772	0.949418	0.963527
ODF3B	999	-0.0635112	-0.0155331	0.949359	0.963527
LINC01473	1000	-0.0637992	0.100097	0.94913	0.963417
AC027097.2	1001	-0.0639547	-0.37868	0.949006	0.963382
PRR26	1002	-0.0655448	-0.474903	0.94774	0.962371
ZBTB10	1003	-0.066498	0.172192	0.946981	0.961691
AC092329.4	1004	-0.066525	0.131346	0.94696	0.961691
CHODL	1005	-0.0665534	-0.258483	0.946937	0.961691
MAMDC2-AS1	1006	-0.0666359	-0.175616	0.946872	0.961691
AC005041.5	1007	-0.0674296	-0.117271	0.94624	0.961302
TNFRSF1B	1008	-0.0684173	0.16734	0.945453	0.960594
AL049828.1	1009	-0.0690798	-0.0284569	0.944926	0.960241
NEDD4	1010	-0.0690933	0.134509	0.944915	0.960241
LINC02712	1011	-0.0701851	0.0507627	0.944046	0.959528
RELL1	1012	-0.0709504	0.158751	0.943437	0.959
AC018816.1	1013	-0.0729393	-0.0527193	0.941854	0.957573
AC064807.1	1014	-0.0741731	0.0952732	0.940873	0.956665
AL160314.2	1015	-0.0742975	-0.161265	0.940774	0.956655
AC022098.1	1016	-0.0755035	-0.0954272	0.939814	0.955952
RUNX3	1017	-0.0760599	-0.262422	0.939371	0.955592
AKNAD1	1018	-0.076548	-0.133838	0.938983	0.955288
KLHL6	1019	-0.0769617	-0.125445	0.938654	0.955043
TMIGD3	1020	-0.0773187	0.185965	0.93837	0.954845
CXCL8	1021	-0.0783084	-0.48703	0.937583	0.954135
LILRB1	1022	-0.0791359	0.0928898	0.936925	0.953646
AC100801.1	1023	-0.0793806	-0.667423	0.93673	0.953538
SYCP3	1024	-0.0804934	-0.300316	0.935845	0.952728
TFEC	1025	-0.0806529	0.035707	0.935718	0.952689
MS4A7	1026	-0.0808077	0.217046	0.935595	0.952654
AC119674.1	1027	-0.0817988	-0.800893	0.934807	0.952123
AP001977.1	1028	-0.0828041	-0.32346	0.934007	0.951489
ARHGAP10	1029	-0.0833057	0.173892	0.933608	0.951279
MSH4	1030	-0.0834504	-0.22571	0.933493	0.951279
PCED1B	1031	-0.0840142	-0.0687135	0.933045	0.950961
DIRC3-AS1	1032	-0.0843961	-0.128766	0.932741	0.950742
TTC12	1033	-0.0845753	0.117949	0.932599	0.950687
AC004943.2	1034	-0.0848275	-0.0552662	0.932399	0.950573
ADARB2-AS1	1035	-0.085012	-0.040531	0.932252	0.950573
SEMA5A	1036	-0.085058	0.193282	0.932215	0.950573
MIATNB	1037	-0.085446	-0.0161386	0.931907	0.950524
LCA5L	1038	-0.0856597	-0.0935	0.931737	0.950506
AL139353.2	1039	-0.0860207	-0.149505	0.93145	0.950329
AC132153.1	1040	-0.0861735	-1.10955	0.931329	0.950295
FBXL13	1041	-0.0866812	0.131667	0.930925	0.949974
LINC02473	1042	-0.0872355	-0.513259	0.930484	0.949615
TMC8	1043	-0.0875404	-0.00932095	0.930242	0.949458
LINC01002	1044	-0.087604	-0.444892	0.930191	0.949458
FUT10	1045	-0.0910991	0.0842621	0.927414	0.947112
LINC01138	1046	-0.0915737	0.114642	0.927037	0.946817
CCDC26	1047	-0.0925641	-0.339747	0.92625	0.94641
AC233296.1	1048	-0.093641	-0.904932	0.925394	0.94568
FAM122C	1049	-0.0942089	-0.0327755	0.924943	0.945309
AL445250.1	1050	-0.0949133	-0.217484	0.924384	0.944918
SRD5A3-AS1	1051	-0.0954176	-0.130927	0.923983	0.944627
FAM53B-AS1	1052	-0.0960457	-0.845913	0.923484	0.944268
AC079352.1	1053	-0.0971983	-0.581172	0.922569	0.943692
AL160254.1	1054	-0.0972889	-20.7961	0.922497	0.943692
AC108721.2	1055	-0.0972889	-20.7605	0.922497	0.943692
AC079447.1	1056	-0.0973761	-0.373531	0.922428	0.943692
AC103770.1	1057	-0.0976715	-1.98138	0.922193	0.943668
AL080276.2	1058	-0.0981231	-0.191061	0.921835	0.943391
GDNF-AS1	1059	-0.0987816	-0.667531	0.921312	0.942946
CUBN	1060	-0.0989979	-0.195896	0.92114	0.94286
SEPTIN7-AS1	1061	-0.100378	-0.132229	0.920044	0.941829
RBL1	1062	-0.10045	0.0812483	0.919987	0.941829
RAP2C-AS1	1063	-0.100464	-0.0709774	0.919976	0.941829
AC027251.1	1064	-0.100888	-0.137072	0.919639	0.941684
AC104596.1	1065	-0.101059	-0.651852	0.919504	0.941635
NYAP2	1066	-0.102091	-0.0135951	0.918684	0.940886
NHS	1067	-0.102402	0.140523	0.918437	0.940723
AF165147.1	1068	-0.102807	-0.332615	0.918116	0.940573
SLCO2B1	1069	-0.103079	0.133806	0.9179	0.940442
AL133304.3	1070	-0.103458	-0.693429	0.917599	0.940223
HEATR5A	1071	-0.104427	0.204034	0.916831	0.939616
AC079921.1	1072	-0.104433	-0.388364	0.916826	0.939616
SLC25A48	1073	-0.106007	0.151679	0.915577	0.9386
ARHGAP28	1074	-0.10757	-0.155677	0.914337	0.937508
FMNL2	1075	-0.10842	0.0257951	0.913663	0.936996
AC018755.4	1076	-0.108826	-0.877896	0.91334	0.936844
ALPK1	1077	-0.110614	0.0425004	0.911923	0.935659
RASAL3	1078	-0.111538	-0.0514562	0.911189	0.935085
ZFAND4	1079	-0.111991	-0.0192279	0.91083	0.934806
LAMTOR5-AS1	1080	-0.112139	-0.0109224	0.910713	0.934776
EPCAM-DT	1081	-0.112382	-0.20964	0.91052	0.934667
AC106845.1	1082	-0.11258	-0.127315	0.910363	0.934667
IQUB	1083	-0.112653	-0.0444844	0.910306	0.934667
TSNARE1	1084	-0.113093	-0.0590746	0.909957	0.934536
LINC02614	1085	-0.113133	-0.157551	0.909925	0.934536
HCG17	1086	-0.114179	-0.360343	0.909096	0.933831
GJA9	1087	-0.114261	-1.77995	0.909031	0.933831
LINC01010	1088	-0.114262	-2.06619	0.90903	0.933831
AC087564.1	1089	-0.114365	-0.129982	0.908948	0.933831
PBX4	1090	-0.115313	-0.0141398	0.908197	0.933354
PPFIA1	1091	-0.115926	0.130797	0.907711	0.932945
PRELID2	1092	-0.117005	-0.105961	0.906856	0.932245
OVCH1-AS1	1093	-0.118673	-0.453001	0.905534	0.931153
AL450384.2	1094	-0.119283	-0.238406	0.905051	0.930746
PLCG1-AS1	1095	-0.120414	-0.190543	0.904156	0.929914
EZH2	1096	-0.120754	-0.0718773	0.903886	0.929726
NUF2	1097	-0.121723	-0.374023	0.903118	0.929026
PIK3R5	1098	-0.12308	-0.579119	0.902044	0.928188
FAT4	1099	-0.123146	-0.0340088	0.901991	0.928188
P3H2	1100	-0.123164	0.0543226	0.901978	0.928188
GLI3	1101	-0.123434	0.125573	0.901763	0.928166
ZNF460	1102	-0.124846	-0.00285609	0.900645	0.927193
LINC02595	1103	-0.125715	-0.138953	0.899958	0.926574
KLRD1	1104	-0.125767	-0.383014	0.899916	0.926574
AC009318.1	1105	-0.12593	-0.0543126	0.899787	0.926574
ZNF701	1106	-0.126267	0.0344605	0.89952	0.926391
TMED10	1107	-0.126376	0.0226807	0.899435	0.926391
LUCAT1	1108	-0.126513	-1.53892	0.899326	0.926369
NPL	1109	-0.126954	0.116713	0.898977	0.926098
ZFHX2-AS1	1110	-0.127507	-0.159773	0.898539	0.925736
LINC00299	1111	-0.127512	0.161325	0.898535	0.925736
SLC16A4	1112	-0.128172	0.019094	0.898013	0.925461
AC078881.1	1113	-0.128909	-1.52038	0.89743	0.924949
EDA	1114	-0.130307	-0.272302	0.896324	0.923987
HMOX1	1115	-0.130653	0.150746	0.89605	0.923793
C2CD6	1116	-0.13199	-0.986084	0.894992	0.92288
USHBP1	1117	-0.132185	-0.175838	0.894838	0.92281
MTBP	1118	-0.1324	-0.146782	0.894668	0.92281
IGSF10	1119	-0.132723	-0.349154	0.894413	0.922748
TMEM9B-AS1	1120	-0.133852	-0.515135	0.89352	0.921982
AL390783.1	1121	-0.134672	-0.790166	0.892871	0.921491
C21orf62-AS1	1122	-0.136847	0.0118993	0.891152	0.919805
LINC01445	1123	-0.136981	-0.35027	0.891046	0.919784
THSD7A	1124	-0.13869	0.165923	0.889695	0.918567
AC021851.1	1125	-0.13924	-0.211862	0.889261	0.918206
AC105916.1	1126	-0.139658	-0.150557	0.88893	0.917954
LINC00158	1127	-0.140138	-0.674376	0.888551	0.91765
AL110114.1	1128	-0.140181	-0.182436	0.888517	0.91765
ST6GAL1	1129	-0.140883	0.152996	0.887962	0.917307
NHSL1	1130	-0.14242	0.145848	0.886748	0.91623
MAPKAPK2	1131	-0.142481	0.190538	0.8867	0.91623
PPARG	1132	-0.142769	-0.106975	0.886473	0.916122
THSD4	1133	-0.142853	0.0522779	0.886407	0.916122
FAM215B	1134	-0.142897	-0.546313	0.886371	0.916122
TNFSF10	1135	-0.144329	0.104996	0.885241	0.915216
AC008014.1	1136	-0.144506	-0.237004	0.885101	0.915216
PARD6G-AS1	1137	-0.145308	-0.247278	0.884468	0.914843
CYFIP1	1138	-0.14571	0.156303	0.88415	0.914691
SEPTIN10	1139	-0.146584	0.14089	0.88346	0.914065
AL139383.1	1140	-0.147472	-1.9717	0.882759	0.913693
LIFR-AS1	1141	-0.148429	0.0592907	0.882005	0.913
CALCRL	1142	-0.149245	0.132988	0.88136	0.912509
NECTIN3-AS1	1143	-0.149343	-0.718685	0.881283	0.912509
LRIG3	1144	-0.150276	-0.242292	0.880547	0.91202
PDIA5	1145	-0.150931	-0.110633	0.88003	0.91166
FMO5	1146	-0.151037	-0.257055	0.879946	0.91166
AC016590.1	1147	-0.151578	-0.740239	0.87952	0.911308
MID2	1148	-0.151734	-0.164907	0.879396	0.911268
FAM198B-AS1	1149	-0.151918	-0.114104	0.879252	0.911206
LRRC34	1150	-0.152008	0.150738	0.879181	0.911206
AL591686.2	1151	-0.152081	-0.379695	0.879123	0.911206
AL161665.1	1152	-0.154111	-0.54807	0.877522	0.909854
AL163952.1	1153	-0.154274	-0.250097	0.877394	0.909808
AC007098.1	1154	-0.155224	-0.0928593	0.876645	0.909207
TRAF3IP2	1155	-0.155684	0.151337	0.876282	0.908919
AC127035.1	1156	-0.156392	-0.304137	0.875724	0.908516
LXN	1157	-0.156413	-0.310093	0.875708	0.908516
AC003681.1	1158	-0.156487	-0.554975	0.875649	0.908516
PLSCR1	1159	-0.156931	0.135829	0.8753	0.908339
SGMS2	1160	-0.157194	-0.174739	0.875092	0.908212
SUCLG2-AS1	1161	-0.157815	0.0888402	0.874602	0.907791
AC092835.1	1162	-0.158053	-1.12536	0.874415	0.907685
AC009961.1	1163	-0.158752	-0.812273	0.873864	0.907289
GP6	1164	-0.158877	-0.595891	0.873766	0.907275
WDR11-AS1	1165	-0.159545	-0.474488	0.87324	0.906816
CSF3R	1166	-0.160029	-0.0638053	0.872858	0.906596
VIP	1167	-0.160904	0.112852	0.872169	0.905968
MEIKIN	1168	-0.161294	-0.643346	0.871862	0.905736
ADAM12	1169	-0.161584	-0.553657	0.871633	0.905586
AC004083.1	1170	-0.161733	-0.409721	0.871516	0.905552
AC025034.1	1171	-0.16206	-1.74151	0.871258	0.905372
MAFIP	1172	-0.162601	-0.572747	0.870833	0.905018
LINC02254	1173	-0.163995	-0.539349	0.869735	0.903965
LINC02503	1174	-0.16442	-1.66408	0.869401	0.903705
AL139317.5	1175	-0.165084	-0.928771	0.868878	0.903249
ATP11C	1176	-0.166655	0.0684595	0.867641	0.902138
DNAH10	1177	-0.167281	-1.57574	0.867149	0.901714
AF279873.3	1178	-0.167448	-0.30185	0.867017	0.901664
AC006299.1	1179	-0.168476	-21.5938	0.866209	0.901086
AC023480.1	1180	-0.168885	-0.488265	0.865887	0.900926
AC124283.1	1181	-0.16964	-1.57151	0.865293	0.900395
KIAA0040	1182	-0.170296	-0.122117	0.864778	0.899946
SOX9-AS1	1183	-0.170477	0.150554	0.864635	0.899885
PVT1	1184	-0.17068	-0.210276	0.864476	0.899807
AC092821.3	1185	-0.170866	-0.292978	0.864329	0.899741
DOCK11	1186	-0.171167	0.0788018	0.864092	0.899582
LINC01176	1187	-0.172191	-0.370951	0.863287	0.899093
PI4K2B	1188	-0.172555	0.0439123	0.863001	0.898883
SIGLEC14	1189	-0.173073	-0.946124	0.862594	0.898546
IQCH	1190	-0.173218	-0.588848	0.86248	0.898514
GRIN2D	1191	-0.174053	-0.0757234	0.861824	0.897918
ZNF354C	1192	-0.174372	0.0889753	0.861573	0.897773
HIF1A-AS3	1193	-0.174756	-1.28183	0.861271	0.897604
PROX1-AS1	1194	-0.175558	-0.653163	0.860641	0.897035
ZRANB2-AS2	1195	-0.175614	-0.759847	0.860598	0.897035
SNHG22	1196	-0.176097	-0.228155	0.860218	0.896768
AL034405.1	1197	-0.176268	-1.48247	0.860083	0.896715
OBI1-AS1	1198	-0.176272	0.0639463	0.86008	0.896715
RRAS2	1199	-0.176317	0.106598	0.860045	0.896715
TMSB15B-AS1	1200	-0.177388	-0.990819	0.859204	0.896059
AC064829.1	1201	-0.181025	-1.797	0.856348	0.893168
IL3RA	1202	-0.181619	-0.0112304	0.855882	0.892768
AC012459.1	1203	-0.18198	-0.848382	0.855599	0.89256
PRR16	1204	-0.182632	-0.4361	0.855087	0.892112
ZFHX3	1205	-0.185013	0.177958	0.853219	0.89051
TNFRSF10D	1206	-0.185022	-0.270754	0.853212	0.89051
TTC23	1207	-0.185221	-0.00779759	0.853055	0.89051
AC012184.3	1208	-0.185476	-2.93303	0.852855	0.890478
ABHD3	1209	-0.18606	0.113089	0.852397	0.890086
SEC24B-AS1	1210	-0.187056	-0.245352	0.851617	0.889357
LINC02246	1211	-0.187225	-0.319092	0.851484	0.889306
FAM182B	1212	-0.187354	-0.767745	0.851383	0.889287
NEK5	1213	-0.188005	-0.18798	0.850872	0.888927
AL157893.2	1214	-0.188961	-1.35602	0.850123	0.88823
AC005921.2	1215	-0.189428	-0.167679	0.849758	0.887935
NPM1	1216	-0.189629	-0.0230135	0.8496	0.887857
RNASEK	1217	-0.189852	-0.164051	0.849425	0.887788
INSYN2A	1218	-0.190247	-0.114146	0.849116	0.88761
LINC01301	1219	-0.190346	-0.153322	0.849038	0.88761
DUSP18	1220	-0.191609	-0.0229125	0.848048	0.886754
FGD4	1221	-0.191741	0.149993	0.847945	0.886732
EIF1B-AS1	1222	-0.192677	-0.312072	0.847212	0.886312
SZRD1	1223	-0.193806	0.146443	0.846327	0.885604
FAM90A1	1224	-0.193814	-0.979643	0.846322	0.885604
BAZ1A	1225	-0.194636	0.133372	0.845678	0.885139
SNCAIP	1226	-0.194939	0.0153635	0.84544	0.884976
AL035587.1	1227	-0.194977	-0.540695	0.845411	0.884976
ECE2	1228	-0.1954	0.0597516	0.84508	0.884772
ADAMTSL3	1229	-0.196439	-0.17523	0.844267	0.884093
CHST11	1230	-0.196501	0.145732	0.844218	0.884093
AC012178.1	1231	-0.197689	-2.05812	0.843288	0.883327
LINC00551	1232	-0.198725	-1.1315	0.842478	0.882651
ITGAX	1233	-0.19918	-0.0831045	0.842122	0.88245
DEPDC4	1234	-0.199187	-0.78999	0.842116	0.88245
AF064858.1	1235	-0.200052	-0.529729	0.84144	0.881994
SLC22A10	1236	-0.200638	-1.19313	0.840982	0.8816
DCDC2	1237	-0.200762	-0.0711241	0.840885	0.881584
PLXNB1	1238	-0.200883	0.100647	0.84079	0.881571
CDH1	1239	-0.20105	-1.072	0.84066	0.881521
NAGLU	1240	-0.201609	0.10438	0.840222	0.881148
AC005009.2	1241	-0.202049	-2.82914	0.839878	0.880874
FCGBP	1242	-0.202583	0.167433	0.839461	0.880522
ELOA-AS1	1243	-0.204261	-0.195266	0.838149	0.879233
AC073475.1	1244	-0.205192	-1.69242	0.837422	0.878556
NCK1-DT	1245	-0.205549	-0.415178	0.837144	0.878349
AL158071.1	1246	-0.20571	-1.04643	0.837017	0.878303
ZNF587B	1247	-0.206613	-0.166842	0.836312	0.877821
PILRA	1248	-0.206633	0.0563717	0.836297	0.877821
PEBP4	1249	-0.207344	0.0667233	0.835741	0.877547
AC246817.1	1250	-0.207538	-1.69727	0.83559	0.877492
AC087854.1	1251	-0.208399	-0.129137	0.834918	0.876872
LYRM2	1252	-0.208485	0.122571	0.83485	0.876872
GEMIN7-AS1	1253	-0.208606	-0.233726	0.834756	0.876872
NEXN	1254	-0.209005	0.0812574	0.834445	0.876633
LINC00877	1255	-0.210461	-1.01239	0.833308	0.875524
B3GALT5	1256	-0.210586	-0.381056	0.83321	0.875507
PMM2	1257	-0.210742	-0.425204	0.833089	0.875466
AC008443.1	1258	-0.211519	-0.321378	0.832482	0.874914
HFM1	1259	-0.211702	-0.272131	0.83234	0.87485
MYO5C	1260	-0.212113	0.0609034	0.832019	0.874599
GREB1L	1261	-0.212373	-0.184304	0.831816	0.874473
TOGARAM2	1262	-0.212652	0.0907031	0.831598	0.874414
ERAP2	1263	-0.212898	-0.0167887	0.831406	0.874297
GXYLT2	1264	-0.213599	-0.292636	0.83086	0.873809
AC092969.1	1265	-0.214822	-1.16449	0.829906	0.872891
FSIP2	1266	-0.214956	-1.36143	0.829801	0.872867
PAPPA2	1267	-0.215417	-0.400564	0.829442	0.872574
LINC02328	1268	-0.215512	-0.25613	0.829368	0.872574
AC079781.5	1269	-0.215639	-1.05607	0.829269	0.872564
RFX3-AS1	1270	-0.216486	-0.681184	0.828609	0.871954
CACNG4	1271	-0.216598	0.0138196	0.828522	0.871948
WBP2NL	1272	-0.216978	-0.33866	0.828226	0.871722
DRC3	1273	-0.217561	-0.374505	0.827771	0.871415
AC007389.1	1274	-0.217926	-1.01369	0.827487	0.871202
AL034397.3	1275	-0.218541	-0.718293	0.827008	0.870868
SDK2	1276	-0.218562	0.0809988	0.826992	0.870868
KIAA1328	1277	-0.219259	0.0760641	0.826448	0.870449
LINC01266	1278	-0.219833	-1.49117	0.826001	0.87015
SLC4A5	1279	-0.220307	-0.370063	0.825632	0.869847
AC010210.1	1280	-0.220594	-0.84127	0.825409	0.869697
LINC01285	1281	-0.221511	-0.696774	0.824694	0.869115
KIAA1257	1282	-0.222206	-0.265674	0.824153	0.868801
TSIX	1283	-0.222532	-1.24817	0.8239	0.868619
AL392172.1	1284	-0.222635	-0.351759	0.82382	0.868619
LINC02256	1285	-0.222719	-0.290349	0.823754	0.868619
OLMALINC	1286	-0.223189	0.157893	0.823388	0.868336
AC011447.3	1287	-0.223212	-0.777416	0.82337	0.868336
AP000487.1	1288	-0.223342	-0.815352	0.823269	0.868336
AL645568.1	1289	-0.223689	-0.317455	0.822999	0.868267
AL392086.3	1290	-0.223813	-0.260563	0.822903	0.868251
CCNJ	1291	-0.223829	-0.229897	0.822891	0.868251
CDH23	1292	-0.224768	-0.0701002	0.822159	0.867723
ADD3-AS1	1293	-0.226632	-0.0300615	0.82071	0.866278
MKRN2OS	1294	-0.226811	-1.46102	0.82057	0.866216
TMEM273	1295	-0.227439	-0.0570985	0.820083	0.865786
EAF2	1296	-0.227454	-0.188665	0.820071	0.865786
TTLL9	1297	-0.22827	-0.419722	0.819437	0.865275
AC104162.2	1298	-0.228285	-0.741107	0.819425	0.865275
ZNF81	1299	-0.228478	-0.077748	0.819275	0.865274
AC002070.1	1300	-0.229288	-1.56644	0.818645	0.864694
PTCHD4	1301	-0.229443	-1.20812	0.818524	0.864652
MKRN3	1302	-0.229682	-0.410585	0.818339	0.864541
CCDC40	1303	-0.230119	0.0230973	0.818	0.864268
SLC11A1	1304	-0.230124	0.0505542	0.817995	0.864268
DPY19L3	1305	-0.230567	0.125858	0.817651	0.86407
PLAG1	1306	-0.232236	-0.169287	0.816355	0.862993
GIMAP6	1307	-0.232441	-0.029713	0.816196	0.862957
AL391840.3	1308	-0.232569	-0.686642	0.816096	0.862937
ETV4	1309	-0.233039	-0.966897	0.815731	0.862636
MROH7	1310	-0.233823	-0.124848	0.815122	0.862077
ANKRD30BL	1311	-0.233895	-0.513365	0.815067	0.862077
ZNF595	1312	-0.236316	0.070945	0.813188	0.860371
EYA1	1313	-0.236449	-0.116548	0.813084	0.860346
WARS2-AS1	1314	-0.237958	-0.36042	0.811914	0.859362
MIR646HG	1315	-0.238264	-0.628958	0.811677	0.859196
ENTPD7	1316	-0.240692	-0.236794	0.809794	0.857457
HHAT	1317	-0.242013	-0.214174	0.80877	0.856542
LINC01277	1318	-0.243011	-1.64471	0.807997	0.855892
FTCDNL1	1319	-0.243032	-0.298921	0.80798	0.855892
ARHGAP18	1320	-0.243446	-0.0350708	0.80766	0.855704
ELOVL5	1321	-0.243609	0.0956946	0.807534	0.855655
AC138150.1	1322	-0.244057	-1.09782	0.807187	0.855372
LINC00923	1323	-0.245115	-0.260026	0.806368	0.854589
DISP1	1324	-0.245663	-0.086078	0.805943	0.854223
SLC20A2	1325	-0.246644	0.138975	0.805184	0.853503
ZNF350-AS1	1326	-0.24673	-0.385814	0.805118	0.853503
LINC00504	1327	-0.247009	-0.905506	0.804901	0.853372
AC092902.4	1328	-0.24701	-0.197393	0.8049	0.853372
EFCAB6	1329	-0.247098	-0.165432	0.804832	0.853372
LRRC63	1330	-0.247182	-3.36991	0.804767	0.853372
AC107214.1	1331	-0.248163	-1.49198	0.804008	0.852847
GALNT3	1332	-0.248169	-0.587275	0.804004	0.852847
MXD4	1333	-0.249806	0.151808	0.802738	0.851668
PMAIP1	1334	-0.250147	-0.56857	0.802474	0.851472
SOX13	1335	-0.250186	0.0622153	0.802443	0.851472
BEND7	1336	-0.251061	0.0385832	0.801767	0.85089
UVSSA	1337	-0.252287	-0.246327	0.800819	0.850053
PFKFB4	1338	-0.252512	0.0497772	0.800646	0.849953
DNMBP	1339	-0.253723	0.00155728	0.799709	0.849043
AC012063.1	1340	-0.254067	-1.02673	0.799444	0.848917
CCDC144NL-AS1	1341	-0.254121	-0.928514	0.799402	0.848917
RAB11FIP1	1342	-0.255042	0.0228366	0.798691	0.848374
MCHR2	1343	-0.255152	-1.39097	0.798605	0.848374
BLOC1S5	1344	-0.255342	0.0304861	0.798459	0.848304
ZMIZ1-AS1	1345	-0.255429	-1.22952	0.798391	0.848304
SH3TC2-DT	1346	-0.258646	-22.2402	0.795908	0.845845
AC098679.5	1347	-0.25941	-2.49883	0.795319	0.845302
SKI	1348	-0.259921	0.142142	0.794925	0.844967
DDAH1	1349	-0.259991	-0.113734	0.794871	0.844967
LYG1	1350	-0.260055	-1.64381	0.794821	0.844967
AC007038.1	1351	-0.260688	-1.19897	0.794333	0.84459
CTPS2	1352	-0.26084	0.0044323	0.794216	0.844549
TCP11L2	1353	-0.260896	-0.36807	0.794173	0.844549
IL4R	1354	-0.261101	0.0306758	0.794015	0.844502
AC021752.1	1355	-0.261696	-0.870065	0.793556	0.844097
LAMC1	1356	-0.262203	0.0998055	0.793165	0.843765
LINC02199	1357	-0.262266	-1.45217	0.793117	0.843765
LINC02774	1358	-0.262321	-1.44828	0.793074	0.843765
TRIM38	1359	-0.263376	-0.0417702	0.792261	0.843138
SLC39A12	1360	-0.263523	0.127568	0.792147	0.843138
TFAP2E	1361	-0.263589	-0.358122	0.792096	0.843138
AL731769.2	1362	-0.264997	-1.19456	0.791012	0.842227
AC016705.2	1363	-0.265574	0.0164744	0.790568	0.841838
ALAD	1364	-0.265705	0.146507	0.790466	0.841813
AP002495.1	1365	-0.266331	-0.754705	0.789984	0.841384
MRVI1-AS1	1366	-0.268024	-0.318582	0.788681	0.840079
AC091978.1	1367	-0.271499	-0.716658	0.786007	0.837398
TOB1	1368	-0.27251	0.12943	0.78523	0.836652
FAM228A	1369	-0.273019	-0.379911	0.784839	0.836319
HIF3A	1370	-0.273055	0.110781	0.784811	0.836319
ZNF765	1371	-0.27478	-0.0564224	0.783485	0.835125
DENND4C	1372	-0.275084	0.0210764	0.783252	0.83496
MORC4	1373	-0.275348	-0.0103408	0.783049	0.834827
AC093843.1	1374	-0.275901	-2.28103	0.782624	0.834456
STK32B	1375	-0.276464	-0.705888	0.782192	0.834079
RBPMS	1376	-0.277126	0.0382491	0.781684	0.83362
MDFIC	1377	-0.277422	0.0580601	0.781456	0.83346
LINC00174	1378	-0.277906	-0.0655973	0.781084	0.833229
SPANXA2-OT1	1379	-0.278021	-0.814327	0.780996	0.833218
SCML2	1380	-0.278048	-0.737588	0.780975	0.833218
DIRC3	1381	-0.279142	-1.22971	0.780136	0.832466
ADAMTSL1	1382	-0.279252	-1.41403	0.780052	0.832459
LINC01135	1383	-0.279517	-0.584913	0.779848	0.832325
CCDC125	1384	-0.280912	-0.00689176	0.778778	0.831348
FAAH2	1385	-0.281151	-0.526155	0.778594	0.831234
NRSN2-AS1	1386	-0.281477	-0.2535	0.778344	0.83105
CPO	1387	-0.281517	-1.7603	0.778314	0.83105
DAD1	1388	-0.281663	0.0441367	0.778202	0.83105
AC004951.1	1389	-0.282186	-0.556546	0.777801	0.830801
DERA	1390	-0.282523	0.0216713	0.777543	0.830608
LINC01414	1391	-0.282556	-0.981957	0.777517	0.830608
DHTKD1	1392	-0.28292	0.0994097	0.777238	0.830448
DRAIC	1393	-0.283169	-0.433765	0.777047	0.830327
ERN1	1394	-0.283491	-0.194302	0.776801	0.830146
CMTM1	1395	-0.283656	-0.822461	0.776674	0.830093
BTG1	1396	-0.284119	0.108587	0.776319	0.829797
TRIM73	1397	-0.284229	-1.14209	0.776235	0.82979
CHAC2	1398	-0.284954	-0.390721	0.77568	0.829279
AL034348.1	1399	-0.28504	-0.922406	0.775613	0.829279
AC069228.1	1400	-0.285397	-2.36478	0.77534	0.829081
SELENON	1401	-0.285793	0.113248	0.775037	0.82884
TTTY10	1402	-0.285976	-1.54298	0.774897	0.828772
LINC02073	1403	-0.287493	-3.46683	0.773735	0.827612
AC020907.1	1404	-0.287531	-0.790803	0.773706	0.827612
C3orf35	1405	-0.287873	-0.796953	0.773444	0.827466
AC092910.3	1406	-0.287982	-0.687104	0.773361	0.82746
POLA1	1407	-0.288051	0.049351	0.773308	0.82746
CC2D2A	1408	-0.28806	0.0881469	0.773301	0.82746
AL138689.2	1409	-0.288171	-2.04228	0.773215	0.82746
DHRSX	1410	-0.291458	-0.00150742	0.770701	0.825025
Z93930.2	1411	-0.291807	-1.18878	0.770435	0.824823
EGFR	1412	-0.29214	0.133781	0.77018	0.824632
POLH	1413	-0.293049	-0.57957	0.769485	0.82397
STXBP4	1414	-0.293193	0.0537775	0.769375	0.823935
KCNG3	1415	-0.293285	-0.725003	0.769304	0.823935
HELB	1416	-0.294175	-0.41446	0.768624	0.823377
MSS51	1417	-0.294864	-0.695061	0.768098	0.822978
DDX17	1418	-0.295422	-0.193351	0.767672	0.822604
STAG3	1419	-0.295423	-0.626862	0.767671	0.822604
RAP1B	1420	-0.29568	0.111021	0.767475	0.822557
ITGB5	1421	-0.296112	0.119477	0.767144	0.822285
MEF2C-AS2	1422	-0.296587	-0.446001	0.766782	0.821979
AC011474.1	1423	-0.296915	-0.904081	0.766532	0.821793
DPH6	1424	-0.297216	-0.0921747	0.766302	0.821629
SLC25A53	1425	-0.297228	-0.0799916	0.766293	0.821629
AC048341.1	1426	-0.297467	-0.914298	0.76611	0.821587
ALDH1A2	1427	-0.297609	-0.936999	0.766002	0.821553
NOCT	1428	-0.297629	-0.771618	0.765987	0.821553
TYW1B	1429	-0.297823	-0.295171	0.765838	0.821542
IQCH-AS1	1430	-0.297871	-0.0721601	0.765801	0.821542
AC005537.1	1431	-0.2979	-1.68055	0.76578	0.821542
LINC01284	1432	-0.298338	-1.46378	0.765445	0.821368
RBMS3-AS3	1433	-0.298964	-0.944294	0.764968	0.820937
ITGA6	1434	-0.299184	0.134949	0.7648	0.820839
PDGFRA	1435	-0.299549	0.0791143	0.764521	0.820622
LINC00894	1436	-0.299789	-1.04832	0.764338	0.82059
PHF21B	1437	-0.300246	-0.1443	0.763989	0.820298
LINC01331	1438	-0.300461	-1.73952	0.763826	0.820204
SLC25A43	1439	-0.300639	-0.232436	0.76369	0.82014
ZNF573	1440	-0.300969	-0.488014	0.763438	0.819952
EFCAB13	1441	-0.303208	-1.52774	0.761731	0.818201
AC025171.1	1442	-0.303592	-1.12984	0.761439	0.817969
STX19	1443	-0.303731	-22.3988	0.761333	0.817937
AC005740.5	1444	-0.304029	-0.869577	0.761106	0.817775
RANBP17	1445	-0.304833	-0.574643	0.760493	0.817199
CYP1B1-AS1	1446	-0.305012	-0.836177	0.760357	0.817134
AL024495.1	1447	-0.305021	-0.642157	0.76035	0.817134
CDH26	1448	-0.305186	-1.83716	0.760224	0.817134
AL590807.1	1449	-0.305586	-1.28303	0.75992	0.816992
ZNF552	1450	-0.306142	-0.998899	0.759497	0.816619
AGBL1	1451	-0.30713	-2.06449	0.758744	0.815973
AC012291.3	1452	-0.307458	-1.69197	0.758495	0.815787
LINC01877	1453	-0.307549	-1.82186	0.758425	0.815787
PDE9A	1454	-0.307572	0.0193941	0.758408	0.815787
EEF1AKMT1	1455	-0.307936	0.0942132	0.758131	0.815641
LINC00884	1456	-0.308258	-0.0425055	0.757886	0.81546
ITGA7	1457	-0.309061	0.108953	0.757275	0.814884
P2RY14	1458	-0.309102	-0.464129	0.757244	0.814884
PCDHA10	1459	-0.310005	-0.54224	0.756557	0.814275
STARD4-AS1	1460	-0.311913	-2.11958	0.755107	0.812796
MSRB3	1461	-0.312359	0.126973	0.754768	0.812512
ZBED3	1462	-0.312375	0.0469975	0.754755	0.812512
DYNLT1	1463	-0.313397	0.135956	0.753979	0.811826
DLEU1	1464	-0.313477	-0.200538	0.753918	0.811826
MAMDC2	1465	-0.313689	-0.959934	0.753757	0.81175
N4BP2L2-IT2	1466	-0.313915	-0.499083	0.753586	0.811647
AL139815.1	1467	-0.314194	-1.95803	0.753373	0.8115
SP2-AS1	1468	-0.314624	-0.769518	0.753047	0.81123
LINC01357	1469	-0.314775	-0.622715	0.752932	0.811188
AC096677.1	1470	-0.315469	-0.499553	0.752406	0.810702
CCNT2-AS1	1471	-0.315525	-0.631253	0.752363	0.810702
CABCOCO1	1472	-0.315607	-0.15079	0.752301	0.810702
SPATA1	1473	-0.315681	-0.493058	0.752245	0.810702
AC005498.3	1474	-0.31578	-0.365872	0.75217	0.810702
RIPK1	1475	-0.316114	0.0292672	0.751916	0.810582
RIPK2	1476	-0.316199	0.0128644	0.751852	0.810582
CHST3	1477	-0.316803	0.0397504	0.751393	0.810181
CRIP2	1478	-0.316813	-0.0350446	0.751386	0.810181
LINC00621	1479	-0.317124	-1.49285	0.75115	0.810081
FBXO15	1480	-0.317812	-0.162084	0.750628	0.8096
MYLK-AS1	1481	-0.31818	-0.386501	0.750348	0.80938
LINC01725	1482	-0.318886	-1.99242	0.749813	0.808965
AL512662.2	1483	-0.319164	-0.455957	0.749602	0.808819
MLLT6	1484	-0.320685	0.0841496	0.748449	0.807819
WDR31	1485	-0.321051	-0.224356	0.748171	0.8076
AP000787.1	1486	-0.321547	-0.559103	0.747796	0.807276
MFAP3	1487	-0.322055	-0.71124	0.747411	0.807024
CPVL	1488	-0.322796	-0.0401669	0.74685	0.80658
BOC	1489	-0.323367	-0.00652902	0.746417	0.806193
AL354740.1	1490	-0.323695	-0.438818	0.746169	0.806007
IL6R	1491	-0.324672	-0.0228879	0.74543	0.805371
AMZ1	1492	-0.324755	-0.366535	0.745367	0.805371
LIN28B	1493	-0.325401	-3.35342	0.744878	0.804936
AC082651.1	1494	-0.328186	-2.73356	0.742771	0.802821
ANKMY1	1495	-0.32825	-0.327976	0.742723	0.802821
AL590705.1	1496	-0.328271	-2.81852	0.742706	0.802821
NBPF11	1497	-0.330302	-0.0649497	0.741172	0.801416
HEY2	1498	-0.331045	-0.0697022	0.74061	0.80089
FAM151B	1499	-0.331059	-1.68129	0.7406	0.80089
RGPD5	1500	-0.331738	-1.27187	0.740087	0.800485
RUNX2	1501	-0.333839	-0.346357	0.738501	0.798932
LURAP1	1502	-0.333888	-0.52265	0.738464	0.798932
MIR34AHG	1503	-0.33392	-0.47045	0.73844	0.798932
SDCBP2-AS1	1504	-0.334125	-0.504606	0.738286	0.798932
ZNF710	1505	-0.334156	-0.0922995	0.738262	0.798932
PLGRKT	1506	-0.334183	0.0376354	0.738242	0.798932
GAS2	1507	-0.33425	-0.401574	0.738191	0.798932
SAXO2	1508	-0.334649	-0.381775	0.73789	0.798834
MIRLET7BHG	1509	-0.334903	-0.216051	0.737698	0.798707
AL157396.1	1510	-0.335935	0.0590297	0.73692	0.797945
KLHL25	1511	-0.33685	-0.0452856	0.73623	0.797359
FOXG1-AS1	1512	-0.338028	-0.734085	0.735342	0.796478
CCDC122	1513	-0.339129	-0.268166	0.734512	0.79566
AL390198.1	1514	-0.339955	-0.723069	0.733891	0.795067
MYT1	1515	-0.340268	-0.105049	0.733654	0.794971
AL158077.2	1516	-0.340838	-1.57814	0.733226	0.794587
MAN2B1	1517	-0.341477	0.0593276	0.732744	0.794146
ZNF460-AS1	1518	-0.341635	-0.603796	0.732626	0.794098
SEPSECS	1519	-0.34233	-0.174511	0.732102	0.79361
AC011287.1	1520	-0.343028	-1.00857	0.731577	0.793202
LINC02803	1521	-0.34368	-1.47314	0.731087	0.792831
NPIPB4	1522	-0.344077	-0.474515	0.730788	0.792663
TVP23C	1523	-0.345052	-0.73391	0.730055	0.792032
CCND2-AS1	1524	-0.346598	-0.28557	0.728893	0.790931
AC104964.3	1525	-0.347386	-0.523744	0.728301	0.790369
LYPLAL1-DT	1526	-0.347735	-1.87777	0.728039	0.790325
IFIT3	1527	-0.348328	0.107091	0.727594	0.789921
ZNF438	1528	-0.348961	0.0787024	0.727119	0.789485
ZFYVE21	1529	-0.349254	0.07011	0.726899	0.789326
TAFA4	1530	-0.349523	-0.593876	0.726696	0.789187
AL355347.1	1531	-0.349751	-2.11546	0.726526	0.789081
ECHDC2	1532	-0.350089	0.0740949	0.726272	0.788886
AL353743.2	1533	-0.3508	-0.730365	0.725738	0.788465
AC009228.1	1534	-0.351543	-0.850025	0.725181	0.78794
SDC2	1535	-0.351707	0.105462	0.725058	0.787886
KNTC1	1536	-0.352105	-0.317652	0.724759	0.787641
AC018362.1	1537	-0.352316	-1.64482	0.724602	0.78755
NBPF15	1538	-0.352982	-0.44841	0.724102	0.787128
OLR1	1539	-0.353016	0.0185968	0.724077	0.787128
PDSS1	1540	-0.353023	-0.266915	0.724071	0.787128
AC090015.1	1541	-0.353857	-3.12445	0.723446	0.786693
CASP4	1542	-0.353896	-0.099156	0.723417	0.786693
RNF139-AS1	1543	-0.354456	-0.631997	0.722997	0.786364
AC006460.2	1544	-0.354848	-1.91527	0.722704	0.786124
NRG2	1545	-0.355391	-0.0378618	0.722296	0.785761
NFKBIZ	1546	-0.355924	-0.263516	0.721897	0.785486
TBCE	1547	-0.355967	-1.15454	0.721865	0.785486
ZNF487	1548	-0.356067	-0.0733373	0.72179	0.785486
ZNF555	1549	-0.35641	-0.12187	0.721534	0.78533
SUGCT	1550	-0.357772	-1.17711	0.720514	0.7843
C3orf67-AS1	1551	-0.357812	-1.22839	0.720484	0.7843
CDH3	1552	-0.358102	-0.714966	0.720267	0.78419
KIAA2012	1553	-0.358147	-1.06966	0.720233	0.78419
JADE3	1554	-0.3583	-0.457276	0.720119	0.784188
AC018730.1	1555	-0.358478	-0.358823	0.719986	0.784123
ARMH1	1556	-0.35892	-0.353347	0.719655	0.783842
FAM66B	1557	-0.359406	-0.815815	0.719292	0.783526
RAPGEF4-AS1	1558	-0.361619	-2.21819	0.717637	0.781803
AC021054.1	1559	-0.362871	-0.507529	0.716701	0.780863
ARID3B	1560	-0.363105	-0.261301	0.716526	0.780752
ZNF350	1561	-0.363202	-0.142494	0.716454	0.780752
AC067956.1	1562	-0.364482	-1.38625	0.715498	0.779971
AC027682.4	1563	-0.364883	-1.75555	0.715199	0.77978
TRPC4	1564	-0.364967	-1.51381	0.715136	0.77978
KCNMB3	1565	-0.365155	-0.67552	0.714996	0.779718
AC107204.1	1566	-0.365254	-1.12104	0.714922	0.779717
ZNF564	1567	-0.365601	0.00500885	0.714663	0.779513
OVOL2	1568	-0.365729	-3.54334	0.714567	0.779488
SGCZ	1569	-0.366644	-0.9987	0.713885	0.778823
RARRES1	1570	-0.366692	-1.95026	0.713849	0.778823
BMPR1A	1571	-0.367313	0.096469	0.713386	0.778437
ETFBKMT	1572	-0.369187	-0.233267	0.711989	0.777004
CCDC65	1573	-0.36929	-0.4497	0.711912	0.777004
C8orf34	1574	-0.369966	-0.265416	0.711408	0.776595
BNIP2	1575	-0.370404	0.130231	0.711081	0.776317
ARL5A	1576	-0.37067	0.124178	0.710883	0.77618
ZNF678	1577	-0.371048	-0.135932	0.710602	0.775952
PARK7	1578	-0.371174	-0.170256	0.710508	0.775952
TBC1D8	1579	-0.371602	-0.507431	0.71019	0.775739
ZNF618	1580	-0.372921	-0.234705	0.709207	0.774745
SLC22A14	1581	-0.373409	-2.16094	0.708844	0.774427
RGPD8	1582	-0.374348	-1.32183	0.708146	0.773822
GRIK1	1583	-0.376476	0.0634959	0.706563	0.772171
CYP20A1	1584	-0.378444	-0.12278	0.7051	0.770808
EPHA5-AS1	1585	-0.381237	-1.72114	0.703027	0.768699
ZNF100	1586	-0.381259	-0.0967438	0.703011	0.768699
CA3	1587	-0.381362	-1.81145	0.702935	0.768699
SYT9	1588	-0.381391	-0.05333	0.702913	0.768699
PIWIL4	1589	-0.382319	-0.456875	0.702224	0.768134
PFN1	1590	-0.382459	-0.0477652	0.702121	0.768099
CPS1	1591	-0.382674	-0.533194	0.701962	0.768003
KIF26B	1592	-0.382733	-0.0910269	0.701918	0.768003
AL109946.1	1593	-0.383595	-0.908407	0.701279	0.767413
MYO15B	1594	-0.383791	0.0339027	0.701133	0.767332
LINC02224	1595	-0.384828	-3.9545	0.700365	0.766647
TACR1	1596	-0.385324	-0.760673	0.699998	0.766324
AC073332.1	1597	-0.386483	-0.662074	0.699139	0.765462
AP001528.1	1598	-0.386501	-1.60426	0.699125	0.765462
ZNF69	1599	-0.386554	-1.37446	0.699087	0.765462
E2F5	1600	-0.386574	-0.412599	0.699071	0.765462
ZNF337-AS1	1601	-0.386827	-1.28241	0.698884	0.765462
C5	1602	-0.387022	-0.184773	0.69874	0.765416
NKAIN3	1603	-0.387175	-0.138314	0.698627	0.76537
SPATA6L	1604	-0.387415	-0.954472	0.698449	0.765254
LENG9	1605	-0.388562	-1.54343	0.6976	0.764402
ZFP2	1606	-0.388724	-0.440009	0.697481	0.764349
COL10A1	1607	-0.389485	-3.771	0.696918	0.76381
SH3TC1	1608	-0.39094	-0.258339	0.695841	0.762708
FAM227A	1609	-0.391739	-0.223258	0.695251	0.762259
AC046134.2	1610	-0.392512	-0.478216	0.69468	0.761747
ANTXR2	1611	-0.393213	-0.323052	0.694163	0.761335
SFTA1P	1612	-0.393244	-0.788465	0.694139	0.761335
HYDIN	1613	-0.39367	0.0327999	0.693825	0.761198
AP004608.1	1614	-0.396443	-0.486956	0.691778	0.759108
AC007364.1	1615	-0.396574	-1.38575	0.691681	0.759079
HTR2C	1616	-0.39658	-0.609475	0.691677	0.759079
TMEM140	1617	-0.396626	-0.285325	0.691643	0.759079
TPK1	1618	-0.397049	-0.307281	0.691331	0.758928
CD247	1619	-0.397413	-0.675817	0.691063	0.758711
MARCH3	1620	-0.397785	-0.382962	0.690789	0.758488
USP3	1621	-0.397832	0.0150969	0.690754	0.758488
AC105285.1	1622	-0.398748	-0.725629	0.690079	0.757942
FBXO36	1623	-0.39924	-0.472976	0.689716	0.757621
EFCAB11	1624	-0.399265	-0.094076	0.689698	0.757621
RBMS2	1625	-0.399327	0.0503631	0.689653	0.757621
TRPC5	1626	-0.39938	-3.02487	0.689613	0.757621
LINC01299	1627	-0.399589	-2.21798	0.689459	0.757621
ZNF551	1628	-0.400162	-0.742351	0.689038	0.757419
ZNF433-AS1	1629	-0.400328	-0.79235	0.688915	0.757362
FBXW8	1630	-0.400394	-0.817025	0.688866	0.757362
UBR5-AS1	1631	-0.400594	-0.836073	0.688719	0.757301
LINC02615	1632	-0.400734	-1.43387	0.688616	0.757266
LILRB4	1633	-0.401165	-0.251728	0.688299	0.756995
MLLT1	1634	-0.401216	0.091058	0.688261	0.756995
CASP1	1635	-0.402948	-0.322162	0.686986	0.755784
AC083798.2	1636	-0.403078	-0.455645	0.686891	0.755784
EPSTI1	1637	-0.403173	-0.281102	0.686821	0.755784
SENP3	1638	-0.403719	-0.408068	0.686419	0.755548
KRTAP5-AS1	1639	-0.404513	-1.90883	0.685836	0.754983
SPESP1	1640	-0.405091	-1.52564	0.68541	0.754592
SYDE2	1641	-0.405516	-0.603321	0.685098	0.754326
VLDLR-AS1	1642	-0.406166	-0.426248	0.684621	0.753877
SPATA5	1643	-0.407107	-0.159758	0.683929	0.753193
SYN3	1644	-0.407872	-0.569545	0.683367	0.752652
ZNF621	1645	-0.407915	0.0426552	0.683336	0.752652
RHBDD1	1646	-0.408081	-0.0611562	0.683214	0.752638
VEGFD	1647	-0.408305	-1.07901	0.68305	0.752534
AC005753.2	1648	-0.408935	-2.1646	0.682588	0.752102
MYCBP	1649	-0.40908	-0.187866	0.682481	0.752062
STX17-AS1	1650	-0.411545	-0.950581	0.680673	0.750301
ATP5MC2	1651	-0.411942	-0.0681205	0.680382	0.750057
SLC5A4-AS1	1652	-0.412724	-1.32794	0.679809	0.749503
AC079296.1	1653	-0.412729	-1.2868	0.679805	0.749503
PRMT3	1654	-0.413743	0.0221323	0.679063	0.748834
AC016831.7	1655	-0.413829	-2.40789	0.678999	0.748834
AC087500.1	1656	-0.414776	-0.850458	0.678306	0.74823
FANK1	1657	-0.415051	-0.566577	0.678105	0.748085
MCM9	1658	-0.415312	-0.271744	0.677914	0.747951
AL591895.1	1659	-0.416409	-0.734664	0.677111	0.747142
AC009061.2	1660	-0.417019	-0.795287	0.676665	0.746727
OMD	1661	-0.417099	-0.438435	0.676606	0.746727
SBF2	1662	-0.417525	0.0918046	0.676294	0.746472
CBR3-AS1	1663	-0.417534	-0.47365	0.676288	0.746472
STK33	1664	-0.419166	0.0081304	0.675095	0.745301
SLC22A5	1665	-0.420165	0.00185667	0.674365	0.744649
TRIM14	1666	-0.420902	-0.0236223	0.673827	0.744208
ACOT11	1667	-0.420972	-0.0608071	0.673775	0.744208
ARL6IP6	1668	-0.421707	-0.0285937	0.673239	0.743712
PCDH15	1669	-0.422936	-0.33556	0.672342	0.742798
AL513166.1	1670	-0.425173	-1.21371	0.670711	0.741072
WDR1	1671	-0.425712	0.0785371	0.670317	0.740755
CALCOCO2	1672	-0.425996	0.0970211	0.670111	0.740638
C2orf92	1673	-0.427025	-0.409769	0.669361	0.739962
TXNRD3	1674	-0.428738	-0.954371	0.668114	0.738659
AL078590.2	1675	-0.428825	-0.440022	0.668051	0.738659
BCL2	1676	-0.429164	0.0964237	0.667804	0.738469
FAM71F2	1677	-0.430834	-0.917338	0.666589	0.737201
ULK4	1678	-0.431284	-0.587283	0.666262	0.736992
HHIPL1	1679	-0.431343	0.0375348	0.666219	0.736992
RFWD3	1680	-0.432183	-0.281016	0.665609	0.736421
COL28A1	1681	-0.432537	-1.04671	0.665351	0.736212
RNF213-AS1	1682	-0.432697	-2.22619	0.665235	0.736159
GTF2H2C	1683	-0.434371	-0.50558	0.664019	0.73489
ASXL2	1684	-0.434558	0.11739	0.663883	0.734837
BICC1	1685	-0.434936	-0.147473	0.663609	0.734664
PLOD2	1686	-0.435168	0.104338	0.66344	0.734553
FNBP1L	1687	-0.435506	0.115383	0.663195	0.734357
SHPK	1688	-0.435547	-0.279178	0.663166	0.734357
FANCA	1689	-0.435685	-0.413664	0.663065	0.734357
ADAM32	1690	-0.437088	-1.2153	0.662047	0.733511
Z84485.1	1691	-0.437311	-1.15603	0.661886	0.733437
SRBD1	1692	-0.439181	-0.212264	0.66053	0.732011
DOCK6	1693	-0.439952	-0.079199	0.659972	0.731468
AC034139.1	1694	-0.440678	-1.58272	0.659446	0.730961
SLC2A1-AS1	1695	-0.443715	-0.881659	0.657249	0.728676
AC026471.4	1696	-0.443796	-0.560572	0.65719	0.728676
TVP23B	1697	-0.444215	-0.570654	0.656887	0.728425
AC009126.1	1698	-0.444829	-0.868914	0.656443	0.728009
MCPH1-AS1	1699	-0.445396	-0.761276	0.656034	0.727705
FAM153B	1700	-0.445506	-0.695392	0.655954	0.727692
DCLRE1C	1701	-0.445728	-0.0525376	0.655794	0.727589
AL109628.2	1702	-0.445858	-0.818743	0.655699	0.72756
AC007368.1	1703	-0.44671	-1.0754	0.655085	0.726953
BACE2	1704	-0.447766	-0.108128	0.654322	0.726257
SPATA13	1705	-0.447864	0.089989	0.654251	0.726253
ANKAR	1706	-0.448831	-0.52492	0.653554	0.725554
KBTBD12	1707	-0.448939	-0.441775	0.653476	0.725543
MZF1-AS1	1708	-0.450533	-0.545537	0.652326	0.724491
UBE2D3-AS1	1709	-0.450733	-0.56483	0.652182	0.724407
LAMA5	1710	-0.450773	0.0605294	0.652153	0.724407
CDON	1711	-0.451034	-0.188377	0.651965	0.724315
LINC00639	1712	-0.451239	-0.993043	0.651817	0.724226
GLIS1	1713	-0.45215	-0.581061	0.651161	0.723572
PLAC8L1	1714	-0.453307	-1.26536	0.650328	0.722721
DIPK2B	1715	-0.453949	-0.150653	0.649866	0.722283
PRKD1	1716	-0.454062	-0.035326	0.649784	0.722267
NECAP2	1717	-0.455716	0.0604212	0.648594	0.721019
ZBTB47	1718	-0.456418	0.103182	0.648089	0.720532
RNF217-AS1	1719	-0.456575	-2.52989	0.647977	0.720482
SCN1A-AS1	1720	-0.456915	-2.20126	0.647732	0.720285
PARD6G	1721	-0.457436	-0.348827	0.647358	0.719943
DLL1	1722	-0.458938	-0.0193477	0.646279	0.718818
SNED1	1723	-0.459112	0.0244135	0.646154	0.718753
SLC25A13	1724	-0.459642	-0.17536	0.645773	0.718404
RAB43	1725	-0.460097	-0.307841	0.645446	0.718115
ERBB4	1726	-0.46135	0.0855319	0.644548	0.71719
AC069133.1	1727	-0.461378	-2.61992	0.644528	0.71719
PRR5L	1728	-0.46181	-0.286506	0.644218	0.717014
MEGF11	1729	-0.461815	-0.114631	0.644214	0.717014
B4GALT4	1730	-0.46196	-0.0497991	0.64411	0.717014
ARMC2	1731	-0.462713	-0.251826	0.64357	0.716623
ZNRF2	1732	-0.463257	-0.186682	0.64318	0.716263
PLD5	1733	-0.464499	-0.0301098	0.64229	0.715346
SRP9	1734	-0.465636	-0.0801435	0.641476	0.714588
CPEB1-AS1	1735	-0.465844	-1.13136	0.641327	0.714496
TMEM116	1736	-0.469606	-0.235781	0.638637	0.711573
ZEB1-AS1	1737	-0.470718	-0.195206	0.637842	0.710761
LIN9	1738	-0.471761	-0.68809	0.637097	0.710079
TICAM2	1739	-0.471962	-0.480603	0.636954	0.709992
TBCCD1	1740	-0.472035	-0.542827	0.636902	0.709992
ZNF66	1741	-0.472565	-1.19863	0.636523	0.70966
NINL	1742	-0.472832	-0.140457	0.636333	0.709522
AC073896.2	1743	-0.47311	-0.119172	0.636134	0.709374
DISC1	1744	-0.473166	-0.324368	0.636095	0.709374
ADAMTS16	1745	-0.473183	-2.51872	0.636082	0.709374
AC017050.1	1746	-0.473383	-2.22497	0.63594	0.709374
AC107223.1	1747	-0.47424	-0.384782	0.635329	0.708896
LINC02018	1748	-0.474686	-0.532889	0.635011	0.708711
SLC26A8	1749	-0.475101	-0.647852	0.634715	0.708454
AL162253.2	1750	-0.475436	-0.369779	0.634476	0.708262
PCDH11Y	1751	-0.477806	-0.431184	0.632788	0.706451
SMC5	1752	-0.477814	0.112843	0.632782	0.706451
PTBP1	1753	-0.478738	0.100711	0.632125	0.705857
ARHGAP19	1754	-0.479077	-0.154546	0.631884	0.705662
PAWR	1755	-0.479741	-0.0325999	0.631412	0.705208
LINC01170	1756	-0.48024	-0.891729	0.631057	0.704885
XYLB	1757	-0.480963	-0.548801	0.630543	0.704384
LPXN	1758	-0.481408	-0.294834	0.630227	0.704104
SPPL2A	1759	-0.482207	0.0826861	0.629659	0.703543
LINC00326	1760	-0.482367	-1.37151	0.629545	0.70349
SNTG2	1761	-0.48261	-2.35862	0.629373	0.70337
PTPN21	1762	-0.482916	-0.065176	0.629155	0.7032
LINC01102	1763	-0.483299	-0.116228	0.628884	0.70297
SYCP2L	1764	-0.483796	-0.510247	0.628531	0.702649
SLC35D2	1765	-0.484923	-0.25109	0.627731	0.701975
ZNF804B	1766	-0.485049	-2.02288	0.627641	0.701948
SLC10A7	1767	-0.486243	-0.281019	0.626795	0.701147
ZNF124	1768	-0.48708	-0.401546	0.626202	0.700557
AC010618.3	1769	-0.487175	-1.32757	0.626135	0.700555
PLEKHF2	1770	-0.487327	-0.0807321	0.626026	0.700507
CLTCL1	1771	-0.487713	-0.370589	0.625753	0.700347
CXXC4-AS1	1772	-0.487733	-2.31891	0.625739	0.700347
ZNF790	1773	-0.487793	-0.240181	0.625696	0.700347
LINC00963	1774	-0.488631	0.0469268	0.625103	0.699839
FYN	1775	-0.489606	0.0443765	0.624413	0.699212
TRIM62	1776	-0.490535	-0.213264	0.623756	0.698549
ZNF235	1777	-0.490739	-0.642464	0.623611	0.69846
LINC00463	1778	-0.490838	-1.52771	0.623541	0.698454
APLF	1779	-0.491054	-0.310636	0.623388	0.698357
SATL1	1780	-0.491624	-1.09312	0.622985	0.697977
ZNF234	1781	-0.49172	-0.5194	0.622917	0.697974
CEMIP	1782	-0.492563	-0.0420668	0.622322	0.69738
ABTB2	1783	-0.492603	-0.219408	0.622293	0.69738
SLC41A2	1784	-0.493721	-0.261886	0.621503	0.696608
ST6GALNAC3	1785	-0.494406	-0.057923	0.621019	0.696139
ADAMTS14	1786	-0.494798	-0.521483	0.620743	0.695902
ZNF107	1787	-0.495634	-0.19666	0.620153	0.695313
FAM66D	1788	-0.497931	-0.854741	0.618533	0.693569
ARHGAP24	1789	-0.499577	-0.127528	0.617373	0.692486
FLG-AS1	1790	-0.501358	-1.34358	0.616119	0.691224
HDAC2-AS2	1791	-0.502391	-0.728893	0.615393	0.690554
HACD4	1792	-0.503811	-0.190257	0.614394	0.689506
KY	1793	-0.504546	-0.312433	0.613878	0.688998
USP6NL	1794	-0.504757	-0.0615547	0.613729	0.688904
DNA2	1795	-0.50567	-0.368007	0.613089	0.688328
MIR222HG	1796	-0.505829	-0.701795	0.612976	0.688275
ACACB	1797	-0.506274	-0.00777308	0.612664	0.687996
LINC01182	1798	-0.507093	-1.81233	0.612089	0.687494
PTGR2	1799	-0.507769	0.00492772	0.611615	0.687034
ZNF589	1800	-0.507783	-0.320033	0.611605	0.687034
LINC00706	1801	-0.507836	-1.51453	0.611569	0.687034
ACTL6A	1802	-0.508024	-0.311118	0.611436	0.687034
QSER1	1803	-0.50819	0.0910518	0.61132	0.68699
CFAP74	1804	-0.509886	-0.614753	0.610132	0.685727
AL450998.2	1805	-0.510144	-0.394496	0.609951	0.685595
ZC3H12C	1806	-0.511417	0.0299843	0.609059	0.684736
POFUT1	1807	-0.51298	-0.0978099	0.607965	0.683579
SET	1808	-0.513323	-0.123078	0.607726	0.683381
AZIN1-AS1	1809	-0.515548	-0.154811	0.60617	0.681703
PHF7	1810	-0.515681	-0.824998	0.606078	0.68167
ZNF586	1811	-0.516342	-0.402265	0.605616	0.681222
RGMA	1812	-0.516701	0.0907946	0.605365	0.681012
SLC30A10	1813	-0.517505	-0.558413	0.604804	0.680452
SFTPD	1814	-0.51753	-0.904957	0.604786	0.680452
CTNS	1815	-0.518459	-0.25099	0.604138	0.679917
ZNF624	1816	-0.519239	-0.415692	0.603594	0.679376
AL157944.1	1817	-0.519447	-1.54239	0.603449	0.679284
REL	1818	-0.519572	-0.215122	0.603362	0.679257
PRIM1	1819	-0.519585	-0.476641	0.603353	0.679257
ZNF283	1820	-0.519961	-0.441285	0.603091	0.679094
PKN2-AS1	1821	-0.520802	-2.84308	0.602505	0.678506
CHRM5	1822	-0.520873	-2.85485	0.602456	0.678506
AL139393.1	1823	-0.522211	-1.43338	0.601523	0.677543
ITGB1	1824	-0.522671	0.0997216	0.601203	0.677254
GPNMB	1825	-0.523409	0.082632	0.60069	0.676746
CDH20	1826	-0.527394	0.0492473	0.59792	0.673768
AC040168.1	1827	-0.528869	-0.301242	0.596897	0.672685
ADAMTS17	1828	-0.529269	-1.31928	0.596619	0.672443
RAI14	1829	-0.529679	-0.0206152	0.596335	0.672193
AC005162.3	1830	-0.530217	-0.354122	0.595962	0.671843
ABCC9	1831	-0.530804	0.0161203	0.595555	0.671455
TOP1MT	1832	-0.531624	-0.39125	0.594986	0.670885
TTC7A	1833	-0.531627	-0.164343	0.594984	0.670885
GMEB1	1834	-0.531877	-0.0938276	0.594811	0.670828
OCA2	1835	-0.532038	-1.24308	0.5947	0.670773
SNX18	1836	-0.532039	0.0475888	0.594699	0.670773
FAM178B	1837	-0.532245	-1.04842	0.594556	0.670753
MAP3K20	1838	-0.533335	0.0770651	0.593801	0.669972
AL035681.1	1839	-0.535071	-1.0025	0.5926	0.668757
ANKRD23	1840	-0.536565	-0.548709	0.591568	0.667732
PRIM2	1841	-0.537852	-1.0192	0.590679	0.66687
POC1B	1842	-0.538354	-0.0284894	0.590333	0.666549
AP001972.3	1843	-0.539235	-0.40844	0.589725	0.665932
GSTCD	1844	-0.539832	-0.153451	0.589313	0.665537
MTUS1	1845	-0.539968	0.0749073	0.589219	0.665502
SVEP1	1846	-0.540671	-0.781325	0.588734	0.665024
ZBTB5	1847	-0.540742	-0.175101	0.588685	0.665024
LIMD1	1848	-0.541507	-0.388922	0.588158	0.664513
AL096794.1	1849	-0.541609	-1.31714	0.588088	0.664504
RBKS	1850	-0.541759	-0.489429	0.587984	0.664457
HNRNPU	1851	-0.542048	-0.180085	0.587785	0.664302
ATAD5	1852	-0.542381	-0.330027	0.587556	0.664113
MTFR1	1853	-0.542951	-0.212531	0.587164	0.66374
SLC26A2	1854	-0.544028	-0.0605756	0.586422	0.663041
POT1-AS1	1855	-0.544545	-0.866309	0.586067	0.662709
CTNND2	1856	-0.544768	-0.116862	0.585913	0.662605
DANT2	1857	-0.54556	-0.58376	0.585368	0.662059
BX005019.1	1858	-0.546277	-1.32857	0.584876	0.661572
MKLN1-AS	1859	-0.547082	-0.287023	0.584322	0.661016
AFG1L	1860	-0.547206	-0.274797	0.584237	0.660989
AC092944.1	1861	-0.547277	-0.562593	0.584189	0.660989
FANCC	1862	-0.547607	-1.15812	0.583962	0.660817
LINC02062	1863	-0.548063	-0.998619	0.583649	0.660532
AP006621.3	1864	-0.548313	-0.197586	0.583477	0.660408
SEMA3C	1865	-0.549983	-0.016368	0.582331	0.65918
RNFT1	1866	-0.550712	-0.480137	0.581831	0.658684
ZFAT	1867	-0.550951	-0.599798	0.581667	0.658568
ZNF596	1868	-0.551873	-0.590889	0.581035	0.657922
TEK	1869	-0.55198	-0.196637	0.580962	0.657908
AC097534.2	1870	-0.553397	-0.134103	0.579991	0.656878
AC113383.1	1871	-0.55346	-1.09758	0.579949	0.656878
SUV39H2	1872	-0.553494	-0.6684	0.579925	0.656878
AC011995.2	1873	-0.553978	-0.680518	0.579594	0.656637
NDUFV2-AS1	1874	-0.554019	-0.830598	0.579566	0.656637
TMEM39A	1875	-0.554133	-0.311551	0.579488	0.656637
ADHFE1	1876	-0.554266	-0.0619441	0.579397	0.656621
HPN-AS1	1877	-0.554771	-0.65438	0.579052	0.656299
AC093523.1	1878	-0.555537	-1.24787	0.578527	0.655844
LINC00630	1879	-0.557463	-1.44332	0.577211	0.654421
ANGPTL2	1880	-0.560263	-0.450722	0.5753	0.652461
ZNF630	1881	-0.560472	-1.18415	0.575157	0.652368
AC005726.1	1882	-0.560732	-0.316799	0.57498	0.652236
PYGO1	1883	-0.561342	-0.130161	0.574565	0.651834
TM4SF1	1884	-0.562982	0.0152798	0.573447	0.650635
KLRG1	1885	-0.565056	-1.002	0.572036	0.649171
LRRC37A2	1886	-0.565118	-0.316947	0.571994	0.649171
LURAP1L-AS1	1887	-0.565479	-3.35286	0.571748	0.648982
ZIC1	1888	-0.565731	-0.00584071	0.571577	0.648856
C3orf70	1889	-0.566497	0.0662744	0.571056	0.648333
AC025048.2	1890	-0.566631	-1.05633	0.570965	0.648299
BDNF-AS	1891	-0.567034	-0.103325	0.570691	0.648057
RECQL	1892	-0.567384	0.0166842	0.570453	0.647855
KLKB1	1893	-0.568596	-0.603662	0.56963	0.646989
MTM1	1894	-0.571482	-0.0326424	0.567673	0.644834
IL12A-AS1	1895	-0.571726	-1.33694	0.567508	0.644715
ZNF713	1896	-0.572399	-0.343893	0.567052	0.644265
MIR762HG	1897	-0.573483	-0.311139	0.566317	0.643499
RHBDL2	1898	-0.574522	-1.29827	0.565615	0.642837
PELI2	1899	-0.575305	-0.0767496	0.565085	0.642303
NOS1	1900	-0.576002	-0.40785	0.564614	0.641836
PPCDC	1901	-0.576223	-0.872098	0.564465	0.641802
NEMP1	1902	-0.576927	-0.248952	0.563989	0.641397
ATF7	1903	-0.57697	-0.0486199	0.563959	0.641397
USP3-AS1	1904	-0.577598	-1.59119	0.563535	0.641017
NCR3LG1	1905	-0.578162	-0.842143	0.563155	0.640652
LIMA1	1906	-0.579307	-0.0288942	0.562382	0.639841
SLC16A10	1907	-0.580194	-0.65174	0.561784	0.639228
DBF4B	1908	-0.580197	-2.01739	0.561782	0.639228
GALNTL6	1909	-0.580924	-0.615395	0.561292	0.638804
AC007262.2	1910	-0.581544	-1.09858	0.560874	0.638396
DPH6-DT	1911	-0.581855	-1.26352	0.560664	0.638225
C15orf41	1912	-0.581861	-0.565706	0.56066	0.638225
ZNF709	1913	-0.582123	-0.202477	0.560484	0.638155
NEB	1914	-0.583034	-0.565582	0.559871	0.637525
FGGY	1915	-0.583051	-0.179564	0.559859	0.637525
NME6	1916	-0.584418	-0.0792284	0.558939	0.6366
GDAP2	1917	-0.584793	-0.23132	0.558687	0.636379
ASCC1	1918	-0.584916	0.0339712	0.558604	0.636353
STK38	1919	-0.585068	-0.116302	0.558502	0.636304
UPP2	1920	-0.586661	-0.941928	0.557431	0.635152
PWRN1	1921	-0.586673	-1.01866	0.557423	0.635152
ZNF808	1922	-0.587921	-0.328005	0.556585	0.634322
SERBP1	1923	-0.587931	-0.0093098	0.556579	0.634322
XRCC4	1924	-0.588143	-0.14928	0.556437	0.634288
OTULINL	1925	-0.588166	-0.22164	0.556421	0.634288
TRPM6	1926	-0.588882	-1.2591	0.55594	0.633857
AL117336.2	1927	-0.589458	-0.994086	0.555554	0.633484
LDB1	1928	-0.589715	-0.738318	0.555382	0.633355
LITAF	1929	-0.589869	0.0739841	0.555278	0.633304
DONSON	1930	-0.5902	-0.20865	0.555056	0.633118
AL592183.1	1931	-0.590456	-0.475092	0.554885	0.63299
HPN	1932	-0.591315	-1.36275	0.554309	0.632401
ZBTB49	1933	-0.59135	-0.719352	0.554286	0.632401
ZNF670	1934	-0.591696	-1.00567	0.554054	0.632244
L3MBTL4	1935	-0.592175	-0.285309	0.553734	0.631946
USP2-AS1	1936	-0.595131	-1.84844	0.551756	0.629756
PRPF38A	1937	-0.595369	0.101549	0.551597	0.629641
NBR2	1938	-0.596841	-0.343718	0.550613	0.628653
PRKG2	1939	-0.597414	-0.683904	0.550231	0.628283
AL683813.1	1940	-0.597511	-0.460541	0.550166	0.628276
PJVK	1941	-0.597619	-0.923562	0.550094	0.628261
TRMT44	1942	-0.598823	-0.667488	0.549291	0.627477
SH3PXD2B	1943	-0.598902	-0.0647596	0.549238	0.627477
ZDHHC2	1944	-0.598905	0.0845444	0.549236	0.627477
MIDN	1945	-0.599672	0.066314	0.548725	0.627031
AL109933.5	1946	-0.602272	-1.68091	0.546993	0.625118
CBWD6	1947	-0.602779	-0.630718	0.546656	0.624799
SPRYD4	1948	-0.60312	-0.192275	0.546429	0.624607
CD82	1949	-0.603412	-0.0854695	0.546235	0.624452
ZNF343	1950	-0.604208	-0.87115	0.545705	0.623913
LGR5	1951	-0.604828	-1.24338	0.545293	0.623517
AC092279.1	1952	-0.605464	-0.644767	0.544871	0.623158
AC022893.1	1953	-0.60719	-0.604677	0.543725	0.621914
ZNF529-AS1	1954	-0.607231	-0.355362	0.543697	0.621914
AC010538.1	1955	-0.607627	-1.39459	0.543435	0.621714
MCEE	1956	-0.608528	-0.436615	0.542837	0.621097
CASC2	1957	-0.608871	-0.1308	0.54261	0.620903
DTWD2	1958	-0.609259	-0.429468	0.542353	0.620675
BRCA1	1959	-0.609428	-0.28127	0.542241	0.620614
AC097662.1	1960	-0.60953	-0.832447	0.542173	0.620602
NBPF3	1961	-0.610277	-0.471075	0.541678	0.620102
IQCJ-SCHIP1	1962	-0.613279	-1.08487	0.539692	0.617894
AC124290.1	1963	-0.61337	-1.26942	0.539632	0.617891
PRIMA1	1964	-0.613893	-0.858188	0.539286	0.617561
AC105345.1	1965	-0.61406	-1.87601	0.539176	0.617501
FLACC1	1966	-0.615167	-0.628922	0.538445	0.616795
ZNF280C	1967	-0.616166	-0.944341	0.537785	0.616106
ENTPD5	1968	-0.616373	-0.134405	0.537648	0.616014
ARSG	1969	-0.616788	-0.779288	0.537374	0.615767
GMDS-DT	1970	-0.617426	-0.334894	0.536954	0.61535
ASCC2	1971	-0.618981	-0.0765515	0.535929	0.614438
PDIA3	1972	-0.619498	0.0538325	0.535588	0.614114
LRCH2	1973	-0.61993	-0.00622263	0.535304	0.613853
PKN1	1974	-0.620352	0.0737096	0.535026	0.6136
PATJ	1975	-0.621501	-0.144654	0.53427	0.612799
CHRM2	1976	-0.621954	-1.3992	0.533972	0.612547
FBXO4	1977	-0.622718	-0.444393	0.53347	0.612077
LINC00472	1978	-0.622999	-0.154465	0.533285	0.611931
AL138701.2	1979	-0.623143	-1.93844	0.533191	0.611888
STK10	1980	-0.625657	-0.490392	0.53154	0.610059
CKMT2-AS1	1981	-0.626583	-0.553953	0.530932	0.609427
ZNF432	1982	-0.626623	-0.166649	0.530907	0.609427
PLEKHO1	1983	-0.626847	0.0640922	0.530759	0.609359
TMX1	1984	-0.627358	0.0360104	0.530424	0.609039
DNAJC3-DT	1985	-0.628137	-0.369826	0.529914	0.608519
ZNF17	1986	-0.628528	-0.587603	0.529658	0.60829
PAK4	1987	-0.62857	-0.172453	0.529631	0.60829
ZNF528-AS1	1988	-0.629637	-0.298905	0.528932	0.607652
DNAAF5	1989	-0.629669	-0.167083	0.528911	0.607652
GEMIN8	1990	-0.63015	-0.16102	0.528596	0.607396
XKR9	1991	-0.630307	-1.51834	0.528494	0.607343
TMEM266	1992	-0.630728	-0.821517	0.528218	0.607091
MAP3K1	1993	-0.631665	-0.249366	0.527606	0.606452
ZNF440	1994	-0.632834	-0.821268	0.526842	0.605639
RGS20	1995	-0.633194	0.0530708	0.526607	0.605434
RFLNA	1996	-0.634211	-0.795047	0.525943	0.604736
SYNE3	1997	-0.634804	-0.388095	0.525556	0.604356
MIR3936HG	1998	-0.635137	-0.295856	0.525339	0.604171
[truncated: 8,723 more rows]

## Sheet: layer2
names	Unnamed: 0	scores	logfoldchanges	pvals	pvals_adj
HPCAL1	0	25.6464	1.81674	4.63623e-145	1.65699e-141
CAMK2N1	1	21.5196	0.570625	1.02024e-102	1.21545e-99
LAMP5	2	18.9188	2.06083	7.99146e-80	8.56844e-77
HOPX	3	18.4489	0.902376	5.31731e-76	5.18293e-73
KCNIP2	4	16.2222	1.65192	3.51349e-59	2.51145e-56
OLFM1	5	16.1557	0.427874	1.03587e-58	6.9416e-56
ENC1	6	15.7639	0.414176	5.51039e-56	3.28236e-53
NCDN	7	15.5712	0.59062	1.14319e-54	6.45122e-52
ITPKA	8	15.5583	1.33854	1.39709e-54	7.4898e-52
PCDH8	9	15.3154	1.70345	6.03653e-53	2.81407e-50
GNAL	10	15.2422	1.6807	1.85487e-52	8.28663e-50
SERPINE2	11	14.3523	0.959355	1.03095e-46	4.42152e-44
PPP3CA	12	14.2727	0.49557	3.23705e-46	1.33491e-43
MEG3	13	13.5556	0.502499	7.3385e-42	2.81012e-39
ARNT2	14	12.7708	0.78993	2.38549e-37	8.52573e-35
DPP6	15	12.6714	0.841825	8.5158e-37	2.94537e-34
PRKCB	16	12.4898	0.563946	8.48161e-36	2.75575e-33
PSD	17	12.389	0.72129	2.99761e-35	9.45306e-33
PHYHIP	18	12.3362	0.523202	5.78563e-35	1.77239e-32
PDE8B	19	12.1765	1.27182	4.14635e-34	1.23492e-31
PSD3	20	12.1516	0.619626	5.62221e-34	1.62922e-31
TESPA1	21	11.6631	0.832885	1.96829e-31	5.276e-29
SEZ6L	22	11.5227	0.867972	1.01329e-30	2.52663e-28
ATP2B1	23	11.1811	0.475894	5.04706e-29	1.20255e-26
CAMK2A	24	10.9209	0.568932	9.16163e-28	2.04648e-25
CA11	25	10.8732	0.563356	1.54663e-27	3.38427e-25
CAMKK1	26	10.8227	0.762785	2.68648e-27	5.4348e-25
SLC1A2	27	10.7203	0.291448	8.1761e-27	1.59389e-24
PTK2B	28	10.6538	0.602686	1.67312e-26	3.20344e-24
GNG2	29	10.4391	0.867858	1.64287e-25	3.09033e-23
STXBP6	30	10.2445	1.16909	1.25281e-24	2.27671e-22
GRIA2	31	10.1401	0.480886	3.66716e-24	6.55322e-22
TMEM59L	32	10.0435	0.465668	9.81328e-24	1.69706e-21
FKBP1A	33	10.0172	0.599287	1.28021e-23	2.1788e-21
LRATD1	34	9.7898	0.995598	1.24541e-22	1.96372e-20
PTMS	35	9.75897	0.575548	1.68857e-22	2.62388e-20
CRIP2	36	9.65554	0.642468	4.65722e-22	7.03306e-20
HS6ST3	37	9.61323	1.06275	7.03111e-22	1.01875e-19
JUN	38	9.52857	0.905577	1.59471e-21	2.24981e-19
PDZD2	39	9.45409	1.11653	3.25847e-21	4.47914e-19
NPTXR	40	9.45067	0.569254	3.36667e-21	4.56929e-19
LMO3	41	9.23824	0.506211	2.50575e-20	3.35833e-18
GPM6A	42	9.2297	0.196618	2.71394e-20	3.59246e-18
CXCL14	43	9.10247	0.791257	8.83009e-20	1.1271e-17
RASGRF2	44	9.00149	1.01315	2.22665e-19	2.71367e-17
NRXN2	45	9.00147	0.631567	2.22723e-19	2.71367e-17
PRKCA	46	8.99153	0.662929	2.43814e-19	2.93727e-17
ARPP19	47	8.98342	0.30166	2.6248e-19	3.12701e-17
AKAP5	48	8.92058	1.17739	4.63867e-19	5.46548e-17
PPFIA2	49	8.91468	0.586413	4.89225e-19	5.70159e-17
FRRS1L	50	8.72452	0.656627	2.67299e-18	3.04891e-16
KCTD16	51	8.69698	0.747991	3.40843e-18	3.80679e-16
GRIA4	52	8.66091	0.816802	4.68014e-18	5.17325e-16
NTRK3	53	8.5841	0.784294	9.15512e-18	1.00164e-15
DKK3	54	8.5493	0.264406	1.23841e-17	1.34124e-15
ITPR1	55	8.45777	0.524998	2.72526e-17	2.86473e-15
CTXN1	56	8.43542	0.585707	3.30025e-17	3.43547e-15
BAIAP2	57	8.4007	0.536143	4.43834e-17	4.57575e-15
PCDH7	58	8.3061	0.631793	9.88956e-17	9.9099e-15
ICAM5	59	8.192	0.937444	2.56919e-16	2.4817e-14
CST3	60	8.15167	0.143423	3.58936e-16	3.43618e-14
GRIN2B	61	8.0909	0.676452	5.92257e-16	5.57033e-14
CKB	62	8.05128	0.141264	8.19298e-16	7.57285e-14
IGFBP5	63	8.0122	0.999215	1.12675e-15	1.02382e-13
PRRT2	64	7.92358	0.63011	2.30762e-15	2.06186e-13
ARL4A	65	7.88071	1.14155	3.25525e-15	2.86089e-13
RGS12	66	7.83436	1.07267	4.71251e-15	4.10793e-13
SLITRK4	67	7.82766	0.747426	4.97031e-15	4.29772e-13
PLEKHA2	68	7.82	0.961455	5.28232e-15	4.53096e-13
DGKB	69	7.79981	0.857412	6.19993e-15	5.27585e-13
LZTS1	70	7.77255	0.926257	7.69197e-15	6.44322e-13
HPCA	71	7.70688	0.590893	1.28932e-14	1.07164e-12
CAMK2B	72	7.69168	0.378077	1.4521e-14	1.19765e-12
PKIG	73	7.668	0.638743	1.74701e-14	1.42988e-12
SEMA3C	74	7.61378	1.83109	2.66185e-14	2.14379e-12
BTBD3	75	7.61294	0.64619	2.67924e-14	2.14379e-12
YJEFN3	76	7.59297	0.667493	3.12649e-14	2.44688e-12
CBLN2	77	7.51766	0.792763	5.57645e-14	4.30149e-12
LINC00507	78	7.43863	1.76478	1.01735e-13	7.73617e-12
TSPYL2	79	7.42957	0.5553	1.0895e-13	8.22652e-12
ELK1	80	7.40108	0.654745	1.3508e-13	1.01282e-11
THRA	81	7.33733	0.491917	2.17899e-13	1.61125e-11
ACTN1	82	7.31057	0.644819	2.66014e-13	1.95357e-11
VXN	83	7.30258	0.52131	2.82306e-13	2.04908e-11
PNCK	84	7.30232	0.762281	2.82842e-13	2.04908e-11
SIPA1L1	85	7.26579	0.609829	3.70858e-13	2.65089e-11
ST8SIA3	86	7.20126	0.522873	5.9657e-13	4.23604e-11
NGEF	87	7.18743	0.549042	6.60209e-13	4.62664e-11
LZTS3	88	7.13521	0.582811	9.66412e-13	6.70051e-11
APOE	89	7.12756	0.258328	1.02161e-12	7.02163e-11
CPLX2	90	7.09129	0.359713	1.32869e-12	9.07403e-11
THSD7A	91	7.07737	1.54996	1.46919e-12	9.97001e-11
VSTM2A	92	7.06584	0.688245	1.59646e-12	1.07656e-10
XIST	93	7.05136	0.561886	1.77179e-12	1.17995e-10
PEG10	94	7.03754	0.556361	1.95661e-12	1.29499e-10
PRXL2A	95	7.00236	0.385581	2.51686e-12	1.64548e-10
SSBP4	96	6.97221	0.561846	3.11998e-12	2.00314e-10
SNN	97	6.94121	0.463206	3.88751e-12	2.48106e-10
RCN1	98	6.89637	0.895551	5.33464e-12	3.36459e-10
CRLF1	99	6.87735	0.859489	6.09779e-12	3.82342e-10
MT3	100	6.85919	0.0980439	6.92508e-12	4.3169e-10
IDS	101	6.83356	0.12116	8.28338e-12	5.07511e-10
JPH4	102	6.82877	0.57014	8.56439e-12	5.21746e-10
MT2A	103	6.80907	0.298532	9.82292e-12	5.95036e-10
GLUL	104	6.80342	0.216589	1.02162e-11	6.15385e-10
H3F3A	105	6.77062	0.370795	1.28235e-11	7.63856e-10
HS6ST1	106	6.75301	0.600642	1.44808e-11	8.53093e-10
TYRO3	107	6.73974	0.492215	1.58665e-11	9.19571e-10
NPTX1	108	6.72865	0.332743	1.71245e-11	9.87146e-10
PEA15	109	6.67355	0.270024	2.49681e-11	1.43159e-09
AC009041.2	110	6.61177	0.747108	3.79759e-11	2.15438e-09
MLF2	111	6.52067	0.339964	6.99929e-11	3.94981e-09
MAN1A1	112	6.49491	1.42279	8.30816e-11	4.64324e-09
PRKCG	113	6.49479	0.685049	8.3147e-11	4.64324e-09
ITM2C	114	6.42276	0.289486	1.33825e-10	7.28359e-09
KIAA1211L	115	6.40042	0.539515	1.54949e-10	8.39071e-09
SESN3	116	6.38925	0.469773	1.66701e-10	8.98172e-09
C1orf61	117	6.37767	0.315848	1.79801e-10	9.63914e-09
SLC1A3	118	6.3716	0.307473	1.87068e-10	9.97883e-09
GRIN1	119	6.36394	0.331447	1.96646e-10	1.04378e-08
CELF5	120	6.35401	0.606302	2.09779e-10	1.10258e-08
RAB40B	121	6.25432	0.538077	3.99259e-10	2.06805e-08
FAM107A	122	6.24642	0.258549	4.19957e-10	2.1648e-08
ANKS1B	123	6.24465	0.418002	4.24742e-10	2.17899e-08
PRKDC	124	6.21313	0.611909	5.19389e-10	2.65185e-08
SYNPO	125	6.15197	0.492733	7.65271e-10	3.85222e-08
NEDD4L	126	6.13487	0.564145	8.52288e-10	4.25034e-08
CACNA1E	127	6.09647	0.683413	1.08436e-09	5.35783e-08
SUB1	128	6.08241	0.329782	1.18389e-09	5.79619e-08
MOB1B	129	6.06719	0.863386	1.30171e-09	6.34407e-08
BLCAP	130	6.05724	0.383549	1.38478e-09	6.71838e-08
SEC14L1	131	6.02712	0.611137	1.66911e-09	8.02521e-08
DOK6	132	6.01567	0.761016	1.79139e-09	8.53655e-08
ADGRB2	133	5.98264	0.453821	2.19544e-09	1.03698e-07
MEIS2	134	5.97218	0.957184	2.34109e-09	1.09612e-07
FAM131A	135	5.95008	0.528189	2.68003e-09	1.24936e-07
MEF2A	136	5.94817	0.456021	2.7116e-09	1.25318e-07
FBXL16	137	5.87017	0.258372	4.35361e-09	1.9369e-07
C1orf115	138	5.86002	0.445213	4.62817e-09	2.05055e-07
NCS1	139	5.85419	0.311004	4.79327e-09	2.11496e-07
PDZD4	140	5.83312	0.388723	5.43992e-09	2.39044e-07
CAMKK2	141	5.81424	0.40998	6.09094e-09	2.66559e-07
MAST3	142	5.7885	0.292335	7.10179e-09	3.05933e-07
ACTR3B	143	5.77495	0.74488	7.69741e-09	3.30126e-07
CAMK1D	144	5.76996	0.411801	7.92881e-09	3.36437e-07
TNFRSF25	145	5.76976	0.8026	7.93867e-09	3.36437e-07
SLC12A5	146	5.76446	0.361672	8.19192e-09	3.45802e-07
KCNK1	147	5.75663	0.503997	8.58109e-09	3.594e-07
MAP2K1	148	5.71622	0.436738	1.08916e-08	4.52637e-07
ACVR1C	149	5.68587	1.59632	1.30147e-08	5.38778e-07
LINC00599	150	5.68284	0.483319	1.32474e-08	5.46302e-07
H1FX	151	5.67738	0.387568	1.36775e-08	5.59732e-07
FAM106A	152	5.67287	0.849557	1.40427e-08	5.72492e-07
FAM153CP	153	5.67082	0.800872	1.42114e-08	5.77178e-07
PDE2A	154	5.62576	0.427961	1.84696e-08	7.44477e-07
HPCAL4	155	5.61198	0.384015	2.00029e-08	8.00266e-07
CIT	156	5.54952	0.435049	2.86448e-08	1.12091e-06
KCTD1	157	5.53498	0.6352	3.11255e-08	1.20916e-06
CACNA2D1	158	5.52422	0.576624	3.30953e-08	1.27643e-06
TPD52L1	159	5.51925	0.581672	3.40446e-08	1.30834e-06
LMTK3	160	5.50047	0.665222	3.7878e-08	1.44017e-06
CAMK4	161	5.49064	0.632037	4.00472e-08	1.51727e-06
PAK6	162	5.47899	0.852896	4.27753e-08	1.60925e-06
SLC25A23	163	5.47741	0.361006	4.31599e-08	1.61804e-06
MAL2	164	5.4443	0.528996	5.20105e-08	1.92961e-06
PBX1	165	5.43248	0.429628	5.55768e-08	2.05481e-06
CRTC1	166	5.38565	0.561259	7.21853e-08	2.64221e-06
CAMKV	167	5.36199	0.37786	8.23085e-08	2.97142e-06
PFKL	168	5.35609	0.42645	8.50406e-08	3.05975e-06
PLPPR2	169	5.346	0.543126	8.99171e-08	3.22439e-06
PLK2	170	5.2888	0.488165	1.23124e-07	4.3713e-06
CLDN10	171	5.28801	0.63725	1.23656e-07	4.3757e-06
BTG1	172	5.25796	0.657913	1.45664e-07	5.12067e-06
KBTBD11	173	5.25162	0.413697	1.50769e-07	5.26562e-06
DLGAP3	174	5.22753	0.839507	1.71793e-07	5.90593e-06
SLC8A2	175	5.20257	0.516104	1.96547e-07	6.69007e-06
ZFR	176	5.19141	0.380391	2.08708e-07	7.05919e-06
CREG2	177	5.18942	0.298854	2.10948e-07	7.11253e-06
WASF1	178	5.172	0.356709	2.31603e-07	7.78449e-06
BLOC1S6	179	5.15564	0.507787	2.52766e-07	8.44287e-06
CCSAP	180	5.14466	0.451353	2.6801e-07	8.89659e-06
KIFC2	181	5.10838	0.428162	3.24933e-07	1.07198e-05
SFXN5	182	5.10771	0.45054	3.26092e-07	1.0725e-05
ADCY1	183	5.10193	0.324421	3.36213e-07	1.09905e-05
CBLN4	184	5.09825	1.0714	3.42806e-07	1.11719e-05
WFS1	185	5.08929	0.55869	3.59401e-07	1.16069e-05
PRKAR2B	186	5.06116	0.421869	4.16719e-07	1.32191e-05
ARPP21	187	5.04251	0.415853	4.59458e-07	1.44467e-05
GOLGA8B	188	5.04023	0.617597	4.64973e-07	1.45348e-05
MFSD4A	189	5.03048	0.504173	4.8924e-07	1.52489e-05
BSG	190	5.01502	0.228381	5.30266e-07	1.63848e-05
ABI1	191	4.97583	0.49156	6.49701e-07	1.99602e-05
TUBB2B	192	4.97525	0.306431	6.51639e-07	1.99625e-05
RBFOX3	193	4.96354	0.410805	6.92182e-07	2.07887e-05
CNR1	194	4.95545	0.751208	7.2163e-07	2.16126e-05
CHRM3	195	4.95173	0.594456	7.35561e-07	2.19685e-05
USP11	196	4.94141	0.345594	7.7561e-07	2.29726e-05
SUMO2	197	4.93578	0.297378	7.98292e-07	2.35145e-05
GABBR1	198	4.92361	0.301014	8.49632e-07	2.49582e-05
NNAT	199	4.88482	0.543111	1.03525e-06	2.98387e-05
EEF1A1	200	4.88419	0.0616923	1.03858e-06	2.98542e-05
CDH13	201	4.88009	0.527691	1.06036e-06	3.0399e-05
LONRF2	202	4.87315	0.346125	1.09831e-06	3.14029e-05
GABRB3	203	4.86535	0.380933	1.14252e-06	3.24936e-05
SLITRK5	204	4.85501	0.607105	1.20383e-06	3.41468e-05
CELF1	205	4.84641	0.430852	1.25719e-06	3.55661e-05
CD74	206	4.82773	0.416221	1.38096e-06	3.88627e-05
CNKSR2	207	4.8189	0.319252	1.44353e-06	4.04114e-05
NPDC1	208	4.81286	0.291099	1.48783e-06	4.14351e-05
DMTN	209	4.81027	0.269461	1.50724e-06	4.18668e-05
MEF2D	210	4.79804	0.489858	1.60228e-06	4.43918e-05
EPB41L2	211	4.78713	0.358944	1.69182e-06	4.66315e-05
SNCB	212	4.76106	0.235101	1.92579e-06	5.26743e-05
PRRT1	213	4.74634	0.443333	2.0713e-06	5.65101e-05
LHX2	214	4.74282	0.502232	2.10767e-06	5.73563e-05
MT1E	215	4.74121	0.24976	2.12444e-06	5.76664e-05
FHL1	216	4.69878	0.379046	2.61715e-06	7.08613e-05
DCLK2	217	4.67952	0.486484	2.87555e-06	7.76615e-05
CRMP1	218	4.67237	0.363941	2.97746e-06	8.00108e-05
MGAT5B	219	4.66319	0.557302	3.1134e-06	8.34547e-05
ATP1A2	220	4.65756	0.223753	3.1998e-06	8.5132e-05
ATP1B2	221	4.65305	0.295662	3.27058e-06	8.67999e-05
MYH9	222	4.65189	0.442792	3.28912e-06	8.70764e-05
FZD3	223	4.63565	0.474716	3.55826e-06	9.37387e-05
SOBP	224	4.63403	0.511066	3.58607e-06	9.42398e-05
FAM171B	225	4.6241	0.303165	3.76228e-06	9.86289e-05
MAP1S	226	4.62255	0.480175	3.79057e-06	9.91281e-05
HSPB1	227	4.60212	0.288719	4.18215e-06	0.000108838
TMA7	228	4.58461	0.194833	4.54838e-06	0.000117797
JUND	229	4.55881	0.244114	5.14441e-06	0.000132592
B3GAT1	230	4.55657	0.35666	5.19951e-06	0.000133691
DGCR2	231	4.55302	0.380192	5.28822e-06	0.000135647
TCF4	232	4.53767	0.273385	5.68803e-06	0.000144519
GABRA4	233	4.53229	0.577387	5.83466e-06	0.000147894
BTBD8	234	4.52871	0.285441	5.93438e-06	0.000149714
METRN	235	4.49749	0.317957	6.87615e-06	0.000171856
GNAS	236	4.47414	0.0705219	7.67185e-06	0.000190411
CUX2	237	4.47304	1.03839	7.7117e-06	0.000190958
TAFA2	238	4.46201	0.715236	8.11928e-06	0.000200126
GAS7	239	4.45233	0.284311	8.49453e-06	0.000208417
GSTM3	240	4.42691	0.362601	9.55929e-06	0.000232943
UNC13A	241	4.42502	0.351678	9.6432e-06	0.000234121
PRKCI	242	4.4214	0.645887	9.80636e-06	0.000237345
MIAT	243	4.40475	0.296678	1.05905e-05	0.000255746
RABL6	244	4.4037	0.343392	1.06422e-05	0.000256416
CDC40	245	4.3979	0.50298	1.09304e-05	0.000262182
SLC24A4	246	4.39141	1.12877	1.12619e-05	0.000269531
AP1S1	247	4.39069	0.494137	1.1299e-05	0.000269816
FTL	248	4.387	0.0824074	1.14926e-05	0.000273223
NOVA1	249	4.37969	0.398402	1.18849e-05	0.000281925
PRNP	250	4.37611	0.108078	1.20817e-05	0.000285961
SCRN1	251	4.35093	0.318415	1.35563e-05	0.000316668
IPO5	252	4.34666	0.373878	1.38225e-05	0.000322185
TANC2	253	4.31754	0.473915	1.5778e-05	0.000366173
GPR162	254	4.31677	0.347803	1.58329e-05	0.000366652
PCSK1N	255	4.28294	0.188802	1.84439e-05	0.000425282
CBX6	256	4.28084	0.298478	1.86188e-05	0.000428392
SH3GL1	257	4.27849	0.600208	1.88168e-05	0.000432021
NDFIP2	258	4.26899	0.336062	1.96357e-05	0.000448899
ACAP3	259	4.25253	0.451178	2.11365e-05	0.000479123
WIPF3	260	4.25141	0.469263	2.12433e-05	0.000480528
FLRT2	261	4.23553	0.433458	2.28016e-05	0.000512535
TMEM65	262	4.22202	0.699741	2.42126e-05	0.000542486
CDK5R1	263	4.22181	0.258952	2.42353e-05	0.000542486
HNRNPDL	264	4.21674	0.219411	2.47856e-05	0.000552498
KCNJ3	265	4.21135	0.392161	2.53849e-05	0.000564683
KIAA1549L	266	4.20788	0.298388	2.57781e-05	0.000572241
ADGRB1	267	4.19871	0.395911	2.68445e-05	0.000593458
MAP3K5	268	4.1858	0.621308	2.8416e-05	0.000623059
BSCL2	269	4.17942	0.205188	2.92255e-05	0.0006382
FBXO34	270	4.16871	0.521786	3.06335e-05	0.000666233
NSG2	271	4.16355	0.269244	3.13337e-05	0.000680081
VSTM2L	272	4.15583	0.385247	3.2411e-05	0.000702043
PTPN5	273	4.14779	0.418465	3.35693e-05	0.000725665
DGCR9	274	4.12807	0.707857	3.65827e-05	0.000789214
SYT16	275	4.12437	0.44422	3.71743e-05	0.000800367
PSIP1	276	4.116	0.244095	3.85509e-05	0.000826686
GJA1	277	4.09783	0.243588	4.17048e-05	0.000892533
CYP46A1	278	4.09583	0.393399	4.20663e-05	0.000898476
IQSEC2	279	4.09473	0.521398	4.22657e-05	0.000899152
C1QA	280	4.0919	0.521907	4.27846e-05	0.000906594
SHC3	281	4.07769	0.311395	4.54848e-05	0.000956223
SLC2A13	282	4.07259	0.419095	4.64931e-05	0.000969843
LRRTM4	283	4.07083	0.811483	4.68466e-05	0.000975318
AMPD2	284	4.06402	0.455546	4.82349e-05	0.00100034
ARF1	285	4.05693	0.21084	4.97226e-05	0.00102722
TCAF1	286	4.04659	0.305837	5.197e-05	0.00106953
OIP5-AS1	287	4.04535	0.213962	5.22448e-05	0.0010718
ABI2	288	4.04519	0.25224	5.22807e-05	0.0010718
PTPRF	289	4.02823	0.391196	5.61976e-05	0.00114306
CDK19	290	4.0251	0.601405	5.695e-05	0.00115429
KLHL2	291	4.02038	0.417154	5.81039e-05	0.00117545
TSC22D1	292	4.01811	0.161509	5.86658e-05	0.00118459
ABR	293	4.0155	0.224664	5.932e-05	0.00119554
S100B	294	4.0096	0.190549	6.08212e-05	0.0012235
LY6E	295	4.00888	0.299443	6.10079e-05	0.00122496
PALM	296	4.00209	0.314544	6.2784e-05	0.00125826
PPDPF	297	3.9915	0.33366	6.5658e-05	0.00130852
TTYH1	298	3.98728	0.238866	6.68346e-05	0.0013295
PLEKHA5	299	3.98217	0.488294	6.82882e-05	0.0013559
PLPPR4	300	3.96278	0.555744	7.40833e-05	0.00146554
SRRM3	301	3.92834	0.59157	8.55346e-05	0.00167967
ABLIM2	302	3.9279	0.485374	8.56912e-05	0.00167967
PNMA2	303	3.9264	0.196325	8.62262e-05	0.00168708
LRIF1	304	3.92538	0.816936	8.65939e-05	0.00169118
MLLT6	305	3.92492	0.423806	8.67581e-05	0.00169131
NFIB	306	3.92349	0.321877	8.72754e-05	0.00169831
BTBD9	307	3.91014	0.528886	9.22441e-05	0.00178695
TSPAN3	308	3.90991	0.204549	9.23308e-05	0.00178695
ZMIZ2	309	3.90443	0.466246	9.44469e-05	0.0018148
C12orf29	310	3.87171	0.531775	0.000108075	0.00205822
TMEM132A	311	3.86914	0.362181	0.000109222	0.00207491
CHD5	312	3.86888	0.251404	0.000109338	0.00207491
C1QTNF4	313	3.85636	0.33751	0.000115089	0.00217635
PPP4R4	314	3.85448	0.769849	0.000115978	0.00218883
RFX3	315	3.85313	0.605143	0.000116619	0.00219367
CHN1	316	3.85233	0.0921108	0.000116998	0.00219694
DPF1	317	3.84764	0.561384	0.000119262	0.00223554
KCNAB2	318	3.84048	0.225505	0.000122792	0.00229511
CACNB3	319	3.83688	0.425073	0.000124606	0.00231548
FUS	320	3.83363	0.282586	0.000126264	0.00234221
NECTIN3	321	3.82794	1.0587	0.000129222	0.00239295
CEBPB	322	3.82203	0.450646	0.000132359	0.0024426
RHBDD2	323	3.81973	0.215393	0.0001336	0.00246126
MTHFD1	324	3.80295	0.672041	0.000142981	0.00262058
GPC1	325	3.80253	0.337498	0.000143227	0.00262061
RAMP1	326	3.7951	0.301992	0.000147583	0.00268202
CACNG3	327	3.79284	0.368721	0.000148933	0.00269795
EPHA4	328	3.78638	0.335805	0.000152857	0.00274989
TSPOAP1	329	3.75884	0.498638	0.000170701	0.00305552
CNST	330	3.75571	0.431257	0.000172849	0.00308881
MAPK1	331	3.75353	0.209764	0.000174359	0.0031003
NDUFC1	332	3.75194	0.288462	0.000175475	0.00310982
PCNT	333	3.73727	0.469158	0.000186028	0.00325913
CFAP44	334	3.72815	0.998793	0.000192892	0.00337388
NHSL2	335	3.71359	1.01183	0.000204341	0.00356252
MYT1L	336	3.7093	0.260759	0.000207829	0.00361745
SYNE1	337	3.70256	0.247841	0.000213437	0.00369704
MEIS3	338	3.70165	0.492284	0.000214204	0.00370435
LAMB1	339	3.69967	1.01589	0.00021588	0.00372133
ABLIM1	340	3.69881	0.335355	0.000216617	0.00372803
DSTN	341	3.69774	0.183733	0.000217524	0.00373765
MAPK3	342	3.68173	0.290797	0.000231659	0.00396148
IGSF8	343	3.68025	0.339316	0.000233005	0.00397814
SPRED1	344	3.67488	0.447684	0.000237965	0.00403713
CEBPD	345	3.66866	0.41629	0.000243828	0.00413005
GOLGA8A	346	3.65943	0.490698	0.00025278	0.0042548
KCNH3	347	3.65228	0.454976	0.000259923	0.00436818
KIRREL3	348	3.65127	0.814674	0.000260947	0.00437852
C11orf58	349	3.6457	0.235785	0.000266669	0.00446056
FXYD1	350	3.64142	0.26021	0.000271134	0.00451795
TSPYL1	351	3.64121	0.172831	0.000271364	0.00451795
PTN	352	3.64041	0.226521	0.000272205	0.00452493
SYN1	353	3.63805	0.170453	0.000274706	0.00455239
SLC6A1	354	3.63576	0.314674	0.000277167	0.00458608
SESN1	355	3.6326	0.393818	0.000280585	0.00463549
DDRGK1	356	3.63158	0.40848	0.000281689	0.00464657
FBXO44	357	3.63101	0.299144	0.000282312	0.00464969
NDST3	358	3.60745	0.921585	0.000309216	0.00500818
DGKZ	359	3.59947	0.245817	0.000318868	0.00515672
TENM2	360	3.59151	0.529875	0.000328768	0.00530083
GABRA2	361	3.58701	0.393125	0.000334493	0.00537696
MLLT1	362	3.58011	0.413833	0.000343446	0.00551261
ART3	363	3.57968	1.27487	0.000344019	0.00551355
RHPN1	364	3.57837	0.624724	0.000345742	0.00553099
LRP1	365	3.57807	0.25325	0.000346138	0.00553099
CDH9	366	3.56682	1.39267	0.000361336	0.00573962
TARBP1	367	3.56428	0.583234	0.000364858	0.00578699
LTBP3	368	3.56113	0.374541	0.000369258	0.00584814
ARHGAP32	369	3.55308	0.360146	0.000380755	0.00602132
LGI4	370	3.55056	0.308941	0.000384412	0.0060702
CACNB2	371	3.53275	0.447276	0.000411256	0.00644662
NOL4	372	3.53179	0.560119	0.000412762	0.00646078
MINK1	373	3.52725	0.426989	0.000419905	0.00655421
NLK	374	3.52678	0.320172	0.000420642	0.00655542
OGT	375	3.52505	0.31824	0.000423409	0.00658896
TSPAN7	376	3.52256	0.162731	0.000427405	0.0066415
KCNT1	377	3.52124	0.417169	0.000429527	0.00666481
ATP6V1H	378	3.51872	0.253044	0.00043364	0.00671891
TMEM178B	379	3.50811	0.551219	0.000451309	0.00697253
NPTN	380	3.48876	0.168156	0.000485273	0.00746001
RNASET2	381	3.48855	0.504206	0.000485645	0.00746001
TRIM9	382	3.48756	0.305467	0.000487444	0.00747694
NSMF	383	3.48187	0.228725	0.000497925	0.00762679
SYNM	384	3.47435	0.295109	0.0005121	0.00783272
CHRD	385	3.46522	0.517348	0.000529807	0.00806902
JPH1	386	3.45973	0.857182	0.000540722	0.00820031
EIF4A1	387	3.45847	0.233215	0.000543255	0.0082271
PPP3R1	388	3.44922	0.262903	0.000562203	0.00850204
KCND2	389	3.43309	0.622373	0.000596746	0.00895555
UBE2W	390	3.43109	0.398628	0.00060117	0.00900244
INTS11	391	3.42621	0.39043	0.00061207	0.00914013
EPB41L4B	392	3.4224	0.560824	0.000620712	0.00925629
CHST1	393	3.42095	0.29343	0.00062403	0.00927996
MT1X	394	3.41872	0.216101	0.000629156	0.00933031
WNT3	395	3.41528	1.23494	0.000637166	0.00943604
VSTM2A-OT1	396	3.40225	1.02652	0.000668344	0.0098705
STMN3	397	3.39859	0.177235	0.000677352	0.00998978
ETV5	398	3.39591	0.459871	0.000684019	0.0100604
SH3GLB2	399	3.38744	0.232447	0.000705489	0.0103055
DLG4	400	3.38204	0.455611	0.000719509	0.0104655
TMEM127	401	3.38172	0.401158	0.000720347	0.0104655
FBXO32	402	3.36671	0.492901	0.000760711	0.0109924
ALDH2	403	3.36214	0.202514	0.000773405	0.0111236
EXOSC6	404	3.36195	0.298291	0.000773945	0.0111236
SLC22A17	405	3.35825	0.16138	0.000784371	0.0112563
GDA	406	3.35793	0.275379	0.000785271	0.0112563
SCN2A	407	3.34761	0.206344	0.000815112	0.0116528
TAFA5	408	3.34294	0.298099	0.000828947	0.0118191
ZCCHC17	409	3.33707	0.309059	0.000846653	0.0120462
DLX6-AS1	410	3.33237	0.958752	0.00086109	0.0122286
AP1G2	411	3.33081	0.467803	0.000865934	0.0122649
SLC4A4	412	3.3226	0.381292	0.000891812	0.0125912
KCNJ6	413	3.31894	0.501089	0.000903611	0.0127313
SCN3B	414	3.317	0.217442	0.000909898	0.0128031
ALDH6A1	415	3.31244	0.296828	0.00092485	0.0129964
NCKAP1	416	3.31165	0.191174	0.000927479	0.0130163
C2orf80	417	3.31043	0.488237	0.000931518	0.0130559
NDN	418	3.30887	0.332833	0.00093673	0.0131118
CCK	419	3.30477	0.168423	0.000950554	0.0132706
SLC9A7	420	3.30104	0.471122	0.000963274	0.0134307
DPP7	421	3.29431	0.316505	0.000986639	0.0137208
ANGEL2	422	3.2869	0.641546	0.00101296	0.0140322
PIK3R2	423	3.28383	0.355173	0.00102406	0.0141676
FAAH	424	3.28255	0.603962	0.00102871	0.0141955
NFIX	425	3.28087	0.287583	0.00103489	0.0142624
PIP4K2B	426	3.27189	0.200556	0.00106829	0.0146849
PLEKHG5	427	3.26933	0.61481	0.00107804	0.0147622
TMOD1	428	3.26546	0.594689	0.00109286	0.014946
C1QB	429	3.25763	0.340322	0.00112346	0.015325
SUMO3	430	3.25402	0.26705	0.00113785	0.0154822
MPC2	431	3.25354	0.275584	0.00113977	0.0154887
PDPK1	432	3.2529	0.317409	0.00114232	0.0155038
CEP126	433	3.24707	0.394095	0.00116599	0.015785
KITLG	434	3.24343	0.698776	0.00118098	0.0159477
BEGAIN	435	3.24198	0.613734	0.00118701	0.0159924
PAK3	436	3.24192	0.220906	0.00118728	0.0159924
CELF2	437	3.23637	0.201513	0.00121061	0.0162862
ZBTB18	438	3.23446	0.233725	0.00121871	0.0163747
DGKA	439	3.22912	1.07699	0.00124172	0.0166421
RBM26	440	3.21554	0.293372	0.001302	0.0173723
PTPRO	441	3.21539	0.783053	0.00130268	0.0173723
C1QC	442	3.21485	0.45769	0.00130512	0.0173832
IP6K2	443	3.21324	0.33194	0.00131246	0.0174574
DBI	444	3.20695	0.181811	0.00134151	0.0177796
PPP1CB	445	3.19458	0.196493	0.00140036	0.0184683
GRIA1	446	3.19069	0.284101	0.00141933	0.0186953
UBTF	447	3.18397	0.330586	0.00145269	0.019088
METTL26	448	3.18274	0.260797	0.00145887	0.0191456
HMGN3	449	3.18138	0.275436	0.00146573	0.019204
PIANP	450	3.18115	0.335991	0.0014669	0.019204
AMD1	451	3.17709	0.252277	0.00148763	0.019428
EMX2OS	452	3.17574	0.620627	0.00149457	0.0194949
RAB31	453	3.17319	0.300296	0.00150773	0.0196409
ACTL6B	454	3.17286	0.438054	0.00150943	0.0196409
LRRC4B	455	3.16906	0.350467	0.00152935	0.0198759
CRY2	456	3.16634	0.336509	0.00154372	0.0200385
BAD	457	3.15441	0.286653	0.00160821	0.0208503
TCEAL5	458	3.14546	0.284947	0.00165827	0.0214466
S100A6	459	3.14512	0.186001	0.0016602	0.0214466
HOMER1	460	3.14445	0.300101	0.00166401	0.02147
USF2	461	3.14344	0.250365	0.00166976	0.0215005
GAD1	462	3.14333	0.352125	0.00167039	0.0215005
MXRA7	463	3.14207	0.240716	0.00167759	0.0215672
ADCY2	464	3.14028	0.290808	0.00168785	0.0216732
SMAD3	465	3.13323	0.727025	0.00172893	0.0221477
NHP2	466	3.13179	0.2564	0.00173743	0.0222299
RBBP7	467	3.12232	0.365391	0.00179432	0.0229306
RAPGEFL1	468	3.12032	0.529306	0.00180653	0.023003
PURB	469	3.12021	0.324868	0.00180723	0.023003
FGF13	470	3.11999	0.377507	0.00180857	0.023003
INTS1	471	3.1161	0.349543	0.00183261	0.0232588
F3	472	3.11603	0.396452	0.00183303	0.0232588
CLIP3	473	3.10671	0.159251	0.0018918	0.0239762
RHOBTB2	474	3.09464	0.442671	0.00197051	0.0249148
FRY	475	3.09411	0.374577	0.00197405	0.0249302
PCDH19	476	3.08491	0.558713	0.00203615	0.025654
ROBO1	477	3.08326	0.666371	0.00204748	0.0257666
CCDC144A	478	3.07773	0.316633	0.00208586	0.0262187
RNF145	479	3.06741	0.346038	0.00215923	0.0270459
SPTB	480	3.03546	0.634283	0.00240166	0.029804
LINC02263	481	3.02089	1.09302	0.00252035	0.0310969
EIF3L	482	3.01995	0.320083	0.00252813	0.0311213
CYFIP1	483	3.01952	0.458526	0.00253174	0.03113
ITGAV	484	3.01814	0.332036	0.00254331	0.0312006
SORBS1	485	3.0171	0.24386	0.00255204	0.031272
LRRC8B	486	3.01362	0.326784	0.00258154	0.0315614
RBBP4	487	3.00665	0.291963	0.00264145	0.0321837
RUNDC3A	488	3.0028	0.167	0.00267508	0.0325564
ZFP36L1	489	2.99727	0.25716	0.00272407	0.0330028
NUDCD3	490	2.97334	0.216569	0.00294575	0.035608
CDH22	491	2.97017	0.517527	0.0029763	0.0358561
STOM	492	2.96895	0.282024	0.0029882	0.035959
AK4	493	2.96729	0.370207	0.00300437	0.0360323
CADM3	494	2.96374	0.241324	0.00303922	0.0363689
CTIF	495	2.96075	0.326957	0.0030689	0.0366093
NPEPL1	496	2.94418	0.686904	0.00323811	0.0385766
TTYH3	497	2.94198	0.390767	0.00326116	0.0388082
CIC	498	2.93701	0.406105	0.00331389	0.0393047
MRAS	499	2.9325	0.253839	0.00336241	0.0398103
KCNJ9	500	2.9286	0.346499	0.0034049	0.0402063
MBTPS1	501	2.92409	0.371008	0.00345466	0.0407042
FBXL15	502	2.90241	0.278643	0.00370309	0.0435357
STIM1	503	2.90059	0.36783	0.00372456	0.0437401
ZNHIT1	504	2.89815	0.228886	0.00375372	0.0440343
KCNIP4	505	2.89577	0.322568	0.00378224	0.0443204
TSPYL4	506	2.88903	0.20061	0.00386437	0.0451349
ARHGEF12	507	2.87828	0.220155	0.0039985	0.0464988
DTNB	508	2.87597	0.502597	0.00402791	0.04679
RBFOX2	509	2.87226	0.227475	0.00407553	0.0472921
HACD2	510	2.87171	0.427671	0.00408258	0.0473227
RBM3	511	2.86648	0.366333	0.00415064	0.0480171
SUN1	512	2.86105	0.370166	0.00422241	0.0486803
HTT	513	2.86053	0.306082	0.00422933	0.0486852
PCSK2	514	2.86034	0.28942	0.00423192	0.0486852
DAPK1	515	2.85892	0.377	0.00425092	0.0488139
HNRNPA2B1	516	2.85882	0.161386	0.00425221	0.0488139
HNRNPL	517	2.85831	0.296016	0.00425904	0.04884
GOT2	518	2.85378	0.231507	0.00432019	0.0494883
TMEM130	519	2.85081	0.154613	0.00436084	0.0497414
CACNG8	520	2.84886	0.268017	0.00438757	0.04994
KALRN	521	2.84638	0.235336	0.00442188	0.0502772
ARID4A	522	2.83985	0.265968	0.00451344	0.0512639
TSPAN14	523	2.8255	0.45686	0.00472062	0.0532784
TRAP1	524	2.82109	0.318952	0.00478614	0.0538903
LRPAP1	525	2.82083	0.214655	0.00478991	0.0538903
GIT1	526	2.81905	0.235161	0.00481662	0.054134
CLTB	527	2.81664	0.187427	0.00485288	0.0544843
BCR	528	2.81543	0.296227	0.00487125	0.0546334
MYOM2	529	2.81304	0.660633	0.00490749	0.0549824
SHISA7	530	2.81011	0.547841	0.00495249	0.0554286
PDE1B	531	2.80881	0.359986	0.00497246	0.055547
SRP9	532	2.80875	0.195716	0.00497343	0.055547
CCND2	533	2.80755	0.217474	0.00499202	0.0556966
SNRNP70	534	2.80082	0.246303	0.00509735	0.0565774
FAM210B	535	2.80008	0.428749	0.00510898	0.0566479
AIF1	536	2.7959	0.458793	0.00517557	0.0572088
C4orf3	537	2.79417	0.213076	0.00520337	0.0572798
SLK	538	2.77691	0.274556	0.00548787	0.0601159
TUB	539	2.77588	0.386296	0.00550528	0.0601762
SIRPA	540	2.77484	0.138207	0.00552282	0.0603011
LIN7C	541	2.77278	0.337034	0.005558	0.0605091
INPP5A	542	2.77273	0.391865	0.0055588	0.0605091
CPNE8	543	2.76677	0.654876	0.00566148	0.0615019
GNG10	544	2.75944	0.334555	0.00579009	0.0627232
TMEM132B	545	2.75936	0.278463	0.00579146	0.0627232
AK5	546	2.75856	0.167861	0.0058056	0.0628129
BRINP2	547	2.75781	0.440293	0.00581908	0.0628953
CA10	548	2.75721	0.3653	0.0058297	0.0629467
COQ8A	549	2.75614	0.465442	0.00584873	0.0630886
SNHG14	550	2.74974	0.109669	0.00596432	0.0640776
KCTD2	551	2.74387	0.257211	0.00607198	0.0651038
ARFGEF3	552	2.73703	0.23254	0.00619964	0.0662738
PJA1	553	2.73594	0.317517	0.00622027	0.066362
SELENOK	554	2.72793	0.23818	0.0063733	0.0678595
BCAN	555	2.71958	0.226047	0.00653648	0.0694591
ANKRD33B	556	2.71678	0.548343	0.00659204	0.06998
P4HTM	557	2.7076	0.23012	0.00677712	0.0717318
FAM133B	558	2.70407	0.29902	0.00684959	0.0723797
C2CD2L	559	2.70396	0.400134	0.00685183	0.0723797
NTRK2	560	2.70113	0.120507	0.00691049	0.0729274
YY1	561	2.69895	0.267232	0.00695595	0.0733252
R3HDM1	562	2.69866	0.218002	0.00696186	0.0733252
SRRM2	563	2.69271	0.187609	0.00708737	0.0744278
NCAN	564	2.69162	0.256105	0.00711062	0.0745917
CCND3	565	2.6884	0.290779	0.00717953	0.0751014
PYGB	566	2.68751	0.227489	0.00719869	0.0752284
CACNA1B	567	2.68514	0.36976	0.00724985	0.0756893
UBL5	568	2.6839	0.15408	0.00727686	0.0758974
KHDRBS1	569	2.68079	0.251276	0.0073449	0.0765325
TMEM47	570	2.6801	0.304699	0.00735998	0.0766152
SCG2	571	2.67484	0.2357	0.00747655	0.0776778
CLASP1	572	2.66785	0.274846	0.00763388	0.0792357
ARPC5L	573	2.66631	0.246161	0.00766894	0.0795095
GUCY1A2	574	2.66604	0.264472	0.00767509	0.0795095
HLA-A	575	2.66545	0.205985	0.00768844	0.0795709
PRMT7	576	2.66392	0.495018	0.00772356	0.0798573
PICK1	577	2.66262	0.415715	0.00775345	0.0800891
FGFR1OP2	578	2.66167	0.213448	0.00777548	0.0802394
AP3B2	579	2.66102	0.307833	0.0077905	0.0802399
FXYD7	580	2.65891	0.207769	0.00783939	0.0806567
DBN1	581	2.65149	0.348632	0.00801385	0.0822244
ST3GAL2	582	2.65039	0.656517	0.00803999	0.0824138
KCNN2	583	2.64761	0.850752	0.00810618	0.0830129
TMBIM6	584	2.64698	0.156357	0.00812149	0.0830903
AMFR	585	2.64622	0.28036	0.00813967	0.0831969
PLXNA1	586	2.64305	0.372973	0.00821637	0.0839008
LRRC7	587	2.63843	0.377841	0.00832908	0.0848095
CPSF6	588	2.6364	0.393779	0.00837909	0.085157
ENSA	589	2.62896	0.171237	0.00856454	0.0867949
SH3BGRL	590	2.62859	0.229998	0.00857402	0.086809
SDCBP2	591	2.62027	0.633621	0.00878602	0.0888714
VIP	592	2.61669	1.05239	0.00887867	0.0894217
KCND3	593	2.60842	0.252062	0.0090961	0.0913385
MADD	594	2.60503	0.200981	0.00918653	0.0921292
KNDC1	595	2.60443	0.260159	0.0092026	0.0921292
SPARC	596	2.60271	0.185658	0.009249	0.0924756
LNX1	597	2.60251	0.409934	0.00925446	0.0924756
MAPRE3	598	2.60182	0.210468	0.00927303	0.0925749
CDH18	599	2.59827	0.479219	0.00936946	0.0934505
ARHGEF9	600	2.59543	0.21456	0.00944731	0.0940008
H2AFZ	601	2.59055	0.185646	0.00958226	0.0949037
PIP5K1B	602	2.59036	0.600719	0.00958752	0.0949037
ERICH3	603	2.58834	0.280564	0.00964405	0.0953028
GRK2	604	2.57647	0.237022	0.00998135	0.0980846
MICAL3	605	2.57338	0.297569	0.010071	0.0987939
ATP9B	606	2.57096	0.613385	0.0101417	0.0993052
MAN1C1	607	2.56529	0.37527	0.010309	0.100852
SORBS2	608	2.56383	0.346508	0.0103525	0.101185
PILRB	609	2.56258	0.541821	0.0103898	0.101457
SRM	610	2.56084	0.327873	0.0104419	0.101872
SNHG9	611	2.55583	0.317061	0.0105934	0.102976
CREM	612	2.55433	0.43054	0.0106392	0.103328
PSRC1	613	2.55248	0.434207	0.010696	0.103691
TMEM25	614	2.55132	0.297126	0.0107316	0.103943
ATN1	615	2.5505	0.252939	0.010757	0.104094
RSAD1	616	2.54676	0.452038	0.0108727	0.105025
GSG1L	617	2.54357	1.08483	0.0109726	0.105551
SMARCA2	618	2.54334	0.168122	0.01098	0.105551
FAM168B	619	2.5382	0.176448	0.0111423	0.106668
GRIK1	620	2.53766	0.74216	0.0111597	0.106739
SPIN1	621	2.53632	0.213588	0.0112024	0.107052
MTSS2	622	2.53466	0.413114	0.0112556	0.107394
NOXA1	623	2.53058	0.629308	0.0113876	0.108242
RBFOX1	624	2.52966	0.144191	0.0114174	0.10843
APOC2	625	2.52837	0.581742	0.0114595	0.108637
ROCK2	626	2.52728	0.153073	0.0114948	0.108684
TIAM2	627	2.52684	0.322329	0.0115094	0.108726
FLCN	628	2.52511	0.457134	0.0115661	0.109165
SMAP2	629	2.51877	0.219106	0.0117767	0.110665
DOCK4	630	2.51744	0.291823	0.011821	0.110985
APLP1	631	2.517	0.126502	0.011836	0.111028
CHCHD2	632	2.51017	0.13555	0.0120675	0.113002
E2F3	633	2.50936	0.755432	0.0120952	0.113163
WDR6	634	2.50775	0.356215	0.0121502	0.113578
PABPC1	635	2.50644	0.151427	0.0121953	0.113801
INTS10	636	2.49928	0.341854	0.0124445	0.115753
CBX3	637	2.4992	0.189889	0.0124476	0.115753
CTDSPL	638	2.49151	0.493093	0.0127201	0.118082
MOSMO	639	2.49106	0.311941	0.0127364	0.118083
MTPN	640	2.49089	0.147642	0.0127422	0.118083
KCNMA1	641	2.49015	0.182895	0.012769	0.118229
N4BP2L1	642	2.48703	0.382626	0.0128815	0.118963
GARNL3	643	2.48196	0.559572	0.0130662	0.120254
GORASP1	644	2.48161	0.488537	0.0130792	0.12027
SNRNP200	645	2.47986	0.264614	0.0131434	0.120599
TNRC18	646	2.47861	0.430111	0.0131896	0.120871
FAM172A	647	2.47342	0.411766	0.0133826	0.122535
TMEM259	648	2.4719	0.279367	0.0134396	0.122925
SRI	649	2.47168	0.161928	0.0134481	0.122925
C14orf132	650	2.46648	0.228782	0.0136448	0.12451
EZR	651	2.46104	0.227839	0.0138535	0.126307
VGLL4	652	2.46018	0.332689	0.0138869	0.126504
TMEM170B	653	2.45099	0.323039	0.0142464	0.129339
TYROBP	654	2.44459	0.443554	0.0145018	0.131214
DDX6	655	2.44413	0.185617	0.0145203	0.13127
FBXO11	656	2.44315	0.229599	0.0145599	0.131404
PEG3	657	2.44285	0.144245	0.0145718	0.131404
RIMBP2	658	2.43837	0.445428	0.0147535	0.13293
CHRM1	659	2.43653	0.318526	0.0148289	0.133497
SCAMP5	660	2.43227	0.14298	0.0150044	0.134964
CIZ1	661	2.43054	0.302638	0.0150762	0.135496
GATB	662	2.42512	0.367399	0.0153035	0.137243
MRPL41	663	2.42499	0.170433	0.015309	0.137243
MAP4K3-DT	664	2.42363	0.476083	0.0153662	0.137641
MMP17	665	2.42057	0.450774	0.0154964	0.138573
GATM	666	2.42051	0.178608	0.0154987	0.138573
AFF4	667	2.42027	0.242587	0.015509	0.138573
PIAS1	668	2.41982	0.322153	0.0155282	0.138629
NDUFA3	669	2.41805	0.120459	0.0156038	0.139188
PLXNA2	670	2.41596	0.326231	0.0156937	0.139675
AKIRIN2	671	2.41584	0.267547	0.015699	0.139675
FBXO21	672	2.41557	0.227359	0.0157106	0.139675
PKIA	673	2.40562	0.19068	0.0161451	0.142946
TRIR	674	2.40358	0.178585	0.0162353	0.143457
LIN7A	675	2.4032	0.409098	0.0162524	0.143457
ANTKMT	676	2.40311	0.278587	0.0162563	0.143457
SPATS2L	677	2.40175	0.252257	0.0163167	0.143871
PDK2	678	2.3994	0.252737	0.016422	0.144562
NRSN2	679	2.3979	0.247831	0.0164894	0.145036
ARPC5	680	2.39692	0.221053	0.0165333	0.145184
STK11	681	2.39599	0.33455	0.0165756	0.145421
MBD1	682	2.39491	0.365387	0.0166246	0.14559
TMEM50A	683	2.3947	0.287208	0.0166338	0.14559
PLEC	684	2.39001	0.194592	0.0168478	0.147103
NBL1	685	2.38169	0.18613	0.0172336	0.150349
NCOR2	686	2.38108	0.244276	0.0172617	0.150472
GRASP	687	2.38056	0.277263	0.0172865	0.150565
BRD4	688	2.37799	0.215446	0.0174071	0.151493
TNRC6C	689	2.37232	0.279438	0.0176768	0.153715
EPHX4	690	2.37183	0.526055	0.0177003	0.153795
TRERF1	691	2.37134	0.941702	0.0177235	0.153872
TNK2	692	2.37044	0.214062	0.0177671	0.154125
SNAP47	693	2.36988	0.307371	0.017794	0.154234
STEAP2	694	2.3683	0.333852	0.0178698	0.154516
MAN2C1	695	2.36681	0.353746	0.0179423	0.154894
ZC3H14	696	2.36296	0.308772	0.0181296	0.156133
VPS26B	697	2.34958	0.222012	0.0187945	0.161083
TARDBP	698	2.34841	0.252536	0.018854	0.161464
GRB2	699	2.34378	0.192398	0.0190892	0.163348
NEURL1	700	2.34307	0.295357	0.019126	0.163532
ANXA11	701	2.34048	0.215731	0.0192592	0.164315
TNS3	702	2.34039	0.345167	0.0192636	0.164315
SNX5	703	2.33832	0.2929	0.0193705	0.164848
SELENOM	704	2.33818	0.163808	0.019378	0.164848
SKIL	705	2.338	0.320336	0.0193875	0.164848
PPIB	706	2.33799	0.218417	0.0193875	0.164848
SEMA6B	707	2.3353	0.276842	0.0195277	0.165777
PTPRA	708	2.33171	0.163555	0.0197162	0.166844
STOX1	709	2.32275	0.458674	0.0201924	0.170474
SCN3A	710	2.32064	0.270669	0.0203062	0.171031
PTPRN	711	2.31895	0.162333	0.0203977	0.171491
BDH1	712	2.31875	0.423382	0.0204087	0.171491
POU6F1	713	2.31825	0.432998	0.0204358	0.171547
BAIAP3	714	2.31796	0.18378	0.0204514	0.171547
RAPH1	715	2.3172	0.484052	0.0204928	0.171659
KSR2	716	2.3139	0.3972	0.020673	0.172898
GNPTG	717	2.31168	0.248125	0.0207956	0.173788
MXD4	718	2.31117	0.378477	0.0208232	0.173883
RSPO2	719	2.31088	0.510571	0.0208394	0.173883
PRAG1	720	2.31047	0.633981	0.020862	0.173937
DENND6B	721	2.30482	0.457563	0.0211768	0.17615
AC091938.1	722	2.30268	0.608116	0.0212968	0.176938
PMPCA	723	2.30002	0.334204	0.0214472	0.177923
CYSTM1	724	2.29986	0.23882	0.0214563	0.177923
GLUD1	725	2.29926	0.151722	0.0214903	0.178067
SRSF5	726	2.29831	0.189033	0.0215441	0.178375
MAGI1	727	2.29744	0.284519	0.0215935	0.178464
LRIG1	728	2.29671	0.222187	0.0216356	0.178543
SLC25A29	729	2.29649	0.377183	0.0216477	0.178543
ATRNL1	730	2.29473	0.187414	0.0217488	0.17924
IDH2	731	2.29019	0.279876	0.0220104	0.181256
IGFBP7	732	2.2897	0.185423	0.0220389	0.181352
TNRC6A	733	2.28912	0.245914	0.0220722	0.181486
FYN	734	2.28658	0.220813	0.0222203	0.182467
NAGPA	735	2.28649	0.403544	0.0222255	0.182467
GALNT9	736	2.28581	0.251918	0.0222654	0.182655
SNTB2	737	2.28391	0.568145	0.0223766	0.183426
MAPK6	738	2.28301	0.258592	0.0224297	0.183696
CDO1	739	2.28277	0.361581	0.0224442	0.183696
DAB1	740	2.28222	1.07741	0.0224764	0.183696
CUTA	741	2.28219	0.172119	0.022478	0.183696
DVL1	742	2.28163	0.294694	0.022511	0.183826
MIF	743	2.27752	0.1073	0.0227554	0.18544
PLD3	744	2.27743	0.114135	0.0227606	0.18544
CABIN1	745	2.27597	0.270473	0.0228479	0.18601
BRK1	746	2.27512	0.178111	0.0228986	0.18614
MCF2L	747	2.27173	0.191865	0.0231031	0.187376
EIF4EBP2	748	2.26876	0.253635	0.023283	0.188266
MIR100HG	749	2.26705	0.226567	0.0233873	0.188966
AHI1	750	2.26525	0.210588	0.0234974	0.189571
KRT10	751	2.26141	0.2692	0.0237336	0.191071
MAP3K12	752	2.26136	0.322994	0.0237368	0.191071
ZBTB16	753	2.25698	0.200964	0.0240093	0.192542
RIMS3	754	2.25478	0.168287	0.024147	0.193501
PER1	755	2.24996	0.300908	0.0244517	0.195404
GPR22	756	2.24987	0.3779	0.0244574	0.195404
CAPZB	757	2.24851	0.176652	0.0245435	0.195946
GAK	758	2.2473	0.294994	0.024621	0.196413
BICD2	759	2.24702	0.406761	0.0246386	0.196413
DHX30	760	2.24544	0.195021	0.0247396	0.196925
PTGES2	761	2.24367	0.240746	0.0248535	0.197685
FEM1C	762	2.2407	0.458473	0.0250455	0.198751
GPRIN1	763	2.24054	0.423108	0.0250556	0.198751
LINC01106	764	2.24024	0.510895	0.0250752	0.198751
ABHD8	765	2.24016	0.243726	0.0250803	0.198751
IGSF3	766	2.23724	0.741793	0.0252709	0.200114
DTX3	767	2.23405	0.264542	0.0254795	0.201563
CEMIP2	768	2.23244	0.606247	0.025586	0.202013
PKD1	769	2.23027	0.164959	0.0257294	0.202846
RAP2B	770	2.22881	0.535005	0.0258265	0.203358
TCEAL1	771	2.22724	0.233689	0.0259314	0.203682
RIPOR1	772	2.22723	0.333835	0.0259317	0.203682
ANAPC16	773	2.22719	0.238494	0.0259348	0.203682
MTUS2	774	2.22697	0.583061	0.0259494	0.203682
HLA-DRA	775	2.22572	0.293702	0.0260329	0.20396
GLRA3	776	2.22436	0.589343	0.0261241	0.204454
SUGP2	777	2.22391	0.176874	0.0261542	0.20454
FAM110B	778	2.22202	0.449253	0.0262822	0.205093
PIH1D1	779	2.22016	0.325627	0.0264082	0.205777
BRINP1	780	2.21932	0.300418	0.0264653	0.206072
CD63	781	2.21519	0.130277	0.0267473	0.208117
RTF1	782	2.21414	0.186518	0.026819	0.208523
ZNF804A	783	2.21277	0.836507	0.0269133	0.208953
HAMP	784	2.21173	0.480206	0.0269852	0.20936
AKAP8L	785	2.20959	0.247321	0.0271336	0.210359
PPP1R13B	786	2.20472	0.364037	0.0274737	0.212409
SELENON	787	2.19897	0.363438	0.02788	0.214685
NT5DC3	788	2.1988	0.339012	0.0278919	0.214685
SYT5	789	2.19801	0.213814	0.0279485	0.214823
COL26A1	790	2.19255	0.623073	0.0283401	0.217511
WSCD1	791	2.19163	0.627663	0.0284064	0.217864
AC021613.1	792	2.1913	0.842792	0.0284298	0.217887
TSPYL5	793	2.18377	0.387809	0.028979	0.221621
H2AFV	794	2.18162	0.174052	0.0291377	0.222359
SLC7A14	795	2.17904	0.314224	0.0293284	0.222862
RGMB	796	2.17868	0.344235	0.0293555	0.222907
ZFAND5	797	2.17841	0.13177	0.0293759	0.222907
H1F0	798	2.17547	0.267084	0.0295951	0.224095
NCOA1	799	2.17404	0.179938	0.0297019	0.224587
EEF2K	800	2.17033	0.564682	0.0299815	0.226222
GTF3C6	801	2.16988	0.269488	0.0300159	0.226322
VMA21	802	2.16847	0.245319	0.0301226	0.226808
GRIK2	803	2.16777	0.449256	0.0301759	0.22705
TLK1	804	2.16437	0.2238	0.0304362	0.228687
CACNA1D	805	2.1639	0.636574	0.0304718	0.228795
CCAR2	806	2.16352	0.271306	0.0305012	0.228855
FAM204A	807	2.15863	0.228499	0.0308792	0.231117
PHIP	808	2.15745	0.228866	0.0309709	0.231569
EFR3B	809	2.15662	0.268388	0.0310354	0.231889
DIAPH1	810	2.15372	0.390825	0.0312625	0.233231
ARF3	811	2.15164	0.105446	0.0314255	0.233989
MAP7D1	812	2.15094	0.156616	0.0314813	0.234058
RTN4R	813	2.1507	0.249713	0.0315002	0.234058
SEC61B	814	2.14946	0.239014	0.0315978	0.23462
RNF115	815	2.14798	0.288929	0.0317153	0.23533
GUK1	816	2.1476	0.124149	0.0317458	0.235393
LENG8	817	2.14582	0.455099	0.0318871	0.235951
NLGN2	818	2.1409	0.293923	0.0322818	0.238707
CTSB	819	2.13993	0.111594	0.0323605	0.238802
CHML	820	2.13943	0.389166	0.0324012	0.238802
HELZ	821	2.13937	0.335456	0.0324055	0.238802
HMCES	822	2.13937	0.360265	0.0324057	0.238802
RPP21	823	2.13937	0.292755	0.032406	0.238802
APCDD1	824	2.13761	0.37613	0.0325484	0.239194
SAT1	825	2.13631	0.170543	0.0326541	0.239642
YWHAQ	826	2.13072	0.131184	0.033112	0.242372
CMSS1	827	2.13038	0.306641	0.0331404	0.242381
SDC2	828	2.12999	0.332565	0.0331727	0.242453
LSM3	829	2.12801	0.229318	0.0333366	0.243318
KCNQ5	830	2.12451	0.234582	0.0336279	0.245278
B4GALNT4	831	2.12387	0.19921	0.0336812	0.245499
UBR5	832	2.12272	0.276365	0.0337771	0.246031
ARPC3	833	2.12135	0.175219	0.033892	0.24623
GNB2	834	2.1213	0.146893	0.0338962	0.24623
NOVA2	835	2.11815	0.321859	0.0341626	0.247829
ID2	836	2.11639	0.152213	0.0343117	0.248742
UBP1	837	2.11515	0.255782	0.0344173	0.248823
PHACTR2	838	2.11418	0.449827	0.0344999	0.248946
DDX51	839	2.11415	0.447187	0.0345023	0.248946
SBDS	840	2.11373	0.181768	0.034538	0.249036
MPP6	841	2.11255	0.245639	0.0346392	0.24943
RSPH1	842	2.11199	0.548226	0.0346877	0.249612
GNPTAB	843	2.11141	0.216084	0.0347369	0.249798
GSPT1	844	2.10947	0.210526	0.0349038	0.25083
ARL4C	845	2.10895	0.26478	0.0349491	0.250832
DUS1L	846	2.1076	0.369422	0.0350657	0.25132
GATAD2B	847	2.10712	0.318174	0.0351075	0.251403
UBE2G2	848	2.09674	0.292735	0.0360166	0.257275
HRH2	849	2.09365	0.56362	0.0362909	0.258605
CTNNAL1	850	2.09356	0.608084	0.0362992	0.258605
CD59	851	2.09276	0.128135	0.0363708	0.258943
AGAP3	852	2.08612	0.156331	0.0369682	0.262847
CSMD1	853	2.08548	0.546851	0.037026	0.263083
MYO1B	854	2.08406	0.57446	0.0371544	0.263821
ST6GALNAC6	855	2.08252	0.192971	0.0372946	0.264641
ADGRG1	856	2.07687	0.167541	0.0378133	0.267967
DNAJB2	857	2.07554	0.143311	0.0379367	0.268487
RFTN1	858	2.07489	0.425039	0.0379964	0.268731
CCNG2	859	2.07368	0.358765	0.0381088	0.269172
DNAJA2	860	2.07236	0.174675	0.0382315	0.26986
RTN4RL1	861	2.07191	0.560198	0.0382735	0.269979
GDAP1	862	2.069	0.20233	0.0385459	0.271365
ITGA7	863	2.06209	0.415807	0.0391989	0.274879
LANCL2	864	2.05647	0.282734	0.0397377	0.278294
TERF2IP	865	2.05458	0.101802	0.0399198	0.279386
MRTFB	866	2.05326	0.13892	0.0400471	0.279912
HNRNPK	867	2.05128	0.121222	0.0402394	0.281073
UBE2H	868	2.04743	0.222894	0.0406156	0.283147
AP1M1	869	2.04714	0.192577	0.0406443	0.283163
ACIN1	870	2.04394	0.255547	0.0409593	0.2849
ULK1	871	2.0438	0.261537	0.0409734	0.2849
SGSM2	872	2.04139	0.234342	0.0412119	0.286188
BRWD1	873	2.03999	0.160996	0.0413514	0.286614
ZC3H18	874	2.03997	0.494063	0.0413535	0.286614
B4GALNT1	875	2.03817	0.225194	0.0415325	0.287483
SPTBN4	876	2.03708	0.231092	0.0416421	0.288056
IP6K1	877	2.03553	0.259737	0.0417977	0.288946
ZCCHC14	878	2.03468	0.433792	0.0418831	0.28935
IMMP1L	879	2.03434	0.362278	0.0419169	0.289397
MAPT	880	2.03319	0.13185	0.0420337	0.290016
WIPF2	881	2.03177	0.218257	0.0421768	0.290816
HDGFL2	882	2.03004	0.312021	0.0423526	0.291841
DMWD	883	2.02893	0.335419	0.0424651	0.292428
CMTM4	884	2.02422	0.214545	0.0429474	0.295149
SRSF3	885	2.02229	0.15626	0.043146	0.296166
RNF10	886	2.02163	0.207616	0.0432142	0.296444
AKAP1	887	2.01523	0.324707	0.0438801	0.300436
PI4KB	888	2.01242	0.219097	0.0441761	0.302269
BBS2	889	2.01104	0.24386	0.0443211	0.303068
IGSF21	890	2.00951	0.200163	0.0444826	0.303979
MAPRE2	891	2.00881	0.120352	0.0445571	0.304294
PYURF	892	2.00785	0.211902	0.0446589	0.304795
SYBU	893	2.00666	0.173632	0.0447859	0.305273
SIVA1	894	2.00614	0.25979	0.044841	0.305454
LDB2	895	2.00425	0.190619	0.045043	0.306636
ZNF787	896	1.99704	0.562912	0.0458204	0.311532
CSNK1D	897	1.99627	0.234087	0.0459042	0.311708
UNC5A	898	1.996	0.290215	0.0459334	0.311708
TMEM120B	899	1.99437	0.54587	0.0461119	0.312701
STK4	900	1.99413	0.36836	0.0461382	0.312701
NME3	901	1.99304	0.165325	0.0462569	0.31311
KCNQ2	902	1.99009	0.191132	0.0465809	0.314906
PIP4K2C	903	1.98788	0.230977	0.0468247	0.316355
GABARAPL2	904	1.98677	0.10123	0.0469476	0.316985
AC027251.1	905	1.98632	2.66679	0.0469977	0.317124
CDC37L1	906	1.9857	0.315359	0.0470668	0.31739
MAPK8IP1	907	1.98421	0.152268	0.0472322	0.317992
GFOD1	908	1.98391	0.162074	0.047266	0.317992
TRIM33	909	1.98383	0.274071	0.0472747	0.317992
ZDHHC8	910	1.98112	0.40354	0.0475783	0.319671
KCTD13	911	1.98106	0.490729	0.0475843	0.319671
HOOK1	912	1.98068	0.363721	0.0476268	0.319671
RSRP1	913	1.98053	0.209259	0.0476436	0.319671
C11orf87	914	1.97965	0.195154	0.0477431	0.320138
ALDH1L1	915	1.9793	0.266902	0.0477822	0.320201
SCRG1	916	1.97789	0.153935	0.0479407	0.321062
GRK3	917	1.97743	0.22198	0.0479932	0.321213
SPG7	918	1.97538	0.196286	0.048225	0.322563
GRIN2A	919	1.97305	0.138709	0.0484897	0.323929
STX6	920	1.97238	0.282124	0.0485666	0.324241
TPM1	921	1.97168	0.167444	0.0486459	0.324568
CCDC47	922	1.96895	0.206693	0.0489592	0.326456
HNRNPA3	923	1.96354	0.12329	0.0495836	0.329386
DCAF11	924	1.962	0.321977	0.0497631	0.329765
PRRT3	925	1.96076	0.374958	0.0499065	0.330511
CCNL2	926	1.95788	0.217089	0.050244	0.3322
PPP1R2	927	1.95779	0.245702	0.0502545	0.3322
WWC1	928	1.95736	0.393254	0.0503054	0.332251
KCNK12	929	1.95704	0.427088	0.050343	0.332251
HNRNPUL2	930	1.95508	0.153208	0.050574	0.33349
CCDC136	931	1.95389	0.223362	0.0507146	0.334211
ELFN2	932	1.94959	0.446772	0.0512251	0.336748
MRTFA	933	1.9489	0.33894	0.0513069	0.336875
MAF	934	1.94828	0.302446	0.0513816	0.337156
B2M	935	1.9474	0.108368	0.0514867	0.337639
DIAPH2	936	1.94484	0.607919	0.0517937	0.339365
DDX17	937	1.94165	0.119424	0.0521797	0.341141
MBNL1	938	1.94064	0.180013	0.0523017	0.341522
LRRFIP1	939	1.93946	0.224665	0.0524454	0.342252
SCAI	940	1.93749	0.317617	0.0526854	0.343574
ERLIN1	941	1.93636	0.775026	0.0528235	0.344091
EIF3M	942	1.93349	0.206804	0.0531763	0.345783
SDC3	943	1.93346	0.173262	0.0531801	0.345783
BAHD1	944	1.93228	0.537262	0.0533255	0.346099
COPZ1	945	1.92912	0.216503	0.0537157	0.34821
LAPTM5	946	1.92696	0.301852	0.0539852	0.349746
AJAP1	947	1.92447	0.36136	0.0542956	0.350818
REPS1	948	1.92407	0.289264	0.0543454	0.350818
ATP13A3	949	1.92406	0.457371	0.054347	0.350818
TTC8	950	1.92077	0.577324	0.0547604	0.352637
MRPS26	951	1.92046	0.176234	0.0547997	0.352679
CDC123	952	1.91952	0.292207	0.0549179	0.353227
MARK2	953	1.91685	0.350033	0.055257	0.35477
HSD11B1L	954	1.91261	0.211749	0.0557974	0.35717
PELP1	955	1.91008	0.280216	0.056123	0.358814
SLC4A7	956	1.90983	0.323652	0.0561547	0.358814
PTPN9	957	1.90901	0.434037	0.0562611	0.359197
DOC2A	958	1.90885	0.141305	0.0562816	0.359197
CYFIP2	959	1.90496	0.114933	0.0567855	0.361595
GRM1	960	1.90338	0.714101	0.0569904	0.362336
GABRB1	961	1.90323	0.42799	0.05701	0.362336
CCDC92	962	1.90284	0.125428	0.0570612	0.362447
MTMR12	963	1.90035	0.376343	0.0573869	0.3643
MPG	964	1.89931	0.263388	0.0575243	0.364749
BRAT1	965	1.89866	0.426541	0.0576086	0.364749
MAF1	966	1.89846	0.233117	0.057636	0.364749
ANO3	967	1.89828	0.370124	0.0576586	0.364749
MAN1B1	968	1.89619	0.25632	0.0579353	0.365401
FAIM2	969	1.89517	0.0740946	0.0580702	0.365822
FNIP2	970	1.89354	0.231894	0.0582859	0.366764
TMEM181	971	1.89352	0.241782	0.0582882	0.366764
RAI1	972	1.89001	0.342443	0.0587567	0.369336
PITPNM3	973	1.88977	0.284538	0.0587884	0.369336
SMG1	974	1.88965	0.256852	0.0588053	0.369336
MNT	975	1.88943	0.344575	0.0588347	0.369336
SYNGAP1	976	1.88882	0.364611	0.0589164	0.369632
TMEM91	977	1.88848	0.501919	0.0589621	0.369703
TRIM11	978	1.88695	0.502338	0.0591669	0.37077
TIMP3	979	1.88606	0.211073	0.0592875	0.371216
WDR45B	980	1.885	0.207449	0.0594299	0.371766
KCTD12	981	1.88105	0.239436	0.0599647	0.3741
CCDC85C	982	1.88101	0.600347	0.059971	0.3741
SDK1	983	1.88096	1.39811	0.0599775	0.3741
KCTD17	984	1.88047	0.227846	0.0600444	0.3743
ADGRL1	985	1.87747	0.168677	0.0604543	0.376038
PNMA1	986	1.8774	0.140149	0.0604635	0.376038
TCEAL6	987	1.87598	0.181494	0.060658	0.377029
MRPS6	988	1.87483	0.256001	0.0608156	0.37779
TBC1D14	989	1.87252	0.258555	0.0611341	0.37889
B9D1	990	1.87134	0.454123	0.0612977	0.379246
RGMA	991	1.87031	0.297293	0.0614414	0.379916
SASH1	992	1.86966	0.21374	0.0615304	0.380247
CNBP	993	1.86682	0.12734	0.0619267	0.382256
GIPC1	994	1.86491	0.245812	0.0621936	0.383264
HNRNPA1	995	1.86489	0.111952	0.0621973	0.383264
PHPT1	996	1.86382	0.138877	0.0623463	0.383698
AK6	997	1.86331	0.359562	0.0624187	0.383698
DHRS4L2	998	1.86297	0.629663	0.0624658	0.383698
TOMM6	999	1.86281	0.155705	0.0624897	0.383698
COL5A3	1000	1.8626	0.341317	0.0625182	0.383698
GAREM1	1001	1.86175	0.470295	0.0626382	0.384214
HNRNPU	1002	1.86107	0.103897	0.0627337	0.38458
DMAP1	1003	1.85835	0.260908	0.0631187	0.386057
LRRC8A	1004	1.85802	0.186908	0.0631667	0.386131
SGTA	1005	1.85656	0.235093	0.0633732	0.38698
NDUFB6	1006	1.85612	0.154467	0.0634359	0.38698
MTA3	1007	1.85602	0.284427	0.06345	0.38698
TXNDC12	1008	1.85478	0.329779	0.0636283	0.387847
ATF2	1009	1.85387	0.233063	0.0637582	0.388197
CALN1	1010	1.85243	0.374307	0.0639648	0.389013
ACOX1	1011	1.85189	0.262601	0.0640414	0.389089
PAIP1	1012	1.85133	0.205358	0.0641221	0.389089
GTPBP1	1013	1.85015	0.412972	0.0642923	0.389459
CMTR1	1014	1.84946	0.428082	0.0643913	0.389838
NAA10	1015	1.8487	0.22104	0.064501	0.390062
ST3GAL5	1016	1.84731	0.214608	0.0647023	0.391059
PRPF31	1017	1.84441	0.266646	0.0651234	0.392719
CPNE5	1018	1.84121	0.198407	0.0655911	0.395094
C7orf50	1019	1.8403	0.178581	0.0657249	0.395678
RGS20	1020	1.83755	0.384854	0.0661287	0.397663
CALR	1021	1.83592	0.117849	0.0663691	0.398661
ABHD17A	1022	1.83499	0.145059	0.0665071	0.399266
MPV17	1023	1.8347	0.338294	0.0665498	0.399299
FGF14	1024	1.83356	0.237459	0.0667192	0.400091
EMC1	1025	1.83261	0.380804	0.0668612	0.400719
SAMD8	1026	1.82959	0.218223	0.0673107	0.402737
SLC25A6	1027	1.82738	0.111244	0.0676431	0.40359
RUSC2	1028	1.82736	0.168106	0.0676455	0.40359
PLCH2	1029	1.82655	0.542197	0.0677671	0.40389
FBXL17	1030	1.82562	0.174446	0.0679069	0.404499
SRSF7	1031	1.82368	0.196988	0.0682002	0.40602
USP2	1032	1.821	0.319663	0.0686065	0.407695
DTWD1	1033	1.82082	0.363794	0.0686335	0.407695
SLC12A8	1034	1.81941	1.02267	0.0688489	0.408748
NDUFB4	1035	1.81808	0.132561	0.0690525	0.409503
BTBD2	1036	1.81751	0.16696	0.0691383	0.409785
DAGLB	1037	1.81626	0.3589	0.0693302	0.409948
DNMT3A	1038	1.81625	0.453958	0.0693318	0.409948
MED12L	1039	1.8158	0.452886	0.0694007	0.409948
AC107398.3	1040	1.81412	0.191968	0.0696599	0.411002
PSPC1	1041	1.81103	0.252758	0.0701365	0.413111
SLBP	1042	1.8107	0.235168	0.0701874	0.413111
C18orf32	1043	1.80973	0.122252	0.0703384	0.413469
BRSK2	1044	1.80929	0.203489	0.070406	0.413475
IL6ST	1045	1.80737	0.142148	0.0707042	0.414937
DNAJB6	1046	1.80345	0.115666	0.071318	0.417889
CIAO1	1047	1.80251	0.172971	0.0714649	0.418436
GPX4	1048	1.80161	0.092418	0.0716073	0.418442
GLG1	1049	1.80157	0.151955	0.0716136	0.418442
ADAMTS8	1050	1.79985	0.659134	0.0718844	0.419796
WDR82	1051	1.79922	0.141649	0.0719844	0.420151
SLC35E2A	1052	1.79506	0.400259	0.0726444	0.423766
SAFB	1053	1.79269	0.163778	0.0730228	0.425285
KCTD8	1054	1.79233	0.529041	0.0730794	0.425384
GALNT17	1055	1.79167	0.186485	0.0731851	0.425557
PLXNB2	1056	1.79116	0.266489	0.0732678	0.425557
CMBL	1057	1.79075	0.311561	0.0733339	0.42571
ZNF608	1058	1.79049	0.614186	0.0733753	0.42572
CPEB4	1059	1.78847	0.166287	0.0736998	0.42714
LUC7L	1060	1.78758	0.207722	0.073843	0.427508
PRPF6	1061	1.78672	0.202641	0.0739822	0.42775
RAB11B	1062	1.78659	0.192379	0.0740045	0.42775
PITPNM2	1063	1.78557	0.440128	0.0741689	0.428247
LDOC1	1064	1.78556	0.197921	0.0741703	0.428247
NOMO1	1065	1.78407	0.219372	0.0744129	0.429185
GP1BB	1066	1.78195	0.242088	0.0747567	0.430936
KIAA1522	1067	1.77877	0.423503	0.0752781	0.433476
YIPF6	1068	1.77809	0.322158	0.0753886	0.433872
KDM5B	1069	1.77777	0.325594	0.0754416	0.433872
NAA60	1070	1.77753	0.342934	0.0754811	0.433872
SKI	1071	1.77701	0.304082	0.0755659	0.433968
EIF3E	1072	1.77613	0.167573	0.0757115	0.434559
ZNF184	1073	1.7759	0.591763	0.07575	0.434559
MED9	1074	1.77373	0.345813	0.0761078	0.436093
ATP6V0C	1075	1.77354	0.0739352	0.0761394	0.436093
ANKRD28	1076	1.77317	0.325718	0.0762012	0.436214
CYBA	1077	1.77267	0.366537	0.0762827	0.436448
HNRNPAB	1078	1.76987	0.23959	0.0767481	0.438642
SNRPA1	1079	1.76823	0.30608	0.0770226	0.43931
GPR137	1080	1.76819	0.288432	0.0770288	0.43931
EWSR1	1081	1.76324	0.158153	0.0778593	0.442869
DACH2	1082	1.76228	0.468596	0.0780217	0.443187
AGAP2	1083	1.76212	0.179553	0.0780485	0.443187
PABPN1	1084	1.75942	0.17587	0.0785063	0.444836
PPP6R1	1085	1.75924	0.259668	0.0785371	0.444836
PET100	1086	1.75868	0.141461	0.0786325	0.444907
PEX1	1087	1.75533	0.484285	0.0792024	0.447658
KDM4B	1088	1.75451	0.396301	0.0793428	0.448216
ATRN	1089	1.75211	0.235801	0.0797554	0.449919
RMND5A	1090	1.75199	0.200098	0.0797756	0.449919
PKN1	1091	1.7518	0.337329	0.0798077	0.449919
SRSF8	1092	1.75016	0.214542	0.0800901	0.451249
PRRC2B	1093	1.74871	0.139225	0.0803406	0.452185
SERP1	1094	1.74826	0.161102	0.080419	0.452389
CABLES1	1095	1.74621	0.246829	0.0807743	0.453847
PNMA3	1096	1.74614	0.197149	0.0807869	0.453847
NELFA	1097	1.7458	0.382841	0.0808461	0.453847
SPINT2	1098	1.74532	0.13563	0.0809289	0.453847
GALNT13	1099	1.74524	0.728995	0.0809438	0.453847
CBX7	1100	1.74468	0.201941	0.0810411	0.453847
IVD	1101	1.74399	0.258723	0.0811604	0.454176
FLYWCH1	1102	1.74316	0.228127	0.081305	0.454748
ARFGAP1	1103	1.74114	0.2759	0.0816597	0.456494
MAGEF1	1104	1.74052	0.250496	0.0817686	0.456658
GFOD2	1105	1.74048	0.432343	0.0817742	0.456658
SMARCB1	1106	1.74005	0.296556	0.0818494	0.45684
SERBP1	1107	1.7382	0.134871	0.0821759	0.458423
ZNF148	1108	1.73606	0.202905	0.0825537	0.460052
RNF44	1109	1.73432	0.245832	0.0828617	0.461529
CENPT	1110	1.73396	0.368224	0.0829249	0.461623
PANTR1	1111	1.73374	0.316011	0.0829647	0.461623
SEZ6	1112	1.73292	0.360922	0.0831094	0.461963
CDC42EP3	1113	1.73129	0.503306	0.0833998	0.46303
OPN3	1114	1.73125	0.301125	0.0834067	0.46303
ACTN4	1115	1.72952	0.146023	0.0837153	0.464113
PLXNA4	1116	1.72781	0.331017	0.0840219	0.464779
AFAP1	1117	1.72769	0.585563	0.0840433	0.464779
DENND5B	1118	1.72747	0.18672	0.0840835	0.464779
HMGN2	1119	1.72743	0.128533	0.0840913	0.464779
EMC10	1120	1.72721	0.186165	0.0841291	0.464779
PISD	1121	1.7271	0.254358	0.0841505	0.464779
CSTB	1122	1.72692	0.146307	0.0841822	0.464779
NPRL3	1123	1.7266	0.30745	0.0842392	0.464855
FGD5-AS1	1124	1.72532	0.161936	0.0844694	0.465395
HMGN1	1125	1.72515	0.207989	0.0844998	0.465395
HNRNPUL1	1126	1.72515	0.201827	0.0844999	0.465395
AL391807.1	1127	1.72493	0.29391	0.0845409	0.465395
CCDC12	1128	1.72485	0.272338	0.0845541	0.465395
AC005261.1	1129	1.72343	0.211604	0.0848111	0.466072
CARM1	1130	1.71845	0.267884	0.0857155	0.468949
FBXO33	1131	1.71839	0.252234	0.0857247	0.468949
DTNBP1	1132	1.71698	0.232174	0.0859825	0.46988
ADGRL2	1133	1.71657	0.348697	0.0860573	0.46994
DENND3	1134	1.7162	0.375486	0.086125	0.46994
KAT8	1135	1.71558	0.249565	0.086238	0.470225
SPOP	1136	1.7153	0.185746	0.0862893	0.470225
FYTTD1	1137	1.7152	0.238628	0.0863088	0.470225
RFNG	1138	1.71366	0.335517	0.0865917	0.471015
GLYR1	1139	1.7133	0.180764	0.0866567	0.471015
SIPA1L3	1140	1.71316	0.451516	0.0866835	0.471015
GALNT2	1141	1.71274	0.286391	0.0867612	0.471015
TBC1D9B	1142	1.71227	0.180556	0.0868468	0.47124
TMBIM4	1143	1.71014	0.279157	0.0872407	0.47266
DDX39B	1144	1.70866	0.167308	0.0875137	0.473469
NR3C2	1145	1.70857	0.445055	0.0875302	0.473469
DOK5	1146	1.70838	0.580808	0.0875666	0.473469
PRMT8	1147	1.70584	0.491781	0.0880378	0.475215
ABCC8	1148	1.70511	0.415973	0.0881741	0.475215
CHD8	1149	1.70465	0.226441	0.0882592	0.475215
CLUAP1	1150	1.70443	0.363224	0.0883016	0.475215
ECHDC2	1151	1.70408	0.601641	0.0883654	0.475215
ARHGAP33	1152	1.70406	0.350411	0.0883697	0.475215
DNAL1	1153	1.70402	0.260414	0.088377	0.475215
EHMT2	1154	1.70402	0.239189	0.0883771	0.475215
MVD	1155	1.70316	0.278556	0.0885375	0.475601
UBA1	1156	1.7006	0.134148	0.0890189	0.477601
SLC35B4	1157	1.70036	0.308339	0.0890641	0.477601
CHL1	1158	1.69991	0.107735	0.0891485	0.477686
SNRPC	1159	1.69898	0.221116	0.0893235	0.478146
FBXO31	1160	1.69748	0.230903	0.0896059	0.479083
POLR3H	1161	1.69734	0.195949	0.0896326	0.479083
GPT2	1162	1.69546	0.24018	0.0899891	0.48051
ERBB4	1163	1.69429	0.285102	0.0902094	0.481446
VSNL1	1164	1.69211	0.0565297	0.0906251	0.48334
MRPL57	1165	1.69168	0.182874	0.0907064	0.483377
PDXP	1166	1.69089	0.113919	0.0908578	0.483943
RYK	1167	1.6905	0.528802	0.0909328	0.484102
CORO2B	1168	1.68949	0.163023	0.0911248	0.484643
RPN1	1169	1.68639	0.191138	0.0917198	0.487121
MATK	1170	1.68592	0.208445	0.0918109	0.487325
EGLN2	1171	1.68422	0.183206	0.0921397	0.488809
SS18L1	1172	1.684	0.26284	0.0921817	0.488809
MGRN1	1173	1.68158	0.293213	0.0926506	0.490691
NAPA	1174	1.68043	0.116526	0.0928729	0.491017
ING5	1175	1.67987	0.347731	0.0929827	0.491356
NUDT21	1176	1.6744	0.160518	0.0940514	0.496514
ANKDD1A	1177	1.66945	0.413529	0.0950284	0.500932
KCNIP4-IT1	1178	1.6675	0.744336	0.0954147	0.502474
P4HB	1179	1.66433	0.140239	0.0960471	0.504565
PTPN18	1180	1.66337	0.382833	0.0962376	0.505318
KDM5C	1181	1.66185	0.271968	0.0965434	0.506676
SEMA5B	1182	1.66129	0.732112	0.0966551	0.507014
CX3CL1	1183	1.66052	0.167467	0.0968092	0.507393
ROBO2	1184	1.66022	0.278679	0.0968694	0.507393
LRFN4	1185	1.65951	0.345881	0.0970136	0.507896
STRN4	1186	1.65904	0.305277	0.0971075	0.507896
UPF1	1187	1.65831	0.2109	0.0972556	0.508175
NDUFA11	1188	1.65745	0.123078	0.0974286	0.508831
TMX3	1189	1.65702	0.241792	0.097515	0.509034
CRYL1	1190	1.65541	0.237228	0.0978423	0.510246
ATP2B3	1191	1.65476	0.237432	0.0979735	0.510634
CCDC34	1192	1.65457	0.276094	0.0980121	0.510634
C3	1193	1.65194	0.176744	0.0985472	0.512675
H3F3B	1194	1.65106	0.0932174	0.0987256	0.513246
SSRP1	1195	1.65093	0.19785	0.0987527	0.513246
CNTN5	1196	1.65064	0.914122	0.0988128	0.513309
RNF208	1197	1.6499	0.173485	0.0989642	0.513847
GIGYF1	1198	1.64837	0.39142	0.099276	0.514718
PPM1F	1199	1.64581	0.351028	0.0998033	0.516204
PCBP2	1200	1.64402	0.0937843	0.100172	0.51786
MAP7	1201	1.64316	0.169776	0.10035	0.518531
TMEM161B-AS1	1202	1.64234	0.168623	0.100519	0.519156
CARMIL2	1203	1.64055	0.301138	0.100892	0.520698
VSTM2B	1204	1.63836	0.259244	0.101347	0.522529
POLR2K	1205	1.63826	0.158596	0.101367	0.522529
RIF1	1206	1.63735	0.149343	0.101558	0.52315
CYTH1	1207	1.63707	0.211859	0.101615	0.52315
MLIP	1208	1.63495	0.726949	0.10206	0.524152
TRAPPC5	1209	1.63476	0.119127	0.102099	0.524152
CAMSAP2	1210	1.63446	0.106834	0.102162	0.524152
TPD52L2	1211	1.63394	0.16449	0.102271	0.524231
CLCN7	1212	1.63385	0.212522	0.102291	0.524231
TMEM9B	1213	1.63365	0.215773	0.102333	0.524231
SDF4	1214	1.63199	0.18249	0.102682	0.525768
SNHG29	1215	1.63015	0.109001	0.103069	0.526993
TMEM205	1216	1.62815	0.167251	0.103493	0.528907
NUMBL	1217	1.62737	0.262206	0.103658	0.529501
LINC01551	1218	1.626	0.375126	0.10395	0.530234
FAM160B2	1219	1.62549	0.318925	0.104059	0.530536
C16orf87	1220	1.62512	0.466747	0.104137	0.530596
TYW1B	1221	1.62497	1.59438	0.104169	0.530596
TOP1	1222	1.6236	0.152345	0.104462	0.531658
TMEM94	1223	1.62353	0.214371	0.104477	0.531658
KRTCAP2	1224	1.62159	0.176956	0.104892	0.533452
MIR124-2HG	1225	1.62126	0.282599	0.104962	0.533452
TLE3	1226	1.62096	0.386369	0.105026	0.533452
IFT122	1227	1.62095	0.404851	0.105029	0.533452
PHF10	1228	1.61696	0.231599	0.105887	0.536673
KCNB1	1229	1.61629	0.154053	0.106032	0.536673
ZGPAT	1230	1.61606	0.574481	0.106081	0.536673
CSGALNACT1	1231	1.61568	0.268447	0.106163	0.536673
SHANK2	1232	1.61467	0.25738	0.106382	0.537269
COP1	1233	1.61176	0.348291	0.107015	0.539704
ANAPC11	1234	1.61033	0.127661	0.107327	0.540768
NUDT3	1235	1.61009	0.0962958	0.107378	0.540775
GLOD4	1236	1.60886	0.220226	0.107646	0.541752
SLC35B1	1237	1.60874	0.31218	0.107673	0.541752
TRAPPC11	1238	1.60835	0.369125	0.107759	0.54193
ARRB2	1239	1.60641	0.208419	0.108184	0.543554
ERCC1	1240	1.6051	0.219777	0.108472	0.543769
SNX30	1241	1.60506	0.295125	0.10848	0.543769
STUM	1242	1.60334	0.32254	0.10886	0.544579
PM20D2	1243	1.60307	0.603121	0.108919	0.544579
RAP1B	1244	1.60294	0.247712	0.108947	0.544579
KPNA6	1245	1.60286	0.234707	0.108966	0.544579
TRIM69	1246	1.60272	0.236127	0.108997	0.544579
CNOT7	1247	1.60069	0.150599	0.109446	0.546215
CAT	1248	1.60055	0.367551	0.109477	0.546215
PCGF5	1249	1.59977	0.16435	0.10965	0.54682
AP4S1	1250	1.59789	0.372676	0.110067	0.548646
BAG5	1251	1.59598	0.233253	0.110492	0.549999
NDUFAF8	1252	1.59463	0.123699	0.110796	0.551253
AKT2	1253	1.59407	0.312961	0.110921	0.551621
MCL1	1254	1.59297	0.235801	0.111168	0.552077
SNHG25	1255	1.59278	0.159232	0.111208	0.552077
POU2F2	1256	1.59274	0.807389	0.111219	0.552077
ELMOD1	1257	1.5912	0.152341	0.111564	0.55277
KCNV1	1258	1.59042	0.229945	0.111741	0.553134
NAMPT	1259	1.58907	0.255267	0.112046	0.553874
DIO2	1260	1.58447	0.336315	0.113087	0.557821
PACSIN2	1261	1.58439	0.291559	0.113104	0.557821
ZMYND11	1262	1.58203	0.164549	0.113644	0.559706
ZNF331	1263	1.5819	0.30729	0.113673	0.559706
HS2ST1	1264	1.58025	0.297961	0.114049	0.561189
ATP2B4	1265	1.57967	0.117871	0.114184	0.561594
FXR2	1266	1.57868	0.189892	0.114408	0.562161
FBLN7	1267	1.57848	0.888489	0.114456	0.562161
AP1S2	1268	1.57715	0.188119	0.114761	0.562745
KDM1B	1269	1.57682	0.554473	0.114837	0.562745
THAP12	1270	1.57482	0.295194	0.115298	0.563174
QTRT1	1271	1.5746	0.317445	0.115348	0.563174
MALT1	1272	1.57434	0.607547	0.115408	0.563174
CLPTM1	1273	1.57422	0.162159	0.115437	0.563174
IRS2	1274	1.57411	0.12436	0.115463	0.563174
EXD2	1275	1.5741	0.352992	0.115465	0.563174
LTA4H	1276	1.57375	0.247426	0.115545	0.563174
KIF13A	1277	1.57375	0.393021	0.115545	0.563174
FBXW11	1278	1.57342	0.155383	0.115621	0.563174
AC091138.1	1279	1.57333	0.489864	0.115643	0.563174
CDK17	1280	1.57325	0.179592	0.11566	0.563174
TXNRD2	1281	1.57092	0.358038	0.116202	0.565554
PER3	1282	1.56966	0.29279	0.116494	0.565948
NPAS2	1283	1.56834	0.318355	0.116802	0.56653
MYDGF	1284	1.56824	0.209155	0.116825	0.56653
LINC02693	1285	1.56456	0.299503	0.117686	0.570188
ZMAT2	1286	1.56313	0.111915	0.118023	0.571306
BTRC	1287	1.56251	0.182258	0.118167	0.571489
EML6	1288	1.56157	0.524657	0.118389	0.572037
ANKRD6	1289	1.56146	0.400855	0.118416	0.572037
COPE	1290	1.56135	0.123922	0.118441	0.572037
ADGRL3	1291	1.56056	0.170223	0.118628	0.572681
DLGAP2	1292	1.55885	0.296631	0.119032	0.573248
MAP6D1	1293	1.55227	0.276173	0.120597	0.579185
LSM14B	1294	1.55049	0.252539	0.121024	0.580849
SORCS1	1295	1.548	0.356758	0.121621	0.583194
MLXIP	1296	1.54777	0.404361	0.121677	0.583201
TMED8	1297	1.54613	0.222472	0.122072	0.584152
YY1AP1	1298	1.54605	0.200158	0.122093	0.584152
SLITRK2	1299	1.54562	0.270673	0.122196	0.584233
PTCH1	1300	1.54448	0.486383	0.122473	0.584559
KLF9	1301	1.54445	0.160939	0.12248	0.584559
SHISA9	1302	1.54199	0.303247	0.123075	0.585714
FAM234B	1303	1.54139	0.17203	0.123221	0.586148
TMEM222	1304	1.53986	0.230939	0.123595	0.587406
ACADVL	1305	1.53954	0.126199	0.123673	0.58748
PHF20	1306	1.53934	0.180235	0.12372	0.58748
FANCL	1307	1.53846	0.445175	0.123936	0.588243
PTPN13	1308	1.53791	0.330367	0.124071	0.588626
GSK3A	1309	1.53764	0.147301	0.124136	0.588673
SOCS7	1310	1.53383	0.34234	0.12507	0.592579
ICA1L	1311	1.53277	0.242204	0.125332	0.593296
JAM2	1312	1.53019	0.302335	0.12597	0.59605
GPR137B	1313	1.52926	0.314456	0.1262	0.596698
NF2	1314	1.52919	0.232385	0.126218	0.596698
RHBDL1	1315	1.52747	0.281916	0.126644	0.597675
SRSF11	1316	1.52746	0.117106	0.126648	0.597675
EP400	1317	1.52491	0.269269	0.127281	0.600135
SMG7	1318	1.52417	0.174581	0.127465	0.60074
PCNX4	1319	1.52285	0.23787	0.127795	0.602031
HSPA13	1320	1.52238	0.174582	0.127913	0.602319
OTUD6B-AS1	1321	1.51987	0.136404	0.128543	0.604295
TNPO2	1322	1.5196	0.139211	0.128611	0.604295
EPN1	1323	1.51953	0.13667	0.128629	0.604295
ASTN1	1324	1.51923	0.167101	0.128705	0.604295
PPP3CB	1325	1.51854	0.0922068	0.128879	0.60448
UBAP1L	1326	1.5183	0.467491	0.12894	0.604501
HIPK1	1327	1.51683	0.184676	0.129309	0.605438
ZNF512B	1328	1.51623	0.417601	0.129461	0.605883
DCP1A	1329	1.51498	0.38698	0.129776	0.606301
RASGEF1A	1330	1.51448	0.269158	0.129904	0.606633
CDIP1	1331	1.51282	0.101805	0.130324	0.607802
EGLN1	1332	1.51248	0.174672	0.130412	0.607946
ELAVL3	1333	1.51216	0.104711	0.130493	0.608061
WDR17	1334	1.51163	0.300731	0.130628	0.608292
LMF1	1335	1.51152	0.477409	0.130656	0.608292
AP2A2	1336	1.51025	0.112477	0.130981	0.609538
BANF1	1337	1.5083	0.140736	0.131478	0.611102
TSC2	1338	1.50826	0.2099	0.131488	0.611102
RNASEH1	1339	1.50512	0.301448	0.132292	0.613574
SRGAP3	1340	1.50469	0.179412	0.132405	0.613574
EML5	1341	1.50463	0.788062	0.13242	0.613574
MGAT4B	1342	1.50413	0.240838	0.132548	0.613635
CRCP	1343	1.50203	0.348916	0.13309	0.615345
UBA52	1344	1.50008	0.0714485	0.133593	0.617141
GAD2	1345	1.49924	0.196934	0.133812	0.61741
SMAD4	1346	1.49893	0.224657	0.133893	0.61741
ATP2A2	1347	1.49891	0.0867914	0.133896	0.61741
ZDBF2	1348	1.49878	0.231666	0.13393	0.61741
PAM	1349	1.49875	0.145768	0.133939	0.61741
NDUFC2	1350	1.49736	0.0967116	0.1343	0.618301
ZNF783	1351	1.49734	0.38806	0.134305	0.618301
CAMK1	1352	1.4957	0.183892	0.134731	0.619199
PDE12	1353	1.49459	0.389368	0.135023	0.61974
TM9SF3	1354	1.49349	0.125088	0.135308	0.620617
SMIM19	1355	1.49218	0.295155	0.135651	0.621825
KLHL36	1356	1.49087	0.329591	0.135994	0.622405
SSR1	1357	1.49069	0.149926	0.136044	0.622405
RGS6	1358	1.49037	0.33116	0.136126	0.622405
RXRA	1359	1.49003	0.254498	0.136216	0.622553
MRPL20	1360	1.48815	0.11778	0.136711	0.623751
BRD7	1361	1.48711	0.186381	0.136985	0.624203
SOX9	1362	1.48649	0.146622	0.137149	0.624203
ADCYAP1R1	1363	1.48641	0.161472	0.13717	0.624203
NEBL	1364	1.48603	0.11171	0.137271	0.624203
ATP6V1F	1365	1.48559	0.0914836	0.137387	0.624203
SLCO1C1	1366	1.48545	0.36784	0.137424	0.624203
UHRF1BP1L	1367	1.48539	0.302825	0.13744	0.624203
NLGN3	1368	1.48535	0.187249	0.13745	0.624203
FAM153A	1369	1.4826	0.438254	0.13818	0.626261
ANKRD10	1370	1.48167	0.223735	0.138428	0.626786
RER1	1371	1.48105	0.185999	0.138594	0.627079
PLPP3	1372	1.48099	0.137465	0.13861	0.627079
C5orf24	1373	1.47996	0.194691	0.138883	0.628049
PSMD3	1374	1.4789	0.169577	0.139166	0.628826
EIF2B1	1375	1.47858	0.313673	0.139254	0.628826
RAD23A	1376	1.47848	0.128226	0.13928	0.628826
ENAH	1377	1.47765	0.147452	0.1395	0.629247
MFSD13A	1378	1.47602	0.384005	0.139938	0.63009
TSNAX	1379	1.47522	0.174498	0.140153	0.63009
PTPRN2	1380	1.47512	0.126722	0.14018	0.63009
BSDC1	1381	1.47491	0.190344	0.140237	0.63009
IFT20	1382	1.47448	0.256065	0.140352	0.630174
TAOK3	1383	1.47395	0.168115	0.140494	0.630512
SV2A	1384	1.47334	0.0934327	0.140658	0.630512
IFT43	1385	1.47311	0.381626	0.140721	0.630512
TIPRL	1386	1.47093	0.202598	0.14131	0.632091
BZW2	1387	1.46891	0.366454	0.141857	0.633481
HLA-DMB	1388	1.46819	0.75172	0.142052	0.634087
LINC00641	1389	1.46746	0.167504	0.14225	0.634709
PFKFB3	1390	1.4659	0.203155	0.142675	0.63581
LETMD1	1391	1.46562	0.212661	0.142752	0.635892
NUCKS1	1392	1.46531	0.085774	0.142836	0.635901
SRRM4	1393	1.46273	0.156403	0.14354	0.638341
CELSR3	1394	1.46026	0.394546	0.144218	0.640291
ADAM17	1395	1.45805	0.391937	0.144826	0.642459
MRVI1	1396	1.45745	0.225604	0.144993	0.642673
RIMKLB	1397	1.45719	0.267434	0.145063	0.642673
ARMT1	1398	1.45479	0.387329	0.145728	0.644849
FAHD2A	1399	1.45473	0.296039	0.145745	0.644849
SELENOT	1400	1.45458	0.12852	0.145786	0.644849
ANKMY2	1401	1.45366	0.245632	0.146042	0.645183
BRD3	1402	1.45317	0.232914	0.146175	0.645242
MACO1	1403	1.45077	0.216313	0.146844	0.647396
GPR37L1	1404	1.44809	0.130251	0.147591	0.649887
ATG9A	1405	1.44767	0.164933	0.14771	0.650091
GALNT16	1406	1.44557	0.158235	0.148298	0.651391
AQR	1407	1.44533	0.273501	0.148364	0.651418
GALNT18	1408	1.44481	0.473033	0.148511	0.651796
KIAA0513	1409	1.44453	0.119447	0.14859	0.651873
SLC37A1	1410	1.44359	0.766199	0.148854	0.652499
RSKR	1411	1.44315	0.509821	0.148979	0.65278
MED29	1412	1.44282	0.166483	0.149071	0.652915
AC245060.5	1413	1.44225	0.240259	0.149232	0.653354
XPO7	1414	1.44094	0.203998	0.149602	0.653713
DDA1	1415	1.44088	0.156462	0.149619	0.653713
CD81	1416	1.43865	0.0686287	0.15025	0.655101
POR	1417	1.43846	0.220824	0.150303	0.655101
MAPKBP1	1418	1.43543	0.345215	0.151164	0.657519
GSDME	1419	1.43496	0.484727	0.151299	0.657837
CALM1	1420	1.43447	0.00994711	0.151438	0.657897
STAT1	1421	1.43427	0.213266	0.151497	0.657897
CHCHD7	1422	1.43306	0.318072	0.151842	0.658861
TMEM196	1423	1.43208	0.548495	0.152122	0.659606
HIPK3	1424	1.43203	0.215456	0.152136	0.659606
VPS4A	1425	1.43033	0.11421	0.152624	0.661451
KRR1	1426	1.42929	0.192829	0.15292	0.662468
ANKRD24	1427	1.42893	0.32533	0.153024	0.662652
MGST1	1428	1.4282	0.149116	0.153236	0.662686
MRPS28	1429	1.428	0.213554	0.153292	0.662686
DGKG	1430	1.42783	0.242378	0.153341	0.662686
GRIK5	1431	1.4276	0.217827	0.153407	0.662704
MECP2	1432	1.42612	0.194734	0.153835	0.66413
EIF4E3	1433	1.42603	0.193301	0.153861	0.66413
MRPL33	1434	1.4258	0.123201	0.153926	0.664142
FAM120B	1435	1.42274	0.275982	0.154812	0.66737
TAOK2	1436	1.42216	0.262625	0.154979	0.66737
RACK1	1437	1.41736	0.086271	0.156379	0.67229
TBC1D20	1438	1.41662	0.269361	0.156595	0.672595
PPIL2	1439	1.41653	0.331361	0.15662	0.672595
DNM1	1440	1.41635	0.0614589	0.156674	0.672595
HERPUD1	1441	1.41623	0.144048	0.156708	0.672595
CASTOR2	1442	1.41604	0.158365	0.156763	0.672595
SPEN	1443	1.41528	0.140487	0.156988	0.67324
DHX29	1444	1.4151	0.225742	0.157039	0.67324
KMT2A	1445	1.41406	0.119115	0.157345	0.673843
NDUFA7	1446	1.41345	0.133745	0.157523	0.673843
FOXO3	1447	1.41345	0.124623	0.157523	0.673843
CXADR	1448	1.41318	0.293556	0.157601	0.673843
SSX2IP	1449	1.41312	0.1113	0.15762	0.673843
MAU2	1450	1.41227	0.324226	0.157871	0.67438
CRHR1	1451	1.4111	0.768522	0.158214	0.675039
DUSP8	1452	1.40997	0.207934	0.158548	0.675658
AC015813.1	1453	1.40931	0.456084	0.158744	0.675953
CMC2	1454	1.40887	0.204039	0.158874	0.676202
CTTN	1455	1.40847	0.124771	0.158993	0.676202
RPN2	1456	1.40698	0.161954	0.159434	0.677012
SPIRE2	1457	1.40593	0.451593	0.159744	0.678057
ENTPD6	1458	1.40551	0.1119	0.15987	0.678256
PPFIA4	1459	1.40514	0.209486	0.15998	0.678256
SLIRP	1460	1.40491	0.104703	0.160048	0.678273
CPSF1	1461	1.40338	0.235757	0.160502	0.679932
PFDN1	1462	1.4029	0.134762	0.160645	0.680114
RALGDS	1463	1.40281	0.201179	0.160672	0.680114
MLXIPL	1464	1.40218	0.362796	0.16086	0.680372
SAFB2	1465	1.40058	0.138816	0.16134	0.681865
ASPHD1	1466	1.39963	0.16928	0.161625	0.68253
NAT14	1467	1.39702	0.163193	0.162406	0.68475
RAD21	1468	1.39646	0.0941723	0.162577	0.684873
IL17D	1469	1.39608	0.183371	0.162691	0.684873
TMED7	1470	1.39506	0.183826	0.162998	0.685424
GIT2	1471	1.39504	0.284177	0.163003	0.685424
USP7	1472	1.3943	0.138313	0.163228	0.685424
NELFB	1473	1.39429	0.194174	0.163229	0.685424
LINC01322	1474	1.39416	0.349647	0.163269	0.685424
MED13	1475	1.39291	0.210515	0.163648	0.686241
MOXD1	1476	1.39288	0.443381	0.163656	0.686241
FAM133A	1477	1.39259	0.408877	0.163743	0.686338
POGZ	1478	1.3916	0.16235	0.164043	0.68706
ECHS1	1479	1.39135	0.124899	0.16412	0.687114
PPP2R1A	1480	1.38809	0.0728308	0.165108	0.690288
CRELD1	1481	1.38686	0.163535	0.165485	0.69101
EPHA10	1482	1.38686	0.49127	0.165486	0.69101
TBC1D1	1483	1.3868	0.276635	0.165502	0.69101
SCARB1	1484	1.38566	0.268935	0.165852	0.691277
MAPK14	1485	1.38566	0.24116	0.165852	0.691277
FBXL20	1486	1.38545	0.325788	0.165915	0.691277
UBQLN4	1487	1.38541	0.173236	0.165926	0.691277
PAPOLA	1488	1.38443	0.118675	0.166226	0.691878
LINC00623	1489	1.3842	0.312932	0.166298	0.691908
SYT13	1490	1.38048	0.108155	0.167438	0.695573
TLE1	1491	1.37911	0.208062	0.167861	0.696685
INTS3	1492	1.37898	0.161617	0.167901	0.696685
MRTO4	1493	1.37723	0.312972	0.168441	0.698387
GABPB1-IT1	1494	1.37666	0.358494	0.168616	0.698572
MZT1	1495	1.37619	0.189652	0.168762	0.698636
RGS7BP	1496	1.37427	0.288434	0.169358	0.700564
ATP5MC1	1497	1.373	0.0992457	0.169754	0.701657
UBE2B	1498	1.37238	0.113347	0.169944	0.702173
TP53BP2	1499	1.37158	0.164876	0.170196	0.702313
WAPL	1500	1.37155	0.236264	0.170203	0.702313
TOMM70	1501	1.37143	0.138635	0.17024	0.702313
ZNF516	1502	1.36952	0.603069	0.170837	0.703425
KDM4A	1503	1.36841	0.401116	0.171184	0.703787
ELP2	1504	1.36834	0.211077	0.171205	0.703787
LRRC37B	1505	1.36798	0.39949	0.171319	0.703787
TMEM30A	1506	1.36735	0.0967277	0.171516	0.704327
HLA-DPA1	1507	1.36599	0.292238	0.171941	0.7058
HLA-DRB1	1508	1.36475	0.242363	0.172331	0.706679
PLEKHA3	1509	1.36459	0.203166	0.172381	0.706679
MIB2	1510	1.36319	0.261677	0.172823	0.707255
BHLHE41	1511	1.36183	0.147115	0.173251	0.708466
CIR1	1512	1.36131	0.141339	0.173416	0.70847
GNG4	1513	1.36126	0.32587	0.173433	0.70847
NNT	1514	1.35964	0.153661	0.173945	0.71009
LPCAT4	1515	1.35813	0.167751	0.174422	0.711307
AASDHPPT	1516	1.35754	0.125358	0.174609	0.711578
ZNF706	1517	1.35694	0.133505	0.174802	0.712091
GALNT11	1518	1.35634	0.170734	0.174991	0.712525
ZER1	1519	1.35609	0.11039	0.175071	0.712525
FAM200B	1520	1.35592	0.132235	0.175124	0.712525
DDX5	1521	1.35549	0.0558888	0.17526	0.712525
CSPG5	1522	1.35505	0.13136	0.175402	0.712525
NOP58	1523	1.35438	0.165346	0.175616	0.712525
YIPF3	1524	1.3543	0.152655	0.175639	0.712525
TMED9	1525	1.35393	0.190533	0.175758	0.712736
ISCU	1526	1.3536	0.104084	0.175863	0.712892
TAF1C	1527	1.35323	0.325109	0.175982	0.713104
DNAJC10	1528	1.35204	0.18202	0.176364	0.713567
DGUOK	1529	1.35164	0.181259	0.176491	0.713567
DHPS	1530	1.3508	0.184463	0.176758	0.714363
CERS5	1531	1.35004	0.268836	0.177003	0.714811
YPEL3	1532	1.34937	0.0668051	0.177217	0.715152
NUP50	1533	1.34915	0.202244	0.177287	0.715152
SLC25A18	1534	1.34863	0.153787	0.177456	0.715563
SLC24A3	1535	1.34465	0.617462	0.178739	0.720197
ITGA3	1536	1.34387	0.420016	0.178992	0.720672
DRP2	1537	1.34157	0.375482	0.179737	0.722856
CGRRF1	1538	1.34104	0.397834	0.179907	0.723225
RBM10	1539	1.34087	0.218887	0.179963	0.723225
HLA-E	1540	1.34063	0.119577	0.18004	0.723264
CSF1R	1541	1.33913	0.293455	0.180529	0.724683
MYBBP1A	1542	1.33674	0.211318	0.181308	0.726724
ZBTB8A	1543	1.33505	0.750465	0.181861	0.728124
ZNRF3	1544	1.33395	0.295789	0.182221	0.729293
NLGN4X	1545	1.33295	0.244281	0.182548	0.730328
MPHOSPH9	1546	1.33152	0.30209	0.183019	0.731939
DDX25	1547	1.3311	0.304123	0.183157	0.732159
RAB11FIP3	1548	1.33088	0.181034	0.183229	0.732159
SCAP	1549	1.33073	0.225217	0.183279	0.732159
RELCH	1550	1.32977	0.230667	0.183596	0.732879
SAT2	1551	1.32767	0.13592	0.184289	0.734279
CIRBP	1552	1.32692	0.0895218	0.184536	0.734989
TMEM167B	1553	1.324	0.17623	0.185504	0.737798
TCF25	1554	1.32384	0.103279	0.185557	0.737798
MAZ	1555	1.32369	0.142245	0.185606	0.737798
MTFR1L	1556	1.32363	0.165361	0.185625	0.737798
B4GALT6	1557	1.32355	0.174883	0.185654	0.737798
GRM5	1558	1.32323	0.1379	0.18576	0.737945
DAAM1	1559	1.32183	0.140714	0.186226	0.73878
NDRG2	1560	1.32027	0.0706734	0.186745	0.740488
SEMA7A	1561	1.31924	0.287574	0.187087	0.741023
CHST15	1562	1.31859	0.297985	0.187306	0.741319
WBP4	1563	1.3184	0.167156	0.187369	0.741319
AHCYL1	1564	1.31732	0.0729425	0.18773	0.742472
TCERG1L	1565	1.31681	0.438318	0.187902	0.74285
UBE2I	1566	1.31631	0.14684	0.18807	0.74285
IDH3G	1567	1.31492	0.139733	0.188537	0.744289
ANP32E	1568	1.3132	0.149969	0.189117	0.745996
SGSM3	1569	1.31302	0.209551	0.189178	0.745996
LRRC2	1570	1.31167	0.451505	0.18963	0.74723
RNASEK	1571	1.31023	0.0846622	0.190118	0.748878
SART1	1572	1.30977	0.263432	0.190275	0.748946
HNRNPA0	1573	1.309	0.121713	0.190534	0.74969
EIF2S3	1574	1.30758	0.134098	0.191015	0.750247
RGL1	1575	1.3073	0.178461	0.191109	0.750302
INPP4A	1576	1.3058	0.150132	0.191622	0.751342
CCS	1577	1.30577	0.248301	0.191632	0.751342
MAP2K2	1578	1.30564	0.104551	0.191675	0.751342
INTU	1579	1.30549	0.277697	0.191725	0.751342
GTF2F1	1580	1.30486	0.177979	0.19194	0.751912
RANBP3L	1581	1.30408	0.313084	0.192206	0.752307
CDC42BPB	1582	1.30391	0.113248	0.192264	0.752307
MPPED2	1583	1.30374	0.476008	0.192322	0.752307
CELF6	1584	1.30207	0.361033	0.192894	0.753083
LEPROTL1	1585	1.30106	0.225489	0.193237	0.753415
VWA3A	1586	1.29968	0.871696	0.19371	0.754928
LRRC41	1587	1.29952	0.18272	0.193766	0.754928
UQCR11	1588	1.2989	0.0789982	0.193978	0.755477
MRPS10	1589	1.29765	0.197691	0.194406	0.756469
PRKAG2-AS1	1590	1.29714	0.212202	0.194581	0.7567
CHKA	1591	1.29696	0.182119	0.194645	0.7567
PTPRE	1592	1.29573	0.272375	0.195068	0.75807
ZNF268	1593	1.2942	0.482589	0.195597	0.759853
RASA3	1594	1.29332	0.305351	0.195902	0.760224
DNAJB12	1595	1.2933	0.257764	0.195906	0.760224
NPM2	1596	1.29251	0.191952	0.196181	0.760747
HNRNPC	1597	1.29224	0.0685743	0.196275	0.760831
SND1	1598	1.29047	0.187176	0.196889	0.762109
SHFL	1599	1.29002	0.221646	0.197045	0.762439
SNAPC3	1600	1.28879	0.205744	0.197471	0.763811
GOLGA7B	1601	1.28828	0.1412	0.19765	0.764176
KCNJ4	1602	1.28811	0.252719	0.197708	0.764176
DDX19A	1603	1.28769	0.309875	0.197852	0.76439
RIC8A	1604	1.28754	0.180787	0.197906	0.76439
ETNPPL	1605	1.28685	0.131765	0.198145	0.76504
C12orf65	1606	1.28523	0.284639	0.198711	0.766456
CC2D1A	1607	1.28411	0.273858	0.199104	0.767633
XPO6	1608	1.28378	0.156586	0.19922	0.767795
BUD23	1609	1.28329	0.18065	0.19939	0.767908
U2SURP	1610	1.28266	0.113635	0.199612	0.768212
DNAJC12	1611	1.28189	0.205549	0.19988	0.768694
CREBL2	1612	1.27938	0.141652	0.200764	0.770612
NCOA6	1613	1.27884	0.258469	0.200952	0.770612
GTF3C1	1614	1.27872	0.138286	0.200995	0.770612
ANKRD42	1615	1.2757	0.307529	0.202062	0.773201
FAM13A	1616	1.27513	0.200818	0.202265	0.773701
CPE	1617	1.27261	0.0582384	0.203158	0.775962
TBC1D24	1618	1.27223	0.169184	0.20329	0.775962
SYNJ2	1619	1.27163	0.185254	0.203504	0.776227
TRIM3	1620	1.27059	0.281228	0.203875	0.777251
CUX1	1621	1.27006	0.182106	0.204063	0.777251
GRIK4	1622	1.26889	0.537105	0.204482	0.778294
CNOT6L	1623	1.26717	0.240127	0.205094	0.779362
TKT	1624	1.26707	0.137112	0.205129	0.779362
NAB2	1625	1.2666	0.190243	0.205297	0.779462
SULT1A1	1626	1.26525	0.27028	0.205781	0.780535
ECI2	1627	1.2652	0.213815	0.205799	0.780535
AP003469.4	1628	1.26446	0.224903	0.206064	0.781264
PEX14	1629	1.26058	0.291319	0.20746	0.785137
EI24	1630	1.2605	0.143268	0.207491	0.785137
DCAF6	1631	1.25979	0.123346	0.207744	0.785137
LINC01197	1632	1.25864	0.518862	0.208161	0.785197
CLSTN3	1633	1.25824	0.171028	0.208305	0.785197
POLE	1634	1.25818	0.589862	0.208328	0.785197
AQP4	1635	1.2564	0.084984	0.208969	0.78726
NUDT16L1	1636	1.25602	0.194019	0.209109	0.78726
SPRYD3	1637	1.2558	0.0659671	0.209187	0.78726
SNRPF	1638	1.2525	0.163539	0.210388	0.790821
PPP1R12C	1639	1.25219	0.143203	0.210502	0.790821
THAP9-AS1	1640	1.2512	0.340432	0.210862	0.791897
DLGAP4	1641	1.25077	0.124811	0.211019	0.791976
PURA	1642	1.2504	0.11403	0.211152	0.792031
MMADHC	1643	1.24944	0.219022	0.211506	0.792925
ZMYM3	1644	1.24895	0.201042	0.211685	0.793318
SORT1	1645	1.24835	0.075034	0.211903	0.793441
POMT1	1646	1.24825	0.247504	0.211939	0.793441
CIAO3	1647	1.247	0.260942	0.212397	0.794322
CLUH	1648	1.24668	0.166939	0.212514	0.794438
HP1BP3	1649	1.24651	0.0872789	0.212576	0.794438
VOPP1	1650	1.24578	0.125811	0.212844	0.79516
MPV17L	1651	1.2447	0.541336	0.213241	0.796368
RHOT2	1652	1.24342	0.202879	0.213713	0.797576
NQO2	1653	1.24292	0.148342	0.213896	0.797703
NUP42	1654	1.24251	0.290284	0.214047	0.797988
GPAT4	1655	1.24132	0.230411	0.214488	0.798847
AC093297.2	1656	1.24117	0.281009	0.214541	0.798847
ITPR2	1657	1.2409	0.160078	0.214641	0.798847
TOR1AIP1	1658	1.23969	0.189744	0.21509	0.799569
ST6GALNAC5	1659	1.23935	0.253091	0.215217	0.799569
TRANK1	1660	1.2384	0.376138	0.215568	0.800059
SNTA1	1661	1.23839	0.10015	0.215573	0.800059
DDX24	1662	1.23629	0.0556774	0.216352	0.802673
USP30	1663	1.23588	0.3547	0.216502	0.802805
IRF2BPL	1664	1.23579	0.217333	0.216537	0.802805
COX8A	1665	1.23549	0.0641869	0.216649	0.802941
SELENOO	1666	1.23507	0.195383	0.216804	0.803083
CALM3	1667	1.2342	0.0132857	0.21713	0.803512
LINC01102	1668	1.23407	0.738428	0.217178	0.803512
FBXO28	1669	1.23285	0.239397	0.217632	0.804407
PKNOX2	1670	1.23231	0.296438	0.217835	0.804407
SPATA2	1671	1.23208	0.199104	0.217919	0.804407
TMEM39B	1672	1.23201	0.397569	0.217945	0.804407
PHF2	1673	1.2316	0.308681	0.218097	0.804551
MZF1	1674	1.23151	0.309056	0.218134	0.804551
NF1	1675	1.23106	0.129216	0.218302	0.804895
MON2	1676	1.23007	0.216328	0.218672	0.805158
ZBTB7A	1677	1.22998	0.0904986	0.218703	0.805158
ZNF529	1678	1.22989	0.266331	0.218737	0.805158
CFAP298	1679	1.22963	0.178906	0.218834	0.805195
FAM169A	1680	1.22694	0.14746	0.219846	0.808172
CNTFR	1681	1.22683	0.228663	0.219887	0.808172
CACNA1A	1682	1.22668	0.129079	0.219945	0.808172
GABRA3	1683	1.22492	0.366519	0.220604	0.810318
OAF	1684	1.22405	0.217977	0.220932	0.810591
LY6H	1685	1.22372	0.0904541	0.221057	0.810591
NR1H2	1686	1.22323	0.189621	0.221241	0.810992
SYT12	1687	1.22298	0.249026	0.221338	0.811069
CD14	1688	1.22134	0.254525	0.221957	0.81245
NDEL1	1689	1.22014	0.13992	0.222412	0.81245
OBSL1	1690	1.22002	0.162276	0.222456	0.81245
TRAPPC4	1691	1.21999	0.183802	0.222467	0.81245
NETO1	1692	1.21938	0.276808	0.222702	0.812845
SFT2D2	1693	1.21904	0.332507	0.222828	0.812863
MGAT4C	1694	1.21856	0.341337	0.223011	0.812968
TCF20	1695	1.21793	0.276506	0.22325	0.812968
HNRNPH3	1696	1.21729	0.0959123	0.223493	0.813129
MBOAT7	1697	1.21701	0.0954604	0.223601	0.813248
N4BP1	1698	1.21638	0.233228	0.223842	0.813303
TFG	1699	1.21603	0.174518	0.223972	0.813303
ZNF540	1700	1.21597	0.290833	0.223996	0.813303
FBXW5	1701	1.21529	0.122104	0.224257	0.813378
C15orf61	1702	1.21516	0.187025	0.224304	0.813378
VSIG4	1703	1.21512	0.506378	0.22432	0.813378
GRAMD1A	1704	1.21466	0.255027	0.224498	0.813747
PCGF3	1705	1.21347	0.253078	0.224951	0.81484
COL27A1	1706	1.21289	1.0994	0.225172	0.815136
STK32C	1707	1.21286	0.191847	0.225185	0.815136
PDE7B	1708	1.21182	0.461646	0.225581	0.816171
WDR13	1709	1.21059	0.129391	0.226052	0.81686
SMARCE1	1710	1.20924	0.17563	0.226573	0.81795
ZBTB46	1711	1.20624	0.600716	0.227724	0.820726
NADK2	1712	1.2044	0.19496	0.228435	0.822512
SEPTIN9	1713	1.2038	0.155483	0.228667	0.822512
MAGOH	1714	1.20193	0.279862	0.22939	0.823997
TMBIM1	1715	1.20171	0.204338	0.229477	0.823997
ACTR1B	1716	1.20076	0.10594	0.229845	0.824766
LETM1	1717	1.20024	0.171495	0.230047	0.824766
MEAF6	1718	1.19979	0.11793	0.23022	0.824766
SF3A3	1719	1.19974	0.233948	0.230241	0.824766
SEC61A2	1720	1.19957	0.225716	0.230307	0.824766
RNASEH2C	1721	1.19913	0.162513	0.230476	0.825097
ZNF273	1722	1.19859	0.364137	0.230688	0.825259
BCAR1	1723	1.19804	0.133978	0.2309	0.825513
PSMB1	1724	1.19767	0.0880765	0.231047	0.825761
SRSF10	1725	1.19608	0.150453	0.231666	0.827422
RING1	1726	1.19579	0.15	0.231777	0.827544
ANKRD13D	1727	1.19516	0.175378	0.232026	0.827606
MARS	1728	1.19479	0.140812	0.232167	0.827835
GAS2L1	1729	1.19456	0.178404	0.232258	0.827883
MIA3	1730	1.19406	0.117915	0.232454	0.828117
BRPF3	1731	1.194	0.257624	0.232478	0.828117
MZT2B	1732	1.1933	0.0814239	0.232751	0.828815
BRIX1	1733	1.19297	0.243459	0.232882	0.829005
ZNF746	1734	1.19259	0.264079	0.233028	0.829104
SHC2	1735	1.19226	0.164576	0.233161	0.829104
POM121C	1736	1.19164	0.211189	0.233402	0.82948
VCL	1737	1.19114	0.278889	0.2336	0.829907
MICU3	1738	1.19087	0.117732	0.233706	0.82995
PEAK1	1739	1.19071	0.195804	0.233767	0.82995
CEP57	1740	1.18944	0.210911	0.234265	0.831167
YIF1B	1741	1.18759	0.202015	0.234993	0.832374
CLIP4	1742	1.18692	0.169027	0.23526	0.832495
GRK5	1743	1.18492	0.592926	0.236048	0.833635
CHMP3	1744	1.18492	0.0907427	0.236049	0.833635
RIOX2	1745	1.18438	0.296864	0.236264	0.834049
CUL4A	1746	1.18423	0.246778	0.236322	0.834049
BORCS7	1747	1.18361	0.167797	0.236567	0.834409
SRP19	1748	1.18358	0.149551	0.236579	0.834409
LRFN5	1749	1.18277	0.230701	0.2369	0.835266
SOGA1	1750	1.18149	0.270238	0.237409	0.836234
RPP14	1751	1.1801	0.352597	0.237959	0.837717
LINC00667	1752	1.18004	0.21153	0.237986	0.837717
SPRYD7	1753	1.1786	0.18418	0.238559	0.839459
CHDH	1754	1.17749	0.32066	0.239001	0.840197
MAPK1IP1L	1755	1.17673	0.178047	0.239302	0.84097
CTSF	1756	1.17562	0.0950208	0.239747	0.842151
MKRN2	1757	1.1755	0.260078	0.239796	0.842151
GNA12	1758	1.17509	0.176645	0.23996	0.842212
USP24	1759	1.17506	0.219421	0.23997	0.842212
PEMT	1760	1.17421	0.272747	0.240311	0.843133
MPP2	1761	1.17186	0.163263	0.241253	0.845884
SRC	1762	1.16977	0.468006	0.242093	0.847996
PPP4C	1763	1.16858	0.21833	0.242574	0.848635
NIPAL2	1764	1.16674	0.204493	0.243314	0.849378
SMIM27	1765	1.1663	0.279443	0.243492	0.849378
VPS39	1766	1.1661	0.140023	0.243572	0.849378
ARFGAP2	1767	1.16589	0.115657	0.24366	0.849378
BLOC1S1	1768	1.16581	0.0847031	0.243693	0.849378
PAGR1	1769	1.16568	0.266138	0.243742	0.849378
MSL1	1770	1.16544	0.120956	0.243841	0.849378
MAGEE1	1771	1.16512	0.164643	0.243968	0.849378
AK1	1772	1.16492	0.105929	0.244051	0.849378
MCCC2	1773	1.16066	0.367365	0.245782	0.853116
CALCOCO1	1774	1.15995	0.198078	0.246071	0.853476
HAGH	1775	1.15981	0.106793	0.246125	0.853476
ATOX1	1776	1.15958	0.100065	0.246222	0.853537
LY86-AS1	1777	1.15863	0.449693	0.246607	0.854453
CHTOP	1778	1.15854	0.133149	0.246646	0.854453
NOLC1	1779	1.15706	0.132327	0.247249	0.856267
PODXL2	1780	1.15656	0.111053	0.247451	0.856429
IFNGR2	1781	1.15553	0.137511	0.247872	0.85704
POU2F1	1782	1.15516	0.261439	0.248024	0.857291
FAM193B	1783	1.15359	0.23193	0.248668	0.858961
ISY1	1784	1.15245	0.308541	0.249135	0.860021
ADARB2	1785	1.15196	0.308025	0.249339	0.860448
ARL10	1786	1.15153	0.296181	0.249515	0.860733
PAK1	1787	1.15136	0.0781052	0.249582	0.860733
UBL3	1788	1.149	0.088313	0.250554	0.862976
SNX32	1789	1.1483	0.332316	0.250843	0.863415
TOB1	1790	1.14727	0.219911	0.251271	0.864057
UBXN2B	1791	1.14648	0.228221	0.251598	0.864903
LRRN1	1792	1.14381	0.347191	0.252702	0.867865
DTNA	1793	1.14344	0.0695275	0.252856	0.868068
DNAJC5	1794	1.14328	0.0864472	0.252923	0.868068
L1CAM	1795	1.14126	0.12881	0.253763	0.86928
PPP2R2D	1796	1.14083	0.17715	0.25394	0.869609
MFHAS1	1797	1.14042	0.305924	0.25411	0.869913
NIN	1798	1.13966	0.157686	0.254428	0.870445
TNR	1799	1.13856	0.120355	0.254888	0.871741
AKAP11	1800	1.13678	0.0751364	0.25563	0.873164
TRAF7	1801	1.13583	0.287944	0.256028	0.873691
MPHOSPH6	1802	1.13418	0.156211	0.256719	0.875019
LYST	1803	1.13412	0.253046	0.256743	0.875019
CSAD	1804	1.13412	0.314971	0.256744	0.875019
ATCAY	1805	1.13354	0.0811772	0.256988	0.875042
H2AFY	1806	1.13349	0.115407	0.257008	0.875042
PDPR	1807	1.13282	0.258392	0.257289	0.875042
ACADSB	1808	1.1326	0.222522	0.257383	0.875042
VPS37B	1809	1.13257	0.420683	0.257395	0.875042
WDR61	1810	1.13051	0.183538	0.25826	0.876974
CGREF1	1811	1.13042	0.219701	0.258299	0.876974
MROH1	1812	1.13012	0.168407	0.258425	0.877124
GATD1	1813	1.12916	0.221225	0.258828	0.877936
RAB5C	1814	1.1289	0.107406	0.258941	0.878042
TBCD	1815	1.12803	0.167529	0.259309	0.878734
DENND4A	1816	1.12746	0.216023	0.259547	0.878983
WASHC1	1817	1.127	0.128372	0.259744	0.879372
BRF1	1818	1.12615	0.224605	0.260101	0.879687
SCYL1	1819	1.1261	0.13312	0.260123	0.879687
BBX	1820	1.12562	0.122204	0.260326	0.879954
MGAT3	1821	1.12526	0.142478	0.260481	0.880196
PRKAA2	1822	1.12452	0.209127	0.260791	0.880669
TEF	1823	1.12385	0.141189	0.261075	0.880669
ATP5F1E	1824	1.12382	0.057043	0.261092	0.880669
TSPAN13	1825	1.12322	0.101773	0.261342	0.881147
ATIC	1826	1.1227	0.196087	0.261565	0.881147
CORO6	1827	1.12266	0.16403	0.261583	0.881147
ARID1B	1828	1.12219	0.113074	0.261781	0.881318
SYTL2	1829	1.1206	0.133301	0.262456	0.88298
TTC28	1830	1.11931	0.526003	0.263007	0.883734
HNRNPH1	1831	1.1193	0.0975559	0.26301	0.883734
LEMD3	1832	1.11728	0.26371	0.263875	0.886084
CNN3	1833	1.11597	0.0981966	0.264433	0.887204
MCCC1	1834	1.11581	0.261494	0.264502	0.887204
SLC6A11	1835	1.11573	0.347942	0.264539	0.887204
PIAS2	1836	1.11449	0.159823	0.265069	0.888147
LYRM2	1837	1.11379	0.148815	0.265367	0.888739
KLHL4	1838	1.11343	0.449061	0.265522	0.888832
AMOT	1839	1.11057	0.178129	0.266753	0.892116
SART3	1840	1.10951	0.206193	0.267212	0.893096
SRSF1	1841	1.10882	0.150434	0.26751	0.893533
FBRSL1	1842	1.10781	0.214618	0.267943	0.894575
SS18L2	1843	1.10771	0.205375	0.267989	0.894575
RNF24	1844	1.10731	0.212009	0.268159	0.894621
CSNK2B	1845	1.10729	0.098795	0.268169	0.894621
PLEKHO1	1846	1.107	0.131254	0.268295	0.89476
FOXG1	1847	1.10665	0.103198	0.268447	0.894989
ACSBG1	1848	1.10527	0.170491	0.269042	0.895369
CCDC32	1849	1.10503	0.396873	0.269145	0.895369
NIPA2	1850	1.10451	0.232344	0.26937	0.895838
CLK3	1851	1.10398	0.274715	0.269601	0.896054
PARP6	1852	1.10384	0.156181	0.269663	0.896054
PLRG1	1853	1.10379	0.193334	0.269685	0.896054
RRAGD	1854	1.10323	0.225359	0.269926	0.896297
ZNF428	1855	1.103	0.132384	0.270027	0.896354
RAB2A	1856	1.10252	0.0713521	0.270236	0.896772
PUF60	1857	1.10134	0.106314	0.270749	0.898195
XPOT	1858	1.1007	0.162396	0.271027	0.898795
ARHGAP6	1859	1.10054	0.988117	0.271097	0.898795
PCSK7	1860	1.09929	0.235319	0.271641	0.900042
SPOUT1	1861	1.09891	0.296305	0.271806	0.900178
AHDC1	1862	1.09879	0.194303	0.271862	0.900178
SUPT5H	1863	1.09825	0.10197	0.272094	0.900178
YAP1	1864	1.09733	0.276198	0.272495	0.901201
KPNA1	1865	1.09633	0.132027	0.272933	0.901813
SEPHS1	1866	1.09532	0.262016	0.273377	0.902475
CDK2AP1	1867	1.0953	0.0808332	0.273385	0.902475
C7orf26	1868	1.09416	0.260887	0.273886	0.903849
NT5C3B	1869	1.09373	0.121588	0.274075	0.903916
FOSL2	1870	1.09271	0.223423	0.274522	0.905111
SBF1	1871	1.09125	0.148649	0.275165	0.906334
PSMF1	1872	1.09115	0.120337	0.275205	0.906334
GNAI1	1873	1.09091	0.135786	0.27531	0.906334
UBXN1	1874	1.0909	0.114339	0.275315	0.906334
RAB11FIP1	1875	1.09035	0.81603	0.275557	0.906575
ACAP2	1876	1.08871	0.174646	0.276281	0.908323
METTL9	1877	1.08834	0.104192	0.276445	0.908323
PROX1	1878	1.08816	0.441911	0.276526	0.908323
CACUL1	1879	1.0878	0.157837	0.276683	0.908325
RHOA	1880	1.08595	0.0696524	0.277501	0.909898
SYT17	1881	1.0853	0.213488	0.277788	0.910556
CLPB	1882	1.08365	0.187364	0.278521	0.912022
PHF20L1	1883	1.08355	0.145948	0.278564	0.912022
NR2C1	1884	1.08319	0.286953	0.278725	0.912022
POU3F3	1885	1.08312	0.142696	0.278756	0.912022
RSBN1	1886	1.08276	0.211512	0.278914	0.912022
HAX1	1887	1.0822	0.130884	0.279165	0.912396
CSMD3	1888	1.08158	0.400189	0.279437	0.91289
MFSD10	1889	1.081	0.219568	0.279698	0.913192
FIP1L1	1890	1.08071	0.165018	0.279825	0.913327
PDE4DIP	1891	1.07999	0.0776574	0.280148	0.913693
FAM76A	1892	1.07908	0.338458	0.280552	0.91431
FKBP3	1893	1.07813	0.0782436	0.280977	0.915235
AC096576.6	1894	1.07758	1.27394	0.28122	0.915235
PUS1	1895	1.07704	0.315254	0.281465	0.915235
RAB12	1896	1.07692	0.263371	0.281514	0.915235
CSNK2A1	1897	1.0766	0.127116	0.28166	0.915235
RTN2	1898	1.07645	0.166438	0.281726	0.915235
ITGA9	1899	1.07622	0.563659	0.281828	0.915235
TMEM108	1900	1.07609	0.365249	0.281886	0.915235
FAF2	1901	1.07581	0.178249	0.282011	0.915235
KREMEN1	1902	1.07577	0.41962	0.282031	0.915235
GNAI2	1903	1.07502	0.0838772	0.282366	0.915792
SLC7A6	1904	1.07473	0.385803	0.282497	0.915792
DANCR	1905	1.07466	0.155029	0.282528	0.915792
GTF3C5	1906	1.07462	0.23529	0.282544	0.915792
RPF1	1907	1.07427	0.238111	0.282702	0.916025
EVL	1908	1.07351	0.0693831	0.283041	0.916653
SPCS3	1909	1.07346	0.161833	0.283066	0.916653
GALNTL6	1910	1.07237	1.12255	0.283554	0.916969
AFAP1L2	1911	1.07235	0.336951	0.283561	0.916969
DDX46	1912	1.07225	0.155339	0.283609	0.916969
CNTN3	1913	1.07216	0.286852	0.28365	0.916969
JADE2	1914	1.07181	0.143531	0.283805	0.916969
GNG7	1915	1.0716	0.105851	0.2839	0.916969
HECTD2	1916	1.07152	0.335435	0.283934	0.916969
ZBTB11	1917	1.07015	0.172208	0.284554	0.917749
ACO1	1918	1.06999	0.269396	0.284622	0.917749
ADAM22	1919	1.06997	0.121614	0.284635	0.917749
AGT	1920	1.06985	0.0659129	0.284689	0.917749
PMP2	1921	1.06859	0.0647632	0.285255	0.919283
TYW1	1922	1.06841	0.575836	0.285336	0.919283
KAT6B	1923	1.06738	0.144089	0.285801	0.9197
C5orf30	1924	1.06614	0.154759	0.286359	0.920405
CBX1	1925	1.06614	0.104957	0.286362	0.920405
MEGF8	1926	1.06612	0.162365	0.286371	0.920405
PHF21A	1927	1.06576	0.251821	0.286532	0.920423
SEPTIN2	1928	1.06496	0.0793001	0.286894	0.920423
UBQLN2	1929	1.06483	0.102036	0.286953	0.920423
EMID1	1930	1.06383	0.274978	0.287408	0.921526
TUBGCP2	1931	1.06282	0.13953	0.287864	0.922481
NFAT5	1932	1.06224	0.283306	0.288126	0.922481
DEGS1	1933	1.06196	0.16031	0.288255	0.922481
RAB15	1934	1.06165	0.125567	0.288396	0.922481
SMIM14	1935	1.06156	0.120097	0.288436	0.922481
SEC13	1936	1.0615	0.168199	0.288462	0.922481
NCOA2	1937	1.06038	0.189049	0.28897	0.9235
DCTN4	1938	1.05914	0.140738	0.289538	0.924763
GABRD	1939	1.05914	0.0989897	0.289538	0.924763
NIPSNAP1	1940	1.05854	0.193563	0.289808	0.925348
C2orf69	1941	1.05809	0.19142	0.290016	0.92546
MRFAP1L1	1942	1.05788	0.0808569	0.290111	0.925491
ULK2	1943	1.05758	0.170461	0.290249	0.925654
TOPORS	1944	1.05701	0.243042	0.290507	0.925989
CSNK1G2	1945	1.05678	0.19121	0.290613	0.925989
LPIN1	1946	1.05619	0.116295	0.290882	0.926509
FOXRED1	1947	1.05601	0.17343	0.290964	0.926509
RNPEP	1948	1.05547	0.311496	0.291209	0.926786
TUG1	1949	1.05477	0.162459	0.29153	0.927049
ARHGEF7	1950	1.05472	0.0864603	0.291554	0.927049
CPSF7	1951	1.05448	0.155728	0.291664	0.927049
DCAF8	1952	1.05418	0.110683	0.291801	0.927049
ZNF519	1953	1.05312	0.314093	0.292284	0.928004
PIGQ	1954	1.05278	0.183393	0.292443	0.928234
LRRC58	1955	1.0511	0.183703	0.293212	0.929264
LAMTOR4	1956	1.05094	0.0636349	0.293284	0.929264
CTSA	1957	1.05084	0.120211	0.293332	0.929264
C2CD5	1958	1.05068	0.178838	0.293405	0.929264
SLMAP	1959	1.05066	0.136786	0.293413	0.929264
ACSL3	1960	1.05062	0.0772603	0.293432	0.929264
DAZAP1	1961	1.05056	0.1717	0.293461	0.929264
PAICS	1962	1.04948	0.164391	0.293956	0.930557
CCDC50	1963	1.04926	0.171686	0.294057	0.930601
NUMA1	1964	1.04739	0.103033	0.29492	0.932506
CUL9	1965	1.047	0.218628	0.295101	0.932805
FAM171A1	1966	1.04599	0.101767	0.295565	0.93372
ANKH	1967	1.04518	0.093518	0.295942	0.934636
POMP	1968	1.04382	0.0816997	0.296567	0.936057
TRMT1	1969	1.0422	0.245169	0.297319	0.937876
TBC1D22B	1970	1.04207	0.347285	0.297379	0.937876
C5orf56	1971	1.04201	0.51256	0.297405	0.937876
SLC66A2	1972	1.04168	0.124376	0.297559	0.938085
FGFR3	1973	1.04092	0.0902015	0.297913	0.938925
CCDC6	1974	1.0402	0.101728	0.298246	0.939489
NSFL1C	1975	1.03924	0.0982586	0.298694	0.939526
ZBTB43	1976	1.03911	0.252043	0.298754	0.939526
SLC18B1	1977	1.03831	0.203858	0.299126	0.939526
PLPPR5	1978	1.03788	0.367282	0.299328	0.939526
GRHL1	1979	1.03755	0.756406	0.299478	0.939526
ZNF444	1980	1.03737	0.196527	0.299562	0.939526
EXOSC2	1981	1.03728	0.331841	0.299604	0.939526
RNASEH2B	1982	1.03578	0.160615	0.300306	0.939702
UBE2V1	1983	1.03559	0.0923662	0.300394	0.939702
KIT	1984	1.03511	0.403444	0.300615	0.939825
EBAG9	1985	1.03486	0.190697	0.300734	0.939825
OSTM1	1986	1.0347	0.205772	0.30081	0.939825
PAMR1	1987	1.03459	0.31429	0.300861	0.939825
RC3H2	1988	1.03447	0.157137	0.300916	0.939825
KIF3B	1989	1.03345	0.106243	0.301395	0.940781
KLHL23	1990	1.03291	0.204453	0.301648	0.941289
POMGNT1	1991	1.03204	0.132786	0.302051	0.941873
DYRK1A	1992	1.03194	0.123178	0.302099	0.941873
ERI3	1993	1.03171	0.0946882	0.30221	0.941906
MAPK4	1994	1.03132	0.141473	0.302392	0.941907
RABL2A	1995	1.03045	0.325188	0.302799	0.941907
PPP6R2	1996	1.03028	0.119141	0.302879	0.941907
APMAP	1997	1.03019	0.100193	0.302919	0.941907
IQCA1	1998	1.03016	0.212186	0.302936	0.941907
[truncated: 8,723 more rows]

## Sheet: layer3
names	Unnamed: 0	scores	logfoldchanges	pvals	pvals_adj
HOPX	0	40.5095	0.944651	0	0
OLFM1	1	29.345	0.398997	2.76915e-189	3.29898e-186
SLC1A2	2	28.3801	0.328872	3.5589e-177	3.81585e-174
VSTM2A	3	27.3728	1.25549	5.78475e-165	5.16868e-162
NEFM	4	24.7444	0.489457	3.56609e-135	1.82074e-132
PCDH8	5	23.3065	1.55023	3.81242e-120	1.77725e-117
SCN1B	6	22.7635	0.714457	1.05409e-114	4.52079e-112
NSG2	7	22.6159	0.613111	3.02482e-113	1.20119e-110
GAP43	8	21.9541	0.35249	7.91546e-107	2.92654e-104
INA	9	21.8262	0.530866	1.30747e-105	4.52215e-103
SYT13	10	20.8206	0.662807	2.81555e-96	8.38565e-94
ATP1A1	11	20.6622	0.404376	7.58225e-95	2.19721e-92
PIN1	12	20.6258	0.502908	1.61118e-94	4.54606e-92
RCAN2	13	19.9024	0.5265	3.88014e-88	9.90544e-86
SNCG	14	19.8245	0.515272	1.8301e-87	4.56333e-85
BAIAP3	15	18.3713	0.603269	2.22886e-75	5.19517e-73
MEF2C	16	18.2452	0.377579	2.25994e-74	5.15555e-72
SCRG1	17	18.2387	0.579591	2.54299e-74	5.68041e-72
LAMP5	18	18.0505	1.22243	7.81102e-73	1.70918e-70
NECAB1	19	17.6637	0.383079	7.98058e-70	1.6778e-67
TESPA1	20	17.6422	0.593298	1.16729e-69	2.40686e-67
VAMP1	21	17.5487	0.772866	6.08677e-69	1.23136e-66
TAFA5	22	17.4973	0.685159	1.50198e-68	2.98227e-66
SLC1A3	23	17.4075	0.379662	7.23602e-68	1.41063e-65
HS6ST3	24	17.3599	0.967908	1.65933e-67	3.17701e-65
GLUL	25	17.2186	0.258005	1.92533e-66	3.49889e-64
PCSK1N	26	17.2013	0.361067	2.59653e-66	4.56393e-64
NRGN	27	17.179	0.183599	3.81434e-66	6.59635e-64
ATP2B2	28	17.0002	0.391877	8.18163e-65	1.32914e-62
NRXN1	29	16.8595	0.385147	8.93656e-64	1.43012e-61
CUX2	30	16.703	2.24764	1.24555e-62	1.96393e-60
BTBD3	31	16.674	0.651937	2.02579e-62	3.10293e-60
PTK2B	32	16.5033	0.426472	3.47154e-61	5.1697e-59
C11orf87	33	16.4708	0.688392	5.94568e-61	8.73283e-59
GRIA4	34	16.4141	0.728127	1.51549e-60	2.19582e-58
GABRD	35	16.2067	0.70161	4.52354e-59	6.38176e-57
TSC22D1	36	16.1253	0.319194	1.69397e-58	2.32856e-56
C14orf132	37	16.078	0.653218	3.64027e-58	4.87887e-56
PTN	38	15.9148	0.427984	5.00284e-57	6.4627e-55
KCNA2	39	15.7568	0.559382	6.1671e-56	7.87187e-54
NAT8L	40	15.6996	0.447569	1.5213e-55	1.91898e-53
NDUFB9	41	15.673	0.358081	2.31456e-55	2.88566e-53
MGAT5B	42	15.6661	0.84371	2.57944e-55	3.17894e-53
UQCRH	43	15.5	0.336653	3.46734e-54	4.17717e-52
BAALC	44	15.4966	0.373694	3.65763e-54	4.35746e-52
LMO4	45	15.3896	0.309047	1.92356e-53	2.26641e-51
SRI	46	15.3572	0.400223	3.17125e-53	3.65615e-51
COL5A2	47	15.1975	1.4233	3.67526e-52	4.19214e-50
CA10	48	15.1709	0.911212	5.50736e-52	6.15103e-50
CNTNAP2	49	15.1355	0.591686	9.44618e-52	1.04281e-49
RAMP1	50	15.1349	0.49925	9.53137e-52	1.04281e-49
HSPB1	51	14.9791	0.391392	1.00543e-50	1.07802e-48
GABRA1	52	14.9195	0.370544	2.4626e-50	2.61425e-48
SERPINI1	53	14.7214	0.33061	4.69713e-49	4.84256e-47
TUBB2B	54	14.7018	0.38122	6.28049e-49	6.2934e-47
AUXG01000058.1	55	14.6991	0.322638	6.52922e-49	6.48207e-47
CCK	56	14.6503	0.327992	1.3417e-48	1.31979e-46
CST3	57	14.5892	0.141015	3.29163e-48	3.20844e-46
RIMS3	58	14.5252	0.446323	8.38815e-48	8.1025e-46
MIAT	59	14.4424	0.412123	2.79786e-47	2.58609e-45
COX8A	60	14.4402	0.362472	2.88861e-47	2.64716e-45
CXCL14	61	14.4331	0.55713	3.20216e-47	2.90963e-45
ATP1A2	62	14.3363	0.327321	1.29813e-46	1.15988e-44
CIT	63	14.3065	0.489646	1.99153e-46	1.75026e-44
SLC6A1	64	14.2115	0.51096	7.77352e-46	6.72159e-44
ZBTB18	65	14.1263	0.433165	2.6136e-45	2.22405e-43
EPHA4	66	14.1224	0.55077	2.76571e-45	2.33496e-43
C9orf16	67	14.0788	0.335183	5.12663e-45	4.29435e-43
NEFL	68	13.961	0.201163	2.69711e-44	2.22449e-42
RORB	69	13.9112	0.549348	5.4176e-44	4.40057e-42
R3HDM1	70	13.9103	0.473058	5.4853e-44	4.42206e-42
GNG3	71	13.9072	0.345735	5.72476e-44	4.58066e-42
FLRT2	72	13.8165	0.635472	2.02571e-43	1.59704e-41
SCN1A	73	13.7208	0.486521	7.61755e-43	5.9185e-41
PHYHIP	74	13.6801	0.295825	1.33448e-42	1.02202e-40
CA11	75	13.6601	0.332386	1.75841e-42	1.33714e-40
CALY	76	13.438	0.31907	3.62174e-41	2.64166e-39
TIAM2	77	13.1648	0.719898	1.39875e-39	9.93208e-38
OLFM2	78	13.1312	0.705441	2.18112e-39	1.53855e-37
CAMK2A	79	13.1192	0.318932	2.55776e-39	1.7808e-37
SLC12A5	80	13.0514	0.364159	6.23917e-39	4.26091e-37
KIF5A	81	13.0419	0.266759	7.07088e-39	4.79835e-37
ATP1B2	82	12.9962	0.357608	1.28575e-38	8.67032e-37
CRYM	83	12.9433	0.477918	2.5647e-38	1.71867e-36
GABRB2	84	12.8704	0.325114	6.60538e-38	4.37178e-36
ATP5MF	85	12.7314	0.300032	3.95534e-37	2.57026e-35
SFXN5	86	12.6672	0.482537	8.99206e-37	5.77323e-35
LYNX1	87	12.6264	0.39054	1.51054e-36	9.64049e-35
RASGRF2	88	12.6124	0.707811	1.80501e-36	1.14517e-34
CKB	89	12.6061	0.0956951	1.95385e-36	1.2323e-34
FXYD1	90	12.5949	0.377521	2.25263e-36	1.41244e-34
NSG1	91	12.5719	0.464797	3.01215e-36	1.87769e-34
VSTM2L	92	12.4591	0.50773	1.24704e-35	7.68436e-34
CD99L2	93	12.434	0.434121	1.7078e-35	1.04634e-33
CAMKK2	94	12.4101	0.380904	2.3031e-35	1.39513e-33
CADM3	95	12.3427	0.400794	5.33353e-35	3.2127e-33
PRDX5	96	12.3243	0.282657	6.70073e-35	4.0137e-33
COX7B	97	12.2738	0.298132	1.25286e-34	7.46285e-33
CAMK2N1	98	12.231	0.169494	2.12203e-34	1.25704e-32
HS6ST1	99	12.1544	0.492513	5.43915e-34	3.20431e-32
SNCB	100	12.0057	0.270239	3.31622e-33	1.93242e-31
NRXN3	101	11.9673	0.417823	5.26958e-33	3.00534e-31
GRIN1	102	11.9591	0.2933	5.81639e-33	3.29965e-31
CCDC85B	103	11.9572	0.282472	5.95395e-33	3.35991e-31
C1orf115	104	11.9009	0.394153	1.17008e-32	6.53418e-31
UBE2E3	105	11.8846	0.47108	1.42394e-32	7.91061e-31
CHST1	106	11.8472	0.440277	2.22628e-32	1.23042e-30
NDUFB2	107	11.8099	0.283118	3.46947e-32	1.90768e-30
CTNNA2	108	11.7989	0.379389	3.95237e-32	2.16211e-30
MT3	109	11.7512	0.0812927	6.96577e-32	3.79122e-30
SNN	110	11.673	0.340281	1.75184e-31	9.48649e-30
NCS1	111	11.6426	0.277856	2.50346e-31	1.3421e-29
COX7A2	112	11.6007	0.267449	4.08601e-31	2.17961e-29
LRATD1	113	11.5951	0.587535	4.36603e-31	2.31745e-29
TPD52	114	11.5924	0.353684	4.50316e-31	2.37847e-29
NCDN	115	11.5694	0.248884	5.89144e-31	3.09647e-29
PARM1	116	11.538	0.659366	8.48817e-31	4.39662e-29
TTYH1	117	11.5107	0.298945	1.16551e-30	6.00796e-29
ISCU	118	11.4841	0.327799	1.58594e-30	8.09734e-29
ATRNL1	119	11.4085	0.384485	3.79413e-30	1.92799e-28
ATP6V1G2	120	11.3459	0.296164	7.77313e-30	3.9313e-28
CHCHD10	121	11.3143	0.269502	1.11543e-29	5.61488e-28
DPP6	122	11.2853	0.354046	1.55053e-29	7.69668e-28
NDUFB1	123	11.2791	0.267243	1.6649e-29	8.22631e-28
ADGRG1	124	11.2301	0.377791	2.90211e-29	1.42736e-27
ALDH2	125	11.2281	0.296656	2.9669e-29	1.45256e-27
STXBP6	126	11.2238	0.650416	3.11748e-29	1.51935e-27
RHEB	127	11.1954	0.3266	4.29573e-29	2.07472e-27
RUNDC3A	128	11.1338	0.265231	8.59048e-29	4.09365e-27
NME2	129	11.1332	0.276342	8.64554e-29	4.10166e-27
PPP2R2C	130	11.1232	0.331002	9.67634e-29	4.57047e-27
RGS5	131	11.1003	0.450185	1.2508e-28	5.85634e-27
TPGS2	132	11.0832	0.466267	1.51446e-28	7.02947e-27
WIPF3	133	11.0788	0.552823	1.59023e-28	7.34932e-27
CEND1	134	10.9988	0.273735	3.87128e-28	1.75881e-26
CRIP2	135	10.9339	0.329295	7.93626e-28	3.54552e-26
CBLN4	136	10.8261	1.26652	2.5894e-27	1.14726e-25
SCN8A	137	10.8112	0.356634	3.04601e-27	1.34401e-25
CDH22	138	10.7718	0.893961	4.67973e-27	2.0564e-25
PSD3	139	10.7427	0.258281	6.41424e-27	2.80708e-25
ATP5F1D	140	10.7141	0.265291	8.73616e-27	3.80769e-25
KCNC1	141	10.6689	0.466825	1.42256e-26	6.1503e-25
PLEKHM2	142	10.6584	0.337282	1.59356e-26	6.86191e-25
CABP1	143	10.6191	0.252867	2.42851e-26	1.04154e-24
RPH3A	144	10.5786	0.317644	3.74418e-26	1.58676e-24
C1orf61	145	10.5641	0.247708	4.37362e-26	1.84622e-24
SERPINE2	146	10.5451	0.328653	5.35113e-26	2.24999e-24
SNX3	147	10.5226	0.268651	6.79757e-26	2.84701e-24
C2orf80	148	10.4442	0.692943	1.55836e-25	6.50145e-24
ATP5PO	149	10.4116	0.25228	2.19408e-25	9.1182e-24
COX6A1	150	10.4044	0.190548	2.36851e-25	9.80507e-24
CDK2AP1	151	10.403	0.342797	2.40318e-25	9.91033e-24
TMOD1	152	10.3989	0.893853	2.50922e-25	1.02686e-23
ITPKA	153	10.3415	0.463482	4.57177e-25	1.86382e-23
HTR2A	154	10.3308	0.573272	5.11159e-25	2.076e-23
ATP5PF	155	10.324	0.255097	5.48786e-25	2.22041e-23
RCN1	156	10.3173	0.670138	5.88253e-25	2.37114e-23
TCEA2	157	10.3022	0.338224	6.88822e-25	2.76612e-23
GAD1	158	10.2682	0.526581	9.80173e-25	3.87801e-23
BEX5	159	10.2666	0.299095	9.96808e-25	3.92933e-23
NDUFA1	160	10.2558	0.254283	1.11431e-24	4.36046e-23
REEP5	161	10.2362	0.250528	1.36443e-24	5.30052e-23
PRKCA	162	10.2271	0.340157	1.49955e-24	5.80438e-23
GJA1	163	10.2163	0.256346	1.67675e-24	6.46695e-23
SPATS2L	164	10.2119	0.453635	1.75389e-24	6.74022e-23
GABBR2	165	10.1726	0.275553	2.62845e-24	1.00651e-22
PNCK	166	10.1262	0.49699	4.22826e-24	1.61336e-22
DAPK1	167	10.1164	0.600218	4.6718e-24	1.77628e-22
SULT4A1	168	10.0983	0.253008	5.61913e-24	2.12891e-22
CHD5	169	10.0939	0.287529	5.87641e-24	2.21855e-22
YPEL3	170	10.0359	0.249029	1.06025e-23	3.94724e-22
COL6A1	171	9.99525	0.574925	1.59887e-23	5.93186e-22
CPLX1	172	9.98458	0.307728	1.7805e-23	6.58293e-22
UQCRQ	173	9.97981	0.236003	1.86817e-23	6.88335e-22
UQCRC1	174	9.96661	0.278729	2.13383e-23	7.83526e-22
NAA38	175	9.96374	0.248951	2.19632e-23	8.03717e-22
TPD52L1	176	9.95516	0.47442	2.39433e-23	8.73197e-22
SLC25A5	177	9.94041	0.341954	2.77666e-23	1.0092e-21
DYNLL2	178	9.91012	0.248795	3.76207e-23	1.36273e-21
SNTA1	179	9.90828	0.319463	3.83185e-23	1.38334e-21
SLC22A17	180	9.90184	0.221842	4.08667e-23	1.47038e-21
UBL5	181	9.88756	0.23448	4.71381e-23	1.69035e-21
ATP5MD	182	9.86816	0.230654	5.7206e-23	2.04454e-21
UQCR10	183	9.83223	0.238456	8.17843e-23	2.91326e-21
NTRK3	184	9.81602	0.415015	9.60653e-23	3.41064e-21
BSCL2	185	9.74235	0.214607	1.98896e-22	7.01502e-21
FBXO2	186	9.74163	0.278669	2.0032e-22	7.04207e-21
TMEM160	187	9.6953	0.249307	3.15714e-22	1.10624e-20
YJEFN3	188	9.68228	0.388827	3.58639e-22	1.24848e-20
SMARCA2	189	9.63823	0.273088	5.51319e-22	1.91302e-20
ARNT2	190	9.63594	0.270876	5.63756e-22	1.94511e-20
DGCR2	191	9.63586	0.345299	5.64195e-22	1.94511e-20
MRAS	192	9.6254	0.348604	6.24631e-22	2.14657e-20
EXTL2	193	9.61638	0.598941	6.81884e-22	2.33548e-20
KCNH5	194	9.61607	0.84295	6.83959e-22	2.33548e-20
CTSB	195	9.5934	0.222124	8.52305e-22	2.8919e-20
CHGA	196	9.57655	0.236891	1.00344e-21	3.3833e-20
MDH1	197	9.56704	0.221125	1.10015e-21	3.69774e-20
TRIO	198	9.5642	0.404578	1.13076e-21	3.78874e-20
CYCS	199	9.56114	0.235093	1.16465e-21	3.89014e-20
CBLN2	200	9.55582	0.475862	1.22616e-21	4.08288e-20
PRDX2	201	9.53988	0.217197	1.42995e-21	4.74671e-20
NDUFB4	202	9.53331	0.272743	1.52344e-21	5.02596e-20
SLC2A13	203	9.51133	0.43925	1.88244e-21	6.19127e-20
CD63	204	9.50937	0.232408	1.91822e-21	6.28964e-20
TAFA2	205	9.508	0.717778	1.94366e-21	6.35362e-20
HTRA1	206	9.50374	0.234847	2.02478e-21	6.59869e-20
PNKD	207	9.47753	0.305469	2.60379e-21	8.409e-20
SLIRP	208	9.47384	0.272697	2.69752e-21	8.68553e-20
ANXA6	209	9.4701	0.268195	2.79578e-21	8.97497e-20
EPB41L2	210	9.4615	0.301069	3.03547e-21	9.71532e-20
S100A6	211	9.41428	0.244128	4.76314e-21	1.51096e-19
ARF5	212	9.4106	0.414612	4.93306e-21	1.56024e-19
LRP1	213	9.40911	0.280045	5.00334e-21	1.57782e-19
BTBD8	214	9.38727	0.273556	6.15754e-21	1.9361e-19
GABRG2	215	9.35809	0.263436	8.11882e-21	2.5379e-19
ACSL6	216	9.32506	0.32673	1.10921e-20	3.44725e-19
AKAP12	217	9.31705	0.242529	1.19616e-20	3.69604e-19
SELENOK	218	9.31133	0.331351	1.26239e-20	3.88947e-19
KCNAB2	219	9.30722	0.236979	1.31224e-20	4.03148e-19
ATP5MC3	220	9.25238	0.259334	2.1955e-20	6.68755e-19
ATP5MPL	221	9.22048	0.22624	2.95764e-20	8.9835e-19
RTL8C	222	9.18693	0.2305	4.04199e-20	1.22339e-18
ATP1A3	223	9.1867	0.242838	4.05059e-20	1.22339e-18
NDUFB7	224	9.16404	0.230804	4.99924e-20	1.50145e-18
LINC00507	225	9.15072	1.44792	5.65531e-20	1.69375e-18
TUBB3	226	9.139	0.244235	6.30345e-20	1.87738e-18
MAP1LC3B	227	9.12238	0.24732	7.34906e-20	2.18273e-18
MAN1C1	228	9.1187	0.604607	7.60285e-20	2.25187e-18
SERP2	229	9.1181	0.349514	7.64551e-20	2.25827e-18
NDUFA3	230	9.09212	0.224756	9.71293e-20	2.86105e-18
SEC14L1	231	9.0782	0.414992	1.10383e-19	3.24254e-18
MRPS21	232	9.07235	0.250334	1.16474e-19	3.4121e-18
MGST3	233	9.03005	0.227413	1.71601e-19	4.99975e-18
MRPL41	234	9.02286	0.266478	1.83245e-19	5.32452e-18
SLC25A4	235	9.02197	0.236005	1.84738e-19	5.35341e-18
FAIM2	236	9.02163	0.210094	1.85316e-19	5.3557e-18
VDAC1	237	9.01281	0.247309	2.00852e-19	5.78908e-18
PPP1CB	238	8.99547	0.220378	2.35221e-19	6.76151e-18
DIRAS1	239	8.99351	0.36358	2.39449e-19	6.86463e-18
GPR37L1	240	8.97778	0.311792	2.76289e-19	7.87864e-18
PFKM	241	8.94981	0.318959	3.56092e-19	1.01006e-17
LZTS1	242	8.94006	0.522085	3.88972e-19	1.10041e-17
PRDM8	243	8.90204	0.514322	5.4827e-19	1.54293e-17
TIAM1	244	8.89878	0.455903	5.64621e-19	1.58246e-17
INPP5F	245	8.87612	0.234336	6.92337e-19	1.93313e-17
EPB41L3	246	8.87188	0.2893	7.19209e-19	2.00295e-17
ITM2C	247	8.86049	0.189732	7.9665e-19	2.21287e-17
PNMA3	248	8.85023	0.434161	8.73386e-19	2.41975e-17
ABAT	249	8.83262	0.282459	1.02251e-18	2.8256e-17
PTPRF	250	8.81938	0.366639	1.151e-18	3.17251e-17
ABLIM2	251	8.8089	0.509523	1.26382e-18	3.47453e-17
ATP6V1F	252	8.76337	0.226262	1.89496e-18	5.19634e-17
ALDOC	253	8.72868	0.20507	2.57669e-18	7.04777e-17
PTPRK	254	8.72636	0.505902	2.63008e-18	7.17551e-17
CLDN10	255	8.7194	0.483801	2.79684e-18	7.61111e-17
PGP	256	8.71665	0.358986	2.86554e-18	7.7783e-17
SPINT2	257	8.70393	0.285495	3.20592e-18	8.68026e-17
PRAG1	258	8.67652	1.16317	4.08056e-18	1.10206e-16
LDB2	259	8.6593	0.332664	4.74679e-18	1.27557e-16
PIP5K1B	260	8.62961	0.973683	6.15619e-18	1.64196e-16
PARK7	261	8.59361	0.212584	8.42818e-18	2.24236e-16
MT1E	262	8.58939	0.213209	8.74314e-18	2.32039e-16
CAMKK1	263	8.58677	0.280853	8.9449e-18	2.36808e-16
SNX10	264	8.565	0.262665	1.08074e-17	2.84012e-16
ATP6V1G1	265	8.562	0.285461	1.10927e-17	2.90798e-16
SDC3	266	8.55531	0.32584	1.17554e-17	3.07417e-16
EFR3B	267	8.54097	0.471831	1.33099e-17	3.4638e-16
NDRG2	268	8.53374	0.214154	1.41695e-17	3.67857e-16
ATP5MG	269	8.516	0.204775	1.65161e-17	4.26284e-16
TXN	270	8.51584	0.246542	1.65393e-17	4.26284e-16
STS	271	8.49255	0.673499	2.02149e-17	5.19769e-16
IPO5	272	8.48671	0.323829	2.12561e-17	5.45235e-16
CACNA1A	273	8.46884	0.357427	2.47842e-17	6.34216e-16
NDUFC1	274	8.43152	0.271687	3.41212e-17	8.68997e-16
MLF2	275	8.42564	0.204621	3.58781e-17	9.11575e-16
GABARAPL2	276	8.42049	0.222575	3.74924e-17	9.50339e-16
STEAP2	277	8.38996	0.515449	4.86326e-17	1.22403e-15
CACNB2	278	8.37948	0.471821	5.3164e-17	1.33495e-15
GRIN2A	279	8.36787	0.245729	5.86677e-17	1.46971e-15
ADGRB1	280	8.36595	0.342189	5.96313e-17	1.49037e-15
MAPK4	281	8.35993	0.501753	6.27535e-17	1.56475e-15
ARPC5L	282	8.35149	0.330858	6.74086e-17	1.67304e-15
HDDC2	283	8.31512	0.305504	9.166e-17	2.2697e-15
LUZP1	284	8.31143	0.283733	9.45581e-17	2.33606e-15
ZNF365	285	8.27002	0.309892	1.33939e-16	3.27876e-15
METRN	286	8.22722	0.248584	1.91602e-16	4.67962e-15
NSF	287	8.21274	0.199444	2.16205e-16	5.26851e-15
SAT1	288	8.21001	0.265727	2.21175e-16	5.37741e-15
MBOAT7	289	8.20777	0.271279	2.25344e-16	5.46639e-15
SELENOM	290	8.1707	0.237375	3.06606e-16	7.42083e-15
ARHGEF25	291	8.16379	0.473557	3.24676e-16	7.82288e-15
FGF12	292	8.16339	0.229518	3.25748e-16	7.83109e-15
CD59	293	8.15159	0.206603	3.5918e-16	8.61549e-15
STUB1	294	8.14214	0.228692	3.88347e-16	9.29432e-15
NAPA	295	8.12759	0.232227	4.37897e-16	1.04569e-14
PLK2	296	8.12199	0.335773	4.58599e-16	1.09269e-14
SEMA6D	297	8.11205	0.741017	4.97739e-16	1.1807e-14
STMN3	298	8.08041	0.200991	6.45493e-16	1.52781e-14
EEF1A2	299	8.05908	0.212542	7.68715e-16	1.81545e-14
MPC2	300	8.04596	0.289466	8.55712e-16	2.01205e-14
NTNG1	301	8.03981	1.25311	8.99751e-16	2.11097e-14
PRKAR1B	302	8.03038	0.196817	9.71742e-16	2.26994e-14
RFX3	303	8.00906	0.580616	1.15589e-15	2.68839e-14
C1QBP	304	8.00396	0.278112	1.20479e-15	2.79604e-14
CDH13	305	8.00327	0.391721	1.21158e-15	2.80574e-14
ATP13A2	306	7.99856	0.291227	1.25879e-15	2.90879e-14
GRINA	307	7.99218	0.211073	1.32574e-15	3.05035e-14
GAD2	308	7.98378	0.471335	1.41915e-15	3.2513e-14
NT5DC3	309	7.98316	0.508018	1.4263e-15	3.26072e-14
NDUFA7	310	7.97316	0.315931	1.54672e-15	3.52101e-14
CHL1	311	7.97224	0.22188	1.55823e-15	3.53968e-14
RASGRF1	312	7.90389	0.359437	2.7033e-15	6.10207e-14
TTBK2	313	7.9002	0.288417	2.78461e-15	6.27238e-14
SH3BGRL	314	7.8869	0.281064	3.09774e-15	6.9631e-14
APOL2	315	7.88618	0.364186	3.11576e-15	6.98894e-14
TOLLIP	316	7.8735	0.198271	3.44848e-15	7.71913e-14
ABHD2	317	7.83586	0.32355	4.65644e-15	1.03797e-13
FBXO44	318	7.83085	0.269649	4.84578e-15	1.07793e-13
ADGRL1	319	7.81969	0.300129	5.29519e-15	1.17304e-13
COX5A	320	7.81721	0.234463	5.40082e-15	1.19397e-13
NDUFA12	321	7.814	0.247848	5.54002e-15	1.22222e-13
RBX1	322	7.80273	0.210519	6.05825e-15	1.33381e-13
TCERG1L	323	7.80054	1.17791	6.16424e-15	1.35436e-13
PKIG	324	7.79671	0.292895	6.35435e-15	1.39328e-13
LZTS3	325	7.78501	0.281602	6.97067e-15	1.5253e-13
NDUFA4	326	7.78017	0.0917233	7.24272e-15	1.5816e-13
CYP46A1	327	7.76832	0.328703	7.95311e-15	1.72968e-13
TAGLN3	328	7.75579	0.191367	8.7795e-15	1.90554e-13
ARF1	329	7.75403	0.191212	8.90215e-15	1.92826e-13
SIRPA	330	7.74829	0.189955	9.31352e-15	2.00521e-13
TMEM59L	331	7.74534	0.186607	9.53291e-15	2.04833e-13
TMEM130	332	7.73268	0.18435	1.05308e-14	2.25822e-13
REEP2	333	7.7314	0.270381	1.0637e-14	2.27645e-13
ACADVL	334	7.72599	0.263556	1.1099e-14	2.36587e-13
GOT2	335	7.72549	0.265523	1.11422e-14	2.37036e-13
SYNGR1	336	7.71486	0.232955	1.21112e-14	2.56634e-13
NDUFA2	337	7.70576	0.234414	1.30069e-14	2.74528e-13
WIPF2	338	7.70218	0.334713	1.33764e-14	2.81771e-13
NDUFB5	339	7.69769	0.264073	1.38553e-14	2.91287e-13
NDUFB3	340	7.6746	0.296381	1.65936e-14	3.48173e-13
NPTN	341	7.65703	0.189133	1.90285e-14	3.98483e-13
CCDC136	342	7.62407	0.385948	2.45807e-14	5.13751e-13
TRAPPC5	343	7.62357	0.227502	2.4676e-14	5.1474e-13
RAB3A	344	7.61251	0.186748	2.68829e-14	5.58957e-13
RGS7	345	7.61242	0.397406	2.69e-14	5.58957e-13
MADD	346	7.61126	0.242278	2.71444e-14	5.62945e-13
SYT5	347	7.5914	0.320461	3.16478e-14	6.55072e-13
HAGHL	348	7.58744	0.436609	3.26283e-14	6.74067e-13
TSC22D3	349	7.57526	0.245621	3.58399e-14	7.38991e-13
MT1X	350	7.56748	0.20683	3.80547e-14	7.83152e-13
ABHD8	351	7.56296	0.353908	3.94e-14	8.09284e-13
TMX4	352	7.55356	0.224752	4.23507e-14	8.66573e-13
SCRN1	353	7.55196	0.231417	4.28743e-14	8.75615e-13
SLIT2	354	7.53694	0.689676	4.8112e-14	9.80716e-13
VXN	355	7.52061	0.240261	5.45207e-14	1.10924e-12
GPD1L	356	7.50575	0.377569	6.10778e-14	1.2403e-12
PLEKHA6	357	7.49466	0.380693	6.64699e-14	1.34724e-12
RSPO2	358	7.48617	0.724944	7.0915e-14	1.43462e-12
MTLN	359	7.47856	0.319209	7.51414e-14	1.51726e-12
CLTB	360	7.47041	0.204429	7.99457e-14	1.61124e-12
P4HTM	361	7.46765	0.277286	8.16393e-14	1.63921e-12
ATPAF1	362	7.45498	0.259214	8.98849e-14	1.80139e-12
CYSTM1	363	7.45363	0.315016	9.08084e-14	1.81651e-12
TLE1	364	7.45263	0.462545	9.14992e-14	1.82692e-12
PAM	365	7.45098	0.315295	9.26511e-14	1.84648e-12
NDUFAB1	366	7.43988	0.229578	1.00777e-13	1.99728e-12
SNRPD2	367	7.42962	0.202388	1.08912e-13	2.15453e-12
NDUFA6	368	7.38851	0.258029	1.48478e-13	2.92643e-12
C1orf122	369	7.37608	0.221396	1.63023e-13	3.20135e-12
ADAM23	370	7.36071	0.316352	1.82929e-13	3.57913e-12
USF2	371	7.35827	0.23719	1.86303e-13	3.63593e-12
RBFOX2	372	7.35813	0.243791	1.8651e-13	3.63593e-12
ATP6V1H	373	7.35425	0.221426	1.91997e-13	3.73609e-12
SLC1A4	374	7.35285	0.33051	1.94023e-13	3.76869e-12
GATM	375	7.34907	0.210229	1.99592e-13	3.86606e-12
SSX2IP	376	7.34875	0.253814	2.00074e-13	3.86606e-12
NDUFB6	377	7.34756	0.254271	2.0186e-13	3.89271e-12
SPTB	378	7.33872	0.739356	2.15649e-13	4.15114e-12
NMNAT2	379	7.3374	0.241497	2.17779e-13	4.18296e-12
LAMTOR5	380	7.33017	0.237657	2.29856e-13	4.40092e-12
DBI	381	7.31814	0.189432	2.51431e-13	4.80543e-12
TCEAL6	382	7.31713	0.276345	2.53328e-13	4.83307e-12
SPCS1	383	7.31615	0.258234	2.55195e-13	4.86004e-12
PTPA	384	7.31554	0.228975	2.5635e-13	4.87339e-12
MCF2L	385	7.31441	0.259181	2.58521e-13	4.90594e-12
B4GALNT4	386	7.29417	0.279991	3.00497e-13	5.68327e-12
RAP1GDS1	387	7.29392	0.287908	3.01072e-13	5.68327e-12
TMEM151B	388	7.29232	0.292559	3.04661e-13	5.7409e-12
FKBP8	389	7.29192	0.1928	3.05569e-13	5.74792e-12
RNASEK	390	7.28153	0.181706	3.30057e-13	6.19766e-12
NDUFB10	391	7.26937	0.211293	3.61171e-13	6.77007e-12
POMP	392	7.2572	0.223688	3.95194e-13	7.39489e-12
BANF1	393	7.25482	0.292444	4.02206e-13	7.51297e-12
DYNLRB1	394	7.21911	0.173892	5.23303e-13	9.758e-12
PEF1	395	7.21688	0.309001	5.31934e-13	9.90173e-12
RETREG2	396	7.20223	0.203221	5.92346e-13	1.10072e-11
WDR83OS	397	7.19554	0.259436	6.22161e-13	1.15412e-11
COX6B1	398	7.1802	0.171531	6.96082e-13	1.28694e-11
MAP2K2	399	7.18019	0.242962	6.96162e-13	1.28694e-11
SAT2	400	7.17672	0.294582	7.1406e-13	1.31775e-11
GSTM3	401	7.16461	0.239855	7.80082e-13	1.43712e-11
SLC6A17	402	7.16286	0.2151	7.90094e-13	1.45221e-11
NPTXR	403	7.14744	0.198707	8.84097e-13	1.61763e-11
SYT2	404	7.14381	0.827358	9.0777e-13	1.65811e-11
EGLN2	405	7.14058	0.339265	9.29362e-13	1.69466e-11
VEGFB	406	7.14017	0.291585	9.32143e-13	1.69685e-11
ASRGL1	407	7.13179	0.337306	9.90724e-13	1.79738e-11
ABCA3	408	7.11813	0.287112	1.09398e-12	1.98136e-11
RAB6B	409	7.11601	0.178752	1.11094e-12	2.00869e-11
NDUFA5	410	7.10997	0.181357	1.16071e-12	2.09514e-11
POU3F2	411	7.09956	0.51039	1.25151e-12	2.25524e-11
UQCR11	412	7.09181	0.187474	1.32371e-12	2.37807e-11
ARF3	413	7.09177	0.172306	1.32411e-12	2.37807e-11
FBXL15	414	7.0897	0.292939	1.34408e-12	2.4099e-11
LGI4	415	7.0791	0.256033	1.45089e-12	2.58413e-11
SLC4A4	416	7.07178	0.325523	1.52958e-12	2.71977e-11
ATP5PD	417	7.07138	0.205331	1.53397e-12	2.72305e-11
ELK1	418	7.06878	0.286402	1.56301e-12	2.77002e-11
GADD45GIP1	419	7.06824	0.203573	1.56914e-12	2.77628e-11
PAK6	420	7.06059	0.531792	1.65802e-12	2.92871e-11
OBSL1	421	7.05803	0.37586	1.68883e-12	2.97334e-11
ARL4C	422	7.05681	0.375169	1.70367e-12	2.99454e-11
RNF187	423	7.04336	0.179866	1.87652e-12	3.29298e-11
BOLA3	424	7.04227	0.389367	1.8914e-12	3.31365e-11
DRAP1	425	7.0308	0.276507	2.05349e-12	3.58347e-11
MICOS13	426	7.03067	0.219362	2.05543e-12	3.58347e-11
AC091938.1	427	7.0212	0.88274	2.19968e-12	3.82253e-11
PTPRN2	428	7.01973	0.230418	2.22291e-12	3.85663e-11
PIP4K2C	429	7.01114	0.34415	2.36381e-12	4.08786e-11
GLRA3	430	6.99211	0.881642	2.70779e-12	4.66018e-11
SYBU	431	6.98921	0.26189	2.76443e-12	4.75003e-11
GPX4	432	6.96908	0.172906	3.19023e-12	5.46416e-11
FGFR3	433	6.96518	0.244168	3.27983e-12	5.60866e-11
LRRC4	434	6.9581	0.486474	3.44887e-12	5.88833e-11
TBRG1	435	6.94533	0.293318	3.77567e-12	6.43605e-11
ATP5IF1	436	6.93891	0.174909	3.95138e-12	6.72487e-11
ELOC	437	6.9361	0.256342	4.03078e-12	6.84573e-11
CAPZA2	438	6.93594	0.216826	4.03516e-12	6.84573e-11
AMD1	439	6.93503	0.228023	4.06127e-12	6.87913e-11
COPS9	440	6.92944	0.173122	4.22522e-12	7.14555e-11
RGCC	441	6.92657	0.272702	4.31155e-12	7.28007e-11
GUCY1B1	442	6.91014	0.199289	4.84187e-12	8.14985e-11
UROS	443	6.90299	0.260361	5.09198e-12	8.544e-11
ATP5F1A	444	6.89763	0.171975	5.28787e-12	8.85884e-11
AAK1	445	6.89209	0.209533	5.49787e-12	9.19628e-11
ITGAV	446	6.88294	0.323683	5.86298e-12	9.7765e-11
TIMP3	447	6.87885	0.338046	6.03356e-12	1.00453e-10
TNFRSF25	448	6.8783	0.474395	6.05706e-12	1.00688e-10
ATP6V0B	449	6.87041	0.170068	6.40168e-12	1.06252e-10
RALB	450	6.86958	0.301182	6.43927e-12	1.06711e-10
PDZD2	451	6.86764	0.412137	6.52742e-12	1.08005e-10
MRPS26	452	6.86456	0.27287	6.6696e-12	1.10071e-10
C18orf32	453	6.86449	0.193385	6.67282e-12	1.10071e-10
AURKAIP1	454	6.86334	0.219224	6.72671e-12	1.10789e-10
ATXN7L3	455	6.85918	0.257235	6.92561e-12	1.1389e-10
FGFR1OP2	456	6.85845	0.239573	6.96133e-12	1.14302e-10
ARL6IP5	457	6.85815	0.176812	6.97581e-12	1.14365e-10
BCR	458	6.85653	0.309899	7.05555e-12	1.15496e-10
SLC25A18	459	6.85512	0.33359	7.12544e-12	1.16308e-10
CHCHD2	460	6.85509	0.175942	7.12687e-12	1.16308e-10
MPRIP	461	6.84782	0.199176	7.4984e-12	1.22185e-10
LINGO1	462	6.84016	0.241094	7.91064e-12	1.28707e-10
DSTN	463	6.83857	0.15973	7.99866e-12	1.29942e-10
TRIR	464	6.83617	0.208018	8.13409e-12	1.31942e-10
NDUFS8	465	6.8335	0.217309	8.28682e-12	1.34216e-10
COX20	466	6.8271	0.230476	8.66483e-12	1.40127e-10
DYNLT3	467	6.82638	0.246569	8.70851e-12	1.40621e-10
LONRF2	468	6.82357	0.21395	8.88084e-12	1.43189e-10
PON2	469	6.82025	0.209104	9.08805e-12	1.46309e-10
NPM2	470	6.81411	0.4332	9.48496e-12	1.52242e-10
KLC2	471	6.80122	0.299804	1.03737e-11	1.65762e-10
JTB	472	6.79632	0.219663	1.07326e-11	1.71243e-10
FAT3	473	6.79344	0.388525	1.09493e-11	1.74441e-10
ALDH1L1	474	6.79255	0.383877	1.10166e-11	1.75252e-10
SQSTM1	475	6.75277	0.188429	1.45047e-11	2.29718e-10
KIAA1549L	476	6.74213	0.200136	1.56083e-11	2.46469e-10
ENC1	477	6.73989	0.114691	1.58509e-11	2.49932e-10
CYC1	478	6.73621	0.235253	1.62571e-11	2.55961e-10
SUGP2	479	6.73286	0.225342	1.66357e-11	2.61038e-10
LPCAT4	480	6.73233	0.375506	1.66972e-11	2.61353e-10
AC009041.2	481	6.71627	0.344907	1.86437e-11	2.90972e-10
SIPA1L1	482	6.71595	0.252682	1.86849e-11	2.91191e-10
COPE	483	6.70432	0.234231	2.02349e-11	3.14889e-10
GABRA2	484	6.69271	0.315943	2.19082e-11	3.3945e-10
AMOT	485	6.68968	0.473298	2.23657e-11	3.45541e-10
NR2F1	486	6.68287	0.227557	2.34313e-11	3.61483e-10
ASTN1	487	6.67496	0.323284	2.47293e-11	3.80959e-10
FIS1	488	6.65806	0.186244	2.77469e-11	4.25003e-10
CCM2	489	6.65513	0.265987	2.83058e-11	4.32945e-10
MAST4	490	6.64866	0.371723	2.95781e-11	4.51761e-10
UBXN6	491	6.64426	0.217577	3.04754e-11	4.64144e-10
PLD3	492	6.63901	0.162389	3.15796e-11	4.80279e-10
POLR2K	493	6.63528	0.261615	3.23888e-11	4.91888e-10
TXNL4A	494	6.62856	0.225082	3.38967e-11	5.1406e-10
FBXO34	495	6.62802	0.381726	3.40215e-11	5.15223e-10
TMEM127	496	6.62646	0.342663	3.43826e-11	5.19958e-10
MICOS10	497	6.62317	0.167769	3.51569e-11	5.30919e-10
WBP2	498	6.61759	0.163779	3.65104e-11	5.4981e-10
SDHA	499	6.60849	0.249028	3.88258e-11	5.83039e-10
ENSA	500	6.58996	0.170926	4.39958e-11	6.58831e-10
NCEH1	501	6.58052	0.292442	4.68812e-11	7.00084e-10
GLUD1	502	6.57702	0.175426	4.7997e-11	7.15749e-10
APLP2	503	6.56382	0.157349	5.24447e-11	7.80988e-10
SLC6A7	504	6.55987	0.469843	5.38557e-11	7.99779e-10
NDUFV2	505	6.55503	0.204291	5.56308e-11	8.23859e-10
METTL26	506	6.55477	0.2281	5.57291e-11	8.24175e-10
NHP2	507	6.55311	0.2282	5.63503e-11	8.32215e-10
GPR162	508	6.54782	0.223112	5.83823e-11	8.59856e-10
NR2F1-AS1	509	6.54043	0.335895	6.13421e-11	9.02208e-10
EPDR1	510	6.52545	0.261549	6.77982e-11	9.93078e-10
GPC1	511	6.52026	0.245642	7.0184e-11	1.02662e-09
MZT2B	512	6.51857	0.160375	7.09802e-11	1.03685e-09
SPCS2	513	6.51784	0.217366	7.13288e-11	1.04053e-09
ST6GALNAC5	514	6.51141	0.560997	7.44485e-11	1.08309e-09
RAB11A	515	6.50877	0.197252	7.57689e-11	1.09998e-09
VSTM2A-OT1	516	6.50478	1.02142	7.7808e-11	1.12737e-09
CTNND1	517	6.5042	0.396001	7.8108e-11	1.13019e-09
TMEM132B	518	6.49247	0.267114	8.44405e-11	1.22018e-09
NISCH	519	6.49182	0.196838	8.48049e-11	1.22379e-09
TBCB	520	6.48457	0.165316	8.89837e-11	1.28237e-09
POLR2I	521	6.48019	0.196636	9.16056e-11	1.31838e-09
TMEM65	522	6.47998	0.503275	9.17354e-11	1.31848e-09
MKNK2	523	6.46133	0.409453	1.03784e-10	1.48966e-09
UBE2D3	524	6.46032	0.185412	1.04483e-10	1.49768e-09
HSPE1	525	6.45591	0.176594	1.0757e-10	1.53987e-09
KCTD2	526	6.43771	0.258579	1.21286e-10	1.7316e-09
ACSL3	527	6.4332	0.189633	1.24947e-10	1.78149e-09
MPC1	528	6.42744	0.288861	1.29774e-10	1.84786e-09
GOLGA7B	529	6.42675	0.296403	1.30363e-10	1.85379e-09
SPTBN2	530	6.42607	0.2553	1.30947e-10	1.85962e-09
C2orf72	531	6.42028	0.371121	1.36023e-10	1.92915e-09
PLXNA1	532	6.41474	0.39373	1.4106e-10	1.99794e-09
TSPAN5	533	6.41116	0.242034	1.44415e-10	2.04276e-09
PLCH2	534	6.40852	0.853715	1.46941e-10	2.07432e-09
KNDC1	535	6.40842	0.268234	1.47033e-10	2.07432e-09
BSG	536	6.40786	0.158187	1.4758e-10	2.07931e-09
PGK1	537	6.40452	0.162376	1.50839e-10	2.12243e-09
ELMO1	538	6.38854	0.209383	1.67475e-10	2.35344e-09
PFDN2	539	6.38648	0.190878	1.69748e-10	2.38131e-09
RHOQ	540	6.38634	0.257955	1.69903e-10	2.38131e-09
SPOCK2	541	6.37532	0.182198	1.82579e-10	2.55563e-09
PLCH1	542	6.37512	0.710157	1.82823e-10	2.55571e-09
NDUFA8	543	6.3744	0.197863	1.83679e-10	2.56433e-09
CLIP3	544	6.37277	0.167395	1.8564e-10	2.58833e-09
CDIP1	545	6.36873	0.171284	1.906e-10	2.65405e-09
SYNPO	546	6.36013	0.216593	2.01585e-10	2.79974e-09
SUMO1	547	6.35555	0.218884	2.07683e-10	2.88069e-09
POLR2E	548	6.35344	0.238702	2.10559e-10	2.91682e-09
PSD	549	6.34145	0.16621	2.27613e-10	3.14493e-09
NPDC1	550	6.33889	0.167996	2.31425e-10	3.19349e-09
ELMOD1	551	6.32698	0.258961	2.50009e-10	3.4455e-09
OLFM3	552	6.32609	0.469097	2.51457e-10	3.46101e-09
CREG2	553	6.32006	0.165222	2.61462e-10	3.59409e-09
GNAL	554	6.31776	0.390649	2.65379e-10	3.64144e-09
MAP1S	555	6.31764	0.295538	2.65585e-10	3.64144e-09
NDUFC2	556	6.31193	0.170586	2.75573e-10	3.77355e-09
FAM81A	557	6.30595	0.281867	2.86426e-10	3.91716e-09
GOT1	558	6.30359	0.179316	2.90826e-10	3.97228e-09
RHOBTB2	559	6.30042	0.381491	2.96847e-10	4.04936e-09
EIF1B	560	6.29186	0.191946	3.13686e-10	4.26819e-09
MEF2A	561	6.28372	0.20936	3.30557e-10	4.49205e-09
LINC00599	562	6.27604	0.232411	3.4731e-10	4.70778e-09
KCNH1	563	6.27411	0.675686	3.51646e-10	4.76055e-09
GHITM	564	6.27359	0.153628	3.52814e-10	4.77033e-09
MRPL27	565	6.27125	0.276107	3.58171e-10	4.83667e-09
KIFC2	566	6.26949	0.224516	3.62224e-10	4.88524e-09
COX17	567	6.2534	0.230309	4.01619e-10	5.40296e-09
HOMER1	568	6.25189	0.256928	4.05513e-10	5.4485e-09
UNC5D	569	6.24927	0.682654	4.12379e-10	5.53383e-09
PRRT1	570	6.24625	0.256649	4.20435e-10	5.63488e-09
PDCD5	571	6.21984	0.216201	4.97651e-10	6.66144e-09
TMEM9	572	6.21713	0.191782	5.06345e-10	6.76093e-09
TRHDE	573	6.21124	0.491723	5.25686e-10	7.00174e-09
ILK	574	6.2047	0.359093	5.48e-10	7.28989e-09
MAPRE3	575	6.19716	0.200991	5.74923e-10	7.62911e-09
CIAO2B	576	6.19684	0.222887	5.76075e-10	7.63495e-09
MRPS6	577	6.19452	0.351234	5.84617e-10	7.73859e-09
MYL6B	578	6.19265	0.189671	5.91617e-10	7.8216e-09
SELENOH	579	6.19027	0.186456	6.00626e-10	7.93093e-09
H2AFZ	580	6.18639	0.192784	6.15558e-10	8.1181e-09
CORO6	581	6.17597	0.365334	6.57581e-10	8.66165e-09
MAF	582	6.17277	0.386578	6.71052e-10	8.82825e-09
CDS1	583	6.16928	0.47626	6.86013e-10	9.01401e-09
FHL1	584	6.16899	0.206102	6.87299e-10	9.01985e-09
TLCD4	585	6.15703	0.368018	7.41202e-10	9.71536e-09
ATN1	586	6.15253	0.242138	7.62586e-10	9.98345e-09
NRSN2	587	6.15141	0.273372	7.67994e-10	1.0042e-08
ARHGEF17	588	6.15046	0.283657	7.72566e-10	1.00895e-08
PDE2A	589	6.1501	0.209452	7.74344e-10	1.01004e-08
TMEM178B	590	6.14596	0.438692	7.94825e-10	1.03549e-08
MRPL33	591	6.14171	0.221226	8.16384e-10	1.06229e-08
RABAC1	592	6.13336	0.17395	8.60419e-10	1.11823e-08
SDCBP	593	6.13131	0.205292	8.71573e-10	1.13136e-08
PSD2	594	6.12946	0.390155	8.81791e-10	1.14324e-08
NEDD8	595	6.1229	0.154561	9.18893e-10	1.18703e-08
PPFIA4	596	6.1103	0.39949	9.94457e-10	1.28156e-08
TOMM34	597	6.10742	0.341077	1.01256e-09	1.30176e-08
NDUFS3	598	6.10494	0.22727	1.02841e-09	1.32055e-08
ALDH5A1	599	6.10083	0.284446	1.05518e-09	1.35331e-08
GRAMD1B	600	6.09228	0.258062	1.11312e-09	1.4259e-08
AJ009632.2	601	6.08846	1.57384	1.14003e-09	1.45864e-08
MYH9	602	6.08011	0.25264	1.20101e-09	1.53483e-08
UBL3	603	6.07697	0.190762	1.22473e-09	1.56328e-08
ACYP2	604	6.07543	0.243127	1.23654e-09	1.57648e-08
TPM1	605	6.07471	0.219187	1.24211e-09	1.5817e-08
RAB5C	606	6.07226	0.249911	1.26124e-09	1.60225e-08
NDUFA11	607	6.07008	0.164089	1.2785e-09	1.62225e-08
AKR1B1	608	6.05882	0.237991	1.37121e-09	1.73515e-08
STAC2	609	6.05777	0.373316	1.38019e-09	1.74304e-08
SSU72	610	6.05666	0.20091	1.38975e-09	1.75098e-08
PDE1B	611	6.05425	0.340925	1.4107e-09	1.77322e-08
PAK1	612	6.05338	0.168703	1.41837e-09	1.78076e-08
FAM13A	613	6.04975	0.375394	1.45072e-09	1.81925e-08
POLR3H	614	6.04954	0.292976	1.4526e-09	1.81949e-08
NQO2	615	6.04869	0.298489	1.46025e-09	1.82693e-08
CNTNAP1	616	6.0483	0.213864	1.4638e-09	1.82924e-08
L1CAM	617	6.04756	0.293296	1.47053e-09	1.83551e-08
SLC3A2	618	6.04408	0.223652	1.5026e-09	1.87336e-08
EDF1	619	6.04218	0.153974	1.52045e-09	1.8931e-08
ACO2	620	6.04202	0.159255	1.52196e-09	1.8931e-08
AKAP5	621	6.03846	0.422526	1.55591e-09	1.93308e-08
SPTBN4	622	6.03542	0.273597	1.58551e-09	1.96757e-08
TENM2	623	6.02947	0.395822	1.64496e-09	2.03899e-08
TTC9B	624	6.02147	0.19204	1.72844e-09	2.14e-08
CTSH	625	6.02005	0.310946	1.74367e-09	2.15636e-08
BRI3	626	6.01701	0.254557	1.77669e-09	2.19214e-08
ESYT1	627	6.01538	0.503564	1.79469e-09	2.2118e-08
LRRC8A	628	5.98372	0.237681	2.18097e-09	2.67556e-08
LGI3	629	5.96905	0.207223	2.38631e-09	2.91413e-08
UQCRFS1	630	5.96212	0.19938	2.48981e-09	3.03361e-08
BLCAP	631	5.96088	0.168642	2.50882e-09	3.0533e-08
KCNJ10	632	5.9576	0.247699	2.55965e-09	3.1081e-08
HSD11B1L	633	5.957	0.276716	2.56909e-09	3.11603e-08
MYL12B	634	5.95678	0.179482	2.57251e-09	3.11667e-08
SUCLA2	635	5.95537	0.265647	2.59487e-09	3.1402e-08
COPRS	636	5.94336	0.187431	2.79242e-09	3.37546e-08
ADAM22	637	5.93601	0.285187	2.92043e-09	3.52225e-08
TPP1	638	5.93317	0.217853	2.97143e-09	3.57974e-08
LTBP3	639	5.93239	0.255478	2.98561e-09	3.59278e-08
TPMT	640	5.93015	0.422922	3.02653e-09	3.63794e-08
HPRT1	641	5.92487	0.228647	3.12546e-09	3.75265e-08
C4orf48	642	5.91123	0.157964	3.39563e-09	4.07248e-08
CAMTA1	643	5.90987	0.148197	3.42379e-09	4.10166e-08
NDUFAF8	644	5.90819	0.185147	3.45894e-09	4.13914e-08
HSPA12A	645	5.9051	0.179865	3.52434e-09	4.21271e-08
ATP5MC1	646	5.89859	0.184586	3.66614e-09	4.37732e-08
HPCAL1	647	5.89831	0.220131	3.67248e-09	4.38001e-08
KITLG	648	5.89793	0.620633	3.68093e-09	4.38521e-08
SLC30A3	649	5.8944	0.43712	3.76039e-09	4.47306e-08
FXYD7	650	5.89429	0.199416	3.76301e-09	4.47306e-08
AP1S1	651	5.89376	0.291056	3.77498e-09	4.48232e-08
LIMK1	652	5.88935	0.282875	3.87706e-09	4.59844e-08
MAP9	653	5.88216	0.18966	4.04937e-09	4.7922e-08
PCNP	654	5.87846	0.183743	4.14095e-09	4.89518e-08
DBN1	655	5.87577	0.331877	4.20894e-09	4.96461e-08
EPB41L1	656	5.85261	0.171615	4.83932e-09	5.70189e-08
NLK	657	5.8494	0.226729	4.93342e-09	5.80638e-08
MAGED2	658	5.84872	0.194277	4.95366e-09	5.82381e-08
NDUFB11	659	5.84714	0.180934	5.00094e-09	5.87296e-08
PCDH19	660	5.83465	0.480169	5.39033e-09	6.30952e-08
LRRC2	661	5.8316	0.855307	5.48993e-09	6.41909e-08
NCKIPSD	662	5.82669	0.259095	5.65375e-09	6.60343e-08
CABLES1	663	5.81259	0.368735	6.1512e-09	7.16742e-08
PFDN1	664	5.81245	0.220295	6.15668e-09	7.16742e-08
BEND6	665	5.80764	0.287274	6.3359e-09	7.36806e-08
SNHG6	666	5.80297	0.154736	6.51514e-09	7.56829e-08
CSPG5	667	5.79977	0.234783	6.6405e-09	7.70099e-08
FSD1	668	5.79969	0.318077	6.64374e-09	7.70099e-08
PCBP1	669	5.79266	0.154354	6.92786e-09	8.02166e-08
SV2A	670	5.77669	0.155519	7.61842e-09	8.81172e-08
HCN1	671	5.77615	0.342292	7.64277e-09	8.83036e-08
PDK3	672	5.77593	0.275502	7.65297e-09	8.83264e-08
SERP1	673	5.77306	0.211453	7.78436e-09	8.97462e-08
DMAC1	674	5.76956	0.246335	7.94797e-09	9.1534e-08
ARL3	675	5.75913	0.205372	8.45481e-09	9.72666e-08
C9orf24	676	5.75388	0.494411	8.72188e-09	1.00231e-07
ATP6V1B2	677	5.75178	0.14707	8.83083e-09	1.01375e-07
NDUFB8	678	5.74918	0.16388	8.96749e-09	1.02834e-07
ROGDI	679	5.74772	0.223943	9.04533e-09	1.03615e-07
GTF3A	680	5.74276	0.207486	9.31433e-09	1.06583e-07
DGKB	681	5.73752	0.295222	9.60714e-09	1.09699e-07
DDRGK1	682	5.73665	0.272888	9.657e-09	1.10142e-07
IGFBP7	683	5.73648	0.179161	9.66647e-09	1.10142e-07
GRB14	684	5.73555	1.49921	9.71947e-09	1.10629e-07
MYO1B	685	5.72251	0.766566	1.04964e-08	1.19219e-07
SOX2	686	5.72156	0.192418	1.0555e-08	1.19758e-07
ATP5F1C	687	5.72039	0.191652	1.06281e-08	1.20459e-07
SNU13	688	5.71858	0.156869	1.07418e-08	1.21616e-07
SCYL1	689	5.71841	0.295089	1.07528e-08	1.21616e-07
CLTA	690	5.70366	0.15094	1.17261e-08	1.32484e-07
TMEM170B	691	5.7019	0.327653	1.18482e-08	1.33722e-07
METTL7A	692	5.69955	0.170189	1.20123e-08	1.35432e-07
NNT	693	5.69675	0.259631	1.22114e-08	1.37532e-07
ESRRA	694	5.69025	0.426477	1.26856e-08	1.42573e-07
SLC2A1	695	5.68797	0.243971	1.28562e-08	1.44339e-07
WSB2	696	5.68359	0.176688	1.31895e-08	1.47927e-07
BLOC1S1	697	5.67659	0.157008	1.37403e-08	1.53943e-07
ACTN1	698	5.67488	0.225177	1.38784e-08	1.55328e-07
OIP5-AS1	699	5.66849	0.144682	1.44061e-08	1.61066e-07
EIF5A	700	5.66777	0.190527	1.4467e-08	1.61578e-07
DLGAP1	701	5.66642	0.178489	1.4581e-08	1.62682e-07
DDA1	702	5.66343	0.256873	1.48375e-08	1.65372e-07
CAPNS1	703	5.64809	0.147799	1.62235e-08	1.80445e-07
PLCB1	704	5.64738	0.16142	1.62907e-08	1.81004e-07
FAM189B	705	5.646	0.421928	1.64222e-08	1.82276e-07
PDZD4	706	5.64084	0.159316	1.69227e-08	1.87443e-07
FAM168B	707	5.63235	0.164061	1.77772e-08	1.96705e-07
ALDH6A1	708	5.63201	0.195056	1.78118e-08	1.96885e-07
HERPUD1	709	5.62807	0.238496	1.82237e-08	2.01231e-07
ACVR1C	710	5.62561	0.982048	1.84849e-08	2.03904e-07
GAS6	711	5.62373	0.273577	1.86879e-08	2.05931e-07
CHST10	712	5.6233	0.407383	1.87347e-08	2.06236e-07
SLC9A7	713	5.62186	0.367332	1.88909e-08	2.07742e-07
IL6ST	714	5.61955	0.170389	1.91457e-08	2.10328e-07
TMEM25	715	5.60672	0.27898	2.06192e-08	2.26053e-07
TNK2	716	5.60433	0.213803	2.09058e-08	2.28961e-07
RCC2	717	5.59471	0.472259	2.20995e-08	2.41786e-07
LAMTOR1	718	5.59346	0.179723	2.22595e-08	2.43288e-07
APOE	719	5.58984	0.137815	2.27277e-08	2.48153e-07
SH3GLB2	720	5.58556	0.166372	2.32947e-08	2.54085e-07
PSMD8	721	5.57369	0.183201	2.49395e-08	2.71749e-07
IDH3A	722	5.56798	0.222386	2.57709e-08	2.80239e-07
UBAC1	723	5.55399	0.318739	2.79218e-08	3.03321e-07
ANXA11	724	5.54559	0.208775	2.9297e-08	3.17616e-07
CAMK1G	725	5.54371	0.314643	2.96126e-08	3.20713e-07
TCEAL2	726	5.54317	0.135882	2.97048e-08	3.21387e-07
PODXL	727	5.53551	0.412112	3.10325e-08	3.35414e-07
NBL1	728	5.52695	0.175608	3.25843e-08	3.51478e-07
CAMTA2	729	5.52375	0.244547	3.31839e-08	3.57586e-07
ACTN4	730	5.5205	0.197709	3.38041e-08	3.63903e-07
VDAC3	731	5.51511	0.168919	3.48555e-08	3.74845e-07
HDAC9	732	5.51277	0.565812	3.53229e-08	3.79491e-07
SYP	733	5.51149	0.137324	3.55814e-08	3.81544e-07
PDAP1	734	5.51147	0.198613	3.55851e-08	3.81544e-07
TMEM219	735	5.5089	0.186523	3.61078e-08	3.86761e-07
DNAJC19	736	5.50386	0.299023	3.71562e-08	3.97594e-07
SLC25A11	737	5.49877	0.206539	3.82443e-08	4.08421e-07
ANAPC11	738	5.48876	0.178156	4.04757e-08	4.31821e-07
COPS6	739	5.48403	0.198689	4.15754e-08	4.43113e-07
KIFC3	740	5.47613	0.538137	4.34723e-08	4.6287e-07
KIAA0513	741	5.46926	0.19024	4.51931e-08	4.80714e-07
GABRA4	742	5.45937	0.321437	4.77816e-08	5.07745e-07
CYB5R3	743	5.45831	0.210486	4.80685e-08	5.10287e-07
ABHD12	744	5.45784	0.208718	4.81971e-08	5.11147e-07
BCAP31	745	5.44482	0.159121	5.18583e-08	5.4889e-07
LAPTM4A	746	5.43869	0.229123	5.36746e-08	5.66994e-07
CS	747	5.43597	0.237596	5.45003e-08	5.7515e-07
FLOT1	748	5.4331	0.157427	5.53847e-08	5.83909e-07
CDKN2D	749	5.42881	0.183383	5.673e-08	5.97504e-07
GABBR1	750	5.42377	0.14121	5.83553e-08	6.13417e-07
TMEM14C	751	5.42188	0.250885	5.89741e-08	6.19315e-07
EIF3K	752	5.40729	0.162189	6.39844e-08	6.71273e-07
BAD	753	5.4066	0.208764	6.42308e-08	6.73199e-07
KCNIP4	754	5.40598	0.262317	6.44543e-08	6.74882e-07
PDCD6	755	5.39389	0.213945	6.89504e-08	7.1915e-07
RNF11	756	5.37603	0.14612	7.6145e-08	7.91879e-07
SRP9	757	5.37061	0.152565	7.84685e-08	8.14462e-07
PLPP3	758	5.36697	0.180508	8.00717e-08	8.28696e-07
SYNE1	759	5.36562	0.149868	8.06707e-08	8.3409e-07
CRELD1	760	5.35729	0.252401	8.44817e-08	8.71812e-07
SH3BGRL2	761	5.35553	0.277103	8.53038e-08	8.7945e-07
FBXW5	762	5.35301	0.220236	8.65026e-08	8.90952e-07
PHPT1	763	5.35197	0.162721	8.70029e-08	8.95245e-07
AARS	764	5.35126	0.16418	8.73454e-08	8.97907e-07
RABL6	765	5.34321	0.175076	9.13162e-08	9.3693e-07
CAB39	766	5.3417	0.176335	9.20791e-08	9.43685e-07
SDHB	767	5.34156	0.253308	9.21506e-08	9.43685e-07
LHX2	768	5.33348	0.247186	9.63474e-08	9.84782e-07
PKN1	769	5.33315	0.423294	9.65221e-08	9.85629e-07
OSBPL1A	770	5.32941	0.143214	9.85345e-08	1.00522e-06
MRTFB	771	5.32895	0.151532	9.87823e-08	1.00679e-06
MAGED1	772	5.32449	0.149337	1.01235e-07	1.03081e-06
GBA2	773	5.32326	0.28226	1.01925e-07	1.03685e-06
ABI1	774	5.31966	0.239393	1.0396e-07	1.05655e-06
B4GALNT1	775	5.31713	0.245499	1.05416e-07	1.07033e-06
CDK5R1	776	5.31588	0.149365	1.06143e-07	1.07669e-06
IQSEC2	777	5.31037	0.300785	1.09401e-07	1.1066e-06
SLC4A3	778	5.30643	0.31327	1.11796e-07	1.12976e-06
NDRG4	779	5.30482	0.142516	1.12782e-07	1.13865e-06
TP53BP2	780	5.30021	0.26077	1.15671e-07	1.16672e-06
UBE2Q1	781	5.29202	0.219591	1.2097e-07	1.21902e-06
NSMF	782	5.28472	0.149533	1.25894e-07	1.26507e-06
PET100	783	5.28422	0.165591	1.2624e-07	1.26737e-06
RNPS1	784	5.28232	0.159468	1.27555e-07	1.27937e-06
PREP	785	5.2786	0.501282	1.30174e-07	1.30442e-06
SMDT1	786	5.2768	0.178295	1.31457e-07	1.31605e-06
KCTD1	787	5.27145	0.281749	1.3535e-07	1.35376e-06
NIPAL2	788	5.27074	0.397041	1.35872e-07	1.3577e-06
SUMO2	789	5.26896	0.141532	1.37198e-07	1.36968e-06
LRRTM1	790	5.25185	0.546603	1.5058e-07	1.50187e-06
TBC1D9	791	5.25111	0.348042	1.51182e-07	1.50648e-06
TMOD2	792	5.24204	0.133996	1.58812e-07	1.57958e-06
CDC34	793	5.23275	0.268744	1.67006e-07	1.65954e-06
MATK	794	5.23208	0.269707	1.67609e-07	1.66398e-06
A2M	795	5.22988	0.160131	1.69617e-07	1.68237e-06
LAPTM4B	796	5.22937	0.278531	1.70088e-07	1.68548e-06
FKBP5	797	5.22801	0.287631	1.71343e-07	1.69635e-06
PRKACA	798	5.21521	0.205223	1.8361e-07	1.81277e-06
NDUFV1	799	5.21483	0.159362	1.8399e-07	1.81485e-06
FAM199X	800	5.21462	0.259912	1.84193e-07	1.81518e-06
ETNPPL	801	5.21229	0.212464	1.86527e-07	1.83649e-06
CEP126	802	5.21065	0.264427	1.88184e-07	1.85111e-06
BRSK1	803	5.19881	0.203643	2.00571e-07	1.96754e-06
CTBP1	804	5.19442	0.169041	2.05356e-07	2.01264e-06
ANO5	805	5.19285	0.41	2.07098e-07	2.02786e-06
SPTAN1	806	5.18993	0.129281	2.10372e-07	2.05803e-06
GNB2	807	5.18172	0.143601	2.19848e-07	2.14878e-06
PPP4R4	808	5.1814	0.508055	2.20227e-07	2.15052e-06
VPS28	809	5.18113	0.165884	2.20545e-07	2.15167e-06
TUSC2	810	5.17661	0.212385	2.25958e-07	2.20247e-06
TOMM6	811	5.17635	0.177055	2.26265e-07	2.20346e-06
SATB1	812	5.16504	0.189126	2.40383e-07	2.3367e-06
CTIF	813	5.1633	0.242021	2.42635e-07	2.35646e-06
KLHDC3	814	5.15735	0.146773	2.50466e-07	2.43031e-06
CHRD	815	5.15426	0.351732	2.54639e-07	2.46635e-06
RNF157	816	5.15236	0.201434	2.57231e-07	2.48626e-06
EZR	817	5.15222	0.184849	2.57424e-07	2.48626e-06
TPD52L2	818	5.15207	0.215091	2.57623e-07	2.48626e-06
PPP1R21	819	5.14981	0.337778	2.60745e-07	2.51413e-06
GSTP1	820	5.14685	0.13939	2.64904e-07	2.54964e-06
NF2	821	5.1459	0.339698	2.66242e-07	2.56022e-06
DOCK9	822	5.14285	0.241794	2.70602e-07	2.59981e-06
PGAM1	823	5.13978	0.136324	2.75053e-07	2.64022e-06
GATB	824	5.13592	0.341903	2.80765e-07	2.69263e-06
KCNJ6	825	5.13269	0.320012	2.85634e-07	2.73688e-06
GNB5	826	5.12596	0.197921	2.96027e-07	2.83393e-06
RIDA	827	5.11802	0.235179	3.08766e-07	2.95325e-06
AGAP3	828	5.11561	0.14698	3.12725e-07	2.98844e-06
ACTR1B	829	5.10764	0.201698	3.26213e-07	3.11457e-06
STK25	830	5.10599	0.177659	3.29059e-07	3.13895e-06
FBXO31	831	5.10178	0.303498	3.36464e-07	3.20673e-06
CTSF	832	5.09945	0.165516	3.40641e-07	3.24365e-06
CBX6	833	5.09421	0.149329	3.50194e-07	3.32576e-06
PRSS3	834	5.09241	0.411066	3.53536e-07	3.35453e-06
DTNBP1	835	5.08654	0.293772	3.64659e-07	3.457e-06
RAB4A	836	5.08424	0.227206	3.69099e-07	3.496e-06
GALNT9	837	5.07663	0.234303	3.84185e-07	3.63568e-06
UNC13C	838	5.07422	0.238139	3.89087e-07	3.67558e-06
PITPNA	839	5.06673	0.197899	4.0471e-07	3.81981e-06
SLC4A8	840	5.06144	0.261446	4.16093e-07	3.92379e-06
ATP5MC2	841	5.06088	0.146134	4.17323e-07	3.93193e-06
ERBB4	842	5.05891	0.367796	4.21663e-07	3.96934e-06
PPP2CB	843	5.05841	0.133877	4.22763e-07	3.9762e-06
B4GALT6	844	5.05765	0.276506	4.24456e-07	3.98862e-06
MAP7D2	845	5.05343	0.155909	4.3395e-07	4.07426e-06
FYN	846	5.05314	0.188852	4.34598e-07	4.07678e-06
POMGNT2	847	5.0512	0.342421	4.39041e-07	4.11486e-06
BCAN	848	5.05041	0.163569	4.40861e-07	4.12831e-06
UBQLN4	849	5.04831	0.28621	4.45746e-07	4.17041e-06
HCN2	850	5.03919	0.26984	4.67497e-07	4.3701e-06
PLXND1	851	5.03737	0.524744	4.71962e-07	4.408e-06
NACC2	852	5.03284	0.187943	4.83256e-07	4.50955e-06
KIAA1211L	853	5.0317	0.187002	4.86144e-07	4.53256e-06
MRPL34	854	5.02456	0.229633	5.04583e-07	4.69223e-06
C2CD2	855	5.01584	0.427652	5.28028e-07	4.8975e-06
GABARAPL1	856	5.01245	0.134062	5.37425e-07	4.98036e-06
RNF208	857	5.01024	0.227195	5.43625e-07	5.03346e-06
OAT	858	5.00882	0.147121	5.47651e-07	5.06636e-06
ETFA	859	5.00685	0.317463	5.53294e-07	5.11416e-06
SLC25A3	860	5.00426	0.129118	5.60782e-07	5.17445e-06
ACTR1A	861	4.99808	0.17271	5.79051e-07	5.33383e-06
PRXL2A	862	4.99747	0.13212	5.80878e-07	5.34607e-06
LRRC4B	863	4.99669	0.236442	5.83222e-07	5.36304e-06
NME3	864	4.99613	0.169453	5.84934e-07	5.37418e-06
LZTFL1	865	4.9938	0.357162	5.92021e-07	5.43463e-06
HAGH	866	4.98751	0.189194	6.11623e-07	5.60498e-06
NIPSNAP2	867	4.98506	0.2145	6.19416e-07	5.66671e-06
VOPP1	868	4.98432	0.214742	6.21811e-07	5.67892e-06
C7orf50	869	4.98002	0.198366	6.35779e-07	5.80155e-06
NEBL	870	4.97713	0.144798	6.45336e-07	5.88375e-06
NLGN4X	871	4.97696	0.359086	6.45908e-07	5.88396e-06
STRBP	872	4.9758	0.206334	6.49796e-07	5.91435e-06
DUSP26	873	4.97536	0.281594	6.51277e-07	5.92281e-06
ANK1	874	4.97497	0.783531	6.52566e-07	5.9295e-06
TKT	875	4.96971	0.224396	6.7052e-07	6.08748e-06
PTPRN	876	4.96894	0.143765	6.73216e-07	6.10679e-06
GGCT	877	4.96838	0.296474	6.75146e-07	6.11912e-06
MMP24OS	878	4.96663	0.193784	6.8125e-07	6.16923e-06
YWHAH	879	4.96342	0.0538143	6.9262e-07	6.26161e-06
RAB31	880	4.96059	0.190634	7.02807e-07	6.34301e-06
KCNT1	881	4.95693	0.252444	7.16171e-07	6.45818e-06
CABIN1	882	4.95505	0.253562	7.23101e-07	6.5152e-06
NAT14	883	4.9544	0.24933	7.2554e-07	6.53169e-06
DUT	884	4.95331	0.194673	7.29621e-07	6.56291e-06
CACNG3	885	4.94925	0.212057	7.44989e-07	6.68433e-06
KCNJ4	886	4.94559	0.391928	7.59139e-07	6.80559e-06
CYB5B	887	4.94308	0.232261	7.68994e-07	6.88818e-06
NOTCH2	888	4.94231	0.386036	7.72028e-07	6.90959e-06
ACVR1B	889	4.94015	0.284911	7.8061e-07	6.98057e-06
LAMTOR4	890	4.93654	0.143378	7.95207e-07	7.10517e-06
SLC24A4	891	4.93226	0.678272	8.1283e-07	7.25659e-06
RUSC1	892	4.92883	0.215118	8.27255e-07	7.37923e-06
TMEM132A	893	4.92751	0.189126	8.32856e-07	7.42301e-06
GRM7	894	4.92694	0.735186	8.3528e-07	7.43843e-06
BCL6	895	4.92268	0.303501	8.53651e-07	7.58788e-06
CCDC85C	896	4.92242	0.677816	8.54799e-07	7.58788e-06
PTPRT	897	4.9224	0.220082	8.54893e-07	7.58788e-06
ATP8A2	898	4.90387	0.248845	9.39655e-07	8.33332e-06
MARCH2	899	4.90082	0.280674	9.54387e-07	8.44999e-06
ACOT7	900	4.89785	0.142331	9.68918e-07	8.5645e-06
CDH18	901	4.89756	0.39611	9.70327e-07	8.56989e-06
MED12L	902	4.89497	0.554134	9.83201e-07	8.66931e-06
NDUFV3	903	4.89158	0.196544	1.00028e-06	8.81266e-06
KCND2	904	4.88718	0.4161	1.0229e-06	9.00455e-06
WFS1	905	4.88261	0.235574	1.04692e-06	9.20841e-06
TIMP2	906	4.87946	0.166452	1.06379e-06	9.34916e-06
TECR	907	4.87389	0.145931	1.09421e-06	9.60071e-06
LSM7	908	4.87346	0.216563	1.0966e-06	9.61389e-06
HMOX2	909	4.87108	0.200014	1.10989e-06	9.72242e-06
NUDC	910	4.86725	0.130865	1.13161e-06	9.90457e-06
MZT2A	911	4.8661	0.144794	1.13823e-06	9.95445e-06
MARCH6	912	4.8646	0.130017	1.14686e-06	1.00217e-05
BTBD11	913	4.86421	0.819464	1.14917e-06	1.00337e-05
NFE2L1	914	4.86349	0.148212	1.15332e-06	1.00618e-05
DECR1	915	4.85664	0.408828	1.19393e-06	1.04076e-05
KAT2A	916	4.85452	0.222065	1.2068e-06	1.05112e-05
GRIA3	917	4.85101	0.161568	1.22835e-06	1.06903e-05
LRRC4C	918	4.84748	0.332169	1.25037e-06	1.0873e-05
MDH2	919	4.84581	0.14439	1.26098e-06	1.09564e-05
IDH3G	920	4.84224	0.228371	1.28382e-06	1.11458e-05
DDX1	921	4.8411	0.166597	1.29122e-06	1.1201e-05
SNAP47	922	4.8398	0.278478	1.29968e-06	1.12653e-05
FAM234B	923	4.834	0.225251	1.33818e-06	1.15897e-05
LMBR1	924	4.83322	0.319094	1.34344e-06	1.16258e-05
SNRPG	925	4.83068	0.237815	1.36066e-06	1.17654e-05
GSTO1	926	4.82982	0.15339	1.36659e-06	1.18071e-05
TMEM63B	927	4.82837	0.393595	1.37657e-06	1.18837e-05
DIO2	928	4.82526	0.43708	1.39822e-06	1.20609e-05
OAF	929	4.82476	0.395305	1.4017e-06	1.20812e-05
ABCC5	930	4.82124	0.234458	1.4267e-06	1.22769e-05
PAM16	931	4.81867	0.288611	1.44518e-06	1.2426e-05
FBXO9	932	4.8156	0.181118	1.46759e-06	1.25985e-05
HTT	933	4.81425	0.217664	1.47754e-06	1.26737e-05
DCTN1	934	4.81143	0.135527	1.49852e-06	1.28332e-05
CTTN	935	4.80999	0.186459	1.50936e-06	1.29157e-05
DCAF11	936	4.80891	0.331919	1.51754e-06	1.29754e-05
C2CD2L	937	4.80679	0.312204	1.53375e-06	1.30931e-05
TMA7	938	4.80643	0.134074	1.5365e-06	1.31061e-05
NCAN	939	4.80418	0.189085	1.55384e-06	1.32434e-05
ACSBG1	940	4.80196	0.2955	1.57119e-06	1.33707e-05
NLGN2	941	4.80195	0.271522	1.57127e-06	1.33707e-05
NAP1L4	942	4.80053	0.154024	1.58249e-06	1.34556e-05
STX1B	943	4.79757	0.140522	1.60604e-06	1.3645e-05
ANKRD13D	944	4.79394	0.301952	1.63537e-06	1.38722e-05
COL5A3	945	4.7919	0.356017	1.65207e-06	1.40028e-05
MEGF8	946	4.79131	0.303594	1.65692e-06	1.40328e-05
NDRG3	947	4.79068	0.150628	1.66221e-06	1.40665e-05
TAPBP	948	4.7899	0.18674	1.66861e-06	1.41044e-05
YARS	949	4.78982	0.197934	1.66932e-06	1.41044e-05
PPP3R1	950	4.7848	0.157087	1.71156e-06	1.44298e-05
MAPK8IP2	951	4.78477	0.131634	1.71187e-06	1.44298e-05
DNM1	952	4.78404	0.138898	1.71806e-06	1.44592e-05
DANCR	953	4.76481	0.283788	1.89028e-06	1.58588e-05
OGT	954	4.76012	0.180104	1.93479e-06	1.62196e-05
AK3	955	4.75706	0.236204	1.96431e-06	1.64542e-05
RCAN1	956	4.75515	0.266644	1.98302e-06	1.6585e-05
FAM168A	957	4.7522	0.172205	2.01215e-06	1.68155e-05
RAB4B	958	4.73817	0.28102	2.15657e-06	1.79943e-05
TAFA1	959	4.7325	0.542942	2.21777e-06	1.84762e-05
ANTKMT	960	4.72962	0.238134	2.24937e-06	1.8725e-05
ICMT	961	4.72831	0.33619	2.26393e-06	1.88316e-05
PLEKHG5	962	4.72737	0.423028	2.27444e-06	1.89043e-05
NDUFS7	963	4.72696	0.162572	2.27903e-06	1.89278e-05
PRPF19	964	4.72383	0.167894	2.31441e-06	1.9177e-05
C6orf136	965	4.72356	0.349501	2.31753e-06	1.91881e-05
CUX1	966	4.72116	0.269173	2.34501e-06	1.94006e-05
ETS2	967	4.72079	0.170849	2.34926e-06	1.94208e-05
CLTC	968	4.71992	0.11833	2.35942e-06	1.94898e-05
PPM1L	969	4.7126	0.20077	2.44574e-06	2.01717e-05
GRASP	970	4.70828	0.239147	2.49815e-06	2.05882e-05
VTI1B	971	4.70487	0.157539	2.54027e-06	2.09192e-05
PTPRD	972	4.70286	0.159961	2.56547e-06	2.11042e-05
TMEM246	973	4.70276	0.181099	2.56667e-06	2.11042e-05
COL26A1	974	4.69758	0.612034	2.63257e-06	2.16294e-05
DMTN	975	4.69294	0.123869	2.6931e-06	2.21098e-05
JPH4	976	4.69049	0.168568	2.72555e-06	2.23585e-05
MRPL57	977	4.68767	0.20549	2.76335e-06	2.26345e-05
SEC61G	978	4.67975	0.173284	2.87222e-06	2.35083e-05
COPS8	979	4.678	0.179582	2.89682e-06	2.36736e-05
PACSIN1	980	4.67778	0.145586	2.90003e-06	2.36817e-05
CAPN1	981	4.66819	0.320738	3.03863e-06	2.47947e-05
LYSMD2	982	4.66785	0.236973	3.04362e-06	2.48165e-05
GRK3	983	4.65886	0.22087	3.17966e-06	2.58471e-05
ABHD17A	984	4.65846	0.150551	3.18586e-06	2.58778e-05
HSD17B4	985	4.65557	0.211395	3.23083e-06	2.62232e-05
ANKRD46	986	4.65377	0.228128	3.2592e-06	2.64336e-05
CEBPD	987	4.6526	0.22675	3.27774e-06	2.65638e-05
LAMA2	988	4.6489	0.823445	3.33713e-06	2.70247e-05
SLC41A3	989	4.64571	0.217553	3.38915e-06	2.74252e-05
PTPRZ1	990	4.63809	0.142214	3.51646e-06	2.8434e-05
APBA1	991	4.62665	0.260754	3.71621e-06	3.00266e-05
VMA21	992	4.62424	0.220983	3.75981e-06	3.03559e-05
BEGAIN	993	4.62397	0.411786	3.76467e-06	3.03723e-05
PPP5C	994	4.62356	0.24791	3.77214e-06	3.04097e-05
NME1	995	4.61794	0.155272	3.87567e-06	3.11974e-05
GSK3A	996	4.61161	0.196509	3.99561e-06	3.21387e-05
DOCK4	997	4.61058	0.222372	4.01538e-06	3.22735e-05
HPCA	998	4.60982	0.156264	4.03014e-06	3.23679e-05
PDXP	999	4.60863	0.126571	4.05326e-06	3.25292e-05
DIPK1B	1000	4.6069	0.255131	4.08725e-06	3.27775e-05
ST3GAL3	1001	4.60305	0.364669	4.16343e-06	3.33634e-05
ATP2A2	1002	4.60145	0.121943	4.19553e-06	3.35956e-05
MSRB2	1003	4.5988	0.215219	4.24934e-06	3.39939e-05
FKBP1A	1004	4.59869	0.125732	4.25162e-06	3.39939e-05
KCNQ2	1005	4.59414	0.173483	4.34544e-06	3.47052e-05
LRFN5	1006	4.59406	0.395854	4.34706e-06	3.47052e-05
BDH1	1007	4.58637	0.378471	4.51011e-06	3.59535e-05
KIRREL3	1008	4.5846	0.517761	4.54863e-06	3.62336e-05
RERE	1009	4.57787	0.137148	4.69741e-06	3.7391e-05
GNPTG	1010	4.57715	0.208592	4.7136e-06	3.7492e-05
BTBD2	1011	4.56608	0.173755	4.96932e-06	3.94078e-05
RUSC2	1012	4.56607	0.183194	4.96964e-06	3.94078e-05
BAG6	1013	4.56524	0.169652	4.98923e-06	3.95085e-05
MGAT3	1014	4.56408	0.24109	5.01682e-06	3.96977e-05
PPA2	1015	4.55914	0.321878	5.13625e-06	4.06127e-05
TOM1	1016	4.55093	0.262884	5.34082e-06	4.21681e-05
RAPGEFL1	1017	4.55027	0.337013	5.35784e-06	4.22713e-05
LRRN1	1018	4.54138	0.636493	5.58885e-06	4.40615e-05
TMEM94	1019	4.53916	0.255107	5.64784e-06	4.44605e-05
GUCY1A2	1020	4.53901	0.19192	5.6519e-06	4.44605e-05
PLEKHA2	1021	4.53324	0.271364	5.80871e-06	4.56606e-05
DAGLA	1022	4.5298	0.401893	5.90386e-06	4.63745e-05
BCL2L2	1023	4.52646	0.174048	5.99794e-06	4.70701e-05
SLC25A6	1024	4.52631	0.118866	6.00226e-06	4.70701e-05
TMEM47	1025	4.52619	0.205067	6.00559e-06	4.70701e-05
TRAP1	1026	4.52588	0.216691	6.01452e-06	4.71057e-05
PTGES2	1027	4.52272	0.207396	6.10511e-06	4.77803e-05
BRK1	1028	4.52197	0.139297	6.12658e-06	4.79134e-05
SMIM26	1029	4.52125	0.212439	6.14761e-06	4.80428e-05
SUMO3	1030	4.51668	0.149923	6.2818e-06	4.90557e-05
EPHX1	1031	4.51506	0.242009	6.32975e-06	4.93942e-05
CAPN2	1032	4.51448	0.211463	6.34709e-06	4.94935e-05
SMAP2	1033	4.51404	0.157147	6.36048e-06	4.95618e-05
NAA20	1034	4.5136	0.251251	6.37358e-06	4.96069e-05
MRPL51	1035	4.51354	0.152371	6.37551e-06	4.96069e-05
LINC02609	1036	4.50693	0.448373	6.57708e-06	5.11381e-05
NR3C2	1037	4.50553	0.522018	6.62075e-06	5.14403e-05
CMPK1	1038	4.49566	0.168033	6.9353e-06	5.38453e-05
SSBP4	1039	4.49261	0.152319	7.03562e-06	5.45451e-05
COMMD6	1040	4.49198	0.1535	7.0565e-06	5.46675e-05
CASKIN1	1041	4.49101	0.211463	7.08857e-06	5.48763e-05
ADCYAP1R1	1042	4.48811	0.186553	7.18594e-06	5.55899e-05
MRPL43	1043	4.48507	0.244153	7.28896e-06	5.63463e-05
IGSF3	1044	4.48458	0.755605	7.30565e-06	5.64346e-05
NOVA1	1045	4.48319	0.167929	7.35351e-06	5.67634e-05
PRELID1	1046	4.48251	0.177309	7.37713e-06	5.69047e-05
EIF4G2	1047	4.48217	0.117575	7.38891e-06	5.69547e-05
SNRNP70	1048	4.4768	0.153152	7.57704e-06	5.83628e-05
DESI1	1049	4.47484	0.219275	7.64682e-06	5.8858e-05
CRMP1	1050	4.47309	0.153762	7.70981e-06	5.927e-05
PGM1	1051	4.47141	0.328792	7.77058e-06	5.96821e-05
MAPK6	1052	4.47095	0.203546	7.78731e-06	5.97391e-05
F3	1053	4.4709	0.243424	7.78915e-06	5.97391e-05
MRPL20	1054	4.46751	0.148329	7.91355e-06	6.06221e-05
SLC39A12	1055	4.46745	0.326992	7.91559e-06	6.06221e-05
AMPD2	1056	4.46145	0.21831	8.14086e-06	6.22584e-05
TADA3	1057	4.46077	0.198173	8.16649e-06	6.24099e-05
ATP6V1E1	1058	4.45648	0.120468	8.33162e-06	6.36265e-05
HMGN3	1059	4.45462	0.158074	8.40429e-06	6.40902e-05
ZEB1	1060	4.44856	0.184698	8.64491e-06	6.58782e-05
GPI	1061	4.4417	0.124002	8.92501e-06	6.79644e-05
WASHC1	1062	4.4393	0.210085	9.0253e-06	6.86794e-05
ZNF428	1063	4.43724	0.217522	9.11217e-06	6.92913e-05
RAB5B	1064	4.43457	0.140114	9.22584e-06	7.01059e-05
NAB2	1065	4.43	0.275344	9.42338e-06	7.15563e-05
GLRX5	1066	4.42936	0.205226	9.45139e-06	7.17182e-05
TRMT112	1067	4.42375	0.13615	9.70031e-06	7.3555e-05
RHBDL1	1068	4.42212	0.358796	9.77381e-06	7.40077e-05
SASH1	1069	4.41979	0.183815	9.87972e-06	7.47568e-05
IGSF8	1070	4.41938	0.166974	9.89845e-06	7.48457e-05
ADGRB2	1071	4.41849	0.144694	9.93937e-06	7.51021e-05
PC	1072	4.41832	0.240624	9.94699e-06	7.51068e-05
KCTD16	1073	4.41712	0.174619	1.00024e-05	7.54721e-05
SDC2	1074	4.41026	0.285255	1.03248e-05	7.78501e-05
PPT1	1075	4.40624	0.162469	1.05181e-05	7.92514e-05
BBS2	1076	4.40406	0.222737	1.06243e-05	7.99952e-05
MKNK1	1077	4.40151	0.401223	1.07502e-05	8.08865e-05
RAB11B	1078	4.39755	0.187066	1.09482e-05	8.23187e-05
PKD1	1079	4.39704	0.136772	1.09738e-05	8.23957e-05
PLXNB1	1080	4.39475	0.206275	1.10899e-05	8.31511e-05
FIG4	1081	4.39359	0.448584	1.11494e-05	8.35388e-05
UBE2V1	1082	4.3842	0.155517	1.16415e-05	8.71648e-05
RGL1	1083	4.38394	0.242278	1.16549e-05	8.72047e-05
CCAR2	1084	4.3798	0.238738	1.18788e-05	8.88178e-05
AP2M1	1085	4.37541	0.126421	1.21205e-05	9.04984e-05
PPP1R12C	1086	4.37505	0.187579	1.21407e-05	9.05299e-05
UBE2L3	1087	4.37503	0.153238	1.21416e-05	9.05299e-05
MAST1	1088	4.37093	0.181236	1.23721e-05	9.21206e-05
TMEM50B	1089	4.36667	0.224526	1.26156e-05	9.38688e-05
RARB	1090	4.36437	0.918248	1.27487e-05	9.47932e-05
KCNIP2	1091	4.36273	0.243664	1.28448e-05	9.54412e-05
PNPLA6	1092	4.35778	0.227088	1.31385e-05	9.75562e-05
NDUFS6	1093	4.35685	0.144585	1.3195e-05	9.79081e-05
FLYWCH1	1094	4.35637	0.242658	1.32237e-05	9.80526e-05
RORA	1095	4.34945	0.383859	1.36483e-05	0.000101131
FASN	1096	4.34644	0.139276	1.38364e-05	0.000102454
ZC3H8	1097	4.34323	0.336476	1.404e-05	0.000103819
MAT2B	1098	4.33912	0.203189	1.43057e-05	0.00010571
APC2	1099	4.338	0.164918	1.43784e-05	0.000106175
CUEDC2	1100	4.33741	0.18467	1.44168e-05	0.000106385
NOL4	1101	4.33362	0.335687	1.46678e-05	0.000108138
PLEKHO1	1102	4.33352	0.212458	1.46746e-05	0.000108138
TMX2	1103	4.33326	0.182258	1.46916e-05	0.000108189
COX16	1104	4.33226	0.167128	1.47589e-05	0.00010861
TUBB4B	1105	4.33188	0.116874	1.47844e-05	0.000108723
KCNK12	1106	4.33143	0.429801	1.48145e-05	0.00010887
VPS26B	1107	4.32777	0.170522	1.50629e-05	0.00011062
KCNC2	1108	4.32529	0.181237	1.52331e-05	0.000111725
CDH8	1109	4.32072	0.363226	1.55519e-05	0.000113977
AC010642.2	1110	4.31429	0.24288	1.60115e-05	0.000117264
PSMC5	1111	4.31316	0.118321	1.60939e-05	0.000117788
UBE2M	1112	4.31298	0.118928	1.61071e-05	0.000117803
TNS3	1113	4.30966	0.282583	1.63509e-05	0.000119424
LRP4	1114	4.30942	0.254129	1.63682e-05	0.000119453
CNTFR	1115	4.3093	0.306929	1.63772e-05	0.000119453
PKNOX2	1116	4.30437	0.432295	1.67462e-05	0.000121979
RNF145	1117	4.30213	0.200075	1.69163e-05	0.000123134
CBX7	1118	4.30116	0.205195	1.69903e-05	0.000123548
DAB2IP	1119	4.30109	0.304939	1.69961e-05	0.000123548
NTM	1120	4.29686	0.12043	1.73237e-05	0.000125843
EMC7	1121	4.29267	0.246591	1.76537e-05	0.000128067
GRIA2	1122	4.29196	0.121205	1.77105e-05	0.000128392
TRIM8	1123	4.29006	0.224183	1.78626e-05	0.000129407
NDST3	1124	4.28917	0.589948	1.79342e-05	0.000129838
MRPL4	1125	4.28646	0.208686	1.81544e-05	0.000131344
DPP10-AS1	1126	4.28524	0.680336	1.8254e-05	0.000131975
PPP1CC	1127	4.28419	0.179205	1.83408e-05	0.000132513
IDH2	1128	4.27655	0.216603	1.89808e-05	0.000136953
DENND4B	1129	4.27625	0.240731	1.90069e-05	0.000137049
AP1G2	1130	4.27234	0.255456	1.93436e-05	0.000139383
NT5C3B	1131	4.26491	0.193092	1.99981e-05	0.000144002
LNX1	1132	4.26141	0.301807	2.03144e-05	0.000146182
TRAPPC3	1133	4.26035	0.238113	2.04112e-05	0.00014678
PAMR1	1134	4.25565	0.555338	2.08442e-05	0.000149493
TIMM17A	1135	4.25429	0.184667	2.09717e-05	0.000150138
SELENON	1136	4.24958	0.296824	2.14167e-05	0.000153188
REX1BD	1137	4.23834	0.155226	2.25174e-05	0.000160847
ARPC3	1138	4.23708	0.140746	2.26449e-05	0.00016165
BRINP2	1139	4.23183	0.309316	2.31795e-05	0.000165357
PSMB3	1140	4.23061	0.140429	2.33059e-05	0.000166147
SEC61B	1141	4.23003	0.187788	2.33659e-05	0.000166465
UBFD1	1142	4.22962	0.285136	2.34084e-05	0.000166657
RBIS	1143	4.22932	0.190177	2.34397e-05	0.000166769
MOB1B	1144	4.22666	0.292966	2.37189e-05	0.000168644
SARS	1145	4.2251	0.120279	2.38839e-05	0.000169704
KCNJ3	1146	4.22258	0.172147	2.41518e-05	0.000171494
SACM1L	1147	4.21918	0.225888	2.45194e-05	0.000173759
MICU1	1148	4.21627	0.19071	2.4838e-05	0.0001759
GPRASP1	1149	4.21569	0.153337	2.49017e-05	0.000176235
AL391807.1	1150	4.21278	0.314632	2.52251e-05	0.000178288
LAMB1	1151	4.21042	0.614888	2.54899e-05	0.000180008
RGS6	1152	4.21031	0.399002	2.55019e-05	0.000180008
NOL7	1153	4.20168	0.156944	2.64937e-05	0.000186763
MROH1	1154	4.20116	0.264298	2.65545e-05	0.000187068
PANTR1	1155	4.20065	0.312829	2.6615e-05	0.000187371
PHB	1156	4.19827	0.186148	2.68966e-05	0.000189229
ADCY1	1157	4.19803	0.117687	2.69252e-05	0.000189306
MKKS	1158	4.19752	0.236212	2.69855e-05	0.000189606
MFSD4A	1159	4.19613	0.182774	2.71519e-05	0.00019065
ATXN10	1160	4.19429	0.140876	2.73732e-05	0.000192078
TEF	1161	4.19127	0.223379	2.77395e-05	0.000194521
NLGN3	1162	4.19105	0.214253	2.7767e-05	0.000194587
RANGAP1	1163	4.19026	0.127222	2.78632e-05	0.000195006
CAMSAP2	1164	4.18832	0.11456	2.81022e-05	0.00019655
PINK1	1165	4.18555	0.111116	2.84472e-05	0.000198704
ATG4B	1166	4.18527	0.257515	2.8483e-05	0.000198825
RAB1A	1167	4.18424	0.144676	2.86116e-05	0.000199592
CCNG2	1168	4.17411	0.313781	2.9915e-05	0.000208414
UBE2E1	1169	4.17162	0.246738	3.02437e-05	0.000210567
CTNNB1	1170	4.16367	0.128348	3.13176e-05	0.000217902
SND1	1171	4.16164	0.259262	3.15972e-05	0.000219705
HECW1	1172	4.15933	0.263906	3.1918e-05	0.000221792
PSMD4	1173	4.15498	0.139438	3.25309e-05	0.000225904
VSIR	1174	4.15389	0.251381	3.26866e-05	0.000226839
CPSF1	1175	4.14721	0.287351	3.36548e-05	0.000233105
PABPN1	1176	4.14186	0.167283	3.44494e-05	0.000238455
OLA1	1177	4.13924	0.146515	3.48451e-05	0.000241038
SLC20A2	1178	4.12517	0.250905	3.70468e-05	0.000256082
SGTB	1179	4.12504	0.169428	3.70676e-05	0.000256082
PDE7B	1180	4.12127	0.704406	3.76781e-05	0.000260132
RAP2A	1181	4.11961	0.140406	3.79516e-05	0.000261683
GRSF1	1182	4.11818	0.150239	3.8188e-05	0.000263144
MAP7D1	1183	4.11598	0.121532	3.85544e-05	0.000265498
ISCA1	1184	4.11072	0.170333	3.9443e-05	0.000271443
OCIAD2	1185	4.11045	0.319359	3.94893e-05	0.000271587
PUM2	1186	4.10871	0.149739	3.97873e-05	0.000273461
ARHGEF3	1187	4.108	0.215699	3.99095e-05	0.000274126
GTF2A2	1188	4.10559	0.268298	4.03292e-05	0.000276831
CERK	1189	4.09854	0.221947	4.1577e-05	0.000284849
SYT16	1190	4.09821	0.194249	4.16355e-05	0.000285068
SMG7	1191	4.09788	0.192974	4.16955e-05	0.000285296
NRXN2	1192	4.09579	0.124185	4.20727e-05	0.000287694
FAM210B	1193	4.09518	0.277482	4.21841e-05	0.000288271
MRPS15	1194	4.09471	0.237171	4.22688e-05	0.000288666
PPARGC1A	1195	4.09438	0.445629	4.23306e-05	0.000288905
NTPCR	1196	4.09003	0.222446	4.31321e-05	0.000294
ICAM5	1197	4.08925	0.224967	4.32779e-05	0.000294807
COPS7A	1198	4.08608	0.20692	4.38725e-05	0.00029842
SNRPE	1199	4.08598	0.19631	4.38918e-05	0.00029842
CLPTM1L	1200	4.08409	0.212099	4.42497e-05	0.000300662
NCALD	1201	4.0833	0.119553	4.44004e-05	0.000301495
PNMA1	1202	4.07859	0.123219	4.53087e-05	0.000307468
POR	1203	4.07715	0.253276	4.55906e-05	0.000309186
FNIP2	1204	4.07681	0.212213	4.56585e-05	0.00030945
OSBP2	1205	4.07559	0.498541	4.58975e-05	0.000310874
HSF1	1206	4.07514	0.218125	4.59873e-05	0.000311286
GALNT18	1207	4.07393	0.600946	4.62261e-05	0.000312704
STOML2	1208	4.07234	0.18821	4.65437e-05	0.000314654
MOCS2	1209	4.07076	0.161322	4.68594e-05	0.000316589
POLDIP2	1210	4.0699	0.188876	4.70339e-05	0.000317568
AIG1	1211	4.06111	0.196352	4.88394e-05	0.00032893
SH3KBP1	1212	4.0609	0.208117	4.8885e-05	0.00032903
NRN1	1213	4.05983	0.122985	4.91079e-05	0.000330323
TMEM14B	1214	4.0588	0.209577	4.9326e-05	0.000331582
ATCAY	1215	4.05779	0.124316	4.95396e-05	0.00033281
TMEM38A	1216	4.05681	0.294691	4.97465e-05	0.00033399
DLGAP3	1217	4.05521	0.311377	5.00896e-05	0.000336083
IVD	1218	4.05486	0.254582	5.01637e-05	0.000336345
GAS2L1	1219	4.05368	0.241579	5.04184e-05	0.000337655
CRY2	1220	4.05011	0.181828	5.11937e-05	0.000342419
COQ10B	1221	4.04895	0.28691	5.14475e-05	0.000343903
TPM3	1222	4.04802	0.104099	5.16535e-05	0.000345065
H1F0	1223	4.04474	0.208897	5.23814e-05	0.00034971
TSPAN3	1224	4.04447	0.110398	5.2442e-05	0.000349896
CAMK4	1225	4.03656	0.204875	5.42411e-05	0.000361226
SEC16A	1226	4.0358	0.212268	5.44176e-05	0.000362176
EIF4G1	1227	4.03467	0.176417	5.46792e-05	0.000363691
ARHGDIG	1228	4.03401	0.121911	5.4834e-05	0.000364495
TUFM	1229	4.03213	0.134524	5.52727e-05	0.000367183
ACADM	1230	4.03158	0.27163	5.54027e-05	0.000367819
KLF9	1231	4.0304	0.172091	5.56823e-05	0.000369446
SF3B6	1232	4.02943	0.17556	5.59129e-05	0.000370747
TMX3	1233	4.02686	0.250352	5.65262e-05	0.000374582
SGPP2	1234	4.02601	0.350492	5.67321e-05	0.000375715
OGDH	1235	4.02247	0.164164	5.75911e-05	0.000381168
TMEM132C	1236	4.01829	0.725649	5.86225e-05	0.000387754
ARL6	1237	4.0179	0.41153	5.87191e-05	0.000388154
APOO	1238	4.01773	0.253512	5.87627e-05	0.000388203
RTN4R	1239	4.01355	0.200731	5.98121e-05	0.000394892
PAXX	1240	4.01037	0.211902	6.0623e-05	0.0004
MT2A	1241	4.00525	0.0986196	6.19515e-05	0.000408514
PYGB	1242	4.00158	0.128485	6.29197e-05	0.000414644
ZFYVE21	1243	4.00007	0.183615	6.33242e-05	0.000416968
PHB2	1244	3.99997	0.175089	6.33502e-05	0.000416968
CLASP1	1245	3.99921	0.172357	6.35541e-05	0.000418053
FAM162A	1246	3.99808	0.160149	6.38578e-05	0.000419794
FIBP	1247	3.99686	0.19795	6.41881e-05	0.000421706
NAP1L5	1248	3.99519	0.132691	6.46412e-05	0.000424423
SIVA1	1249	3.99346	0.225033	6.51158e-05	0.000427016
VDAC2	1250	3.99234	0.125061	6.5425e-05	0.000428782
ABCF2	1251	3.98976	0.228586	6.61411e-05	0.00043321
MAP4	1252	3.98657	0.101387	6.70346e-05	0.000438794
JAM2	1253	3.98626	0.33927	6.71241e-05	0.000439112
FOSL2	1254	3.98498	0.356446	6.74852e-05	0.000440936
FBXL17	1255	3.98195	0.157445	6.83508e-05	0.000446048
RNF175	1256	3.98046	0.282667	6.87816e-05	0.000448587
AHSA1	1257	3.98008	0.176691	6.88909e-05	0.000448753
CSTB	1258	3.97485	0.132372	7.04234e-05	0.000458457
NAA10	1259	3.9706	0.201571	7.16917e-05	0.000465866
ANAPC16	1260	3.96194	0.168779	7.43432e-05	0.000482511
FH	1261	3.95934	0.30968	7.51583e-05	0.000487506
UQCC2	1262	3.95673	0.199615	7.59841e-05	0.000492527
GTF3C6	1263	3.955	0.207881	7.6534e-05	0.00049553
HSPB8	1264	3.95277	0.189973	7.72519e-05	0.000499876
FKBP3	1265	3.94787	0.11931	7.88488e-05	0.000509902
ABHD14A	1266	3.94724	0.21381	7.90563e-05	0.000510935
FAM131A	1267	3.94591	0.154629	7.94978e-05	0.000513479
GIPC1	1268	3.94253	0.202866	8.06271e-05	0.00052046
PLCG1	1269	3.93864	0.287561	8.19463e-05	0.000528339
SEC22B	1270	3.93719	0.225827	8.24425e-05	0.000531219
SHROOM2	1271	3.9361	0.408026	8.28153e-05	0.000533301
DISP2	1272	3.93548	0.252767	8.30292e-05	0.000534357
AP2B1	1273	3.93128	0.117768	8.44933e-05	0.000543454
PPP2CA	1274	3.92942	0.107265	8.51495e-05	0.000547018
NRBP1	1275	3.928	0.218229	8.5654e-05	0.000549929
SEMA4F	1276	3.92641	0.418891	8.62225e-05	0.000553248
SRSF3	1277	3.92611	0.12555	8.63306e-05	0.00055361
GOLGA8B	1278	3.92519	0.21134	8.66605e-05	0.00055536
UBE2N	1279	3.92506	0.126895	8.67071e-05	0.00055536
TUB	1280	3.92121	0.23193	8.8104e-05	0.000563298
CUTA	1281	3.91928	0.113896	8.88135e-05	0.000567496
DCTN3	1282	3.91852	0.140122	8.90938e-05	0.000568948
SLC6A11	1283	3.91734	0.577538	8.95305e-05	0.000571396
VPS9D1	1284	3.9112	0.282765	9.18368e-05	0.000584723
ACACA	1285	3.90893	0.242784	9.27052e-05	0.000589902
PRCP	1286	3.90863	0.206503	9.28215e-05	0.000590292
MRPS18C	1287	3.90753	0.223967	9.32461e-05	0.000592641
ADCY2	1288	3.90645	0.146221	9.36633e-05	0.000594939
LINC01578	1289	3.90513	0.158518	9.41761e-05	0.000597842
PLS3	1290	3.90451	0.301286	9.44173e-05	0.000599019
FXR2	1291	3.90258	0.181591	9.51733e-05	0.000603102
SOX9	1292	3.89943	0.147956	9.64179e-05	0.000610254
EMX1	1293	3.8993	0.395969	9.64728e-05	0.000610254
CTSA	1294	3.89685	0.174287	9.74537e-05	0.000615608
PRMT1	1295	3.89675	0.180804	9.74914e-05	0.000615608
TFPT	1296	3.89642	0.152702	9.76234e-05	0.000616079
CDC37L1	1297	3.89465	0.246619	9.83389e-05	0.000620229
WIPI2	1298	3.89198	0.149277	9.94282e-05	0.000626731
AACS	1299	3.89125	0.196538	9.97298e-05	0.000627988
ECHS1	1300	3.89121	0.141375	9.97448e-05	0.000627988
CBX3	1301	3.89036	0.115988	0.000100095	0.000629822
LHFPL6	1302	3.89002	0.221836	0.000100235	0.000630332
TNR	1303	3.88622	0.159537	0.000101816	0.000639899
FHOD3	1304	3.88541	0.415626	0.000102156	0.000641663
TRAPPC12	1305	3.87297	0.258243	0.000107515	0.000674532
SLCO1C1	1306	3.8727	0.397237	0.000107635	0.000674631
MRPS11	1307	3.8719	0.221326	0.000107989	0.000676322
SSNA1	1308	3.86881	0.184035	0.000109368	0.000684556
HIGD1A	1309	3.86658	0.106646	0.000110373	0.000690446
OSBPL2	1310	3.86375	0.257226	0.000111661	0.000698093
PTOV1	1311	3.86355	0.109968	0.00011175	0.000698241
FUNDC2	1312	3.86311	0.17928	0.000111953	0.000699101
MRPL15	1313	3.86273	0.261352	0.000112129	0.000699796
SLC1A1	1314	3.86069	0.345358	0.000113066	0.000705234
SNPH	1315	3.85921	0.146978	0.000113753	0.000709102
KRT10	1316	3.85812	0.189542	0.000114264	0.000711877
TMEM230	1317	3.85784	0.147015	0.000114395	0.000712278
PDHB	1318	3.85621	0.210807	0.000115159	0.000716617
DPM1	1319	3.85427	0.285508	0.000116076	0.000721905
ACOT13	1320	3.85293	0.21249	0.000116713	0.000724972
MAPK8IP3	1321	3.85281	0.113163	0.000116772	0.000724972
LANCL1	1322	3.84999	0.127655	0.000118124	0.000732941
DHRS7	1323	3.84661	0.172489	0.000119764	0.000742689
XPR1	1324	3.84515	0.280551	0.00012048	0.000746698
SNTG1	1325	3.84122	0.367775	0.000122424	0.000757644
NOC2L	1326	3.84115	0.209079	0.000122458	0.000757644
SDHD	1327	3.83892	0.266499	0.000123578	0.000764082
ECI1	1328	3.83879	0.221577	0.000123641	0.000764082
PAFAH1B2	1329	3.83829	0.110956	0.000123896	0.000765216
OAZ2	1330	3.83791	0.172045	0.000124084	0.000765935
ARF4	1331	3.83647	0.180457	0.000124815	0.000770001
SYN1	1332	3.83464	0.114983	0.000125746	0.000775301
DLG4	1333	3.83344	0.204262	0.000126365	0.00077867
CYHR1	1334	3.8327	0.154199	0.000126743	0.000780548
ADARB1	1335	3.83042	0.281629	0.000127924	0.000787373
EXTL3	1336	3.82841	0.243294	0.000128975	0.000793386
PDK2	1337	3.8194	0.172639	0.000133777	0.000821512
DLX6-AS1	1338	3.81897	0.538154	0.000134009	0.000822003
ZNHIT3	1339	3.81897	0.231709	0.000134011	0.000822003
GALNT8	1340	3.81877	0.212944	0.000134118	0.000822192
PSMB6	1341	3.8179	0.131535	0.00013459	0.000824616
CACNB3	1342	3.81616	0.184421	0.000135545	0.000829989
GPT2	1343	3.81541	0.221253	0.000135959	0.000832051
SDF4	1344	3.81396	0.179586	0.000136755	0.000836444
CNST	1345	3.80919	0.193667	0.00013942	0.000851773
VPS35	1346	3.80877	0.108485	0.000139661	0.000852762
MFF	1347	3.80828	0.151231	0.000139936	0.000853951
NARS	1348	3.80783	0.106851	0.000140189	0.00085501
BTG1	1349	3.806	0.212846	0.000141233	0.000860888
NACC1	1350	3.80492	0.2719	0.000141851	0.000864162
PTMS	1351	3.80282	0.102963	0.000143059	0.00087103
PPM1H	1352	3.80199	0.319251	0.000143541	0.000873312
RANBP1	1353	3.80189	0.149606	0.000143597	0.000873312
TSPAN9	1354	3.80148	0.67222	0.000143833	0.000874249
PLPPR2	1355	3.80059	0.16955	0.00014435	0.000876894
ERH	1356	3.79973	0.160509	0.000144851	0.000878945
ECSIT	1357	3.79934	0.218957	0.00014508	0.000879833
CCDC92	1358	3.79772	0.105449	0.000146034	0.000885123
EPHX4	1359	3.79681	0.382128	0.000146572	0.000887375
MCRIP1	1360	3.79588	0.142893	0.000147119	0.000890188
RAB15	1361	3.795	0.185373	0.000147644	0.000892858
MAP3K13	1362	3.79408	0.196727	0.000148193	0.000895672
PSMC3	1363	3.7885	0.113433	0.000151558	0.000915493
ANKRD29	1364	3.78826	0.520733	0.000151709	0.000915892
SHFL	1365	3.78766	0.277786	0.000152074	0.000917581
ERI3	1366	3.78611	0.131701	0.000153025	0.000921758
ABR	1367	3.78139	0.100821	0.000155958	0.000938721
PRDX3	1368	3.78129	0.146524	0.000156016	0.000938721
GRK2	1369	3.78043	0.138259	0.000156556	0.000941441
SFXN3	1370	3.78004	0.214238	0.000156805	0.000942413
FBXO33	1371	3.77601	0.240504	0.000159363	0.000957247
C11orf49	1372	3.77352	0.166539	0.000160963	0.000966321
ADD1	1373	3.76842	0.0952865	0.000164286	0.000985165
ATL2	1374	3.7642	0.301802	0.000167086	0.00100084
PALM	1375	3.76333	0.117466	0.000167667	0.00100376
EMC4	1376	3.75767	0.132966	0.000171505	0.00102616
ZNHIT1	1377	3.75505	0.119149	0.00017331	0.0010358
CTDNEP1	1378	3.75161	0.146033	0.0001757	0.00104878
DOC2A	1379	3.75151	0.124703	0.000175775	0.00104878
KBTBD11	1380	3.74268	0.124229	0.000182071	0.00108482
MRPS36	1381	3.74261	0.243186	0.000182119	0.00108482
MAT2A	1382	3.73735	0.125386	0.000185972	0.00110716
COX6C	1383	3.7362	0.122858	0.000186821	0.00111098
PFN1	1384	3.73156	0.103696	0.000190299	0.00113103
CGREF1	1385	3.72974	0.291644	0.00019168	0.00113861
DLD	1386	3.72632	0.188928	0.0001943	0.00115353
PRKDC	1387	3.72377	0.157316	0.000196273	0.00116461
PFDN4	1388	3.72286	0.147688	0.000196981	0.00116816
ACLY	1389	3.71983	0.188714	0.000199353	0.00118092
SPHK2	1390	3.71724	0.340546	0.000201412	0.00119245
FRMD4A	1391	3.71623	0.264846	0.000202216	0.00119655
PSMF1	1392	3.71254	0.165745	0.000205192	0.00121283
PITPNC1	1393	3.70593	0.175271	0.000210616	0.0012442
ZNF706	1394	3.7041	0.151537	0.000212146	0.00125255
STRAP	1395	3.69962	0.123872	0.000215924	0.00127345
GAMT	1396	3.6987	0.198306	0.000216706	0.00127736
UBE2D2	1397	3.69848	0.151273	0.000216897	0.00127779
UBTF	1398	3.69762	0.151522	0.000217631	0.0012814
KCTD17	1399	3.69431	0.186507	0.000220483	0.00129749
GRB10	1400	3.69096	0.284286	0.000223407	0.00131253
MXRA7	1401	3.68617	0.11878	0.00022765	0.00133673
CNTN4	1402	3.68577	0.317902	0.000228015	0.00133814
FAM110B	1403	3.68541	0.33793	0.000228333	0.00133927
SCG2	1404	3.68514	0.134748	0.000228576	0.00133996
WSCD2	1405	3.68119	0.327914	0.00023215	0.00136017
CIAO1	1406	3.67854	0.138892	0.000234571	0.0013736
FASTK	1407	3.67687	0.18727	0.000236114	0.00138189
CLCN3	1408	3.67614	0.130852	0.000236786	0.00138506
RAB6A	1409	3.67449	0.0965302	0.000238327	0.00139332
ERCC1	1410	3.67205	0.206814	0.000240615	0.00140593
NREP	1411	3.67126	0.138917	0.000241357	0.0014095
PIP4K2B	1412	3.67058	0.0991199	0.000242002	0.00141249
TSPAN13	1413	3.66976	0.138571	0.000242782	0.00141627
FOXG1	1414	3.66891	0.14351	0.000243587	0.0014202
SPPL3	1415	3.66871	0.152971	0.000243777	0.00142053
GPNMB	1416	3.66633	0.527283	0.000246057	0.00143226
NOXA1	1417	3.66269	0.437719	0.000249583	0.00145121
ACYP1	1418	3.66154	0.274067	0.000250702	0.00145693
PMVK	1419	3.66113	0.153888	0.000251102	0.00145846
MPG	1420	3.66083	0.221522	0.000251401	0.00145941
SEMA6B	1421	3.65622	0.171784	0.000255967	0.00148511
SLC7A1	1422	3.65399	0.261286	0.000258195	0.00149722
MAPRE2	1423	3.65368	0.100248	0.000258504	0.0014982
SLC25A46	1424	3.65262	0.143443	0.000259581	0.00150363
TNIP1	1425	3.65213	0.288653	0.000260071	0.0015052
FGF9	1426	3.65207	0.45959	0.000260133	0.0015052
CARD19	1427	3.65028	0.284702	0.000261951	0.00151409
SNAP91	1428	3.64727	0.106201	0.000265038	0.00153111
TMEM229B	1429	3.64637	0.510606	0.000265973	0.00153568
MAEA	1430	3.64572	0.192507	0.000266645	0.00153873
MRPS18B	1431	3.64512	0.256046	0.00026727	0.00154119
NOMO1	1432	3.64503	0.189152	0.000267359	0.00154119
TUBG2	1433	3.64282	0.1609	0.000269669	0.00155367
ARL4A	1434	3.64168	0.274209	0.000270865	0.00155973
TMED2	1435	3.64018	0.154188	0.000272442	0.00156797
MYBBP1A	1436	3.63857	0.255949	0.000274159	0.00157531
SERGEF	1437	3.63798	0.18286	0.000274788	0.00157808
FBLN7	1438	3.63755	1.05808	0.000275243	0.00157985
CLSTN3	1439	3.63664	0.204823	0.000276214	0.00158457
ELAVL3	1440	3.63645	0.105254	0.000276417	0.00158489
PI4K2A	1441	3.63456	0.266168	0.000278458	0.00159574
TIMM23	1442	3.63305	0.220431	0.000280086	0.00160421
CLPTM1	1443	3.62977	0.147415	0.000283673	0.00162296
SCOC	1444	3.62964	0.104095	0.000283814	0.00162296
DTX3	1445	3.62774	0.178725	0.000285918	0.00163412
MPP1	1446	3.62667	0.186996	0.000287104	0.00164002
YPEL5	1447	3.6264	0.108484	0.000287395	0.00164081
APBB1	1448	3.62474	0.10652	0.000289256	0.00165056
SLC25A12	1449	3.62369	0.188782	0.00029043	0.00165638
RAB1B	1450	3.62062	0.148122	0.000293901	0.00167351
METTL9	1451	3.62037	0.132644	0.00029418	0.00167421
PIGQ	1452	3.61977	0.245314	0.00029486	0.00167718
LAMA5	1453	3.61775	0.452104	0.000297181	0.00168949
GRM5	1454	3.61639	0.157853	0.000298746	0.00169748
DEF8	1455	3.61357	0.192248	0.00030201	0.00171422
DLGAP4	1456	3.61261	0.15668	0.000303128	0.00171965
CPNE1	1457	3.61245	0.195156	0.000303318	0.00171982
ARHGAP26	1458	3.61212	0.125227	0.0003037	0.00172045
SIAE	1459	3.61208	0.250821	0.000303751	0.00172045
DGLUCY	1460	3.61013	0.260519	0.000306044	0.00173252
EEF1E1	1461	3.6096	0.299416	0.00030667	0.00173445
HAX1	1462	3.60957	0.185221	0.000306707	0.00173445
RPRD1A	1463	3.60918	0.120468	0.000307163	0.00173611
UQCRC2	1464	3.6065	0.107529	0.000310358	0.00175325
TOM1L2	1465	3.60615	0.140926	0.000310776	0.00175468
PDGFRB	1466	3.60525	0.291452	0.000311856	0.00175985
SRM	1467	3.60339	0.195753	0.000314089	0.00177152
PSMG2	1468	3.60288	0.224476	0.000314707	0.00177407
ATP6V1C1	1469	3.59664	0.109543	0.000322349	0.0018162
LRRC8B	1470	3.59307	0.159881	0.000326808	0.00184035
OGDHL	1471	3.59259	0.157155	0.000327409	0.00184277
PYURF	1472	3.5924	0.154894	0.000327646	0.00184314
RAB7A	1473	3.59016	0.103919	0.000330479	0.0018581
TTYH3	1474	3.58171	0.199465	0.000341351	0.00191822
GALNT17	1475	3.58027	0.154417	0.000343239	0.00192782
SOD2	1476	3.57957	0.0963262	0.000344155	0.00193195
VPS13B-DT	1477	3.57868	0.397201	0.000345329	0.00193753
PLXNA4	1478	3.57697	0.297852	0.000347597	0.00194923
AP2A1	1479	3.57578	0.123814	0.000349184	0.00195711
THYN1	1480	3.57513	0.20016	0.000350058	0.00196098
ACTR2	1481	3.57466	0.0953248	0.000350684	0.00196346
LRRTM4	1482	3.57384	0.359484	0.000351786	0.0019686
MTA3	1483	3.57243	0.235566	0.00035369	0.00197823
TEX264	1484	3.57167	0.247276	0.00035471	0.0019829
SGSM3	1485	3.5697	0.240434	0.000357394	0.00199686
POU6F1	1486	3.56795	0.279319	0.00035979	0.0020092
CHKB	1487	3.56237	0.366	0.000367525	0.00205133
ATOX1	1488	3.55976	0.124546	0.000371187	0.00207069
TOR1AIP2	1489	3.55859	0.19654	0.000372846	0.00207886
MAPK3	1490	3.55714	0.110495	0.000374914	0.00208822
PHF1	1491	3.55311	0.211967	0.000380708	0.002115
ST8SIA3	1492	3.55175	0.111932	0.000382675	0.00212483
TMEM50A	1493	3.55062	0.177814	0.000384329	0.00213291
ZMAT4	1494	3.54417	0.391072	0.000393858	0.00218353
DNAJA4	1495	3.53995	0.128295	0.000400203	0.00221641
C1orf216	1496	3.5351	0.159944	0.000407622	0.00225634
MRPL38	1497	3.53132	0.192304	0.000413492	0.00228688
AAMP	1498	3.53127	0.169249	0.000413566	0.00228688
MED15	1499	3.53084	0.190627	0.000414239	0.00228942
FREM3	1500	3.52967	2.19424	0.000416085	0.00229844
AMZ2	1501	3.52865	0.143426	0.000417679	0.00230605
PICK1	1502	3.52419	0.242152	0.000424773	0.00234401
EIPR1	1503	3.52004	0.243147	0.000431477	0.00237899
SMIM29	1504	3.52	0.129121	0.000431555	0.00237899
CCDC34	1505	3.51739	0.253099	0.000435812	0.00239999
SNHG29	1506	3.51377	0.0974547	0.000441793	0.00243043
THSD7A	1507	3.51325	0.453783	0.000442654	0.00243392
NDUFS2	1508	3.51239	0.125222	0.000444102	0.00244062
NCK2	1509	3.50858	0.224522	0.0004505	0.00247452
ARL8B	1510	3.50821	0.104043	0.000451139	0.00247676
SRRM3	1511	3.50769	0.228398	0.000452009	0.00248027
HEXIM1	1512	3.50691	0.184593	0.000453341	0.0024863
TM7SF2	1513	3.50598	0.195184	0.000454934	0.00249249
PSMD2	1514	3.50584	0.102501	0.000455175	0.00249254
CNBP	1515	3.50541	0.100005	0.000455906	0.00249526
RGS20	1516	3.50481	0.322413	0.00045694	0.00249965
AKAP8L	1517	3.50442	0.150434	0.000457603	0.00250132
RAPGEF4	1518	3.50436	0.114611	0.000457713	0.00250132
SPTSSB	1519	3.50053	0.545238	0.00046433	0.0025349
PSMD12	1520	3.49452	0.134568	0.000474922	0.00259141
LDHB	1521	3.49219	0.111029	0.000479078	0.00261271
YBX1	1522	3.49206	0.113402	0.000479314	0.00261271
UBE2O	1523	3.49109	0.188279	0.00048105	0.00262084
AKT3	1524	3.48943	0.100378	0.000484043	0.00263581
KCNV1	1525	3.48869	0.230689	0.0004854	0.00264064
DLGAP2	1526	3.48867	0.28016	0.000485423	0.00264064
TLN2	1527	3.48676	0.117526	0.000488907	0.00265715
CLCN6	1528	3.48628	0.13794	0.000489792	0.00266036
RAB5IF	1529	3.48122	0.194993	0.000499137	0.00270947
SNX12	1530	3.48111	0.231662	0.000499339	0.00270947
PIK3R1	1531	3.47891	0.0979198	0.000503463	0.00273046
MRPL18	1532	3.47684	0.187975	0.000507363	0.00274925
SH2B1	1533	3.4768	0.189096	0.00050744	0.00274925
H3F3A	1534	3.4744	0.0927477	0.000511999	0.00277044
ACP1	1535	3.47433	0.18648	0.000512125	0.00277044
ATMIN	1536	3.47276	0.152812	0.000515138	0.00278265
DNAJC8	1537	3.47275	0.0987953	0.000515162	0.00278265
ATG13	1538	3.47221	0.159972	0.000516192	0.00278681
LRRC20	1539	3.47096	0.340927	0.000518599	0.0027984
YPEL4	1540	3.46934	0.218516	0.000521745	0.00281396
NUAK1	1541	3.46902	0.0975528	0.000522357	0.00281584
STARD7	1542	3.46559	0.112261	0.000529066	0.00284771
UBA1	1543	3.46385	0.113207	0.000532499	0.00286475
FUS	1544	3.46293	0.107216	0.000534329	0.00287316
ERG28	1545	3.45712	0.234313	0.000545984	0.00293435
PITHD1	1546	3.45561	0.101814	0.000549049	0.00294935
DTNB	1547	3.45373	0.270148	0.000552893	0.00296851
PDZRN3	1548	3.45064	0.376986	0.000559257	0.00300118
SDHAF2	1549	3.4493	0.235988	0.000562041	0.00301461
SLC20A1	1550	3.44734	0.193482	0.000566134	0.00303353
OCIAD1	1551	3.44347	0.0965603	0.000574295	0.00307539
SLC7A8	1552	3.44337	0.345183	0.00057452	0.00307539
ELMO2	1553	3.43918	0.214992	0.00058349	0.00311873
TBC1D9B	1554	3.43754	0.141415	0.00058702	0.00313604
ARRB2	1555	3.43672	0.182593	0.000588796	0.00314396
ATF4	1556	3.43543	0.109903	0.000591622	0.00315748
DNAJC21	1557	3.43381	0.169939	0.000595162	0.00317479
ALDH3A2	1558	3.43234	0.190835	0.0005984	0.00319048
NEK6	1559	3.43137	0.396005	0.000600533	0.00320026
MGRN1	1560	3.43121	0.264097	0.000600892	0.00320058
CPT1A	1561	3.42605	0.362709	0.000612438	0.00326046
SRSF2	1562	3.42361	0.115069	0.000617959	0.00328822
ATP6V0E1	1563	3.42255	0.160776	0.00062037	0.00329941
EBNA1BP2	1564	3.4224	0.163396	0.000620719	0.00329963
EIF4EBP2	1565	3.42225	0.147766	0.000621062	0.0032998
KLF12	1566	3.42211	0.372706	0.000621367	0.0032998
ADGRB3	1567	3.41305	0.156988	0.0006424	0.00340812
RSPH1	1568	3.41095	0.421999	0.000647374	0.00343281
C12orf29	1569	3.40905	0.21269	0.000651887	0.00345503
HDLBP	1570	3.40877	0.109111	0.000652568	0.00345694
CD164	1571	3.40775	0.188371	0.000655002	0.00346811
ARPC2	1572	3.40653	0.107188	0.000657944	0.00348197
RAPH1	1573	3.40466	0.313969	0.00066246	0.00350241
HHIPL1	1574	3.40387	0.513708	0.000664386	0.00351087
BRSK2	1575	3.40159	0.161199	0.000669953	0.00353854
ARHGAP35	1576	3.40123	0.105013	0.000670845	0.00354151
CORO2B	1577	3.40069	0.1244	0.000672162	0.00354653
USP12	1578	3.40044	0.228105	0.000672772	0.00354653
TCEAL3	1579	3.39951	0.098589	0.000675079	0.00355561
NEURL1B	1580	3.39922	0.693734	0.000675771	0.00355701
CDO1	1581	3.39697	0.230083	0.000681368	0.0035847
LANCL2	1582	3.39674	0.192039	0.000681948	0.00358599
RIMKLA	1583	3.39651	0.257651	0.000682517	0.00358723
COPS3	1584	3.39587	0.203313	0.000684097	0.00359377
GPAT4	1585	3.39513	0.238056	0.000685956	0.00360177
DNAJB1	1586	3.39311	0.118576	0.000691032	0.00362665
ERP29	1587	3.39253	0.173879	0.000692506	0.00363261
ANO8	1588	3.39102	0.346133	0.000696318	0.00365082
HARS	1589	3.38999	0.14334	0.000698954	0.00366223
ELAVL2	1590	3.38882	0.115613	0.000701941	0.00367491
UBE2K	1591	3.38841	0.119237	0.000702989	0.00367778
KLHL21	1592	3.38834	0.208689	0.000703175	0.00367778
UBE2F	1593	3.38752	0.253871	0.000705278	0.00368698
C1orf43	1594	3.38739	0.120731	0.000705622	0.00368698
NIPA1	1595	3.3866	0.168791	0.000707636	0.0036957
VPS29	1596	3.38545	0.145771	0.000710618	0.00370767
GLYR1	1597	3.38531	0.146236	0.000710989	0.00370767
KEAP1	1598	3.38518	0.168487	0.000711312	0.00370767
STX8	1599	3.38451	0.20363	0.000713044	0.0037149
TPST2	1600	3.38358	0.300852	0.000715478	0.00372577
HK1	1601	3.38143	0.0936869	0.000721106	0.00375325
UNC5A	1602	3.38065	0.216625	0.000723156	0.00376209
GCSH	1603	3.38025	0.142234	0.000724192	0.00376566
CAPZB	1604	3.37394	0.105579	0.000741007	0.00384936
ACSS1	1605	3.37325	0.238692	0.00074287	0.00385717
PIP5K1C	1606	3.37233	0.145918	0.000745351	0.00386818
GRM3	1607	3.37181	0.156647	0.000746749	0.00387356
OSBPL6	1608	3.3716	0.204821	0.000747317	0.00387463
FN1	1609	3.37135	0.274358	0.000747995	0.00387627
NEGR1	1610	3.36993	0.0942807	0.000751878	0.00389451
YIPF3	1611	3.3693	0.159572	0.000753594	0.00390141
GAS8	1612	3.36879	0.35373	0.000754987	0.00390411
CUL1	1613	3.36872	0.162796	0.000755187	0.00390411
TMEM167A	1614	3.36776	0.169115	0.00075781	0.00391578
UPF1	1615	3.36705	0.17692	0.000759777	0.00392405
IAH1	1616	3.36648	0.224357	0.000761328	0.00393017
RASGEF1A	1617	3.3654	0.244221	0.000764331	0.0039425
PRRC2A	1618	3.36536	0.173301	0.000764451	0.0039425
TMEM8B	1619	3.36487	0.255424	0.000765802	0.00394756
VLDLR	1620	3.36189	0.480932	0.000774123	0.00398808
FLOT2	1621	3.36174	0.12755	0.000774524	0.00398808
CHMP3	1622	3.36165	0.0972659	0.000774777	0.00398808
LONP1	1623	3.35939	0.164492	0.000781138	0.00401889
SRGAP3	1624	3.35895	0.161859	0.000782382	0.00402336
MICU3	1625	3.35864	0.1408	0.000783274	0.00402444
ETFB	1626	3.35845	0.109483	0.000783823	0.00402444
MRPL52	1627	3.35837	0.132049	0.000784028	0.00402444
GTDC1	1628	3.35835	0.166907	0.000784093	0.00402444
FRY	1629	3.35753	0.180162	0.00078642	0.00403445
ADI1	1630	3.35346	0.185454	0.00079809	0.00409236
RMDN3	1631	3.34955	0.198153	0.000809422	0.0041465
PPA1	1632	3.34885	0.0954379	0.000811475	0.00415503
COQ4	1633	3.34647	0.202364	0.000818481	0.0041889
PRRT2	1634	3.34507	0.11493	0.000822629	0.00420813
PCGF5	1635	3.3423	0.135008	0.000830886	0.00424631
REPIN1	1636	3.34089	0.183113	0.000835092	0.00426577
CSNK1D	1637	3.34037	0.164569	0.000836682	0.00427186
NELFA	1638	3.33875	0.336647	0.000841563	0.00429269
MICAL1	1639	3.33802	0.297886	0.000843772	0.00430191
AKT1	1640	3.33778	0.199713	0.000844492	0.00430354
INTS11	1641	3.33738	0.15591	0.000845728	0.00430779
SHARPIN	1642	3.33701	0.33142	0.000846838	0.00431139
CNTN5	1643	3.33649	0.968647	0.000848448	0.00431754
SDHC	1644	3.33225	0.1141	0.000861459	0.00437897
MIGA2	1645	3.33218	0.3046	0.000861674	0.00437897
TOX2	1646	3.33216	0.512507	0.000861744	0.00437897
KIF21B	1647	3.3315	0.290604	0.00086379	0.00438728
SELENOO	1648	3.33009	0.218135	0.000868173	0.00440537
GLS2	1649	3.3298	0.276886	0.000869093	0.00440795
EPHB1	1650	3.32799	0.457519	0.000874757	0.00443458
AP1S2	1651	3.3251	0.154826	0.000883881	0.00447661
SSBP1	1652	3.32476	0.137445	0.000884932	0.00447981
RHOT1	1653	3.32277	0.163617	0.000891292	0.00450988
MERTK	1654	3.32226	0.552068	0.000892931	0.00451604
ADH5	1655	3.32164	0.149235	0.000894903	0.00452388
IP6K2	1656	3.31927	0.141488	0.000902527	0.00456027
SRP68	1657	3.31862	0.158463	0.000904624	0.00456871
UBE2W	1658	3.31778	0.161886	0.000907368	0.00458041
SLC25A29	1659	3.31628	0.223237	0.000912251	0.0046029
TMEM259	1660	3.3147	0.151773	0.000917401	0.00462671
GNA12	1661	3.31399	0.190523	0.000919753	0.00463639
HID1	1662	3.3132	0.20793	0.000922346	0.00464727
DPP8	1663	3.31153	0.151843	0.000927883	0.00467078
MCRS1	1664	3.31045	0.220426	0.00093145	0.00468654
CMTM4	1665	3.30935	0.135354	0.00093514	0.00470289
LSM12	1666	3.30881	0.220441	0.000936923	0.00470965
ELOVL5	1667	3.3072	0.175248	0.000942346	0.00473074
DDHD2	1668	3.30717	0.145518	0.000942442	0.00473074
SMAD3	1669	3.30597	0.35945	0.000946484	0.00474881
ENTPD4	1670	3.30333	0.214361	0.000955428	0.0047892
RTN2	1671	3.30009	0.205711	0.000966531	0.00484259
RAB18	1672	3.29885	0.117455	0.000970823	0.00486182
OTUD6B-AS1	1673	3.29837	0.122263	0.000972491	0.0048679
SLC66A2	1674	3.29733	0.154059	0.000976078	0.0048813
TESC	1675	3.29655	0.338542	0.000978815	0.00489268
ST6GALNAC6	1676	3.29602	0.118709	0.00098065	0.00489731
VGLL4	1677	3.29369	0.191144	0.000988811	0.00493577
RBBP7	1678	3.29202	0.161966	0.00099469	0.00496045
MFN2	1679	3.289	0.122445	0.00100544	0.00500732
KCNJ9	1680	3.28899	0.167304	0.00100548	0.00500732
TPM4	1681	3.28864	0.133953	0.00100673	0.00501121
KIAA1522	1682	3.28713	0.375683	0.00101213	0.00503576
ENPP5	1683	3.28646	0.262452	0.00101454	0.00504543
NDUFAF4	1684	3.28545	0.167312	0.0010182	0.00506127
M6PR	1685	3.28389	0.164148	0.00102385	0.00508701
FAM49B	1686	3.28084	0.128238	0.00103498	0.0051399
TMEM150C	1687	3.2807	0.223222	0.00103551	0.00514015
ACAP3	1688	3.28024	0.144971	0.0010372	0.00514616
CCNY	1689	3.27965	0.131088	0.00103934	0.00515359
PCNX2	1690	3.27957	0.191033	0.00103966	0.00515359
SHC2	1691	3.27888	0.182422	0.00104219	0.00516136
EXOSC6	1692	3.27843	0.118803	0.00104385	0.00516719
CERS6	1693	3.27476	0.130466	0.00105752	0.00523003
OLIG1	1694	3.26966	0.122938	0.00107676	0.00532276
RIT2	1695	3.2673	0.370599	0.00108579	0.00536084
ACAT1	1696	3.26725	0.142451	0.00108597	0.00536084
ZRANB1	1697	3.26588	0.155416	0.00109125	0.00538197
LIN7B	1698	3.26338	0.203426	0.00110091	0.0054271
BAG1	1699	3.26312	0.134277	0.00110195	0.00542972
ITSN1	1700	3.25832	0.101602	0.00112073	0.00551971
CHKA	1701	3.25635	0.184894	0.00112854	0.00555565
ALDH9A1	1702	3.25559	0.18415	0.00113158	0.00556724
SELENOF	1703	3.2555	0.136532	0.00113193	0.00556724
CHP1	1704	3.25522	0.149157	0.00113305	0.00557019
ALKBH5	1705	3.25497	0.121094	0.00113403	0.00557243
SMIM12	1706	3.25472	0.198521	0.00113506	0.00557493
SREBF2	1707	3.25172	0.103195	0.00114709	0.00562632
MRNIP	1708	3.25022	0.299373	0.00115314	0.0056508
PRKCZ	1709	3.24772	0.100452	0.00116335	0.00569165
FARSA	1710	3.24769	0.167694	0.00116346	0.00569165
UBE2V2	1711	3.24766	0.0990241	0.0011636	0.00569165
PPFIA2	1712	3.24607	0.100023	0.00117012	0.00571833
PIP4P2	1713	3.24154	0.185454	0.00118885	0.00580459
CLCN7	1714	3.24068	0.160447	0.00119247	0.00581958
CHMP4A	1715	3.23427	0.165079	0.00121955	0.00594633
RAB3C	1716	3.23302	0.0945118	0.0012249	0.0059697
NECTIN3	1717	3.22953	0.472346	0.00123995	0.00604032
MRPS30	1718	3.22847	0.217504	0.00124455	0.00605998
SNHG9	1719	3.22394	0.161641	0.00126439	0.00615097
RMST	1720	3.22146	0.827776	0.0012754	0.00620173
CDC123	1721	3.22116	0.213115	0.00127672	0.00620535
PPP6R1	1722	3.21738	0.184783	0.00129367	0.00627874
RXRB	1723	3.21727	0.153963	0.00129416	0.00627874
REPS1	1724	3.21596	0.217315	0.0013001	0.00630468
JAK1	1725	3.21536	0.137838	0.0013028	0.00631208
LPCAT1	1726	3.21398	0.292047	0.00130907	0.00633959
ANKRD54	1727	3.21274	0.329482	0.00131474	0.00635853
ERGIC1	1728	3.21136	0.273716	0.0013211	0.00638427
EIF2AK1	1729	3.21132	0.150942	0.00132127	0.00638427
MRPS25	1730	3.20915	0.19335	0.00133127	0.0064239
POLR2C	1731	3.20747	0.18009	0.0013391	0.00645875
MAGEE1	1732	3.20696	0.197118	0.00134145	0.00646718
THOC7	1733	3.20653	0.125082	0.00134347	0.00647404
DCTD	1734	3.20605	0.26861	0.00134569	0.0064818
CDC42EP3	1735	3.20463	0.428692	0.00135237	0.00651107
VCPIP1	1736	3.20094	0.198696	0.00136979	0.00659194
DEAF1	1737	3.19662	0.112321	0.00139048	0.00668551
PISD	1738	3.19454	0.210442	0.00140053	0.00673084
STIP1	1739	3.19403	0.138385	0.001403	0.0067397
CTXN1	1740	3.19367	0.0942396	0.00140478	0.00674522
ENY2	1741	3.19209	0.137278	0.00141248	0.00677912
ESYT2	1742	3.19006	0.155548	0.00142244	0.00682389
BRD2	1743	3.18875	0.144719	0.00142891	0.00684882
FLCN	1744	3.18834	0.236427	0.00143093	0.0068554
HLA-A	1745	3.18771	0.0910263	0.00143406	0.00686734
OSTF1	1746	3.18667	0.286157	0.00143923	0.00688901
TBC1D13	1747	3.18564	0.176351	0.00144433	0.00691034
FKBP9	1748	3.18422	0.235118	0.00145143	0.00694122
PDE4DIP	1749	3.1827	0.0840375	0.00145907	0.00697464
TPRG1L	1750	3.18109	0.0914223	0.00146724	0.00701059
CAMK1D	1751	3.18018	0.0964757	0.00147186	0.00702952
OS9	1752	3.17795	0.125626	0.00148319	0.00707936
PSMA1	1753	3.17787	0.123017	0.00148361	0.00707936
BCAS4	1754	3.17597	0.269657	0.00149336	0.0071227
CSNK2B	1755	3.17547	0.109144	0.00149596	0.00713193
PDP1	1756	3.17182	0.0995325	0.00151486	0.00721561
CNOT8	1757	3.17008	0.226627	0.00152399	0.00725588
STMN2	1758	3.16827	0.136103	0.00153349	0.00729332
SLC25A33	1759	3.16819	0.282424	0.0015339	0.00729332
ADO	1760	3.1668	0.219404	0.00154128	0.0073252
SELENOT	1761	3.16608	0.109987	0.00154506	0.0073399
ARFGAP1	1762	3.16078	0.20962	0.0015735	0.00747003
UBE2J2	1763	3.16071	0.21669	0.00157385	0.00747003
ESD	1764	3.15981	0.13174	0.00157871	0.0074898
CSTF3	1765	3.15965	0.230597	0.0015796	0.00749072
AK6	1766	3.15929	0.262486	0.00158154	0.00749658
MTCL1	1767	3.15874	0.349077	0.00158455	0.00750419
NUDT16L1	1768	3.15835	0.21384	0.00158662	0.00751073
SIN3B	1769	3.15807	0.140372	0.00158815	0.00751463
AP1M1	1770	3.15732	0.121015	0.00159224	0.00753068
SNRPD1	1771	3.1568	0.157254	0.00159509	0.00754083
LRRC49	1772	3.15424	0.227969	0.00160919	0.00760412
TCEAL1	1773	3.15406	0.144662	0.00161014	0.00760526
IFRD1	1774	3.15251	0.259912	0.00161872	0.00764242
SEC14L2	1775	3.1504	0.234289	0.00163048	0.00768919
ZNF771	1776	3.15034	0.227082	0.00163078	0.00768919
CIAPIN1	1777	3.15002	0.238516	0.00163259	0.00769434
CFAP298	1778	3.14962	0.188217	0.00163485	0.0077016
RFNG	1779	3.14893	0.261178	0.00163868	0.00771421
TXN2	1780	3.14888	0.149255	0.00163896	0.00771421
JPT1	1781	3.14701	0.125615	0.00164949	0.00775786
DVL1	1782	3.14698	0.166041	0.00164969	0.00775786
VIP	1783	3.14631	0.684922	0.00165346	0.00777222
BTF3	1784	3.14584	0.0877258	0.00165613	0.00778135
STX6	1785	3.14479	0.186948	0.00166205	0.00780575
TMPO	1786	3.14402	0.241946	0.00166644	0.00782293
EMC10	1787	3.14135	0.136962	0.00168173	0.00789124
RBM6	1788	3.14094	0.140021	0.00168405	0.00789867
RRM2B	1789	3.13904	0.22046	0.001695	0.00794656
NAP1L2	1790	3.13879	0.0955109	0.00169645	0.00794991
IPO9	1791	3.13651	0.157112	0.00170974	0.00800868
MFAP3L	1792	3.13399	0.209188	0.00172445	0.00806727
EIF4E	1793	3.13398	0.126954	0.00172451	0.00806727
AGT	1794	3.13284	0.0812549	0.00173127	0.00809535
ASB8	1795	3.1322	0.173909	0.00173501	0.00810933
RNASEH2C	1796	3.13172	0.190598	0.00173785	0.00811907
BABAM1	1797	3.13159	0.100433	0.00173862	0.0081191
PTAR1	1798	3.13067	0.208221	0.00174411	0.0081412
CNKSR2	1799	3.1277	0.0911363	0.00176177	0.00822006
DIAPH1	1800	3.12652	0.242425	0.00176887	0.00824959
ZBTB8OS	1801	3.12542	0.217912	0.00177553	0.00827708
ADAR	1802	3.12494	0.0919249	0.00177843	0.00828695
HABP4	1803	3.12429	0.0917418	0.00178236	0.00830168
ABTB1	1804	3.12358	0.145327	0.00178665	0.00831805
HYOU1	1805	3.12343	0.123209	0.00178756	0.00831867
B4GALT5	1806	3.12278	0.175042	0.00179153	0.00833351
CCDC25	1807	3.12014	0.115133	0.00180766	0.0084049
VPS36	1808	3.1187	0.1747	0.00181651	0.0084424
UBE2D4	1809	3.11692	0.262623	0.00182749	0.00848974
UBE2H	1810	3.11576	0.129952	0.0018347	0.00851957
FDX2	1811	3.114	0.149448	0.00184569	0.00856316
GDE1	1812	3.11375	0.125243	0.00184727	0.00856677
TIMM50	1813	3.11358	0.197787	0.00184834	0.00856807
LSS	1814	3.11338	0.179899	0.00184961	0.00857023
KLHDC2	1815	3.11238	0.119846	0.00185583	0.00859534
SDCBP2	1816	3.11112	0.358347	0.00186378	0.00862842
CHMP4B	1817	3.10928	0.100067	0.00187543	0.00867489
LRIG1	1818	3.10871	0.117233	0.00187905	0.00868786
SRSF9	1819	3.10843	0.130225	0.00188084	0.00869238
PEX19	1820	3.10789	0.171089	0.00188429	0.00870423
SEPTIN9	1821	3.10777	0.147817	0.00188502	0.00870423
AC093297.2	1822	3.10581	0.298057	0.00189759	0.00875847
HIKESHI	1823	3.10413	0.199399	0.00190839	0.00880456
TNPO2	1824	3.10377	0.113305	0.00191069	0.00881137
VPS39	1825	3.10341	0.160318	0.00191302	0.00881832
DPY30	1826	3.10296	0.159232	0.00191598	0.00882815
SHANK3	1827	3.09765	0.319992	0.00195063	0.00898011
BTBD9	1828	3.0955	0.182771	0.00196478	0.00903968
CSK	1829	3.09543	0.276939	0.00196526	0.00903968
GRHPR	1830	3.09513	0.142255	0.00196726	0.00904378
HNRNPH1	1831	3.09504	0.100053	0.00196784	0.00904378
EMX2OS	1832	3.09034	0.275463	0.00199927	0.0091804
MINDY3	1833	3.08817	0.263958	0.00201395	0.00923987
TMEM196	1834	3.08618	0.550459	0.00202744	0.00929509
DENND5B	1835	3.08614	0.14326	0.00202772	0.00929509
GAREM1	1836	3.0846	0.340206	0.00203826	0.00933939
UNC13A	1837	3.0766	0.0999871	0.00209373	0.00958538
GALNT1	1838	3.07563	0.245113	0.00210057	0.0096126
CDC37	1839	3.07339	0.097229	0.0021164	0.00967092
GNL1	1840	3.07332	0.113251	0.00211692	0.00967092
SLC2A6	1841	3.07275	0.261651	0.00212099	0.00968539
SATB2	1842	3.07232	0.142216	0.00212405	0.00969521
SLITRK2	1843	3.06706	0.240249	0.00216178	0.00985485
SPATA2	1844	3.06603	0.19278	0.0021692	0.00988448
UBXN1	1845	3.06438	0.129066	0.00218119	0.00993487
PACSIN2	1846	3.06176	0.223189	0.00220039	0.0100181
STK24	1847	3.06111	0.16857	0.00220515	0.0100355
TXNL1	1848	3.05811	0.103515	0.00222741	0.0101325
SMG9	1849	3.05798	0.248128	0.00222835	0.0101325
ENTPD3	1850	3.05677	0.495793	0.00223734	0.010169
CHCHD6	1851	3.05501	0.211298	0.00225051	0.0102202
PSAT1	1852	3.05236	0.110634	0.00227053	0.0103068
SLU7	1853	3.04752	0.0949843	0.00230738	0.0104652
PITRM1	1854	3.04515	0.147358	0.00232562	0.0105435
JOSD1	1855	3.0444	0.15247	0.00233144	0.0105654
STOX1	1856	3.04383	0.265261	0.00233587	0.010581
SLC16A14	1857	3.04231	0.389727	0.00234766	0.0106254
MAP6	1858	3.04231	0.11559	0.00234767	0.0106254
GRAMD4	1859	3.04129	0.336665	0.0023557	0.0106528
MAPK8IP1	1860	3.04106	0.0889682	0.00235747	0.0106563
KIAA0319L	1861	3.03956	0.160213	0.00236922	0.0107049
KCNB1	1862	3.03892	0.109156	0.00237424	0.0107231
OTUB1	1863	3.03821	0.0975807	0.00237985	0.0107439
MINK1	1864	3.03774	0.149854	0.00238362	0.0107495
MAP3K5	1865	3.0376	0.192608	0.00238467	0.0107495
RBM14	1866	3.0373	0.182329	0.00238705	0.0107495
ZADH2	1867	3.03255	0.191964	0.00242493	0.0109153
ZFAND6	1868	3.02723	0.204979	0.00246805	0.0110885
KIAA1191	1869	3.02716	0.107518	0.0024686	0.0110885
GPR137	1870	3.02583	0.220527	0.00247953	0.0111283
MAPK8	1871	3.02549	0.196803	0.00248233	0.0111362
EIF3I	1872	3.02401	0.101684	0.00249449	0.0111861
HSPA1A	1873	3.02363	0.0897405	0.00249759	0.0111953
DHX30	1874	3.0223	0.104162	0.00250858	0.0112355
GSTK1	1875	3.02204	0.235988	0.0025108	0.0112404
RGMB	1876	3.02072	0.195743	0.00252175	0.0112847
GGA3	1877	3.02028	0.220341	0.00252542	0.0112964
PTDSS1	1878	3.01509	0.17654	0.00256904	0.011482
ATP5PB	1879	3.01442	0.0893778	0.00257468	0.011501
BCAR1	1880	3.01433	0.150523	0.00257544	0.011501
AHCYL2	1881	3.01152	0.242508	0.00259941	0.0115984
FOCAD	1882	3.01078	0.202852	0.00260577	0.0116219
SLITRK4	1883	3.009	0.129511	0.00262109	0.0116805
STAU2	1884	3.00661	0.105631	0.00264181	0.0117679
ZMIZ2	1885	3.0063	0.141144	0.00264445	0.0117748
SAMD8	1886	3.00609	0.155576	0.00264628	0.0117781
ZBTB4	1887	3.00092	0.100065	0.00269168	0.0119752
RNF167	1888	2.99953	0.134972	0.00270393	0.0120197
PSMC4	1889	2.99722	0.143336	0.00272457	0.0121064
SPRED2	1890	2.99682	0.260246	0.00272812	0.0121172
SLC45A4	1891	2.99521	0.259291	0.00274257	0.0121721
HIF3A	1892	2.99519	0.331883	0.00274275	0.0121721
ZSWIM8	1893	2.993	0.198925	0.00276246	0.0122545
DCAF8	1894	2.99196	0.127571	0.00277197	0.0122916
DDX24	1895	2.99044	0.0906944	0.0027858	0.0123478
RRAGA	1896	2.98999	0.104123	0.0027899	0.0123609
TXNRD2	1897	2.98777	0.300262	0.00281023	0.0124443
PPP6R2	1898	2.98768	0.140967	0.00281105	0.0124443
TRAF7	1899	2.98713	0.298509	0.00281607	0.0124614
ZNF25	1900	2.98167	0.138802	0.00286676	0.0126805
C1QTNF4	1901	2.98004	0.106986	0.00288213	0.0127432
TMEM35A	1902	2.97672	0.195223	0.00291347	0.0128764
SERPINB6	1903	2.97629	0.146977	0.0029176	0.0128894
CNPY2	1904	2.975	0.129039	0.0029299	0.0129384
KAT8	1905	2.97362	0.175418	0.00294305	0.0129858
RTF2	1906	2.97315	0.108418	0.00294764	0.0129974
DHCR24	1907	2.9731	0.0933425	0.00294812	0.0129974
MEF2D	1908	2.97207	0.130204	0.00295795	0.0130301
POLR2H	1909	2.9718	0.191915	0.0029606	0.0130364
PLPP1	1910	2.97167	0.226645	0.00296182	0.0130364
COPZ1	1911	2.96954	0.14046	0.00298245	0.0131218
HDGF	1912	2.96841	0.142985	0.0029934	0.0131646
GLO1	1913	2.96812	0.0988615	0.0029963	0.0131719
CHRM1	1914	2.96538	0.156333	0.00302305	0.0132802
GAA	1915	2.96535	0.212657	0.00302342	0.0132802
ST3GAL5	1916	2.96244	0.140656	0.00305215	0.0133886
MCF2L2	1917	2.96234	0.325278	0.00305308	0.0133886
CEP170B	1918	2.96205	0.132429	0.003056	0.0133959
MRPL35	1919	2.95888	0.171153	0.00308762	0.013529
LSM4	1920	2.95694	0.111729	0.00310708	0.0136087
TAF6	1921	2.95671	0.215669	0.00310944	0.0136135
HSF4	1922	2.95552	0.378661	0.00312144	0.0136549
ABHD16A	1923	2.95396	0.186555	0.00313727	0.0137129
LINC01128	1924	2.95379	0.283506	0.00313902	0.013715
AGPAT3	1925	2.95101	0.115838	0.00316733	0.0138274
YY1AP1	1926	2.95076	0.154311	0.00316989	0.0138317
DNAJC15	1927	2.95067	0.132431	0.00317088	0.0138317
ZMYM3	1928	2.95048	0.209436	0.00317276	0.0138342
COPA	1929	2.94941	0.096912	0.00318382	0.0138712
NDEL1	1930	2.94902	0.139172	0.00318781	0.0138829
ATP1B3	1931	2.94887	0.13189	0.00318939	0.0138841
EVL	1932	2.94827	0.081195	0.00319562	0.0139
HEPACAM	1933	2.94754	0.0905729	0.0032031	0.0139269
FAM107A	1934	2.94622	0.0797756	0.00321683	0.0139809
PLCXD2	1935	2.94594	0.334747	0.00321979	0.0139881
BEX4	1936	2.94563	0.0887577	0.00322294	0.0139961
UGCG	1937	2.94485	0.224356	0.00323112	0.014026
LSM1	1938	2.94343	0.243185	0.00324599	0.0140848
PPP4C	1939	2.94317	0.226135	0.00324867	0.0140907
TSPAN14	1940	2.94125	0.200615	0.00326887	0.0141726
YIF1B	1941	2.94017	0.20864	0.00328029	0.0142164
ZNF667-AS1	1942	2.93987	0.149844	0.00328351	0.0142246
FAM49A	1943	2.93973	0.092387	0.00328498	0.0142248
EHBP1	1944	2.93961	0.118862	0.00328622	0.0142248
CAPZA1	1945	2.93713	0.135504	0.00331268	0.0143313
CFAP36	1946	2.93705	0.0919713	0.00331349	0.0143313
GABRB3	1947	2.93515	0.0972983	0.00333387	0.0144068
NT5C2	1948	2.93505	0.200314	0.00333498	0.0144068
CMC2	1949	2.93229	0.188511	0.00336472	0.0145294
RANBP3L	1950	2.93137	0.304115	0.00337469	0.0145666
DAD1	1951	2.92944	0.110487	0.00339576	0.0146517
ITPA	1952	2.92723	0.252433	0.00341996	0.0147442
NME7	1953	2.92451	0.288617	0.00344995	0.0148675
PI4KB	1954	2.92183	0.12824	0.00347985	0.0149843
ORC4	1955	2.91935	0.160615	0.00350766	0.015092
SLC38A11	1956	2.9174	0.86507	0.00352962	0.0151743
BHLHE40	1957	2.91576	0.158928	0.00354827	0.0152483
PFKL	1958	2.91511	0.0923565	0.00355565	0.0152739
API5	1959	2.91366	0.11614	0.00357224	0.0153329
TMEM63C	1960	2.91301	0.354166	0.00357969	0.0153587
MANBAL	1961	2.91257	0.139743	0.00358469	0.015374
ARNTL	1962	2.9111	0.230406	0.00360158	0.0154403
UBA2	1963	2.91079	0.123229	0.00360517	0.0154495
SPIN1	1964	2.91055	0.10127	0.00360788	0.0154549
TMEM183A	1965	2.9054	0.117079	0.00366784	0.015693
RNF220	1966	2.90186	0.104168	0.0037096	0.015859
PPP1R13B	1967	2.90166	0.199872	0.00371189	0.0158624
PYCR2	1968	2.89971	0.220985	0.00373514	0.0159427
MGST2	1969	2.89709	0.424333	0.00376644	0.0160651
FBXO27	1970	2.89706	0.343576	0.00376679	0.0160651
FAM8A1	1971	2.89465	0.168543	0.00379585	0.0161761
DOK5	1972	2.8921	0.421375	0.00382676	0.0162949
AKTIP	1973	2.88902	0.133028	0.0038645	0.0164446
TRMU	1974	2.88898	0.30976	0.003865	0.0164446
COX7C	1975	2.88669	0.0920445	0.00389318	0.0165532
RGS4	1976	2.88665	0.0824646	0.00389361	0.0165532
MLXIPL	1977	2.886	0.327585	0.00390167	0.0165809
TMEM163	1978	2.88565	0.385903	0.00390603	0.0165929
AP1B1	1979	2.88548	0.130023	0.00390818	0.0165955
TMEM126B	1980	2.88519	0.15517	0.00391175	0.016604
MTX2	1981	2.88133	0.161832	0.00396006	0.0168025
COX5B	1982	2.88043	0.0805021	0.00397135	0.0168437
NUDCD3	1983	2.88008	0.0835259	0.00397579	0.0168558
AHDC1	1984	2.87956	0.195878	0.00398232	0.0168702
RALY	1985	2.87933	0.140264	0.00398527	0.016876
CIC	1986	2.87646	0.169776	0.00402163	0.0170233
PRRT3	1987	2.8757	0.246731	0.0040313	0.0170573
CTPS1	1988	2.87558	0.438268	0.00403285	0.0170573
ANO3	1989	2.87527	0.250355	0.00403685	0.0170675
C1orf21	1990	2.87432	0.104314	0.00404895	0.0171119
P4HB	1991	2.87409	0.0957884	0.00405197	0.0171179
EML2	1992	2.87358	0.213689	0.00405854	0.0171389
TUBGCP6	1993	2.87335	0.199284	0.00406142	0.0171443
RHPN1	1994	2.87299	0.219841	0.00406611	0.0171573
B9D1	1995	2.87283	0.320648	0.00406811	0.017159
PRKAB2	1996	2.87255	0.270002	0.00407169	0.0171656
TBC1D20	1997	2.87246	0.230099	0.00407287	0.0171656
SLC30A1	1998	2.87164	0.241441	0.00408345	0.0172034
[truncated: 8,723 more rows]

## Sheet: layer4
names	Unnamed: 0	scores	logfoldchanges	pvals	pvals_adj
PCP4	0	27.882	1.65028	4.40816e-171	4.72643e-167
RORB	1	26.1461	1.52889	1.09121e-150	5.84997e-147
STMN2	2	16.6661	0.552085	2.31064e-62	1.17975e-59
FAM3C	3	16.6211	0.874504	4.90401e-62	2.39004e-59
SNCG	4	16.1757	0.711344	7.48555e-59	3.2104e-56
ELAVL4	5	16.0877	0.789945	3.11115e-58	1.19135e-55
SYT1	6	15.8164	0.247314	2.39739e-56	8.86372e-54
NREP	7	15.7887	0.98095	3.71916e-56	1.32923e-53
PFKP	8	15.6311	0.709587	4.46951e-55	1.47124e-52
SYN2	9	15.6303	0.615948	4.52816e-55	1.47124e-52
NRSN1	10	15.0943	0.84915	1.76684e-51	5.12002e-49
CHGA	11	14.9319	0.626283	2.04218e-50	5.34054e-48
PCLO	12	14.6397	0.683093	1.56671e-48	3.90658e-46
PGM2L1	13	14.6062	0.718432	2.56436e-48	6.24888e-46
PTPRT	14	14.4441	1.02358	2.73122e-47	6.36612e-45
TUBB2A	15	14.2371	0.505114	5.39304e-46	1.2303e-43
CAMK2D	16	13.9331	0.900863	3.9882e-44	8.90864e-42
HPCA	17	13.86	0.799871	1.10658e-43	2.42138e-41
IPCEF1	18	13.7193	0.845939	7.78238e-43	1.66885e-40
CELF4	19	13.6836	0.599766	1.27247e-42	2.67517e-40
SNCA	20	13.6443	0.582802	2.18215e-42	4.49943e-40
SMYD2	21	13.4098	1.09208	5.29464e-41	1.07112e-38
NUAK1	22	13.3987	0.643667	6.15403e-41	1.22192e-38
SERPINI1	23	13.0429	0.493311	6.97742e-39	1.28986e-36
TTC9B	24	12.6983	0.681213	6.04104e-37	1.06184e-34
NAP1L3	25	12.2637	0.564555	1.41893e-34	2.30512e-32
CLSTN2	26	11.9805	0.784263	4.49507e-33	6.98495e-31
SSBP3	27	11.9592	0.585023	5.81441e-33	8.78057e-31
ELAVL2	28	11.8579	0.701922	1.95822e-32	2.87617e-30
PNMA8A	29	11.8183	0.593412	3.13837e-32	4.54724e-30
RAB3C	30	11.5294	0.586617	9.3815e-31	1.34118e-28
NUDT4	31	11.4974	0.604464	1.35908e-30	1.89247e-28
SNAP91	32	11.4522	0.519404	2.29146e-30	3.11e-28
NDRG4	33	11.3301	0.440393	9.31421e-30	1.21789e-27
TSHZ2	34	11.2439	1.68963	2.48301e-29	3.1321e-27
SLC24A2	35	11.1358	0.562442	8.3943e-29	1.04655e-26
PDE1A	36	11.0139	0.794881	3.27405e-28	3.98913e-26
UBE2QL1	37	10.9929	0.609065	4.13486e-28	4.98134e-26
NAP1L5	38	10.9778	0.621401	4.88803e-28	5.82328e-26
NEGR1	39	10.9683	0.546616	5.42932e-28	6.39705e-26
CAMTA1	40	10.9057	0.4921	1.08214e-27	1.26116e-25
HTR2A	41	10.895	0.928897	1.21805e-27	1.40429e-25
KCNC2	42	10.8461	0.759097	2.08135e-27	2.37407e-25
PRUNE2	43	10.8336	0.656774	2.38541e-27	2.69225e-25
CDK14	44	10.8283	0.651682	2.52821e-27	2.82369e-25
MEF2C	45	10.7773	0.431591	4.4077e-27	4.82238e-25
MYO5A	46	10.7058	0.495893	9.56295e-27	1.02534e-24
CXXC4	47	10.6479	1.24241	1.7828e-26	1.89259e-24
FGF12	48	10.5546	0.523269	4.83643e-26	5.03459e-24
PARM1	49	10.548	0.919498	5.18747e-26	5.34809e-24
SATB1	50	10.421	0.64132	1.98871e-25	2.03076e-23
ZNF483	51	10.2736	0.480649	9.26897e-25	9.20203e-23
GABRA1	52	9.96416	0.465067	2.18718e-23	2.1127e-21
NRN1	53	9.88422	0.527308	4.87378e-23	4.62448e-21
INPP5F	54	9.7592	0.462546	1.68474e-22	1.54391e-20
SNAP25	55	9.75126	0.134967	1.82201e-22	1.65556e-20
CNTNAP2	56	9.74353	0.643875	1.96601e-22	1.77139e-20
ATP6V1A	57	9.6867	0.489416	3.43435e-22	3.06859e-20
DPY19L1	58	9.6838	0.937356	3.5334e-22	3.131e-20
SNX10	59	9.59362	0.53285	8.50439e-22	7.4741e-20
STMN1	60	9.58589	0.204025	9.16678e-22	7.99075e-20
BCL11A	61	9.42281	0.726933	4.39182e-21	3.76713e-19
GABRG2	62	9.38014	0.480509	6.58835e-21	5.56223e-19
OAT	63	9.32071	0.499214	1.15562e-20	9.68012e-19
GABRA5	64	9.30753	0.691799	1.30843e-20	1.08752e-18
TRIM37	65	9.2952	0.534276	1.46927e-20	1.21181e-18
ZBTB16	66	9.29382	0.577438	1.48848e-20	1.21829e-18
RAB27B	67	9.23502	1.20737	2.58245e-20	2.09765e-18
NAPB	68	9.19706	0.364697	3.67866e-20	2.96561e-18
EPHA4	69	9.10167	0.595086	8.89512e-20	7.01276e-18
CADPS2	70	9.06	0.672071	1.30445e-19	1.0209e-17
ATP6V1B2	71	8.97127	0.421524	2.93127e-19	2.22901e-17
KHDRBS3	72	8.80786	0.500672	1.27558e-18	9.11786e-17
TMSB10	73	8.78143	0.100173	1.61415e-18	1.14615e-16
MOAP1	74	8.76517	0.433573	1.86489e-18	1.31548e-16
DCLK1	75	8.75259	0.426326	2.08516e-18	1.46124e-16
GABRB2	76	8.71309	0.40356	2.9571e-18	2.03244e-16
NAP1L2	77	8.69945	0.453372	3.33512e-18	2.27766e-16
SULT4A1	78	8.49913	0.403807	1.91018e-17	1.26425e-15
MORF4L2	79	8.4266	0.373973	3.55848e-17	2.32646e-15
PCDH7	80	8.28956	0.498394	1.13673e-16	7.29819e-15
STX1A	81	8.20167	0.489574	2.37077e-16	1.49526e-14
CADM2	82	8.14835	0.378765	3.68931e-16	2.31326e-14
NCALD	83	8.13797	0.43747	4.01962e-16	2.47691e-14
G3BP2	84	8.12861	0.401617	4.34248e-16	2.66057e-14
KCNAB1	85	8.11227	0.910717	4.96833e-16	3.02673e-14
BMERB1	86	8.07066	0.391761	6.99166e-16	4.2115e-14
PRKCE	87	7.96596	0.493541	1.63948e-15	9.76585e-14
GNB5	88	7.95207	0.528876	1.8342e-15	1.08653e-13
SLC6A17	89	7.94362	0.440624	1.96358e-15	1.15679e-13
MLLT11	90	7.93383	0.369207	2.12483e-15	1.24494e-13
MAT2B	91	7.88787	0.616208	3.07384e-15	1.79118e-13
SYP	92	7.88139	0.374243	3.2377e-15	1.87646e-13
PHACTR1	93	7.86535	0.472028	3.68075e-15	2.11043e-13
STXBP1	94	7.82585	0.334651	5.04234e-15	2.86053e-13
KIF21A	95	7.76993	0.366237	7.85267e-15	4.40819e-13
DNAJC6	96	7.76659	0.390336	8.06295e-15	4.50265e-13
ITPK1	97	7.74502	0.403464	9.55636e-15	5.30898e-13
PDE4A	98	7.74437	0.62636	9.60593e-15	5.30901e-13
BASP1	99	7.72815	0.283878	1.09117e-14	5.96916e-13
OXR1	100	7.70785	0.373314	1.27954e-14	6.96408e-13
USP22	101	7.7023	0.369496	1.33638e-14	7.23671e-13
CAMK2G	102	7.69924	0.388886	1.36879e-14	7.37498e-13
TCF4	103	7.69431	0.358508	1.42262e-14	7.62667e-13
NSG2	104	7.63707	0.39171	2.22229e-14	1.17376e-12
SCN1A	105	7.61755	0.478115	2.58526e-14	1.35878e-12
MPPED1	106	7.60765	0.460723	2.79124e-14	1.45989e-12
PFN2	107	7.58995	0.317707	3.20032e-14	1.65767e-12
NEUROD2	108	7.58254	0.484091	3.38848e-14	1.7467e-12
PAK1	109	7.57851	0.383175	3.49548e-14	1.79323e-12
CACNB4	110	7.48735	0.506054	7.02777e-14	3.57118e-12
DMXL2	111	7.47073	0.56905	7.97518e-14	4.03349e-12
PIK3R1	112	7.45954	0.352601	8.68239e-14	4.36578e-12
SYNGR1	113	7.42188	0.4081	1.15466e-13	5.73158e-12
DYNLT3	114	7.41619	0.469332	1.20535e-13	5.95565e-12
GCC2	115	7.37512	0.391284	1.64197e-13	8.00237e-12
UNC13C	116	7.36945	0.578003	1.71329e-13	8.31215e-12
RNF146	117	7.36504	0.623147	1.77099e-13	8.5534e-12
IFIT1	118	7.35683	0.646245	1.88334e-13	9.05522e-12
MARF1	119	7.27991	0.455622	3.34056e-13	1.57786e-11
GUCY1B1	120	7.2784	0.390504	3.37796e-13	1.58853e-11
PNMA2	121	7.25062	0.322677	4.14857e-13	1.9424e-11
SLC8A1	122	7.23097	0.400175	4.79557e-13	2.22589e-11
VAT1L	123	7.17564	0.738371	7.1972e-13	3.28376e-11
PNMA8B	124	7.14447	0.405812	9.03437e-13	4.10451e-11
SCN3A	125	7.12173	0.56518	1.06582e-12	4.80154e-11
KIFAP3	126	7.11271	0.381239	1.13788e-12	5.10474e-11
RYR2	127	7.10188	0.501498	1.23069e-12	5.49811e-11
TOLLIP	128	7.09698	0.359914	1.27515e-12	5.6731e-11
FAM49A	129	7.07195	0.408125	1.52766e-12	6.76844e-11
GLRB	130	7.06682	0.523431	1.58525e-12	6.96598e-11
TBR1	131	7.03129	0.412585	2.04629e-12	8.95521e-11
KIF3A	132	7.0183	0.342745	2.24579e-12	9.78838e-11
HS3ST2	133	6.97571	0.865077	3.04331e-12	1.31574e-10
KCNA2	134	6.97236	0.438639	3.11673e-12	1.3367e-10
TUBB3	135	6.94937	0.348618	3.66921e-12	1.56738e-10
PITHD1	136	6.93354	0.371895	4.10445e-12	1.73944e-10
HERC1	137	6.92314	0.402135	4.41756e-12	1.86477e-10
ZYG11B	138	6.92019	0.429392	4.51034e-12	1.89646e-10
PCDH10	139	6.91767	0.472349	4.59138e-12	1.923e-10
CCDC85A	140	6.90948	0.762173	4.86428e-12	2.02937e-10
MAP9	141	6.84592	0.397528	7.59835e-12	3.13344e-10
FBXW7	142	6.78095	0.315209	1.19388e-11	4.90451e-10
GDA	143	6.76094	0.411774	1.37103e-11	5.58941e-10
PRKAR1A	144	6.75786	0.330715	1.40044e-11	5.66622e-10
OSBPL1A	145	6.74343	0.357579	1.54687e-11	6.23518e-10
GABBR2	146	6.73998	0.347987	1.58413e-11	6.36143e-10
FEM1B	147	6.72211	0.422162	1.79108e-11	7.16565e-10
CXXC5	148	6.70289	0.371106	2.04334e-11	8.14449e-10
CACNA1A	149	6.67767	0.481468	2.42764e-11	9.56954e-10
CD200	150	6.66477	0.525516	2.65072e-11	1.04106e-09
NSF	151	6.66122	0.309246	2.71557e-11	1.05877e-09
EPS15	152	6.64302	0.373847	3.07316e-11	1.19385e-09
PLEKHB2	153	6.63078	0.347357	3.33916e-11	1.29251e-09
HK1	154	6.61185	0.344386	3.79549e-11	1.46386e-09
AAK1	155	6.59431	0.368532	4.27237e-11	1.64188e-09
NMNAT2	156	6.57367	0.396737	4.90883e-11	1.87304e-09
EFHD2	157	6.57096	0.433567	4.99922e-11	1.90077e-09
PLCXD3	158	6.53922	1.0137	6.18425e-11	2.34302e-09
MYT1L	159	6.53712	0.358694	6.27137e-11	2.36766e-09
LRRK1	160	6.53209	1.24426	6.48593e-11	2.44007e-09
PJA2	161	6.52446	0.317528	6.82471e-11	2.55855e-09
UQCRH	162	6.51756	0.29466	7.14597e-11	2.66966e-09
ERICH3	163	6.48518	0.518937	8.86233e-11	3.29937e-09
REEP1	164	6.48367	0.54953	8.95158e-11	3.32107e-09
BAG4	165	6.47138	0.441177	9.71103e-11	3.5904e-09
SRPK2	166	6.45406	0.330048	1.08896e-10	4.0123e-09
PAM	167	6.44726	0.473194	1.13892e-10	4.18203e-09
PTGFRN	168	6.44501	1.12338	1.1559e-10	4.22987e-09
PPP2R2B	169	6.44269	0.386934	1.17374e-10	4.28056e-09
PLCH1	170	6.43644	1.02559	1.22312e-10	4.44553e-09
MDH1	171	6.41816	0.283478	1.37928e-10	4.97936e-09
PPP1R9A	172	6.41719	0.398558	1.38813e-10	4.99447e-09
GABARAPL1	173	6.41462	0.308482	1.41178e-10	5.06258e-09
NRCAM	174	6.4073	0.319499	1.48121e-10	5.29385e-09
GOT1	175	6.40108	0.344429	1.54284e-10	5.49578e-09
MAP7D2	176	6.39512	0.373998	1.60423e-10	5.69554e-09
ST8SIA1	177	6.37373	0.719376	1.84491e-10	6.4644e-09
ADD2	178	6.35823	0.391015	2.04096e-10	7.12667e-09
AUXG01000058.1	179	6.35776	0.315394	2.04721e-10	7.12667e-09
TSPYL4	180	6.35475	0.353497	2.0876e-10	7.24378e-09
ARID1B	181	6.35407	0.496435	2.09689e-10	7.25253e-09
MAPK10	182	6.33286	0.305113	2.40655e-10	8.29681e-09
SLC39A10	183	6.32876	0.334293	2.47142e-10	8.49315e-09
PRDM8	184	6.31475	0.588849	2.70606e-10	9.26977e-09
SLC25A36	185	6.31412	0.478602	2.71709e-10	9.27793e-09
SV2B	186	6.29109	0.321987	3.15251e-10	1.07306e-08
GPRASP1	187	6.28412	0.403144	3.29711e-10	1.11872e-08
FAM217B	188	6.27581	0.375196	3.47827e-10	1.17647e-08
KCNQ3	189	6.25944	0.42403	3.86365e-10	1.29862e-08
SRRM4	190	6.23577	0.476945	4.49558e-10	1.50161e-08
NECAP1	191	6.22575	0.442714	4.79271e-10	1.59588e-08
DNM1L	192	6.22196	0.357624	4.90995e-10	1.62986e-08
NCK2	193	6.15716	0.633874	7.4059e-10	2.44326e-08
AZIN1	194	6.12401	0.367006	9.12493e-10	3.00115e-08
PCDH19	195	6.11178	0.751987	9.8527e-10	3.22075e-08
SLC9A6	196	6.10466	0.349393	1.03018e-09	3.35731e-08
SH3GL2	197	6.10358	0.313329	1.03715e-09	3.35963e-08
TOX	198	6.08237	0.733142	1.1842e-09	3.82439e-08
CDH8	199	6.06967	0.761492	1.28173e-09	4.12694e-08
SYT4	200	6.04623	0.311617	1.48278e-09	4.74579e-08
SEZ6L2	201	6.02024	0.305942	1.74157e-09	5.54098e-08
OXCT1	202	6.01936	0.421631	1.75112e-09	5.5549e-08
C14orf132	203	6.00618	0.414614	1.89948e-09	6.00773e-08
KLC1	204	5.99414	0.265278	2.0457e-09	6.45116e-08
PAFAH1B1	205	5.98074	0.296163	2.22122e-09	6.98413e-08
EFR3A	206	5.97686	0.352458	2.27473e-09	7.13148e-08
THRB	207	5.96732	0.405557	2.4118e-09	7.51724e-08
NCOA7	208	5.94119	0.330235	2.82961e-09	8.79394e-08
STOX2	209	5.93507	0.481486	2.93721e-09	9.07573e-08
RAPGEF4	210	5.90427	0.362668	3.54216e-09	1.09135e-07
ZNF25	211	5.89398	0.48527	3.76997e-09	1.1549e-07
HDGFL3	212	5.89126	0.326031	3.83272e-09	1.17078e-07
TRIM44	213	5.88853	0.329337	3.8964e-09	1.18685e-07
KIAA0408	214	5.88483	0.320413	3.9847e-09	1.21031e-07
STMN4	215	5.8842	0.324617	3.99984e-09	1.21129e-07
SYT17	216	5.88376	0.742414	4.01051e-09	1.21129e-07
SLITRK4	217	5.88213	0.440502	4.05019e-09	1.21983e-07
ATP6V1C1	218	5.8719	0.324862	4.30842e-09	1.29398e-07
OPCML	219	5.85969	0.384842	4.63732e-09	1.38887e-07
PRKACB	220	5.83483	0.289492	5.3844e-09	1.60812e-07
ATXN7L3B	221	5.82857	0.345177	5.59031e-09	1.66498e-07
PMEPA1	222	5.82739	0.572211	5.63013e-09	1.6722e-07
FHL1	223	5.81673	0.359653	6.00102e-09	1.77289e-07
TAGLN3	224	5.8167	0.281288	6.00225e-09	1.77289e-07
LDHA	225	5.81319	0.28844	6.12922e-09	1.80543e-07
RBFOX2	226	5.80253	0.350399	6.532e-09	1.9188e-07
RAB6A	227	5.77071	0.289826	7.89373e-09	2.30617e-07
CSRNP3	228	5.75511	0.351258	8.65852e-09	2.52274e-07
SV2A	229	5.75227	0.297637	8.8052e-09	2.55852e-07
REEP5	230	5.74619	0.27455	9.12786e-09	2.64511e-07
PTPRD	231	5.73299	0.365517	9.86772e-09	2.8518e-07
UBE2N	232	5.69113	0.35081	1.26203e-08	3.62773e-07
ITFG1	233	5.68801	0.322239	1.28531e-08	3.68479e-07
SRGAP3	234	5.6751	0.467404	1.38608e-08	3.96309e-07
FAM102B	235	5.66847	0.631134	1.44078e-08	4.10853e-07
ATXN1	236	5.6541	0.446047	1.56668e-08	4.45568e-07
NGRN	237	5.651	0.295949	1.59517e-08	4.52471e-07
DYNC1LI1	238	5.64503	0.50984	1.65154e-08	4.67224e-07
GLS	239	5.63698	0.306416	1.73054e-08	4.87353e-07
PGRMC1	240	5.63686	0.299383	1.73178e-08	4.87353e-07
SPATS2L	241	5.62442	0.427317	1.8613e-08	5.21066e-07
NAPEPLD	242	5.62057	0.593775	1.90325e-08	5.29676e-07
SCOC	243	5.62016	0.306525	1.90776e-08	5.29676e-07
ATP5MC3	244	5.6198	0.305458	1.91181e-08	5.29676e-07
MAPK9	245	5.60666	0.35489	2.0627e-08	5.69222e-07
TUBB	246	5.60645	0.270682	2.06517e-08	5.69222e-07
DYNC1I1	247	5.59919	0.311707	2.15352e-08	5.92051e-07
STAU2	248	5.57919	0.37919	2.41647e-08	6.60953e-07
DNM1	249	5.57206	0.283142	2.51748e-08	6.85086e-07
TCEAL6	250	5.5628	0.370274	2.65483e-08	7.20636e-07
EPM2AIP1	251	5.55891	0.403535	2.71459e-08	7.34995e-07
NDUFA5	252	5.55275	0.272549	2.81217e-08	7.59499e-07
VDAC3	253	5.53404	0.326211	3.12936e-08	8.43039e-07
KCND3	254	5.52	0.387441	3.38991e-08	9.10942e-07
BSN	255	5.50739	0.320572	3.64199e-08	9.76236e-07
TCEAL7	256	5.49018	0.370283	4.01527e-08	1.06828e-06
SCG5	257	5.47395	0.276668	4.40107e-08	1.16803e-06
NEFL	258	5.46073	0.237878	4.74184e-08	1.25227e-06
LRRN3	259	5.45973	0.498867	4.76861e-08	1.25624e-06
ADAR	260	5.45918	0.318961	4.78339e-08	1.25705e-06
GLIPR1	261	5.45521	1.0438	4.8915e-08	1.28232e-06
AKAP6	262	5.45462	0.351037	4.90769e-08	1.28342e-06
BEX5	263	5.45391	0.300463	4.92729e-08	1.28541e-06
BNIP3L	264	5.44667	0.310454	5.13214e-08	1.3356e-06
DYNC1H1	265	5.43564	0.284955	5.45993e-08	1.41747e-06
TLN2	266	5.43294	0.342676	5.54329e-08	1.43563e-06
ATP6V1G2	267	5.41922	0.278123	5.98604e-08	1.54656e-06
SYN1	268	5.41548	0.284745	6.11247e-08	1.57543e-06
MED10	269	5.41247	0.479623	6.21608e-08	1.59829e-06
WDR47	270	5.40466	0.374822	6.49328e-08	1.66557e-06
RAB2A	271	5.40296	0.282	6.55496e-08	1.67738e-06
NDN	272	5.40213	0.406454	6.58557e-08	1.6812e-06
CHGB	273	5.39908	0.355943	6.69838e-08	1.70594e-06
CDH7	274	5.37245	1.61329	7.76741e-08	1.96885e-06
PFDN4	275	5.37083	0.385327	7.83767e-08	1.98197e-06
NBEA	276	5.36849	0.371862	7.93977e-08	1.99931e-06
RAP1GAP	277	5.36841	0.309856	7.94355e-08	1.99931e-06
SNHG8	278	5.36009	0.386559	8.31822e-08	2.08871e-06
RNF11	279	5.35098	0.268939	8.74809e-08	2.19152e-06
CTNNB1	280	5.34822	0.315306	8.8824e-08	2.21998e-06
HECW1	281	5.33232	0.545274	9.69636e-08	2.41778e-06
RRAGA	282	5.3249	0.34346	1.01007e-07	2.50693e-06
CPEB3	283	5.32197	0.440087	1.0265e-07	2.54182e-06
GHITM	284	5.31924	0.260918	1.04203e-07	2.57433e-06
DNAJB14	285	5.31124	0.338092	1.08881e-07	2.68373e-06
SYT7	286	5.30501	0.335655	1.12665e-07	2.76772e-06
SLC38A1	287	5.30479	0.36312	1.12805e-07	2.76772e-06
GLRX2	288	5.30236	0.480185	1.14312e-07	2.79831e-06
ELMOD1	289	5.29497	0.378661	1.19039e-07	2.90329e-06
UHMK1	290	5.29481	0.357253	1.19143e-07	2.90329e-06
LRMP	291	5.29156	1.4864	1.21279e-07	2.94864e-06
SMARCD3	292	5.28623	0.366803	1.24863e-07	3.02892e-06
MGST3	293	5.27345	0.256402	1.33883e-07	3.2404e-06
EVL	294	5.27028	0.277015	1.36216e-07	3.28942e-06
MAGED2	295	5.26602	0.31222	1.39412e-07	3.35905e-06
INA	296	5.26028	0.285109	1.43834e-07	3.45783e-06
PDE1C	297	5.25877	0.551931	1.45019e-07	3.4785e-06
SLC25A4	298	5.24195	0.277332	1.58888e-07	3.78577e-06
PPP2CA	299	5.23693	0.283089	1.63271e-07	3.88158e-06
KLHL42	300	5.23644	0.447401	1.63703e-07	3.88325e-06
CNIH3	301	5.22515	0.928512	1.74015e-07	4.11873e-06
STX1B	302	5.21734	0.29131	1.81515e-07	4.2868e-06
CRYM	303	5.21656	0.346975	1.82276e-07	4.29531e-06
MRAP2	304	5.21585	0.646882	1.8298e-07	4.30243e-06
APBA2	305	5.20585	0.310284	1.9311e-07	4.5307e-06
TUBB4B	306	5.2039	0.262464	1.95153e-07	4.56863e-06
LINC01322	307	5.19847	0.796545	2.00932e-07	4.68346e-06
PPM1A	308	5.17625	0.343984	2.2639e-07	5.26542e-06
LIN7A	309	5.16865	0.593014	2.35792e-07	5.47222e-06
DDX24	310	5.16107	0.263818	2.45543e-07	5.68621e-06
IQSEC1	311	5.1439	0.272375	2.69088e-07	6.20318e-06
SH3BP5	312	5.14354	0.411582	2.69603e-07	6.20318e-06
UCHL5	313	5.11898	0.447855	3.07196e-07	7.02294e-06
TMEM151B	314	5.11746	0.36123	3.09672e-07	7.06448e-06
GPRASP2	315	5.0876	0.399436	3.6262e-07	8.2548e-06
RASAL2	316	5.08321	0.495638	3.7111e-07	8.43017e-06
SUCLA2	317	5.08167	0.391839	3.74139e-07	8.46659e-06
SOD2	318	5.08159	0.263311	3.74292e-07	8.46659e-06
PLCXD2	319	5.07955	0.860097	3.78332e-07	8.53995e-06
BCAP29	320	5.07327	0.315776	3.91031e-07	8.80806e-06
CDC42SE2	321	5.05059	0.316741	4.40449e-07	9.8797e-06
CRIM1	322	5.03879	0.405021	4.68487e-07	1.04648e-05
PCSK1	323	5.03662	0.495328	4.7383e-07	1.05622e-05
KIAA0319	324	5.03591	0.693267	4.75579e-07	1.05792e-05
CLTC	325	5.03288	0.261571	4.83165e-07	1.07035e-05
FOXO3	326	5.03003	0.331948	4.90402e-07	1.08414e-05
SLC25A22	327	5.02717	0.367555	4.97775e-07	1.09818e-05
HDAC5	328	5.02083	0.363171	5.14497e-07	1.13042e-05
RUSC1	329	5.00171	0.384927	5.6825e-07	1.24342e-05
BOD1L1	330	4.97709	0.284498	6.45481e-07	1.40098e-05
RTN1	331	4.97014	0.200715	6.69053e-07	1.44921e-05
KRT222	332	4.95213	0.449114	7.34059e-07	1.58681e-05
CNRIP1	333	4.93566	0.321999	7.98805e-07	1.71639e-05
PARVA	334	4.92437	0.56174	8.46344e-07	1.80767e-05
NOVA1	335	4.91088	0.329454	9.06697e-07	1.92889e-05
ACOT7	336	4.90375	0.274105	9.40255e-07	1.99632e-05
PTPN5	337	4.89733	0.374708	9.71457e-07	2.05849e-05
RANBP1	338	4.89339	0.34377	9.91126e-07	2.09603e-05
ANKRD26	339	4.88872	0.370408	1.01496e-06	2.13973e-05
ARRB1	340	4.88248	0.345486	1.04762e-06	2.20247e-05
BEX2	341	4.87447	0.237329	1.09102e-06	2.28923e-05
TMOD2	342	4.87086	0.267047	1.11115e-06	2.32691e-05
PSMD12	343	4.86452	0.338881	1.14734e-06	2.39802e-05
NELL2	344	4.85475	0.261326	1.20537e-06	2.51192e-05
PKIA	345	4.85142	0.304252	1.22578e-06	2.54707e-05
SYT13	346	4.84888	0.289699	1.24161e-06	2.57495e-05
SYNJ1	347	4.84622	0.307511	1.25836e-06	2.60465e-05
NTN4	348	4.84583	0.833678	1.26083e-06	2.60475e-05
FMR1	349	4.82248	0.334632	1.41782e-06	2.92343e-05
RNMT	350	4.81611	0.359137	1.4638e-06	3.01246e-05
TAF1D	351	4.80163	0.301531	1.57383e-06	3.22649e-05
SORL1	352	4.80018	0.250431	1.58521e-06	3.24362e-05
CDKL5	353	4.79311	0.325159	1.64212e-06	3.34731e-05
R3HDM1	354	4.7764	0.300988	1.78465e-06	3.6172e-05
TRIB2	355	4.77524	0.676078	1.79495e-06	3.63121e-05
RPAP3	356	4.77336	0.5376	1.81177e-06	3.65835e-05
SMAP1	357	4.76997	0.346661	1.84253e-06	3.71346e-05
TUBA1B	358	4.76563	0.0586252	1.88264e-06	3.78718e-05
GAD1	359	4.76439	0.414978	1.89429e-06	3.79636e-05
NDUFAF4	360	4.75933	0.40686	1.94232e-06	3.88537e-05
MGLL	361	4.75352	0.273814	1.99905e-06	3.9914e-05
CACYBP	362	4.75305	0.250562	2.0037e-06	3.99324e-05
FXYD6	363	4.75212	0.243701	2.01299e-06	4.00432e-05
JAZF1	364	4.7453	0.535621	2.08201e-06	4.13395e-05
PLCB1	365	4.74343	0.264312	2.10126e-06	4.16445e-05
SIPA1L2	366	4.73682	0.510812	2.17096e-06	4.29465e-05
PPFIBP1	367	4.73427	0.336259	2.1984e-06	4.34093e-05
SMAP2	368	4.72615	0.302663	2.28818e-06	4.5099e-05
SUPT16H	369	4.72241	0.306742	2.3307e-06	4.58527e-05
IGIP	370	4.72066	0.342464	2.35075e-06	4.61626e-05
ATP8A2	371	4.71175	0.407638	2.45603e-06	4.8054e-05
GALNT17	372	4.7078	0.361059	2.504e-06	4.88143e-05
ANK3	373	4.67865	0.260774	2.88764e-06	5.58869e-05
RMND5A	374	4.66832	0.398174	3.03668e-06	5.86655e-05
GRM3	375	4.66728	0.368836	3.05214e-06	5.88581e-05
RETREG1	376	4.66353	0.369219	3.10826e-06	5.98327e-05
KCNB1	377	4.65777	0.316967	3.1966e-06	6.14228e-05
LINC01202	378	4.6464	1.51311	3.37776e-06	6.4672e-05
STXBP5L	379	4.64053	0.342931	3.47525e-06	6.642e-05
PAFAH1B2	380	4.63956	0.26345	3.49148e-06	6.66116e-05
CCDC91	381	4.63663	0.322089	3.54128e-06	6.74416e-05
KCNMA1	382	4.63388	0.26994	3.58878e-06	6.8225e-05
NRXN3	383	4.6317	0.300127	3.6268e-06	6.87956e-05
PTEN	384	4.63142	0.311896	3.63163e-06	6.87956e-05
ATP5IF1	385	4.62041	0.230665	3.82986e-06	7.21691e-05
RAB11FIP4	386	4.62041	0.290138	3.82991e-06	7.21691e-05
ARL8B	387	4.61425	0.260645	3.94519e-06	7.4211e-05
KIF3C	388	4.61052	0.257348	4.01668e-06	7.54236e-05
RFK	389	4.60681	0.404431	4.08887e-06	7.66449e-05
PART1	390	4.59968	0.436264	4.23132e-06	7.91767e-05
DNER	391	4.59512	0.287715	4.32506e-06	8.07898e-05
SGTB	392	4.5934	0.342718	4.36082e-06	8.1316e-05
MYCBP2	393	4.58509	0.256586	4.53783e-06	8.43235e-05
TRMT112	394	4.58222	0.268465	4.60059e-06	8.53418e-05
KRAS	395	4.57384	0.422029	4.78861e-06	8.85232e-05
CSNK1E	396	4.56714	0.29945	4.9443e-06	9.1244e-05
SLU7	397	4.5626	0.25951	5.05245e-06	9.30797e-05
DNAJA4	398	4.55803	0.303702	5.16348e-06	9.4962e-05
PGK1	399	4.54622	0.22541	5.46192e-06	0.000100279
TP53BP1	400	4.54121	0.359189	5.59333e-06	0.000102516
CEND1	401	4.52702	0.251525	5.98221e-06	0.00010927
TCEAL2	402	4.52162	0.241153	6.13691e-06	0.000111905
RGS4	403	4.51521	0.2401	6.32548e-06	0.000115147
SYNGR3	404	4.49639	0.275006	6.91161e-06	0.000125391
SCN2A	405	4.48078	0.225137	7.43699e-06	0.000134241
NR2F1-AS1	406	4.47715	0.38683	7.56452e-06	0.000136314
PAIP2	407	4.47645	0.277635	7.58943e-06	0.000136533
CADM1	408	4.46211	0.313717	8.11563e-06	0.000145511
ASPH	409	4.45337	0.26559	8.45322e-06	0.000151311
VPS35	410	4.4471	0.251407	8.70375e-06	0.000155536
RABGAP1	411	4.44307	0.307142	8.86848e-06	0.000158216
SGIP1	412	4.44134	0.330731	8.93989e-06	0.000159225
CMAS	413	4.43775	0.294001	9.09047e-06	0.000161638
CDC5L	414	4.42203	0.36733	9.77764e-06	0.000173262
TRMT9B	415	4.4217	0.80526	9.79265e-06	0.000173262
NCOA4	416	4.41876	0.336629	9.92674e-06	0.000175057
SHISAL1	417	4.41752	0.529138	9.98411e-06	0.000175779
FSTL5	418	4.41633	0.845226	1.00392e-05	0.000176459
CDC37	419	4.41576	0.274074	1.00658e-05	0.000176637
RALYL	420	4.41351	0.377861	1.01709e-05	0.00017819
UBE2V2	421	4.41282	0.266017	1.02034e-05	0.000178468
CERS6	422	4.4056	0.321402	1.0549e-05	0.000184212
RUNX1T1	423	4.4018	0.492214	1.07355e-05	0.000187037
TMEFF1	424	4.4016	0.417813	1.07457e-05	0.000187037
MAP1LC3B	425	4.39725	0.240543	1.09632e-05	0.000190515
GRIN2A	426	4.39526	0.251138	1.10638e-05	0.000191641
EPHB6	427	4.3941	0.247335	1.11234e-05	0.000192364
OPRM1	428	4.39263	0.696099	1.11988e-05	0.000193356
RLIM	429	4.38804	0.346303	1.14377e-05	0.00019713
SUMO1	430	4.38773	0.28112	1.14542e-05	0.00019713
ARL6IP1	431	4.38712	0.232385	1.14861e-05	0.000197363
VPS13A	432	4.37404	0.380092	1.21968e-05	0.000208904
MRTFB	433	4.3653	0.250982	1.26948e-05	0.000217087
PHF24	434	4.36399	0.308081	1.27712e-05	0.000218046
PJA1	435	4.35825	0.367836	1.31105e-05	0.000223482
MYEF2	436	4.34589	0.336188	1.38713e-05	0.000235702
TIAM1	437	4.34439	0.371218	1.39665e-05	0.00023657
LHFPL6	438	4.34248	0.416712	1.40886e-05	0.000238262
SLC26A4-AS1	439	4.3369	0.404612	1.44508e-05	0.000244003
ATP6V0A1	440	4.3339	0.236816	1.46489e-05	0.000246959
EIF4H	441	4.32625	0.224763	1.51672e-05	0.000255294
WDR82	442	4.3256	0.260037	1.52116e-05	0.000255641
RHOB	443	4.31998	0.246476	1.56046e-05	0.000261834
UBE2E3	444	4.31828	0.30093	1.57247e-05	0.000263437
RABGAP1L	445	4.31007	0.312418	1.63204e-05	0.000272991
CLASP2	446	4.29137	0.242056	1.77574e-05	0.000296565
ETV1	447	4.29066	0.443653	1.7814e-05	0.000297048
ATL1	448	4.28859	0.257418	1.7981e-05	0.000299366
R3HDM2	449	4.28686	0.343985	1.81219e-05	0.000300779
EID1	450	4.28482	0.223627	1.82891e-05	0.000303085
MPHOSPH8	451	4.28029	0.240396	1.8665e-05	0.000308837
FAM126B	452	4.27962	0.372203	1.87212e-05	0.000309289
ZDHHC17	453	4.27871	0.377953	1.87981e-05	0.000310082
LGI1	454	4.27618	0.376032	1.90125e-05	0.000313137
ARMC10	455	4.26926	0.407653	1.96123e-05	0.000322519
SMIM13	456	4.26767	0.3115	1.9753e-05	0.000324336
LARP1	457	4.25816	0.250548	2.06118e-05	0.00033792
ACVR1B	458	4.25005	0.414956	2.13721e-05	0.000349316
TERF2IP	459	4.24906	0.227713	2.14671e-05	0.000350259
BLOC1S2	460	4.24487	0.426918	2.18717e-05	0.000355855
KIAA1109	461	4.2382	0.260045	2.25322e-05	0.000366046
EPB41L3	462	4.22755	0.255381	2.36248e-05	0.000382636
NECTIN1	463	4.22343	0.449013	2.40616e-05	0.000388537
CCT4	464	4.21444	0.270585	2.50402e-05	0.00040373
UQCRC2	465	4.21219	0.252261	2.52907e-05	0.000407157
COPRS	466	4.20569	0.259247	2.60289e-05	0.000418413
MAGEH1	467	4.20487	0.355684	2.61235e-05	0.000419306
SPHKAP	468	4.20361	0.879383	2.62694e-05	0.000421017
HSPA13	469	4.20168	0.337572	2.64944e-05	0.00042399
RHBDL3	470	4.19959	0.555987	2.67402e-05	0.000427285
LRPPRC	471	4.19597	0.310952	2.71701e-05	0.000433508
MAST1	472	4.1847	0.312631	2.85547e-05	0.000452904
FAM169A	473	4.18073	0.364245	2.90574e-05	0.000460197
YARS	474	4.17973	0.305435	2.9185e-05	0.000460856
FLRT3	475	4.1754	0.863264	2.97464e-05	0.000469031
CAMLG	476	4.16425	0.28562	3.12379e-05	0.000491103
MYRIP	477	4.16106	0.581209	3.16772e-05	0.000496596
MAL2	478	4.16104	0.323669	3.16799e-05	0.000496596
ZNF292	479	4.1598	0.316967	3.18531e-05	0.000498582
PNMA8C	480	4.15696	0.405384	3.22514e-05	0.00050408
CERT1	481	4.15642	0.315302	3.2328e-05	0.000504542
CCDC92	482	4.15545	0.242378	3.24641e-05	0.000505931
DDX3X	483	4.15445	0.25279	3.26071e-05	0.000507421
VDAC2	484	4.15037	0.254137	3.31933e-05	0.000515795
BNIP3	485	4.14634	0.228308	3.37831e-05	0.0005242
PSMC5	486	4.14542	0.233523	3.39187e-05	0.000525544
YWHAG	487	4.14507	0.175409	3.39705e-05	0.000525586
RAN	488	4.13533	0.235205	3.54438e-05	0.000547592
HNRNPH2	489	4.13286	0.264791	3.58273e-05	0.000552719
AKAP9	490	4.13127	0.222402	3.60764e-05	0.000554966
BCLAF1	491	4.13067	0.24183	3.61703e-05	0.000555613
HSPA4L	492	4.12982	0.291934	3.63045e-05	0.000556877
PSMB5	493	4.12634	0.234323	3.6859e-05	0.000564575
EXOSC6	494	4.11824	0.289474	3.81778e-05	0.000583109
RAB3GAP1	495	4.11409	0.32096	3.88701e-05	0.000592838
ARMCX3	496	4.11203	0.271111	3.92193e-05	0.000597314
B4GAT1	497	4.11124	0.22839	3.93541e-05	0.000598517
WDR7	498	4.10756	0.315361	3.99857e-05	0.000607262
SAFB	499	4.10479	0.275907	4.0468e-05	0.000613717
SPOCK2	500	4.10396	0.215522	4.06137e-05	0.000615056
PREPL	501	4.10322	0.207369	4.07438e-05	0.000616157
HIST1H4C	502	4.10228	0.370156	4.09092e-05	0.000617787
HPRT1	503	4.09907	0.283552	4.14818e-05	0.000624674
TRHDE	504	4.09811	0.532935	4.1653e-05	0.000626372
PSMB4	505	4.09647	0.231438	4.19502e-05	0.000629959
FOXP2	506	4.09444	1.04232	4.23184e-05	0.000634599
COX5A	507	4.09154	0.232008	4.28524e-05	0.000641708
SPIN1	508	4.08866	0.266367	4.33878e-05	0.00064882
TSPYL1	509	4.08565	0.229749	4.39529e-05	0.000654532
RSL24D1	510	4.08494	0.307062	4.40873e-05	0.000655623
PUM1	511	4.08359	0.260371	4.43458e-05	0.000658553
STRBP	512	4.08023	0.310213	4.49918e-05	0.000666302
STX7	513	4.07352	0.292622	4.63079e-05	0.000684845
KLHL7	514	4.07018	0.528516	4.69776e-05	0.000691887
POLR1D	515	4.06974	0.373262	4.70664e-05	0.000692244
TTC39B	516	4.06486	0.611759	4.80614e-05	0.000705911
FAM155A	517	4.0639	0.346265	4.82598e-05	0.000707854
COX7A2L	518	4.06298	0.24643	4.84493e-05	0.000709663
RASGRF1	519	4.05721	0.327778	4.9663e-05	0.000726448
CDC42BPA	520	4.0443	0.232706	5.24808e-05	0.00076662
KBTBD6	521	4.04382	0.385538	5.25866e-05	0.00076712
ANP32A	522	4.03746	0.279837	5.4034e-05	0.000783695
SLIT1	523	4.03593	0.304011	5.43873e-05	0.000786964
BLCAP	524	4.03202	0.230222	5.52984e-05	0.000799069
EPDR1	525	4.02054	0.282593	5.80648e-05	0.000837915
H2AFV	526	4.02003	0.246847	5.81912e-05	0.00083861
FOXP1	527	4.0195	0.286368	5.83228e-05	0.000839325
MAP2K4	528	4.01919	0.260951	5.83974e-05	0.000839325
CLTA	529	4.01746	0.21261	5.88276e-05	0.000844377
MDH2	530	4.01137	0.233719	6.03668e-05	0.000865312
PPP1R12A	531	4.00821	0.230238	6.11809e-05	0.000875506
GSK3B	532	4.00798	0.301613	6.12413e-05	0.000875506
MIR100HG	533	4.00261	0.285453	6.26474e-05	0.000893515
RUFY2	534	4.00229	0.352621	6.27324e-05	0.000893515
TRIM23	535	4.00222	0.315959	6.2751e-05	0.000893515
THOC7	536	3.99874	0.282006	6.36792e-05	0.000905529
CELF2	537	3.99703	0.223626	6.41431e-05	0.000910917
OLA1	538	3.98966	0.261021	6.61672e-05	0.000938418
FLOT1	539	3.9866	0.229916	6.70256e-05	0.000949337
CD47	540	3.9823	0.247611	6.82527e-05	0.000965443
SLC2A3	541	3.98055	0.27696	6.87558e-05	0.000971277
KLHDC10	542	3.97623	0.366598	7.00152e-05	0.000987767
BTRC	543	3.97495	0.335535	7.03928e-05	0.00099179
PPID	544	3.96888	0.341738	7.22112e-05	0.00101607
RAP1GAP2	545	3.96663	0.325594	7.28954e-05	0.00102436
RIMS1	546	3.96559	0.270158	7.32143e-05	0.00102749
TAFA2	547	3.96493	0.478892	7.34167e-05	0.00102899
CNKSR2	548	3.96427	0.226023	7.36195e-05	0.00102966
MRPL1	549	3.96412	0.328871	7.36673e-05	0.00102966
ARPC1A	550	3.96384	0.252149	7.37531e-05	0.00102966
SMIM14	551	3.96078	0.310819	7.47069e-05	0.00104027
UPF2	552	3.95902	0.342146	7.52567e-05	0.00104657
SLC35F1	553	3.95433	0.338756	7.67504e-05	0.00106596
PI4KA	554	3.95278	0.209793	7.72485e-05	0.00107149
MAGED1	555	3.94972	0.222843	7.82416e-05	0.00108386
IMMT	556	3.94679	0.312829	7.92052e-05	0.00109579
TERF2	557	3.9372	0.355927	8.24396e-05	0.0011376
AHI1	558	3.93514	0.263317	8.3148e-05	0.0011459
TAFA1	559	3.93372	0.662498	8.36426e-05	0.00115124
YPEL4	560	3.93224	0.410967	8.41576e-05	0.00115591
SCG3	561	3.93213	0.203737	8.41974e-05	0.00115591
TTC7B	562	3.92954	0.369067	8.511e-05	0.00116694
HCN1	563	3.92378	0.385516	8.71694e-05	0.00119213
WASF3	564	3.92336	0.245591	8.73217e-05	0.00119269
VCP	565	3.91487	0.252689	9.04513e-05	0.00123321
CREBRF	566	3.9147	0.321481	9.05181e-05	0.00123321
NDFIP1	567	3.9126	0.218867	9.13074e-05	0.00124238
MARK1	568	3.90491	0.476021	9.42617e-05	0.00127933
MTIF3	569	3.9024	0.31343	9.52437e-05	0.0012894
TENM2	570	3.90175	0.420591	9.5498e-05	0.00129121
ZNF385B	571	3.89928	0.59466	9.64788e-05	0.0013025
ARHGAP20	572	3.89904	0.785405	9.6576e-05	0.0013025
FAM219A	573	3.89543	0.319678	9.8023e-05	0.00132036
RBFOX1	574	3.89328	0.224947	9.88993e-05	0.00133049
LPIN2	575	3.89036	0.373313	0.000100097	0.00134491
SLC25A5	576	3.88851	0.247477	0.000100861	0.00135348
VTA1	577	3.88447	0.416145	0.000102554	0.00137092
SLC20A1	578	3.88424	0.385206	0.000102652	0.00137092
ARNT2	579	3.88419	0.220321	0.000102672	0.00137092
USP33	580	3.88363	0.260394	0.000102909	0.00137238
CTNNBIP1	581	3.8827	0.52947	0.000103302	0.0013759
TSHZ3	582	3.88006	0.775804	0.00010443	0.0013892
NISCH	583	3.87406	0.226213	0.000107037	0.00142212
SLC6A7	584	3.86912	0.449609	0.000109228	0.00144944
APMAP	585	3.86563	0.269495	0.000110803	0.00146704
ST6GALNAC5	586	3.86557	0.518541	0.000110829	0.00146704
CCSAP	587	3.86366	0.266836	0.000111701	0.00147677
FBXO32	588	3.86304	0.415656	0.000111986	0.00147871
FABP3	589	3.86268	0.279803	0.000112148	0.00147903
OCRL	590	3.86016	0.367984	0.000113315	0.00149258
RALB	591	3.85977	0.297848	0.000113493	0.00149309
LIMK1	592	3.85476	0.319709	0.000115841	0.00152027
KLHDC3	593	3.85476	0.207245	0.000115842	0.00152027
GOLGA3	594	3.85407	0.310471	0.00011617	0.00152271
WSB2	595	3.85218	0.233344	0.000117069	0.00153052
OTUD6B-AS1	596	3.85192	0.271602	0.000117194	0.00153052
DLG1	597	3.84727	0.278752	0.000119439	0.00155794
ABCA5	598	3.84457	0.463803	0.000120762	0.00157329
VDAC1	599	3.84408	0.220041	0.000121007	0.00157456
FBXO9	600	3.8437	0.27457	0.000121191	0.00157504
SIRPA	601	3.84184	0.206085	0.000122114	0.00158511
ETNK1	602	3.83901	0.290024	0.00012353	0.00160156
AASDHPPT	603	3.83555	0.256276	0.000125286	0.00162236
NKRF	604	3.83399	0.4564	0.00012608	0.00163068
PDZRN3	605	3.82918	0.622812	0.000128571	0.00166089
AP5M1	606	3.82867	0.38916	0.000128837	0.00166233
GTF2A1	607	3.82825	0.342228	0.000129059	0.00166319
ATF4	608	3.82765	0.224685	0.000129371	0.0016652
AKAP11	609	3.82656	0.212242	0.000129946	0.0016706
ODF2L	610	3.82285	0.379429	0.000131918	0.00169392
NDUFB1	611	3.82089	0.206348	0.000132972	0.00170541
GRIA1	612	3.81782	0.25816	0.000134634	0.00172467
ADGRA1	613	3.81449	0.418158	0.000136462	0.00174502
FNBP1L	614	3.81434	0.581046	0.000136548	0.00174502
MIR124-2HG	615	3.806	0.46798	0.000141232	0.00180058
ANK2	616	3.80564	0.219908	0.000141441	0.0018011
RUFY3	617	3.80478	0.20635	0.000141932	0.00180521
PLBD2	618	3.80395	0.428406	0.000142405	0.00180909
PID1	619	3.79626	0.571903	0.000146898	0.00186395
GPR158	620	3.78725	0.379851	0.000152322	0.00192822
EDIL3	621	3.78459	0.219966	0.000153964	0.00194428
MARCH6	622	3.78459	0.214984	0.000153964	0.00194428
GRIN3A	623	3.78112	1.14615	0.000156124	0.00196705
UBQLN2	624	3.77807	0.257006	0.000158051	0.00198899
USP8	625	3.77368	0.271488	0.000160857	0.00202194
TCP1	626	3.77024	0.240965	0.00016309	0.00204697
FAM13B	627	3.77003	0.360378	0.000163231	0.00204697
BEX4	628	3.76832	0.206523	0.000164352	0.00205862
DIXDC1	629	3.76465	0.378196	0.000166781	0.00208662
CNTN1	630	3.7617	0.219728	0.000168762	0.00210893
HECTD1	631	3.75986	0.24842	0.000170007	0.00212202
CHD3	632	3.75902	0.276941	0.000170583	0.00212674
FDPS	633	3.74767	0.303371	0.000178484	0.00222008
CLIP1	634	3.73985	0.218147	0.000184126	0.0022876
UBE3A	635	3.73703	0.26001	0.00018621	0.00231082
GMFB	636	3.73564	0.242465	0.000187242	0.00232093
FAM184A	637	3.73442	0.415789	0.000188149	0.00232948
KLF12	638	3.73099	0.610256	0.000190726	0.002357
TCEAL1	639	3.73061	0.294626	0.000191019	0.002357
TXN	640	3.73058	0.218408	0.000191038	0.002357
TOMM70	641	3.7303	0.293202	0.00019125	0.002357
RANBP9	642	3.72681	0.324493	0.00019392	0.00238716
GRIA3	643	3.72304	0.241758	0.000196834	0.00241748
ZMYND8	644	3.71982	0.259944	0.000199368	0.00244579
MCTS1	645	3.71664	0.356646	0.000201888	0.00247089
ADAM11	646	3.71637	0.307462	0.000202105	0.00247089
AP2B1	647	3.71519	0.217909	0.000203051	0.00247963
RXFP1	648	3.71263	0.676379	0.00020512	0.00250157
PLCL2	649	3.71239	0.5267	0.000205314	0.00250157
CDH10	650	3.70985	0.462628	0.000207383	0.00251819
CAMK1G	651	3.70912	0.3579	0.00020798	0.00252258
LGALS8	652	3.70368	0.369297	0.000212495	0.00256994
GPD1L	653	3.70355	0.320104	0.000212604	0.00256994
LINC00599	654	3.69844	0.248525	0.00021693	0.00261928
RNPC3	655	3.69592	0.342197	0.000219092	0.00264241
ITGB1BP1	656	3.69532	0.278737	0.000219612	0.00264571
RAB3A	657	3.69338	0.198805	0.000221297	0.00266301
AP3M2	658	3.69201	0.285295	0.000222493	0.0026744
CCDC186	659	3.69093	0.296905	0.000223435	0.00268273
UBE2B	660	3.69037	0.229703	0.000223928	0.00268563
ANO5	661	3.68777	0.468658	0.000226226	0.00271016
PPA1	662	3.68744	0.212125	0.000226522	0.00271068
RPH3A	663	3.68126	0.218915	0.000232088	0.0027711
ZMAT4	664	3.67963	0.631803	0.000233575	0.00278575
FBXL17	665	3.67802	0.269321	0.000235053	0.00280027
GRAMD1B	666	3.67753	0.281756	0.000235507	0.00280255
SGCB	667	3.67478	0.328334	0.000238058	0.00282719
NARS	668	3.67445	0.215731	0.000238363	0.00282719
EXTL3	669	3.67444	0.379263	0.000238368	0.00282719
AC016687.2	670	3.67348	2.51123	0.000239266	0.00283471
SNCB	671	3.6687	0.215927	0.000243791	0.00288513
FAM234B	672	3.66554	0.300857	0.000246813	0.00291768
BTBD10	673	3.65895	0.293428	0.000253255	0.00299053
SLC30A3	674	3.65671	0.44407	0.000255474	0.00301342
NKIRAS1	675	3.64933	0.392614	0.000262922	0.00309445
CCDC136	676	3.64578	0.315881	0.000266583	0.0031341
RAP2A	677	3.645	0.238244	0.000267391	0.00314016
TTC19	678	3.6438	0.285246	0.000268638	0.00314979
ACTR10	679	3.64365	0.283442	0.000268798	0.00314979
GPRIN3	680	3.64031	0.852167	0.000272312	0.00318748
SOCS5	681	3.63758	0.523067	0.000275211	0.0032179
AKAP12	682	3.63669	0.199096	0.000276165	0.00322416
NRIP1	683	3.63652	0.337663	0.000276348	0.00322416
SLC9A1	684	3.63467	0.585242	0.000278336	0.00324383
FUT9	685	3.63313	0.253442	0.000280009	0.00325978
C2CD5	686	3.63128	0.420875	0.00028202	0.00327368
SLC6A15	687	3.63124	0.463143	0.00028206	0.00327368
RFPL1S	688	3.62469	0.251683	0.000289304	0.00334478
FAM192A	689	3.62463	0.2491	0.000289381	0.00334478
ZC2HC1A	690	3.62314	0.397442	0.000291045	0.00335652
STAC2	691	3.62306	0.379348	0.000291136	0.00335652
DSTYK	692	3.62186	0.333882	0.000292495	0.00336495
FARSB	693	3.62144	0.343581	0.000292966	0.00336676
NDUFV2	694	3.6202	0.222442	0.000294371	0.00337927
MACROD2	695	3.61523	0.526804	0.000300084	0.00343383
CPLX1	696	3.61204	0.218615	0.000303799	0.00347264
NKAIN2	697	3.60773	0.435963	0.000308883	0.00352699
MYL6B	698	3.60701	0.216796	0.000309743	0.00353304
CAND1	699	3.60574	0.244918	0.000311259	0.00354657
C3orf14	700	3.60105	0.309866	0.000316931	0.00360736
SNRK	701	3.60009	0.429427	0.000318104	0.00361687
ZBTB4	702	3.59795	0.232471	0.000320733	0.0036429
SEC16B	703	3.5969	0.910397	0.000322031	0.00365377
SSX2IP	704	3.59067	0.234261	0.000329829	0.00373829
CCT2	705	3.58962	0.25553	0.000331155	0.00374936
PLK2	706	3.58909	0.261961	0.00033184	0.00375315
HS6ST1	707	3.58853	0.252415	0.000332545	0.00375717
POLR2B	708	3.58327	0.30656	0.000339316	0.00382963
JCAD	709	3.58229	0.451871	0.000340593	0.00384
AP2A2	710	3.5805	0.216637	0.000342939	0.00386238
SACS	711	3.57985	0.296948	0.000343787	0.00386788
ATP8A1	712	3.57724	0.226496	0.000347246	0.00389861
TSC22D3	713	3.57684	0.214497	0.000347776	0.00390047
CLCN4	714	3.57214	0.247186	0.000354078	0.00396701
CELF5	715	3.56885	0.271621	0.000358547	0.0040087
HINT3	716	3.56655	0.280847	0.000361711	0.00403986
ARHGAP35	717	3.5647	0.222064	0.000364267	0.00406417
MYH10	718	3.56231	0.22334	0.000367612	0.00409723
ATP6V1D	719	3.56103	0.219693	0.000369401	0.00411169
PGAM1	720	3.56084	0.196873	0.000369676	0.00411169
ARL1	721	3.55973	0.2973	0.000371236	0.00412476
UBLCP1	722	3.55662	0.345941	0.000375658	0.00416957
YME1L1	723	3.55475	0.294467	0.000378332	0.00419491
TMX4	724	3.55145	0.212532	0.000383113	0.00424353
JAK1	725	3.54747	0.279317	0.000388951	0.00430375
CDK18	726	3.54676	0.409054	0.000389996	0.00431086
NAPA	727	3.54532	0.209268	0.000392138	0.00433007
WAC	728	3.54482	0.218035	0.000392877	0.00433378
ACVR2A	729	3.54138	0.737402	0.000398037	0.00438618
SMS	730	3.53798	0.258962	0.000403193	0.00443843
FAM216A	731	3.53709	0.42736	0.000404564	0.00444896
SLC25A12	732	3.53591	0.320614	0.000406367	0.00446421
ZRANB1	733	3.53085	0.291866	0.000414219	0.00454581
SEC23A	734	3.52992	0.324389	0.00041568	0.00455718
DNAJB6	735	3.5281	0.20484	0.000418555	0.00458401
OPTN	736	3.52385	0.208115	0.000425321	0.00465336
SLC12A5	737	3.52182	0.198511	0.000428599	0.00468444
SOGA3	738	3.51326	0.353925	0.000442641	0.00483299
SEPTIN3	739	3.50939	0.202111	0.00044913	0.00489387
DHX36	740	3.50683	0.273038	0.000453472	0.00493617
MADD	741	3.50562	0.219863	0.00045555	0.00494874
RPAP2	742	3.5027	0.354582	0.000460569	0.00499314
ATP5PD	743	3.50134	0.198119	0.00046292	0.00501357
PBX1	744	3.49954	0.224311	0.000466063	0.00504251
GRM7	745	3.49799	0.756966	0.000468771	0.00506669
ACSL6	746	3.49548	0.224219	0.000473218	0.00510447
EIF4G3	747	3.49389	0.210126	0.000476039	0.00512974
PDCD5	748	3.49247	0.231505	0.000478583	0.00515198
ATP6V1E1	749	3.49058	0.216028	0.000481966	0.00518319
PDP1	750	3.48836	0.217906	0.000485993	0.00522126
CASC15	751	3.47716	0.632283	0.000506758	0.0054389
SLC23A2	752	3.47498	0.301071	0.000510891	0.00547777
LDB2	753	3.47063	0.243958	0.000519233	0.00556166
PSMD11	754	3.46989	0.367018	0.000520663	0.0055714
EXOC6B	755	3.46906	0.312959	0.000522281	0.00558315
NDUFA12	756	3.46634	0.207699	0.0005276	0.00563439
ATCAY	757	3.46552	0.218052	0.000529209	0.00564278
SRSF2	758	3.4654	0.226462	0.000529439	0.00564278
SCAMP1	759	3.46396	0.230075	0.000532282	0.00566746
ZFAND5	760	3.45826	0.20317	0.000543668	0.00578295
PRPS1	761	3.45783	0.329184	0.000544551	0.0057866
BEND6	762	3.45536	0.299192	0.000549568	0.00583413
BCL2L2	763	3.45213	0.245137	0.000556187	0.00589855
UBQLN1	764	3.45116	0.237242	0.000558191	0.00591396
RAPGEF2	765	3.44841	0.241886	0.000563902	0.00596268
PRPF19	766	3.448	0.230364	0.000564754	0.0059658
UBP1	767	3.44672	0.308006	0.000567429	0.00598816
CPEB4	768	3.44514	0.233631	0.000570756	0.00601735
HECA	769	3.44474	0.453921	0.000571611	0.00602044
LARP4B	770	3.44415	0.360384	0.000572862	0.0060277
ATP1A3	771	3.44323	0.204929	0.000574804	0.0060422
VAPA	772	3.43761	0.20564	0.000586879	0.00614504
TTBK2	773	3.43723	0.228962	0.000587705	0.00614768
MAN2A2	774	3.43664	0.259117	0.000588972	0.00615074
ATP2A2	775	3.42821	0.18787	0.000607576	0.00633699
ACTN2	776	3.42497	0.31906	0.000614861	0.00640674
MEPE	777	3.41811	1.11329	0.000630574	0.00656409
AP2M1	778	3.41311	0.1979	0.000642258	0.00667276
RTF1	779	3.41262	0.229908	0.000643423	0.0066784
NLGN4X	780	3.41113	0.408319	0.000646936	0.00670836
CDC42	781	3.40917	0.206143	0.00065161	0.00674543
SVOP	782	3.40732	0.294873	0.000656047	0.00678316
FBXO11	783	3.40632	0.244046	0.000658457	0.00680152
DYRK1A	784	3.39254	0.277425	0.000692488	0.00711572
CPNE4	785	3.39244	0.442345	0.00069273	0.00711572
KDM1A	786	3.39239	0.298868	0.000692857	0.00711572
NEXMIF	787	3.39201	0.486686	0.000693823	0.00711882
DCTN3	788	3.39103	0.226794	0.00069631	0.00712951
HCG18	789	3.39097	0.358103	0.000696455	0.00712951
PHF6	790	3.39081	0.404389	0.00069686	0.00712951
SUCLG1	791	3.39015	0.242788	0.000698554	0.00714003
TMEM246	792	3.38673	0.23732	0.000707303	0.007202
EIF4G2	793	3.38517	0.197807	0.00071135	0.00723633
SIK2	794	3.38429	0.359947	0.000713637	0.00725271
PWWP3B	795	3.38169	0.573712	0.000720427	0.00730787
PACSIN1	796	3.37925	0.198308	0.000726828	0.00736583
CAB39	797	3.37653	0.219582	0.00073407	0.0074322
SIK3	798	3.3762	0.249141	0.000734948	0.00743407
DNAJC12	799	3.37571	0.381914	0.000736263	0.00744035
ZBTB44	800	3.37523	0.275821	0.000737536	0.00744169
GLS2	801	3.37425	0.451626	0.000740178	0.00745883
VPS41	802	3.37304	0.247991	0.000743422	0.00748447
HCFC1R1	803	3.37267	0.207212	0.000744434	0.00748764
SUMO3	804	3.37186	0.214644	0.000746624	0.00750262
TXNL1	805	3.36797	0.218394	0.000757237	0.00759503
GNL1	806	3.36722	0.246737	0.000759308	0.00760869
MAP6	807	3.36555	0.234456	0.00076392	0.00764776
ZDHHC21	808	3.35914	0.300716	0.000781853	0.00781999
SYTL2	809	3.35547	0.286892	0.000792314	0.0079135
TM2D3	810	3.35265	0.262879	0.000800426	0.00797599
PHF14	811	3.35157	0.281551	0.000803562	0.0079998
AFTPH	812	3.34884	0.331818	0.000811511	0.00807145
GPR22	813	3.34426	0.405533	0.000825028	0.00819115
EPB41L4A-AS1	814	3.34424	0.325491	0.000825074	0.00819115
PITPNB	815	3.34325	0.249624	0.000828027	0.00821287
GBA2	816	3.34244	0.313246	0.000830442	0.0082292
BCAS2	817	3.34203	0.282887	0.000831683	0.00823389
CFDP1	818	3.34135	0.219975	0.000833713	0.00824637
HSDL1	819	3.34026	0.330386	0.000836998	0.00827123
RNPS1	820	3.3374	0.195837	0.000845659	0.00834913
SCAMP5	821	3.33665	0.188916	0.00084795	0.00836404
GSTO1	822	3.33507	0.200444	0.000852766	0.00840382
EIF2A	823	3.3324	0.312779	0.000861019	0.00847736
BBS7	824	3.33104	0.416296	0.000865229	0.00851099
CHD9	825	3.33023	0.234354	0.00086775	0.00852797
TMTC3	826	3.32936	0.456435	0.000870443	0.00853465
HNRNPUL2	827	3.32924	0.218705	0.000870818	0.00853465
C12orf76	828	3.32413	0.258152	0.000886947	0.0086848
YEATS2	829	3.32373	0.38486	0.000888217	0.00868929
AC245060.5	830	3.32261	0.381501	0.000891808	0.00871647
NSD3	831	3.32219	0.204494	0.000893142	0.00872156
CCT8	832	3.32178	0.214555	0.000894442	0.0087263
ATP6V0D1	833	3.3174	0.197772	0.000908604	0.00884837
FAM161A	834	3.31613	0.535286	0.000912739	0.00888057
FAM131B	835	3.30232	0.264918	0.000958881	0.00931261
ICA1	836	3.29886	0.371944	0.000970777	0.00941961
CISD2	837	3.29796	0.301357	0.000973895	0.00944132
CDS2	838	3.29578	0.240256	0.000981485	0.0095063
GREM2	839	3.29536	0.959981	0.00098294	0.00951181
CBX3	840	3.29349	0.203831	0.000989518	0.00956683
MTSS1	841	3.29284	0.380889	0.000991825	0.00958049
H1FX	842	3.28886	0.193591	0.00100593	0.00970799
STXBP5-AS1	843	3.28819	0.568838	0.00100833	0.00972243
NUCB2	844	3.2839	0.311875	0.00102381	0.00985398
POGZ	845	3.27896	0.273392	0.00104191	0.0100192
FBXO22	846	3.2786	0.457467	0.00104324	0.010023
N4BP2L1	847	3.27755	0.364069	0.00104713	0.0100514
DNAJA1	848	3.27597	0.187715	0.001053	0.0100986
KPNA5	849	3.27266	0.290569	0.0010654	0.0102084
AP2S1	850	3.27206	0.196867	0.00106768	0.0102211
NR1D2	851	3.27077	0.343794	0.00107254	0.0102585
YY1	852	3.27048	0.24074	0.00107366	0.0102601
NCOR1	853	3.2695	0.197688	0.00107738	0.0102865
MICAL2	854	3.26641	0.288513	0.0010892	0.0103808
GFRA2	855	3.26345	0.45251	0.00110063	0.0104804
ANKRD36C	856	3.26006	0.259383	0.0011139	0.010588
GNL3	857	3.25915	0.326342	0.00111747	0.0106125
SLC38A2	858	3.2581	0.209212	0.0011216	0.0106371
VAMP1	859	3.25799	0.264058	0.00112204	0.0106371
SRSF8	860	3.25698	0.275791	0.00112603	0.0106655
MRFAP1L1	861	3.25228	0.206504	0.00114481	0.0108338
COPS2	862	3.24949	0.268233	0.00115614	0.0109313
MIAT	863	3.24872	0.198606	0.00115924	0.010951
UNC80	864	3.24799	0.248072	0.00116225	0.0109697
CERK	865	3.2471	0.294925	0.00116588	0.0109921
VPS4A	866	3.24691	0.205912	0.00116666	0.0109921
TNRC6B	867	3.2463	0.198455	0.00116918	0.0110061
ZDBF2	868	3.24381	0.362309	0.00117941	0.0110927
ZBTB41	869	3.24267	0.359456	0.00118414	0.0111273
GDAP1	870	3.23923	0.240669	0.00119853	0.0112528
PRPF4B	871	3.23734	0.21571	0.00120651	0.0113177
UBE2Z	872	3.23697	0.222364	0.00120805	0.0113223
HDDC2	873	3.23581	0.213323	0.00121297	0.0113549
TMF1	874	3.23565	0.308424	0.00121365	0.0113549
GARS	875	3.23398	0.258883	0.0012208	0.0114119
KLHL24	876	3.23336	0.322933	0.00122341	0.0114169
RAB11A	877	3.23335	0.19468	0.00122347	0.0114169
BTBD8	878	3.23176	0.18558	0.00123032	0.0114708
TMED8	879	3.22605	0.329697	0.0012551	0.0116816
ASAH1	880	3.22458	0.22194	0.00126155	0.0117315
KMT2E	881	3.22314	0.1884	0.00126795	0.0117807
ARGLU1	882	3.22005	0.183096	0.0012817	0.0118982
SENP6	883	3.21966	0.21523	0.00128343	0.0119039
PTOV1	884	3.21897	0.192639	0.00128654	0.0119224
JADE1	885	3.2174	0.396192	0.0012936	0.0119569
DOCK3	886	3.21637	0.224488	0.00129822	0.0119892
DIPK1B	887	3.21343	0.311399	0.00131159	0.0121023
NDUFB4	888	3.21137	0.194225	0.00132104	0.012179
ATP2B2	889	3.20991	0.195485	0.00132777	0.0122305
DZIP3	890	3.20677	0.228305	0.00134235	0.0123534
ZNF704	891	3.20654	0.320088	0.00134341	0.0123534
AP1AR	892	3.20207	0.39789	0.00136445	0.0125361
AIDA	893	3.19666	0.254402	0.00139027	0.0127624
SULF2	894	3.19432	0.438509	0.00140162	0.0128497
TPRG1L	895	3.18933	0.181044	0.00142604	0.0130405
PSMC1	896	3.18921	0.19479	0.00142665	0.0130405
NAPG	897	3.1881	0.243079	0.00143212	0.0130794
ZSCAN18	898	3.18592	0.2177	0.00144296	0.0131672
PPP2R5E	899	3.18551	0.247775	0.00144499	0.0131745
HSPA9	900	3.1847	0.195229	0.00144904	0.0132002
CENPV	901	3.18377	0.448146	0.0014537	0.0132314
CLVS2	902	3.18267	0.249405	0.00145924	0.0132706
TSNAX	903	3.1818	0.283361	0.00146364	0.0132993
MICU1	904	3.18138	0.253852	0.00146576	0.0133073
KMT2A	905	3.17943	0.19533	0.00147566	0.0133858
OSBPL8	906	3.17751	0.233629	0.00148548	0.0134521
MAPK8	907	3.17651	0.333786	0.00149059	0.013487
ANKRD46	908	3.17019	0.270288	0.00152337	0.0137614
PCGF5	909	3.16997	0.23593	0.00152454	0.0137614
TIMP2	910	3.16993	0.206811	0.00152476	0.0137614
LPGAT1	911	3.16341	0.255026	0.00155932	0.0140614
SHOC2	912	3.16143	0.204765	0.00156994	0.0141453
NDUFS2	913	3.16067	0.213325	0.00157409	0.0141707
TOM1L2	914	3.16006	0.228764	0.00157739	0.0141886
SBNO1	915	3.15739	0.231485	0.00159191	0.0143071
KLHL9	916	3.15667	0.361319	0.00159584	0.0143305
PSMC6	917	3.15613	0.227058	0.00159876	0.0143447
NUDT21	918	3.15414	0.213284	0.00160971	0.0144227
MTX2	919	3.15406	0.30544	0.00161014	0.0144227
ZNF331	920	3.15288	0.43338	0.00161668	0.0144692
RNF187	921	3.15198	0.189784	0.00162169	0.0145019
AGTPBP1	922	3.15158	0.338448	0.0016239	0.0145096
TENM1	923	3.14571	0.671889	0.00165683	0.0147669
SNX14	924	3.14488	0.330907	0.00166157	0.0147968
PUM2	925	3.14423	0.216891	0.00166524	0.0148171
NDUFAB1	926	3.14108	0.193003	0.00168327	0.014946
GNAO1	927	3.14055	0.193736	0.00168633	0.014946
PPM1L	928	3.14049	0.242693	0.00168668	0.014946
ARHGEF9	929	3.13956	0.2014	0.00169201	0.0149807
PDS5B	930	3.13661	0.193814	0.00170915	0.0150922
FMN1	931	3.13642	0.407823	0.00171022	0.0150922
CNTN3	932	3.1358	0.573231	0.00171384	0.0150993
RORA	933	3.13302	0.429755	0.00173016	0.0152305
ITSN1	934	3.13223	0.197026	0.00173485	0.0152551
MARCKS	935	3.13184	0.181904	0.00173712	0.0152551
PIK3CB	936	3.13183	0.270664	0.00173722	0.0152551
DCTN1	937	3.13098	0.188501	0.00174222	0.0152865
STAMBPL1	938	3.12695	0.564212	0.00176632	0.0154853
ZNHIT3	939	3.12539	0.318227	0.00177569	0.0155547
HARS	940	3.1243	0.239916	0.00178231	0.0155999
PABPN1	941	3.12268	0.233365	0.00179212	0.015673
BRI3BP	942	3.1201	0.283065	0.0018079	0.015788
NDUFS1	943	3.12005	0.201038	0.00180822	0.015788
ARHGAP29	944	3.11297	0.431782	0.00185216	0.0161586
RABEP1	945	3.11233	0.193736	0.00185616	0.0161802
GPATCH2L	946	3.11056	0.306377	0.00186732	0.0162644
DDX6	947	3.10494	0.190669	0.00190318	0.0165498
SPSB3	948	3.10139	0.353328	0.00192611	0.0167329
ICE1	949	3.1012	0.30641	0.00192736	0.0167329
SLC30A9	950	3.09987	0.237088	0.00193604	0.0167946
IRGQ	951	3.09935	0.35963	0.00193943	0.0168105
KLF9	952	3.09752	0.236831	0.00195146	0.0169011
LIN7C	953	3.09704	0.269292	0.00195461	0.0169147
PTPN4	954	3.09304	0.300357	0.00198117	0.0171159
KCNIP3	955	3.09288	0.46718	0.00198226	0.0171159
TAF7	956	3.09282	0.203955	0.00198265	0.0171159
SDHB	957	3.09232	0.252142	0.00198598	0.0171309
DENND5B	958	3.09155	0.260364	0.00199115	0.0171617
JAKMIP2	959	3.08879	0.286118	0.00200972	0.0173078
VPS53	960	3.08852	0.247943	0.00201157	0.0173098
TACC1	961	3.08619	0.181944	0.00202741	0.0174182
AVL9	962	3.08316	0.345536	0.00204812	0.017568
FAM13A	963	3.08205	0.303293	0.00205582	0.0176199
SNRNP27	964	3.08036	0.229935	0.00206754	0.0177062
PTS	965	3.07974	0.334575	0.00207182	0.0177287
HLF	966	3.07873	0.187772	0.00207884	0.0177746
TRO	967	3.07789	0.310683	0.00208472	0.0178043
TRA2B	968	3.07776	0.249931	0.00208564	0.0178043
PAK3	969	3.07738	0.185125	0.00208826	0.0178056
AFF3	970	3.07726	0.338436	0.00208911	0.0178056
SYNDIG1	971	3.07597	0.353224	0.00209816	0.0178685
HPF1	972	3.07367	0.30434	0.00211441	0.0179926
PSMA6	973	3.07178	0.215233	0.00212783	0.0180925
VPS29	974	3.07072	0.237623	0.00213547	0.01813
SUDS3	975	3.07069	0.290309	0.00213563	0.01813
NMT2	976	3.07034	0.322934	0.00213818	0.0181373
ARHGAP12	977	3.0694	0.345152	0.00214487	0.0181797
CASP8AP2	978	3.06768	0.319094	0.00215725	0.0182702
TNRC6A	979	3.06441	0.230308	0.00218098	0.018442
EHBP1	980	3.06388	0.228817	0.00218484	0.0184601
MIGA1	981	3.06209	0.248149	0.00219801	0.0185567
STRAP	982	3.06163	0.196311	0.00220134	0.0185702
ELOVL4	983	3.06128	0.32691	0.00220396	0.0185777
ORC4	984	3.06103	0.288136	0.00220574	0.0185781
CHMP5	985	3.05937	0.221395	0.002218	0.0186667
DR1	986	3.05879	0.341118	0.00222235	0.0186887
DNAJC5	987	3.05508	0.184578	0.00225003	0.0188918
CYCS	988	3.05449	0.185411	0.00225442	0.0189139
TOMM20	989	3.05406	0.181446	0.00225766	0.0189262
SPATS2	990	3.05084	0.376357	0.002282	0.0191146
SLIT3	991	3.05062	0.650193	0.00228369	0.0191146
TSG101	992	3.048	0.268775	0.00230373	0.0192575
TSPYL5	993	3.04791	0.392152	0.00230436	0.0192575
SESN3	994	3.04533	0.178063	0.00232426	0.0193909
MKRN1	995	3.04522	0.256969	0.0023251	0.0193909
PPP2CB	996	3.04514	0.180089	0.00232576	0.0193909
VWC2	997	3.04305	0.756526	0.00234195	0.0195108
STK39	998	3.04183	0.222884	0.00235146	0.0195748
POU3F2	999	3.04153	0.360097	0.00235379	0.019579
CFAP36	1000	3.03937	0.199096	0.00237075	0.0197048
ATP6AP2	1001	3.03902	0.17719	0.00237347	0.0197074
KCNJ3	1002	3.03886	0.224166	0.00237474	0.0197074
KATNAL1	1003	3.03757	0.374186	0.00238491	0.0197566
SLC25A40	1004	3.03741	0.531066	0.0023862	0.0197566
PLEKHM3	1005	3.03584	0.376602	0.00239869	0.0198447
TRPM3	1006	3.03451	0.458973	0.00240925	0.0199167
PHACTR2	1007	3.03418	0.446272	0.00241194	0.0199236
RAB5A	1008	3.03376	0.219585	0.00241525	0.0199356
ANXA6	1009	3.03252	0.182183	0.0024252	0.0200023
DDX1	1010	3.0304	0.19828	0.0024423	0.0201279
CKAP5	1011	3.02978	0.208338	0.00244731	0.0201537
ATP5PB	1012	3.02821	0.190399	0.00246007	0.0202432
SNTG1	1013	3.02755	0.466181	0.00246547	0.0202721
ZNF638	1014	3.02682	0.18144	0.00247145	0.0203025
LUC7L3	1015	3.02663	0.168469	0.00247296	0.0203025
FAT3	1016	3.02418	0.291345	0.00249305	0.0204321
POLR3A	1017	3.02401	0.395078	0.00249446	0.0204321
COPA	1018	3.02377	0.193802	0.00249649	0.0204331
GLO1	1019	3.0194	0.199808	0.00253278	0.0207143
TERF1	1020	3.01813	0.313855	0.00254338	0.0207851
RNASEH2B	1021	3.01456	0.341733	0.00257349	0.0210152
LINC02217	1022	3.0136	0.554254	0.00258167	0.0210659
DLD	1023	3.013	0.268684	0.00258682	0.0210919
NPTX1	1024	3.01146	0.217237	0.00259991	0.0211826
PKD1	1025	3.00707	0.184972	0.0026378	0.0214586
DHX29	1026	3.0049	0.323332	0.00265664	0.0215883
HNRNPA0	1027	3.00478	0.21413	0.00265776	0.0215883
ZNF512	1028	3.00439	0.408703	0.00266112	0.0215992
AZI2	1029	3.00348	0.263447	0.00266908	0.0216474
CASTOR2	1030	3.00219	0.240921	0.00268045	0.0217232
LYSMD2	1031	2.99865	0.26507	0.00271181	0.0219607
EFNB2	1032	2.99688	0.389618	0.00272754	0.0220715
TTC33	1033	2.99642	0.28	0.00273167	0.0220882
CLSTN3	1034	2.99484	0.291966	0.00274587	0.0221863
KDM7A	1035	2.99179	0.665232	0.00277351	0.0223928
EAPP	1036	2.98968	0.288861	0.00279274	0.022531
PNMA1	1037	2.98702	0.181022	0.00281709	0.0227104
ARNTL	1038	2.98583	0.385823	0.00282813	0.0227823
REPS2	1039	2.9786	0.253774	0.00289564	0.0233086
COPS8	1040	2.97722	0.209422	0.00290875	0.0233966
NRDC	1041	2.97604	0.209103	0.00291998	0.0234693
TCERG1	1042	2.9754	0.248136	0.00292611	0.0235009
RAB1A	1043	2.97408	0.18879	0.00293872	0.0235846
UBA2	1044	2.97279	0.239899	0.00295107	0.023666
ITSN2	1045	2.96823	0.225892	0.00299521	0.0240019
USP14	1046	2.96779	0.234045	0.00299952	0.0240116
TBC1D24	1047	2.96747	0.28957	0.00300264	0.0240116
UBE4A	1048	2.96742	0.257697	0.00300313	0.0240116
PCNX2	1049	2.96558	0.289932	0.00302108	0.0241192
TUBA4A	1050	2.96398	0.166676	0.00303693	0.0242096
TSC1	1051	2.96191	0.279756	0.00305735	0.0243543
KCNIP4	1052	2.96051	0.245452	0.00307129	0.0244472
ATMIN	1053	2.95935	0.232344	0.00308292	0.0245114
XKR4	1054	2.95885	0.520262	0.00308791	0.0245114
HTATSF1	1055	2.95879	0.203391	0.0030885	0.0245114
SMC2	1056	2.95624	0.34728	0.00311416	0.0246968
ALS2	1057	2.95326	0.401898	0.00314441	0.0249182
KCNQ5	1058	2.95061	0.239192	0.00317143	0.0250953
AC073365.1	1059	2.94964	1.30827	0.00318143	0.0251539
TMEM30A	1060	2.94944	0.181129	0.00318353	0.0251539
CLASP1	1061	2.94837	0.224164	0.00319451	0.025222
NAV3	1062	2.9476	0.293217	0.00320249	0.0252664
CENPC	1063	2.9447	0.346097	0.00323271	0.0254861
HIVEP2	1064	2.9441	0.254937	0.00323896	0.0255166
RTN4R	1065	2.94363	0.265136	0.00324385	0.0255364
MBNL2	1066	2.94175	0.181344	0.00326363	0.0256733
PTPRN	1067	2.94085	0.180747	0.00327308	0.0257287
FAM98B	1068	2.93894	0.29333	0.00329338	0.0258322
KIAA0513	1069	2.93884	0.187663	0.00329439	0.0258322
PRICKLE2	1070	2.93852	0.26645	0.00329788	0.0258322
H2AFZ	1071	2.9384	0.176744	0.00329906	0.0258322
LDLRAD4	1072	2.93811	0.331475	0.00330222	0.0258322
RESF1	1073	2.93802	0.406548	0.00330311	0.0258322
AACS	1074	2.93387	0.249446	0.00334769	0.0261427
MAGEF1	1075	2.9308	0.306898	0.00338088	0.0263827
CISD1	1076	2.92831	0.193105	0.00340808	0.0265756
GALNT8	1077	2.92732	0.270631	0.00341896	0.0266411
UBE2O	1078	2.9261	0.274621	0.00343242	0.0267265
CDS1	1079	2.9248	0.366816	0.00344682	0.0268191
RBSN	1080	2.92344	0.295559	0.00346192	0.0269171
TMEM145	1081	2.92234	0.465138	0.00347411	0.0269728
YLPM1	1082	2.91895	0.238042	0.00351216	0.0272485
SH3BGRL2	1083	2.91628	0.254539	0.00354227	0.0274622
SPOCK1	1084	2.91148	0.175661	0.00359721	0.027868
NUFIP2	1085	2.91075	0.216814	0.00360565	0.0279132
BICD1	1086	2.90771	0.272114	0.00364085	0.0281654
LSM4	1087	2.90647	0.20678	0.00365532	0.0282569
PPP4R3B	1088	2.90521	0.244687	0.00367005	0.028335
PITPNA	1089	2.904	0.210484	0.00368429	0.0284194
USO1	1090	2.90262	0.257371	0.0037006	0.0285247
ADGRL3	1091	2.90166	0.227179	0.00371189	0.0285912
COA6	1092	2.89976	0.309271	0.00373445	0.0287443
HNRNPM	1093	2.89463	0.175754	0.00379606	0.0291766
CAPRIN2	1094	2.89435	0.307399	0.00379945	0.0291817
EIF5A2	1095	2.89304	0.479928	0.00381538	0.0292635
KCMF1	1096	2.89302	0.262431	0.00381555	0.0292635
YPEL5	1097	2.89027	0.176528	0.00384915	0.0294813
ENOPH1	1098	2.88853	0.217651	0.00387043	0.0296208
DMAP1	1099	2.88697	0.276304	0.00388973	0.0297472
NPEPPS	1100	2.88463	0.180183	0.00391877	0.029948
TTN	1101	2.88235	0.77264	0.00394717	0.0301436
ZFC3H1	1102	2.87797	0.284703	0.00400238	0.0305434
DCAF8	1103	2.87715	0.225842	0.0040129	0.0305802
ENTPD4	1104	2.87679	0.320048	0.00401739	0.0305927
WDR37	1105	2.87383	0.439319	0.00405529	0.0308594
SEM1	1106	2.87297	0.201183	0.00406628	0.0309211
RBPJ	1107	2.86952	0.225089	0.004111	0.0312389
COX7B	1108	2.86752	0.15836	0.00413706	0.0313925
C1S	1109	2.8661	0.551383	0.00415568	0.0315115
SPEF2	1110	2.86407	0.488397	0.00418241	0.0316721
POU6F2	1111	2.86404	0.865265	0.00418277	0.0316721
MECP2	1112	2.86247	0.274425	0.00420348	0.0318064
PIP5K1C	1113	2.85939	0.221979	0.00424461	0.032095
ERH	1114	2.8574	0.223527	0.00427124	0.0322455
WAC-AS1	1115	2.8574	0.338589	0.00427127	0.0322455
PRKAG2-AS1	1116	2.85723	0.312422	0.00427354	0.0322455
SEC61G	1117	2.85413	0.196681	0.00431543	0.0325158
NDUFB3	1118	2.8512	0.200514	0.00435552	0.0327859
ACTR6	1119	2.85106	0.290706	0.00435739	0.0327859
TUT4	1120	2.85075	0.259406	0.00436163	0.0327941
MAST4	1121	2.8493	0.266596	0.00438159	0.0328752
SLC2A13	1122	2.8492	0.233775	0.00438287	0.0328752
GPI	1123	2.8489	0.175259	0.00438712	0.0328752
ANKRD11	1124	2.84886	0.16799	0.00438766	0.0328752
ZMYM2	1125	2.84795	0.252052	0.00440021	0.0329304
APPL1	1126	2.84788	0.224733	0.00440116	0.0329304
LRP11	1127	2.84268	0.279939	0.00447353	0.0334252
RNF144A	1128	2.83994	0.315282	0.00451227	0.0336709
ABHD10	1129	2.83977	0.265156	0.00451457	0.0336709
ZDHHC22	1130	2.83963	0.380554	0.00451661	0.0336709
SGSM1	1131	2.83946	0.425823	0.00451898	0.0336709
RBBP6	1132	2.83847	0.219716	0.004533	0.033752
LMTK2	1133	2.83796	0.373363	0.00454033	0.0337831
MRPS18C	1134	2.8364	0.262164	0.00456252	0.0339246
CSE1L	1135	2.83481	0.258748	0.00458526	0.0340701
CCDC28A	1136	2.83399	0.28538	0.00459712	0.0341345
DCTN2	1137	2.83047	0.183999	0.00464794	0.034488
YWHAB	1138	2.83013	0.163732	0.0046529	0.034501
FAM189A1	1139	2.82988	0.512026	0.0046566	0.0345045
GLYR1	1140	2.82826	0.226674	0.00468018	0.0346553
AP3B2	1141	2.82793	0.239719	0.00468504	0.0346674
RPRD1A	1142	2.82729	0.18083	0.0046944	0.0347126
BRINP1	1143	2.82642	0.275629	0.0047072	0.0347833
FRMPD4	1144	2.82419	0.287869	0.00474005	0.0349538
SPRYD7	1145	2.82396	0.307463	0.0047435	0.0349552
CSNK1A1	1146	2.82353	0.170303	0.00474979	0.0349775
FAM20B	1147	2.82105	0.276437	0.00478672	0.0352253
CCT7	1148	2.82003	0.191697	0.00480185	0.0353123
SRSF5	1149	2.8184	0.183477	0.00482637	0.0354683
ANXA7	1150	2.81608	0.192118	0.00486142	0.0357015
ADSS	1151	2.8151	0.27363	0.00487624	0.0357858
KPNA2	1152	2.81468	0.313532	0.00488261	0.035808
SNU13	1153	2.81396	0.156294	0.00489353	0.0358636
RANGAP1	1154	2.81294	0.174434	0.00490902	0.0359526
CCNB1IP1	1155	2.81229	0.403115	0.00491895	0.0360006
IDH3A	1156	2.81197	0.203499	0.00492384	0.0360119
CHIC1	1157	2.81021	0.348758	0.00495089	0.036185
YTHDF2	1158	2.80962	0.237505	0.00495995	0.0362266
DCAF6	1159	2.80894	0.209315	0.00497053	0.0362792
FAXC	1160	2.80803	0.338196	0.00498461	0.0363571
PSMA4	1161	2.80657	0.188974	0.00500714	0.0364966
KIF21B	1162	2.80559	0.392496	0.00502248	0.0365836
PIK3C3	1163	2.8052	0.274551	0.00502859	0.0366033
PSMA1	1164	2.80137	0.199445	0.00508864	0.0370152
POMP	1165	2.79986	0.171657	0.00511249	0.0371383
DDX46	1166	2.79364	0.250888	0.00521191	0.0378093
GPBP1	1167	2.78867	0.178821	0.00529249	0.0383679
CCDC66	1168	2.7875	0.355889	0.0053117	0.0384811
PARP2	1169	2.78563	0.282317	0.00534247	0.0386752
TRIM69	1170	2.78291	0.289279	0.00538731	0.03895
EMC4	1171	2.78187	0.185637	0.00540471	0.0390494
CCT6A	1172	2.78148	0.180436	0.00541124	0.0390702
LUZP1	1173	2.77797	0.187438	0.00547005	0.0394683
CCDC146	1174	2.7775	0.52763	0.00547796	0.0394988
TBC1D9	1175	2.77627	0.30553	0.00549872	0.0396218
TDP2	1176	2.77163	0.26019	0.00557764	0.0401365
CAP2	1177	2.77138	0.176809	0.00558195	0.0401406
ATP2C1	1178	2.77107	0.207012	0.00558732	0.0401523
TMEM230	1179	2.7704	0.191206	0.00559871	0.0402072
KIAA1549L	1180	2.76972	0.170863	0.00561045	0.0402645
POU6F1	1181	2.76888	0.365663	0.00562494	0.0403415
HECTD4	1182	2.76575	0.199394	0.00567928	0.0407041
MAPK6	1183	2.76442	0.219409	0.00570235	0.0408421
ARHGEF7	1184	2.75905	0.174106	0.00579702	0.0414421
YIPF4	1185	2.75882	0.224064	0.00580103	0.0414421
ATP2B3	1186	2.75875	0.278487	0.00580227	0.0414421
DNAJC18	1187	2.75857	0.281922	0.00580546	0.0414421
PPP5C	1188	2.75677	0.252246	0.00583761	0.0416439
SRP68	1189	2.75639	0.231898	0.00584441	0.0416647
NAT14	1190	2.75591	0.250877	0.00585289	0.0416761
GFPT1	1191	2.75586	0.334395	0.00585377	0.0416761
CLCN6	1192	2.75387	0.204772	0.00588946	0.0418496
SEPTIN6	1193	2.75383	0.343531	0.00589027	0.0418496
TUSC3	1194	2.7538	0.258918	0.00589077	0.0418496
ABAT	1195	2.75288	0.172414	0.00590728	0.0418962
PPFIA2	1196	2.75284	0.161688	0.00590814	0.0418962
MCF2	1197	2.75134	0.549388	0.00593517	0.0420601
PDE4B	1198	2.75103	0.243144	0.00594081	0.0420723
SLC25A46	1199	2.74688	0.191576	0.0060166	0.0425809
ACYP1	1200	2.74394	0.319966	0.00607067	0.0429352
GLCCI1	1201	2.74354	0.372314	0.00607809	0.0429593
MAP3K13	1202	2.74257	0.237628	0.00609601	0.0430576
SAMD4A	1203	2.74198	0.439808	0.00610698	0.0431054
CHMP2B	1204	2.74178	0.244447	0.00611081	0.0431054
APEX1	1205	2.74071	0.230581	0.00613057	0.0432163
DMTF1	1206	2.74006	0.307954	0.00614288	0.0432389
DYNLL2	1207	2.74005	0.175837	0.00614305	0.0432389
XPOT	1208	2.7399	0.265241	0.00614587	0.0432389
TUB	1209	2.73961	0.286595	0.00615122	0.0432481
PLCG2	1210	2.73682	0.21433	0.00620354	0.0435758
FAIM2	1211	2.7367	0.192019	0.00620596	0.0435758
FAM13C	1212	2.73609	0.399003	0.00621741	0.0436277
EIF4E2	1213	2.73431	0.29911	0.0062512	0.0438074
MTMR4	1214	2.72475	0.316927	0.00643509	0.0450372
SRRM2	1215	2.72373	0.166102	0.00645486	0.0451461
ZFYVE9	1216	2.72309	0.340112	0.0064674	0.0452044
EPC2	1217	2.7212	0.412479	0.0065046	0.0454347
ATXN10	1218	2.71997	0.183104	0.00652879	0.045574
TACC2	1219	2.71962	0.375045	0.00653573	0.0455928
OGDHL	1220	2.71569	0.211788	0.0066137	0.0460767
LARGE1	1221	2.71533	0.269937	0.0066209	0.0460969
CDKN2D	1222	2.71511	0.176209	0.00662533	0.0460978
AUTS2	1223	2.7117	0.358309	0.00669382	0.0465442
PDHA1	1224	2.70746	0.239238	0.00678011	0.0471136
ZDHHC13	1225	2.70668	0.703977	0.00679597	0.0471933
NEK11	1226	2.70617	0.55646	0.00680645	0.0472354
ANKRD18B	1227	2.70468	0.907378	0.00683696	0.0473858
C1D	1228	2.70287	0.287553	0.00687444	0.0476149
NPTN	1229	2.70139	0.179665	0.00690509	0.0477962
IDH3B	1230	2.69983	0.237947	0.00693743	0.0479891
SELENOH	1231	2.69809	0.162843	0.00697394	0.0482106
UBE2K	1232	2.69738	0.175121	0.00698878	0.048282
PSMD14	1233	2.69623	0.220257	0.00701293	0.0484176
AP1B1	1234	2.69577	0.218799	0.0070226	0.0484482
TMEM245	1235	2.69559	0.183162	0.00702639	0.0484482
LSM11	1236	2.69483	0.469193	0.00704243	0.0485276
ANKRD36	1237	2.69437	0.272647	0.00705211	0.0485631
SEMA4A	1238	2.69382	0.636899	0.00706388	0.0486129
TRMT11	1239	2.69262	0.49972	0.0070893	0.0487566
ST3GAL6	1240	2.69	0.563128	0.00714529	0.0491101
DLGAP1	1241	2.68945	0.165705	0.00715701	0.0491592
PPP2R2C	1242	2.68734	0.159741	0.00720226	0.0494383
HNRNPD	1243	2.68703	0.175359	0.00720914	0.0494539
SCFD1	1244	2.68474	0.308409	0.00725858	0.0497612
GMPS	1245	2.68361	0.317502	0.00728326	0.0498985
HEXIM1	1246	2.68146	0.242385	0.00733014	0.0501556
BRSK2	1247	2.6808	0.230922	0.00734472	0.0501864
SNX27	1248	2.68072	0.215134	0.0073465	0.0501864
GOPC	1249	2.6805	0.232391	0.00735126	0.0501864
MOSMO	1250	2.6804	0.23761	0.00735337	0.0501864
HABP4	1251	2.67961	0.166603	0.00737086	0.0502533
TTC4	1252	2.67953	0.460486	0.00737255	0.0502533
PRKAR1B	1253	2.67733	0.173081	0.00742118	0.0505527
DUT	1254	2.67676	0.19283	0.00743381	0.0505842
LSM6	1255	2.67669	0.451884	0.00743524	0.0505842
NOMO1	1256	2.67395	0.243939	0.00749643	0.0509358
RAB6B	1257	2.67335	0.186483	0.00750988	0.0509819
USP11	1258	2.67322	0.164832	0.00751272	0.0509819
JADE2	1259	2.67287	0.27787	0.00752054	0.0510017
PCBP1	1260	2.67266	0.162008	0.00752515	0.0510017
MOB4	1261	2.67155	0.242842	0.00755016	0.0511388
JOSD1	1262	2.66727	0.23618	0.00764694	0.051729
FAM168B	1263	2.66637	0.16124	0.00766746	0.0518351
ADARB1	1264	2.66541	0.32548	0.00768937	0.0519505
MAPRE2	1265	2.66515	0.156455	0.00769539	0.0519584
HSPA1B	1266	2.6645	0.164415	0.00771023	0.0520258
IFT80	1267	2.66277	0.315154	0.00775004	0.0522616
EFTUD2	1268	2.6596	0.26013	0.00782332	0.0527226
RNF220	1269	2.65896	0.19299	0.00783811	0.0527891
TBRG1	1270	2.65818	0.20224	0.00785632	0.0528526
PPFIA3	1271	2.65814	0.229078	0.0078574	0.0528526
ATP6V0B	1272	2.65525	0.172531	0.00792496	0.0532736
DCUN1D4	1273	2.6541	0.251084	0.00795212	0.0534227
DENR	1274	2.65348	0.2139	0.00796673	0.0534539
HIGD1A	1275	2.65243	0.160169	0.00799143	0.0535197
HIF1A	1276	2.65243	0.191628	0.00799146	0.0535197
SARNP	1277	2.65243	0.229581	0.00799151	0.0535197
PCNX4	1278	2.65123	0.278542	0.00801992	0.0536764
KANSL1	1279	2.65087	0.303842	0.00802846	0.0537
PRDM2	1280	2.64937	0.180546	0.0080641	0.0539048
CLOCK	1281	2.64879	0.270276	0.00807809	0.0539646
ATXN7L3	1282	2.6465	0.188707	0.00813301	0.0542639
OPA1	1283	2.64607	0.179383	0.00814319	0.054298
RSRC1	1284	2.64563	0.205587	0.00815383	0.0543352
YTHDF3	1285	2.64294	0.27838	0.008219	0.0547355
ACBD3	1286	2.64063	0.291195	0.00827521	0.0550756
LONRF2	1287	2.64031	0.161875	0.00828312	0.0550941
NOL7	1288	2.64005	0.180512	0.00828934	0.0551013
CWF19L2	1289	2.63894	0.248821	0.00831653	0.0551806
BCAT1	1290	2.63893	0.336184	0.00831671	0.0551806
ARL4C	1291	2.63851	0.232742	0.00832702	0.0552148
MAP1LC3A	1292	2.63654	0.169949	0.00837559	0.0555025
TEF	1293	2.635	0.244736	0.00841377	0.0557211
ERCC5	1294	2.63476	0.306892	0.00841958	0.0557251
NKAP	1295	2.63345	0.293245	0.00845223	0.0559067
DNAJA2	1296	2.63184	0.179693	0.00849233	0.0561374
EIF1B	1297	2.6315	0.161527	0.00850096	0.0561597
PIK3R4	1298	2.62656	0.480401	0.00862521	0.0569296
COL12A1	1299	2.62633	1.17423	0.00863115	0.0569296
CDK13	1300	2.62624	0.219067	0.00863342	0.0569296
RALA	1301	2.62526	0.265845	0.00865825	0.0570582
RSBN1	1302	2.62473	0.338306	0.00867174	0.0570861
MAFG	1303	2.62468	0.292068	0.00867312	0.0570861
EID2B	1304	2.62419	0.540516	0.00868563	0.0571333
CMIP	1305	2.62326	0.199582	0.00870935	0.0572543
C2orf80	1306	2.62246	0.28105	0.00872973	0.057353
ARMC1	1307	2.62219	0.263789	0.00873669	0.0573636
SLC4A7	1308	2.62151	0.310614	0.00875402	0.0574284
INSIG1	1309	2.61748	0.220184	0.00885807	0.0579889
TCF20	1310	2.61692	0.359684	0.00887271	0.0579889
CAPS2	1311	2.61682	0.588723	0.00887519	0.0579889
GABRG1	1312	2.61629	0.213125	0.00888921	0.0580451
HBS1L	1313	2.61556	0.250625	0.00890808	0.0580976
RERE	1314	2.61344	0.157885	0.00896347	0.0584233
JMY	1315	2.61304	0.289837	0.00897405	0.0584567
UBAP1	1316	2.61125	0.272191	0.0090213	0.0587289
SLIRP	1317	2.60975	0.156536	0.00906087	0.0589507
PARN	1318	2.60879	0.456945	0.00908621	0.0590712
TTC17	1319	2.60864	0.372727	0.00909042	0.0590712
NEFM	1320	2.60584	0.195674	0.00916502	0.0595199
KDM5C	1321	2.60469	0.30848	0.00919575	0.0596472
COX17	1322	2.60381	0.175274	0.00921945	0.0597648
KCNC4	1323	2.60238	0.300428	0.00925804	0.0599787
PURA	1324	2.60136	0.177006	0.00928552	0.0601203
LASP1	1325	2.60075	0.234856	0.00930213	0.0601916
SERP2	1326	2.6005	0.179115	0.0093089	0.0601991
PLEKHM2	1327	2.59859	0.16203	0.00936063	0.0604727
FBXO45	1328	2.59853	0.306812	0.00936249	0.0604727
SLC11A2	1329	2.59682	0.290233	0.00940907	0.060737
CPD	1330	2.59585	0.256781	0.00943562	0.0608717
EEF1A2	1331	2.59497	0.150466	0.00946005	0.0609925
SENP5	1332	2.5947	0.242457	0.00946746	0.0610036
LRRTM2	1333	2.59401	0.320913	0.00948643	0.0610525
SEZ6	1334	2.59262	0.374936	0.00952475	0.0612624
TCEAL3	1335	2.59093	0.160361	0.00957183	0.0615283
GRIPAP1	1336	2.58871	0.238972	0.00963349	0.0618875
PIP4K2B	1337	2.58842	0.15876	0.00964179	0.0619037
POM121C	1338	2.58801	0.326083	0.00965322	0.0619401
CENPJ	1339	2.586	0.551918	0.00970962	0.0622647
YIPF5	1340	2.58518	0.301122	0.00973282	0.0623761
ORAI2	1341	2.58495	0.311428	0.00973926	0.0623802
NIPAL3	1342	2.58165	0.203398	0.00983302	0.0629202
IP6K2	1343	2.58136	0.192769	0.00984119	0.0629202
RCN2	1344	2.58095	0.183578	0.00985301	0.0629583
TBCA	1345	2.58032	0.162071	0.009871	0.0630357
CTBP2	1346	2.57599	0.284022	0.00999522	0.063791
SPTSSB	1347	2.57558	0.61154	0.0100073	0.0637966
CCPG1	1348	2.57555	0.175253	0.010008	0.0637966
OSBPL6	1349	2.5727	0.271542	0.0100907	0.0642717
MAP3K9	1350	2.57257	0.342422	0.0100945	0.0642717
IBTK	1351	2.56922	0.268993	0.0101928	0.0648591
ATP5F1A	1352	2.56544	0.145598	0.0103045	0.0654688
VPS26A	1353	2.56542	0.221896	0.010305	0.0654688
GLRX	1354	2.56535	0.265308	0.0103071	0.0654688
CCDC181	1355	2.56493	0.339086	0.0103197	0.0654719
LNPEP	1356	2.56279	0.201454	0.0103834	0.0658371
PRPS2	1357	2.56249	0.369465	0.0103924	0.0658553
CUL5	1358	2.56092	0.221384	0.0104397	0.0661066
FASN	1359	2.56076	0.160821	0.0104444	0.0661066
DHCR24	1360	2.55945	0.164506	0.0104836	0.066316
ARHGEF17	1361	2.55769	0.201611	0.0105369	0.0666138
QRICH1	1362	2.55681	0.275711	0.0105635	0.0667126
PSMD1	1363	2.55677	0.171201	0.010565	0.0667126
EIF2B5	1364	2.55565	0.288424	0.010599	0.0668877
WDR26	1365	2.55541	0.23767	0.0106062	0.0668937
MPHOSPH6	1366	2.55518	0.250237	0.0106132	0.0668984
ACTR3	1367	2.55426	0.18806	0.0106413	0.0670364
KCNH1	1368	2.55306	0.444468	0.0106781	0.0672285
EIF4E	1369	2.55088	0.187293	0.0107453	0.0676119
LINC02263	1370	2.5497	0.733536	0.0107816	0.0678006
PSMA7	1371	2.5486	0.152171	0.0108156	0.0679489
CREBBP	1372	2.54701	0.206255	0.010865	0.0682051
NIPSNAP2	1373	2.54354	0.197026	0.0109736	0.0688468
NDUFA6	1374	2.5426	0.165981	0.011003	0.0689505
ATP6V1G1	1375	2.54185	0.16607	0.0110266	0.0690579
ZMIZ1	1376	2.54122	0.215786	0.0110465	0.0691424
SSTR2	1377	2.53943	0.241522	0.0111034	0.0694126
PIK3R3	1378	2.53941	0.378581	0.0111039	0.0694126
RAB15	1379	2.53925	0.226607	0.0111091	0.0694126
BTBD11	1380	2.53602	0.623134	0.011212	0.0700146
CTSA	1381	2.5349	0.203375	0.011248	0.0701985
IDI1	1382	2.5343	0.163096	0.0112672	0.0702775
COPS7A	1383	2.53238	0.226359	0.011329	0.0706104
FDX2	1384	2.53224	0.221273	0.0113338	0.0706104
DENND5A	1385	2.53192	0.196456	0.0113439	0.0706327
PDCD6IP	1386	2.53073	0.234417	0.0113824	0.0707557
SMC6	1387	2.5307	0.326671	0.0113835	0.0707557
MYL12B	1388	2.53029	0.15375	0.0113968	0.0707972
PCNP	1389	2.52991	0.160634	0.0114092	0.0708333
AHCTF1	1390	2.52927	0.260068	0.01143	0.0709217
XIAP	1391	2.52868	0.196943	0.0114493	0.071
CPT1C	1392	2.52802	0.234173	0.0114709	0.0710776
USP34	1393	2.52789	0.194767	0.011475	0.0710776
KIF1BP	1394	2.5266	0.232575	0.0115172	0.0712975
OIP5-AS1	1395	2.52542	0.163075	0.0115561	0.0714972
SDHC	1396	2.52132	0.177278	0.0116916	0.0722935
LINC00342	1397	2.52082	0.33844	0.0117082	0.0723327
CEP290	1398	2.52072	0.195259	0.0117114	0.0723327
MPHOSPH10	1399	2.52025	0.237967	0.011727	0.0723677
CUL1	1400	2.51995	0.213383	0.011737	0.0723677
XYLT1	1401	2.51768	0.474899	0.0118129	0.0727922
SACM1L	1402	2.51711	0.226793	0.0118322	0.0728691
BTF3L4	1403	2.51455	0.230485	0.0119186	0.0733587
GYG1	1404	2.51274	0.245377	0.0119799	0.0736937
CACNA1I	1405	2.5115	0.408714	0.0120219	0.07391
BRD4	1406	2.51095	0.165825	0.0120407	0.0739833
PIK3CA	1407	2.50953	0.281439	0.0120892	0.0742204
NONO	1408	2.50941	0.169311	0.0120932	0.0742204
HMGCS1	1409	2.50871	0.166813	0.0121172	0.0742967
TCEAL5	1410	2.5084	0.173871	0.0121281	0.0743071
CCDC115	1411	2.50809	0.236669	0.0121387	0.0743297
C1orf21	1412	2.50636	0.172109	0.0121982	0.0746471
ARFGEF2	1413	2.50606	0.273867	0.0122085	0.0746471
ZER1	1414	2.50597	0.16543	0.0122114	0.0746471
CEP57	1415	2.50463	0.290342	0.0122578	0.0748452
TRMT1L	1416	2.50428	0.443132	0.01227	0.0748768
TOMM5	1417	2.50265	0.222607	0.0123267	0.0751802
KCNQ1OT1	1418	2.50198	0.25213	0.0123502	0.0752406
RSF1	1419	2.50196	0.155066	0.0123506	0.0752406
POLR2K	1420	2.50162	0.176438	0.0123625	0.0752701
DERL1	1421	2.49905	0.317394	0.0124528	0.0757768
CALD1	1422	2.49702	0.197348	0.0125243	0.076169
H1F0	1423	2.49632	0.224267	0.0125489	0.0762712
PCMTD1	1424	2.49614	0.262931	0.0125554	0.0762712
RNF216	1425	2.49454	0.316794	0.0126121	0.0765726
ADAM23	1426	2.49422	0.190982	0.0126235	0.0765985
ARID4A	1427	2.49369	0.170311	0.0126421	0.0766306
CAPRIN1	1428	2.49359	0.165748	0.012646	0.0766306
JPT1	1429	2.49347	0.188124	0.0126503	0.0766306
SECISBP2	1430	2.49299	0.315509	0.0126671	0.0766661
LUC7L2	1431	2.4929	0.171567	0.0126704	0.0766661
RHOBTB2	1432	2.49249	0.250545	0.012685	0.0766696
INF2	1433	2.49248	0.191537	0.0126853	0.0766696
PGAP1	1434	2.49195	0.369353	0.0127045	0.0766882
TLK2	1435	2.49186	0.252704	0.0127077	0.0766882
RNF8	1436	2.4918	0.257332	0.0127098	0.0766882
KRT10	1437	2.49102	0.217841	0.0127378	0.0768134
PSMD13	1438	2.49035	0.211303	0.0127619	0.0769155
LINC01106	1439	2.48915	0.400234	0.0128047	0.0771306
EXTL2	1440	2.48869	0.261989	0.0128213	0.0771547
LANCL1	1441	2.48859	0.164388	0.0128251	0.0771547
SAP18	1442	2.48844	0.151628	0.0128303	0.0771547
NARF	1443	2.48726	0.219705	0.012873	0.077368
SYT12	1444	2.48584	0.372785	0.0129247	0.0776351
APOL2	1445	2.48486	0.198206	0.0129601	0.0777583
ANK1	1446	2.48474	0.578567	0.0129646	0.0777583
CNOT7	1447	2.48468	0.18093	0.012967	0.0777583
ACSL4	1448	2.48324	0.19849	0.0130194	0.0780292
FAM200B	1449	2.48159	0.18549	0.0130799	0.0783481
VOPP1	1450	2.48024	0.190248	0.0131293	0.0786001
MEAF6	1451	2.47949	0.18038	0.0131569	0.078721
RCHY1	1452	2.47829	0.312852	0.0132013	0.0789014
RBIS	1453	2.47805	0.201057	0.0132104	0.0789014
SHISA5	1454	2.47764	0.191532	0.0132253	0.0789014
SRSF7	1455	2.47755	0.203079	0.0132287	0.0789014
RAD51C	1456	2.47749	0.374372	0.0132312	0.0789014
TIMM44	1457	2.47337	0.284538	0.0133846	0.0797274
ELOVL6	1458	2.47292	0.355234	0.0134015	0.0797305
RBM25	1459	2.47282	0.151549	0.0134052	0.0797305
SPPL3	1460	2.47276	0.186474	0.0134074	0.0797305
RGS7	1461	2.47199	0.220018	0.0134364	0.0798584
RNF157	1462	2.47127	0.178163	0.0134634	0.079975
AKAP7	1463	2.46984	0.298102	0.0135175	0.0802073
MPDZ	1464	2.46945	0.20459	0.0135321	0.0802498
AFF4	1465	2.4691	0.179857	0.0135452	0.0802827
EZH1	1466	2.46889	0.231552	0.0135535	0.0802873
COPS3	1467	2.46817	0.248388	0.0135805	0.0804032
LRRFIP1	1468	2.46711	0.208538	0.0136209	0.0805976
GRPEL1	1469	2.46568	0.276745	0.0136753	0.0808753
CNIH1	1470	2.46363	0.220976	0.0137539	0.0812953
SH3RF1	1471	2.46194	0.439663	0.0138187	0.0816329
TTC37	1472	2.46153	0.212114	0.0138347	0.0816604
DNM3	1473	2.46124	0.176702	0.0138458	0.0816604
MIR29B2CHG	1474	2.46119	0.440572	0.0138476	0.0816604
SLC4A3	1475	2.46103	0.25446	0.0138538	0.0816604
DCBLD2	1476	2.46022	0.563424	0.0138854	0.0817757
DHX15	1477	2.46013	0.259572	0.0138886	0.0817757
MCF2L	1478	2.45886	0.166552	0.0139378	0.0819907
LINC02389	1479	2.4587	0.999593	0.0139441	0.0819907
APPBP2	1480	2.4586	0.214865	0.0139481	0.0819907
SH3KBP1	1481	2.45298	0.217443	0.0141677	0.0832361
UBE2E2	1482	2.45196	0.2005	0.0142082	0.0834283
PIAS2	1483	2.45165	0.223824	0.0142203	0.0834536
CNNM1	1484	2.44808	0.301885	0.014362	0.0841934
C11orf74	1485	2.44631	0.42979	0.0144326	0.0845607
HNRNPL	1486	2.44588	0.194162	0.0144501	0.0846171
TMEM167A	1487	2.44531	0.220032	0.0144728	0.0847037
PKNOX2	1488	2.44445	0.389952	0.0145072	0.0848548
TRA2A	1489	2.44411	0.218922	0.0145212	0.0848548
THUMPD2	1490	2.44389	0.514858	0.0145297	0.0848548
ARPC3	1491	2.4438	0.158939	0.0145335	0.0848548
RNF111	1492	2.44368	0.284649	0.0145382	0.0848548
L1CAM	1493	2.44196	0.203329	0.0146079	0.0852156
KCNMB4	1494	2.44079	0.167389	0.0146552	0.085445
CYFIP2	1495	2.44016	0.146266	0.0146809	0.0855423
PRPF8	1496	2.43988	0.177829	0.0146923	0.0855423
AZIN2	1497	2.43951	0.469481	0.0147071	0.085561
EIF3L	1498	2.43792	0.185215	0.0147719	0.0858915
TOP1	1499	2.43643	0.167198	0.0148331	0.0862011
INPP4A	1500	2.43405	0.213658	0.0149309	0.086702
SREK1	1501	2.43394	0.193156	0.0149355	0.086702
SFPQ	1502	2.43152	0.150326	0.0150357	0.0871891
FRA10AC1	1503	2.43066	0.155241	0.0150712	0.0873478
DDX42	1504	2.42981	0.179698	0.0151067	0.0875065
CZIB	1505	2.42553	0.230839	0.0152862	0.0884985
MTRF1L	1506	2.42424	0.300564	0.0153403	0.0887634
COL11A1	1507	2.42272	0.781164	0.015405	0.0890896
CSNK1G3	1508	2.42165	0.257101	0.0154503	0.0893033
APBB1	1509	2.41976	0.15682	0.0155308	0.0896721
IST1	1510	2.4184	0.186876	0.0155891	0.0899604
SAR1A	1511	2.41626	0.178308	0.0156807	0.0904405
MLLT3	1512	2.41583	0.281858	0.0156993	0.0904989
TMEM8B	1513	2.41545	0.292585	0.0157156	0.0905442
C1orf216	1514	2.41296	0.190731	0.0158235	0.0911169
REV3L	1515	2.41243	0.251287	0.0158467	0.0912012
AMPH	1516	2.41196	0.157764	0.0158668	0.0912682
PPIP5K2	1517	2.41081	0.283779	0.0159173	0.0914448
LIPA	1518	2.41067	0.252963	0.0159231	0.0914448
RAB18	1519	2.41003	0.164073	0.0159511	0.0915547
UPF3B	1520	2.40984	0.302197	0.0159593	0.0915547
SRSF4	1521	2.4095	0.209656	0.0159742	0.0915912
PSMC2	1522	2.40928	0.205838	0.0159839	0.091598
SELENOF	1523	2.4089	0.185222	0.0160006	0.0916447
DDX23	1524	2.4083	0.327785	0.0160268	0.0917456
PFDN2	1525	2.40782	0.151138	0.0160483	0.0918194
ZDHHC14	1526	2.40659	0.269535	0.0161024	0.0920802
ZNF451	1527	2.40536	0.264006	0.0161565	0.0922951
KLHDC2	1528	2.40534	0.177023	0.0161572	0.0922951
NDUFA1	1529	2.40354	0.158807	0.0162372	0.0927024
RIC3	1530	2.40275	0.305251	0.0162722	0.0928338
RALY	1531	2.40263	0.211593	0.0162775	0.0928338
PTPN2	1532	2.40198	0.427018	0.0163067	0.0929505
FSD1	1533	2.40151	0.215144	0.0163276	0.0930206
CLCN3	1534	2.40047	0.163372	0.0163742	0.0932346
SETX	1535	2.40024	0.200744	0.0163843	0.0932346
TNRC6C	1536	2.40008	0.193961	0.0163913	0.0932346
CEP63	1537	2.39987	0.27796	0.0164008	0.0932394
YPEL3	1538	2.39835	0.1641	0.016469	0.0935699
USP1	1539	2.39804	0.240844	0.0164832	0.0935699
OSBP	1540	2.39799	0.251336	0.0164851	0.0935699
BICDL1	1541	2.39699	0.565858	0.0165302	0.0937762
DLG3	1542	2.3959	0.22338	0.0165795	0.0940058
HERC2	1543	2.3915	0.176293	0.0167798	0.0950609
PTDSS1	1544	2.39142	0.241074	0.0167833	0.0950609
CIRBP	1545	2.38895	0.147769	0.0168965	0.0956313
PLPBP	1546	2.38873	0.265729	0.0169065	0.0956313
CPNE5	1547	2.38864	0.19374	0.0169107	0.0956313
PNPLA8	1548	2.38792	0.187683	0.0169443	0.0957704
COPS5	1549	2.38564	0.217907	0.0170493	0.0962964
ACTL6B	1550	2.38551	0.246397	0.0170553	0.0962964
ZNF302	1551	2.38513	0.222325	0.0170729	0.0963451
PCMTD2	1552	2.38401	0.25866	0.0171251	0.096538
HMGCR	1553	2.38311	0.190881	0.0171673	0.0967249
CHML	1554	2.38193	0.30982	0.0172222	0.096942
GPATCH11	1555	2.38087	0.234339	0.0172719	0.0971613
NFKBIA	1556	2.38018	0.193149	0.0173043	0.0972926
CCND2	1557	2.37964	0.153696	0.0173296	0.0973337
LPIN1	1558	2.37925	0.190821	0.017348	0.0973847
CMPK1	1559	2.37794	0.162226	0.0174095	0.097679
PNISR	1560	2.37757	0.138728	0.017427	0.0977262
JARID2	1561	2.37549	0.402776	0.0175259	0.098199
STAT6	1562	2.37541	0.449229	0.0175296	0.098199
OBSL1	1563	2.37469	0.20981	0.0175638	0.0983391
TPPP	1564	2.37399	0.151508	0.017597	0.0984736
RIMKLA	1565	2.37115	0.304221	0.0177327	0.0991293
ANKRD36B	1566	2.36924	0.477364	0.0178245	0.0995903
CKMT1B	1567	2.3681	0.294758	0.0178798	0.0998473
TMEM14A	1568	2.36742	0.161986	0.0179125	0.0999781
SHROOM2	1569	2.36696	0.38171	0.0179347	0.10005
THOP1	1570	2.36553	0.224242	0.0180043	0.100386
ZBED5	1571	2.36509	0.287074	0.0180258	0.100451
ACSL3	1572	2.3649	0.146835	0.0180347	0.100451
GLRX5	1573	2.36467	0.191006	0.0180462	0.100463
NUB1	1574	2.36429	0.206074	0.0180644	0.100512
DENND4B	1575	2.36375	0.223148	0.0180908	0.100588
STOML2	1576	2.36363	0.191723	0.0180968	0.100588
BMS1	1577	2.36294	0.254345	0.0181308	0.100646
PSMD8	1578	2.36285	0.150765	0.0181349	0.100646
MRPS35	1579	2.36279	0.212836	0.0181381	0.100646
LTN1	1580	2.36265	0.325913	0.0181448	0.100646
ILF3	1581	2.36211	0.169339	0.0181711	0.10074
UPP1	1582	2.3616	0.324291	0.0181962	0.100826
TECPR2	1583	2.35986	0.252624	0.0182819	0.10125
PTBP2	1584	2.35944	0.229457	0.0183025	0.101311
TENT4A	1585	2.3589	0.331873	0.0183291	0.10137
ARHGEF12	1586	2.35884	0.147979	0.0183322	0.10137
RICTOR	1587	2.35715	0.290155	0.0184158	0.10178
NAALAD2	1588	2.35305	0.679425	0.0186199	0.102764
VAPB	1589	2.35304	0.185018	0.0186205	0.102764
AKTIP	1590	2.35149	0.199706	0.0186983	0.103129
MTMR9	1591	2.35071	0.240585	0.0187377	0.103293
RIMBP2	1592	2.3492	0.315958	0.0188139	0.10366
PITRM1	1593	2.34884	0.21651	0.0188322	0.103708
SERGEF	1594	2.34734	0.19995	0.0189082	0.104019
RNF115	1595	2.34701	0.227156	0.0189246	0.104056
TMTC1	1596	2.34525	0.302422	0.0190143	0.104496
PPME1	1597	2.34449	0.165389	0.0190532	0.104656
RNF182	1598	2.3438	0.450736	0.0190884	0.104796
FDFT1	1599	2.34206	0.159964	0.0191777	0.105214
USP12	1600	2.34193	0.269797	0.0191842	0.105214
MTPAP	1601	2.34033	0.457468	0.0192669	0.10556
AP3S1	1602	2.33925	0.16806	0.0193226	0.105781
ADNP2	1603	2.33869	0.371013	0.0193515	0.105861
SLC22A23	1604	2.33823	0.326576	0.0193754	0.105896
PAIP1	1605	2.33818	0.18738	0.0193778	0.105896
WBP2	1606	2.33793	0.152716	0.0193908	0.105913
BMPR2	1607	2.33704	0.156149	0.019437	0.106098
SAMD12	1608	2.3368	0.219153	0.0194497	0.106098
KIAA1324L	1609	2.33671	0.440331	0.0194543	0.106098
BHLHE40	1610	2.33412	0.213777	0.0195892	0.106767
PRRG3	1611	2.33398	0.439104	0.0195969	0.106767
THAP5	1612	2.33256	0.256196	0.0196711	0.107117
MTCH1	1613	2.32993	0.165578	0.0198099	0.107818
YPEL2	1614	2.32921	0.286804	0.0198482	0.107845
CTBP1	1615	2.32907	0.155219	0.0198551	0.107845
AC138649.1	1616	2.32561	0.241349	0.0200392	0.108735
UQCRC1	1617	2.3249	0.144065	0.0200773	0.108779
CCDC144A	1618	2.32488	0.15339	0.0200785	0.108779
CD99L2	1619	2.32477	0.148421	0.0200843	0.108779
MRPL47	1620	2.3247	0.256188	0.0200879	0.108779
FBXW11	1621	2.3229	0.172378	0.0201847	0.109241
ARID4B	1622	2.32273	0.145854	0.0201936	0.109241
PRICKLE1	1623	2.32127	0.324521	0.0202723	0.109502
CHD6	1624	2.32127	0.158727	0.0202725	0.109502
SYT14	1625	2.32081	0.388064	0.0202971	0.10958
MCRIP1	1626	2.31948	0.155197	0.0203691	0.109841
PHIP	1627	2.31935	0.168764	0.0203759	0.109841
SRP54	1628	2.31852	0.280906	0.0204211	0.110028
SUPT7L	1629	2.31802	0.246109	0.0204481	0.110118
ILF2	1630	2.31703	0.174803	0.0205022	0.110336
RSPO2	1631	2.31672	0.360471	0.0205188	0.110336
SETD2	1632	2.31595	0.195661	0.0205611	0.110504
SLC4A1AP	1633	2.3145	0.207346	0.0206401	0.110818
ARHGAP44	1634	2.31334	0.303871	0.0207039	0.111105
ZNF382	1635	2.31165	0.503468	0.0207971	0.111549
CTCF	1636	2.311	0.259579	0.0208327	0.111684
ADNP	1637	2.31074	0.184061	0.0208474	0.111707
GSTA4	1638	2.30963	0.242896	0.0209086	0.111979
SRRM1	1639	2.30904	0.158768	0.0209412	0.112097
MIB1	1640	2.30877	0.229614	0.0209563	0.112123
KAT6B	1641	2.30842	0.208417	0.0209761	0.112172
BABAM1	1642	2.30791	0.151006	0.0210044	0.112243
DZIP1	1643	2.3078	0.172211	0.0210103	0.112243
SLC25A16	1644	2.30721	0.487233	0.0210431	0.112362
PISD	1645	2.30646	0.248968	0.0210849	0.112485
FRMD3	1646	2.30624	0.841145	0.0210974	0.112485
TSN	1647	2.30404	0.201649	0.0212201	0.113026
TXNDC16	1648	2.30353	0.374584	0.021249	0.113124
COPS6	1649	2.30182	0.157714	0.0213455	0.113525
GDAP1L1	1650	2.30151	0.225818	0.0213628	0.113525
ISCA1	1651	2.30144	0.169403	0.0213666	0.113525
WARS	1652	2.2997	0.204261	0.0214652	0.113992
MRPS36	1653	2.29896	0.249514	0.0215069	0.114157
ZCCHC17	1654	2.29869	0.165345	0.0215227	0.114184
DDX52	1655	2.29724	0.287472	0.0216051	0.114565
TALDO1	1656	2.29691	0.161265	0.0216238	0.114607
SLC35F3	1657	2.29671	0.495717	0.0216352	0.114611
ARL8A	1658	2.29478	0.149774	0.0217457	0.115139
FAM133B	1659	2.29436	0.1704	0.02177	0.115211
TLNRD1	1660	2.29388	0.365201	0.0217976	0.1153
ANKRD17	1661	2.29299	0.16002	0.0218484	0.115512
EAF1	1662	2.29241	0.329685	0.0218818	0.115557
SPAG16	1663	2.29229	0.258651	0.0218892	0.115557
TM6SF1	1664	2.28943	0.386236	0.0220546	0.116373
NDUFB5	1665	2.28712	0.148436	0.0221888	0.117023
PIK3CD	1666	2.2867	0.650685	0.0222133	0.117065
FGFR1OP	1667	2.28661	0.451758	0.0222185	0.117065
SMG7	1668	2.28591	0.18846	0.0222594	0.117178
IMPAD1	1669	2.28587	0.180817	0.0222619	0.117178
PPFIA4	1670	2.28557	0.242337	0.0222792	0.117212
SCLT1	1671	2.28375	0.256346	0.022386	0.117716
MRPL32	1672	2.28306	0.28499	0.0224269	0.117873
SCN8A	1673	2.28221	0.150185	0.0224772	0.11808
GCLM	1674	2.2819	0.351648	0.022495	0.118115
MEST	1675	2.28171	0.375447	0.0225065	0.118118
UAP1	1676	2.28126	0.334329	0.0225328	0.118198
NPY1R	1677	2.28065	0.41824	0.0225694	0.118332
ISCU	1678	2.28006	0.140749	0.0226041	0.118456
MAN2A1	1679	2.27925	0.24231	0.0226522	0.11865
TTYH3	1680	2.27648	0.226494	0.0228176	0.119365
CLIP3	1681	2.2764	0.147259	0.0228222	0.119365
TAF4B	1682	2.27595	0.735056	0.022849	0.119448
NEDD8	1683	2.27522	0.151899	0.022893	0.119619
CCAR2	1684	2.27494	0.215631	0.0229094	0.119647
EMX1	1685	2.2745	0.385141	0.0229362	0.119694
CD164	1686	2.27442	0.212039	0.0229408	0.119694
API5	1687	2.27361	0.169466	0.0229892	0.119888
CNPY2	1688	2.27293	0.18323	0.0230306	0.120046
AC092683.1	1689	2.27215	0.491982	0.0230772	0.12023
ZRANB2	1690	2.2713	0.155174	0.0231288	0.12044
ZNF655	1691	2.26993	0.24455	0.0232121	0.120815
PCMT1	1692	2.2694	0.144109	0.0232443	0.120924
CPEB1	1693	2.26889	0.259037	0.0232748	0.121024
LRRC7	1694	2.26801	0.227747	0.0233285	0.121202
ATP1B3	1695	2.26796	0.184423	0.0233316	0.121202
ZNF667-AS1	1696	2.26536	0.202555	0.0234905	0.121909
SUZ12	1697	2.26503	0.246753	0.0235109	0.121956
CAMSAP1	1698	2.26461	0.242687	0.0235365	0.12203
MAOB	1699	2.26374	0.165377	0.0235902	0.12225
KCTD9	1700	2.2626	0.527359	0.0236604	0.122554
BCL2L1	1701	2.2618	0.205427	0.0237095	0.122749
TOP2B	1702	2.26158	0.148405	0.0237235	0.122762
SPTBN4	1703	2.2604	0.176568	0.0237961	0.123079
SLC16A7	1704	2.25753	0.430505	0.0239752	0.123945
FAM53C	1705	2.25448	0.241981	0.0241659	0.124871
TMTC4	1706	2.25373	0.419411	0.0242134	0.125056
PIM3	1707	2.25313	0.276472	0.0242513	0.125191
MAPK8IP3	1708	2.25274	0.137972	0.0242757	0.125236
ARFGEF1	1709	2.25262	0.263275	0.0242832	0.125236
UHRF2	1710	2.25106	0.450114	0.0243819	0.125684
EIF3I	1711	2.25074	0.14687	0.0244018	0.125718
PUS7L	1712	2.25058	0.336885	0.024412	0.125718
GPATCH8	1713	2.25011	0.255196	0.0244421	0.125813
RAB11FIP5	1714	2.24736	0.239723	0.0246171	0.126653
DDB1	1715	2.2471	0.147907	0.0246337	0.126677
PPIG	1716	2.24536	0.137896	0.0247448	0.127127
AAGAB	1717	2.24377	0.265941	0.0248474	0.127549
ABL2	1718	2.24357	0.258708	0.0248603	0.127549
LEO1	1719	2.24353	0.324498	0.0248626	0.127549
CCAR1	1720	2.24136	0.170168	0.0250025	0.128144
ATP6V1F	1721	2.24012	0.145521	0.0250829	0.12848
CMSS1	1722	2.2398	0.231192	0.025104	0.12848
RNF38	1723	2.23732	0.241035	0.0252652	0.129236
DUSP3	1724	2.23716	0.149389	0.0252759	0.129236
NUTM2A-AS1	1725	2.23619	0.370101	0.0253396	0.1295
ATAT1	1726	2.23501	0.273935	0.0254165	0.129831
TSC22D2	1727	2.2346	0.218389	0.0254434	0.129907
RBM5	1728	2.23371	0.170601	0.025502	0.130144
MED27	1729	2.23259	0.400885	0.0255761	0.13046
UPF3A	1730	2.23233	0.192632	0.0255929	0.130484
LRRC4	1731	2.23167	0.258066	0.0256369	0.130555
LRRC49	1732	2.23159	0.266352	0.0256419	0.130555
KIAA1191	1733	2.23157	0.149477	0.0256435	0.130555
WDR60	1734	2.23084	0.174788	0.0256918	0.130739
GLG1	1735	2.22991	0.14391	0.0257537	0.130992
SEC31A	1736	2.22932	0.193007	0.0257927	0.131128
SSB	1737	2.22864	0.13211	0.0258377	0.131295
PPP2R2D	1738	2.22809	0.240878	0.0258746	0.13142
DHRS7	1739	2.22787	0.181188	0.0258895	0.131433
CREBZF	1740	2.22498	0.321748	0.0260828	0.132352
RAD23B	1741	2.22379	0.149763	0.0261626	0.132694
PSMC4	1742	2.22267	0.187089	0.0262381	0.132951
PHLPP2	1743	2.22153	0.288983	0.026315	0.133278
UGP2	1744	2.22075	0.129141	0.0263676	0.133394
SRSF11	1745	2.22064	0.13445	0.0263752	0.133394
ATF2	1746	2.2196	0.208055	0.0264461	0.133689
ELP2	1747	2.21938	0.232802	0.0264606	0.1337
TMEM106C	1748	2.21882	0.273114	0.0264991	0.133831
GPR161	1749	2.21658	0.787728	0.0266518	0.134539
PSMC3	1750	2.21505	0.140223	0.0267564	0.135003
KBTBD7	1751	2.21415	0.367066	0.0268183	0.135252
ATF7IP	1752	2.21344	0.234221	0.0268675	0.135436
RELCH	1753	2.21293	0.27988	0.0269024	0.135549
THUMPD1	1754	2.21236	0.226697	0.0269422	0.135674
CALCOCO1	1755	2.2122	0.237941	0.0269526	0.135674
KCNK2	1756	2.21071	1.13113	0.0270561	0.136004
GPR155	1757	2.21051	0.164662	0.0270701	0.13601
UBE4B	1758	2.20978	0.222878	0.0271203	0.13618
PDIK1L	1759	2.20878	0.501855	0.02719	0.136421
CWC15	1760	2.20839	0.149745	0.027217	0.136492
ITGAE	1761	2.20798	0.268986	0.0272459	0.136574
FTX	1762	2.20738	0.166058	0.0272873	0.136717
TASOR2	1763	2.2071	0.248843	0.0273071	0.136753
SSBP2	1764	2.20642	0.200652	0.0273547	0.136927
PRKACA	1765	2.20622	0.162417	0.0273685	0.136932
SYNE1	1766	2.20578	0.126706	0.0273994	0.137023
ARMCX2	1767	2.20543	0.236714	0.0274239	0.137081
TUBG2	1768	2.20483	0.182323	0.027466	0.137216
PPM1B	1769	2.20468	0.182871	0.0274764	0.137216
TOMM40	1770	2.20205	0.250936	0.0276617	0.138077
PDHX	1771	2.2011	0.213023	0.0277289	0.138348
SYCE1	1772	2.20068	0.567332	0.0277588	0.138433
LRRC8B	1773	2.19899	0.178823	0.0278784	0.1389
B3GALNT1	1774	2.19836	0.241846	0.0279234	0.139059
LRFN5	1775	2.19743	0.306896	0.0279898	0.139325
DNAJC9	1776	2.19669	0.323768	0.0280427	0.139501
CARS	1777	2.1965	0.288108	0.0280559	0.139501
C2orf74	1778	2.19639	0.179822	0.0280641	0.139501
LYRM7	1779	2.19484	0.199424	0.0281753	0.139985
TFRC	1780	2.19467	0.226189	0.0281876	0.139985
SYNRG	1781	2.19333	0.320386	0.0282834	0.140338
CASD1	1782	2.19313	0.187193	0.0282979	0.140338
CCSER2	1783	2.19198	0.154911	0.028381	0.140555
STAM	1784	2.19137	0.296793	0.0284247	0.140706
CBFA2T2	1785	2.1909	0.289026	0.0284593	0.140756
NAA38	1786	2.19087	0.154858	0.028461	0.140756
KCNV1	1787	2.19022	0.234356	0.0285084	0.140925
COG5	1788	2.18878	0.436	0.0286127	0.141376
PHKB	1789	2.18745	0.248573	0.02871	0.141661
AATK	1790	2.18691	0.159452	0.0287492	0.141789
SMARCC2	1791	2.18648	0.144213	0.0287808	0.141879
LINGO1	1792	2.18592	0.148337	0.0288213	0.142014
AKIRIN2	1793	2.18559	0.174543	0.0288454	0.142067
WSCD2	1794	2.18475	0.310893	0.0289068	0.142248
NRBF2	1795	2.18473	0.375696	0.0289086	0.142248
STARD13	1796	2.18447	0.351536	0.0289274	0.142275
SMARCA1	1797	2.18426	0.169832	0.028943	0.142287
SEL1L	1798	2.18407	0.173964	0.0289571	0.142291
CHORDC1	1799	2.18374	0.184463	0.0289817	0.142346
MRPL15	1800	2.18277	0.242657	0.029053	0.142631
TOM1	1801	2.18238	0.22413	0.0290816	0.142706
LHFPL4	1802	2.18124	0.25785	0.0291659	0.143053
NME1	1803	2.18106	0.14913	0.0291791	0.143053
OSTF1	1804	2.18015	0.321886	0.0292462	0.143251
ATXN3	1805	2.179	0.316468	0.0293321	0.143572
GRIP1	1806	2.17891	0.832741	0.0293383	0.143572
ACP1	1807	2.17673	0.207437	0.0295009	0.144235
EIF2S1	1808	2.1765	0.224008	0.0295182	0.144254
NDUFA9	1809	2.17549	0.195032	0.0295931	0.144555
DLGAP1-AS4	1810	2.17517	0.433996	0.0296173	0.144607
MAPT	1811	2.17086	0.134347	0.0299419	0.145978
ARID5B	1812	2.17035	0.189037	0.02998	0.146045
GTDC1	1813	2.17014	0.194884	0.0299965	0.146059
RALGAPA1	1814	2.1697	0.169491	0.0300295	0.146153
NMT1	1815	2.16913	0.151037	0.0300728	0.146298
EVI5	1816	2.1688	0.180811	0.0300979	0.146354
CRKL	1817	2.16808	0.183615	0.0301527	0.146554
TTC9	1818	2.16768	0.288255	0.0301828	0.146633
ARL6IP4	1819	2.16677	0.144689	0.0302521	0.146837
CCDC82	1820	2.16639	0.173961	0.0302814	0.146913
CSNK2A2	1821	2.16543	0.269632	0.0303544	0.1472
ABHD16A	1822	2.16512	0.235506	0.0303785	0.147251
COBL	1823	2.16458	0.159227	0.03042	0.147385
GGNBP2	1824	2.16404	0.151026	0.030461	0.147414
SRSF3	1825	2.16399	0.132235	0.0304648	0.147414
SDHA	1826	2.16396	0.15074	0.0304671	0.147414
ATRX	1827	2.16291	0.1333	0.0305477	0.147737
ZDHHC16	1828	2.16217	0.457334	0.030605	0.14788
UBR5	1829	2.16156	0.193216	0.0306519	0.147984
SEC16A	1830	2.16153	0.194485	0.030654	0.147984
SMCHD1	1831	2.16116	0.223801	0.0306829	0.148057
RGS6	1832	2.16075	0.32822	0.0307143	0.148141
DCC	1833	2.15946	0.567163	0.0308146	0.148558
MIA3	1834	2.15852	0.161523	0.0308877	0.148779
TMEM131	1835	2.15851	0.241953	0.0308882	0.148779
MACO1	1836	2.15751	0.207942	0.0309659	0.149087
GSR	1837	2.15699	0.230379	0.0310064	0.149215
PTPRM	1838	2.15612	0.253572	0.0310744	0.149475
CDH2	1839	2.15392	0.181538	0.0312462	0.150234
PPP1R3F	1840	2.15372	0.27111	0.0312621	0.150243
URI1	1841	2.15311	0.179339	0.0313099	0.150307
WASL	1842	2.15309	0.137969	0.0313116	0.150307
RAB11FIP2	1843	2.15302	0.162976	0.0313175	0.150307
PTGES3	1844	2.15108	0.133371	0.0314696	0.150872
FRMD4A	1845	2.15106	0.254859	0.0314716	0.150872
SCN2B	1846	2.15088	0.150383	0.0314859	0.150872
NEK1	1847	2.15068	0.219713	0.0315012	0.150872
IQSEC3	1848	2.15063	0.235675	0.0315056	0.150872
ASAP2	1849	2.1503	0.284012	0.0315314	0.150928
LYST	1850	2.14753	0.319575	0.0317513	0.151905
PPP2R5C	1851	2.14725	0.137294	0.0317737	0.151905
MLXIPL	1852	2.14719	0.364942	0.0317779	0.151905
DCAF5	1853	2.14595	0.296617	0.0318771	0.152311
KPNB1	1854	2.145	0.136917	0.0319529	0.152587
ACTR1A	1855	2.14487	0.145037	0.0319634	0.152587
ATXN2	1856	2.14434	0.173885	0.0320059	0.152722
NUMA1	1857	2.14171	0.154684	0.0322171	0.153619
GATC	1858	2.14164	0.251601	0.0322224	0.153619
DNAJC7	1859	2.14095	0.145992	0.0322777	0.153814
LYRM9	1860	2.14025	0.245933	0.0323347	0.153956
UBR1	1861	2.14005	0.290858	0.0323505	0.153956
LTA4H	1862	2.14005	0.249165	0.0323506	0.153956
KIAA0319L	1863	2.13884	0.199334	0.0324485	0.154353
ACTR1B	1864	2.13794	0.149228	0.0325213	0.154631
C9orf72	1865	2.13762	0.375633	0.0325474	0.154687
GPR137C	1866	2.13659	0.374981	0.0326314	0.155017
USP47	1867	2.13531	0.160484	0.0327355	0.155443
FBXO3	1868	2.13451	0.175154	0.0328007	0.155683
TMEM59	1869	2.13416	0.142815	0.0328299	0.155753
TRAK1	1870	2.13266	0.189672	0.0329528	0.156267
CEP170	1871	2.13243	0.139938	0.0329713	0.156286
ATP6AP1	1872	2.13214	0.131745	0.0329952	0.15633
OPN3	1873	2.13068	0.27523	0.0331155	0.156831
TCTEX1D2	1874	2.13049	0.272973	0.0331308	0.156834
VPS4B	1875	2.12878	0.212861	0.0332728	0.157436
CTIF	1876	2.12817	0.168145	0.0333226	0.157575
DPY30	1877	2.12807	0.186212	0.0333314	0.157575
AKT2	1878	2.12777	0.295565	0.0333563	0.157623
CDK5RAP3	1879	2.1249	0.205527	0.0335946	0.158679
PDE4D	1880	2.1237	0.266813	0.0336953	0.159085
PRPSAP2	1881	2.1235	0.273721	0.033712	0.159093
DTNBP1	1882	2.1199	0.198093	0.0340142	0.160378
SCG2	1883	2.11922	0.146869	0.0340721	0.160529
FUBP1	1884	2.11917	0.187114	0.0340762	0.160529
ZC3H6	1885	2.11865	0.17083	0.0341199	0.16058
THRAP3	1886	2.11856	0.152101	0.0341274	0.16058
PPP4R1	1887	2.11851	0.455673	0.0341319	0.16058
GABPB1-IT1	1888	2.11824	0.404152	0.0341547	0.160617
DEF8	1889	2.11791	0.188429	0.0341828	0.160679
GRIK2	1890	2.11733	0.313147	0.0342317	0.160838
XRCC5	1891	2.1168	0.140122	0.0342771	0.160981
KIAA0232	1892	2.11527	0.142379	0.034407	0.161379
RUNDC3B	1893	2.11488	0.295502	0.0344404	0.161395
ZFYVE16	1894	2.11487	0.211589	0.0344406	0.161395
LRRTM3	1895	2.11453	0.253759	0.03447	0.161462
HLTF	1896	2.11379	0.237727	0.0345329	0.161658
JAKMIP3	1897	2.11369	0.413722	0.0345418	0.161658
ATP6V0E2	1898	2.11308	0.134439	0.034594	0.161831
SUGP2	1899	2.11278	0.134782	0.0346194	0.161879
GTF3C1	1900	2.11256	0.15305	0.0346387	0.161899
TMEM178A	1901	2.11232	0.144727	0.0346586	0.161914
SARS	1902	2.11217	0.144658	0.0346721	0.161914
AEBP2	1903	2.10801	0.263866	0.0350304	0.163445
ARHGEF4	1904	2.10708	0.136561	0.035111	0.16375
ARIH1	1905	2.1063	0.20478	0.0351784	0.163955
NKTR	1906	2.10621	0.159257	0.0351857	0.163955
ASTN2	1907	2.10602	0.277803	0.0352022	0.163961
LNX2	1908	2.1055	1.00318	0.0352477	0.164102
BMT2	1909	2.1053	0.392816	0.0352648	0.16411
EIF3M	1910	2.10494	0.168669	0.0352962	0.164185
THUMPD3	1911	2.10322	0.318688	0.0354462	0.164759
FBXO30	1912	2.10318	0.464834	0.0354504	0.164759
SERAC1	1913	2.10248	0.526202	0.0355111	0.16497
MAGI1	1914	2.10228	0.190602	0.0355289	0.164981
SNRPD1	1915	2.10185	0.183025	0.0355661	0.165029
UTRN	1916	2.10181	0.199275	0.0355701	0.165029
KLHL5	1917	2.10117	0.311613	0.0356258	0.165167
NDUFS3	1918	2.10112	0.141578	0.0356306	0.165167
RAB26	1919	2.0984	0.178394	0.0358702	0.166206
MBD5	1920	2.09801	0.345549	0.0359046	0.166293
AARS	1921	2.09733	0.128674	0.0359643	0.166498
FSD1L	1922	2.0961	0.26245	0.0360734	0.166882
ST13	1923	2.09604	0.139991	0.0360784	0.166882
RPN2	1924	2.09538	0.170827	0.0361369	0.167051
MKX	1925	2.09381	0.799302	0.0362765	0.167581
ADGRB3	1926	2.0917	0.164919	0.0364657	0.168383
MLLT10	1927	2.09088	0.380144	0.0365387	0.168575
PIGX	1928	2.08955	0.217876	0.0366582	0.169054
LSAMP	1929	2.08917	0.138453	0.036692	0.169137
ABCC5	1930	2.08774	0.173885	0.0368212	0.169659
FAM135A	1931	2.08736	0.346003	0.0368559	0.169746
PPTC7	1932	2.08644	0.370178	0.036939	0.169814
EXOC4	1933	2.08639	0.20147	0.0369436	0.169814
ROBO2	1934	2.08636	0.235295	0.0369459	0.169814
AHDC1	1935	2.08631	0.222778	0.0369509	0.169814
BRCC3	1936	2.08619	0.391355	0.0369618	0.169814
SMIM17	1937	2.08601	0.521696	0.0369777	0.169814
PLS3	1938	2.08597	0.246849	0.0369815	0.169814
GUCY1A1	1939	2.08548	0.341961	0.0370255	0.169929
ARHGEF28	1940	2.08534	0.628108	0.0370381	0.169929
DNAJC27	1941	2.08509	0.376095	0.0370608	0.16996
DDHD2	1942	2.0847	0.163256	0.0370964	0.17005
RAB14	1943	2.0835	0.141811	0.0372057	0.170478
PTPN3	1944	2.08263	0.60719	0.0372845	0.170767
OSBPL2	1945	2.08005	0.236007	0.037521	0.171776
PFKM	1946	2.07914	0.140725	0.0376042	0.172074
MAGEE1	1947	2.07899	0.215863	0.0376181	0.172074
CGGBP1	1948	2.07765	0.172047	0.0377417	0.172566
TRIP12	1949	2.07737	0.144546	0.0377673	0.172609
HDAC4	1950	2.0762	0.236689	0.0378754	0.173029
SEH1L	1951	2.076	0.234063	0.0378937	0.173039
HMOX2	1952	2.07509	0.157565	0.0379781	0.173351
DNAJB9	1953	2.07468	0.23572	0.0380162	0.173451
FUS	1954	2.07189	0.135948	0.0382756	0.17456
SATB2	1955	2.06963	0.177852	0.038487	0.175419
LANCL2	1956	2.06953	0.205635	0.0384967	0.175419
HOOK1	1957	2.0693	0.25522	0.0385183	0.175443
EIF2S3	1958	2.06909	0.16643	0.0385375	0.175456
PPP3CB	1959	2.06859	0.131327	0.0385846	0.175558
GAS7	1960	2.06824	0.135904	0.0386175	0.175558
TTC1	1961	2.06807	0.142886	0.0386337	0.175558
PANTR1	1962	2.06803	0.247097	0.0386374	0.175558
KIAA1841	1963	2.06761	0.330258	0.0386764	0.175567
ERVK3-1	1964	2.06678	0.235754	0.0387544	0.175846
TARS	1965	2.0646	0.235489	0.0389612	0.17656
CIAPIN1	1966	2.06424	0.277299	0.0389946	0.176619
MRPL42	1967	2.06386	0.222353	0.0390306	0.176619
LARP6	1968	2.06376	0.151186	0.039041	0.176619
BMI1	1969	2.06365	0.191404	0.0390514	0.176619
PRRC2B	1970	2.06359	0.135574	0.0390564	0.176619
LRRC40	1971	2.06255	0.419279	0.039155	0.176915
WRNIP1	1972	2.06181	0.199728	0.0392256	0.177159
USP15	1973	2.0615	0.248328	0.0392554	0.17722
UTP18	1974	2.06099	0.265531	0.039304	0.177364
EDC4	1975	2.06072	0.177079	0.0393295	0.177405
ZNF330	1976	2.06043	0.373098	0.0393574	0.177456
TAB2	1977	2.06009	0.165398	0.0393903	0.177529
VPS39	1978	2.05845	0.18212	0.0395469	0.178161
BRD9	1979	2.05757	0.242455	0.0396314	0.178466
PRCC	1980	2.05651	0.206232	0.0397338	0.178852
SNRPN	1981	2.05555	0.147447	0.0398255	0.179115
TMEM33	1982	2.05526	0.183543	0.0398543	0.179169
BUD23	1983	2.0546	0.217469	0.0399178	0.179379
RDH11	1984	2.0537	0.136198	0.040005	0.179696
NAA50	1985	2.05289	0.200598	0.0400828	0.17997
EPB41	1986	2.05183	0.390055	0.0401858	0.180357
ABTB1	1987	2.05147	0.171596	0.0402214	0.180388
MRPL27	1988	2.05142	0.156208	0.0402265	0.180388
STX12	1989	2.05105	0.149306	0.0402621	0.180473
ERLEC1	1990	2.05009	0.145255	0.0403555	0.180748
ZNF273	1991	2.0499	0.453817	0.0403741	0.180748
UFM1	1992	2.04951	0.178243	0.0404126	0.180845
PPP2R2A	1993	2.04788	0.183801	0.0405717	0.181472
RNF168	1994	2.04768	0.221608	0.0405912	0.181472
THAP9-AS1	1995	2.04749	0.381011	0.0406095	0.181472
ERO1A	1996	2.04738	0.204854	0.0406205	0.181472
KATNBL1	1997	2.04693	0.270705	0.0406646	0.181538
AP3S2	1998	2.04675	0.195277	0.0406825	0.181538
[truncated: 8,723 more rows]

## Sheet: layer5
names	Unnamed: 0	scores	logfoldchanges	pvals	pvals_adj
MAP1B	0	27.0284	0.247226	6.85267e-161	3.67372e-157
PCP4	1	25.8321	1.1992	3.86908e-147	1.38281e-143
VAT1L	2	25.3361	1.78266	1.27824e-141	3.42632e-138
SYT1	3	23.9967	0.25646	3.00692e-127	5.37336e-124
SNCG	4	22.8191	0.692321	2.96055e-115	4.53472e-112
NEFM	5	22.5568	0.538925	1.15061e-112	1.5421e-109
SNAP25	6	21.9459	0.209727	9.47998e-107	1.01644e-103
STMN2	7	21.7297	0.465888	1.07558e-104	1.00142e-101
CLSTN2	8	21.7278	1.01214	1.12079e-104	1.00142e-101
DCLK1	9	20.7332	0.620881	1.73909e-95	1.43434e-92
TUBB2A	10	19.6956	0.454146	2.35318e-86	1.57692e-83
TMSB10	11	18.565	0.1645	6.16397e-77	3.47843e-74
SNCA	12	18.4562	0.530807	4.65243e-76	2.49417e-73
DIRAS2	13	18.29	0.631514	9.93849e-75	5.07431e-72
SLC24A2	14	17.5731	0.595465	3.96005e-69	1.92998e-66
PCLO	15	17.2442	0.571392	1.23795e-66	5.30934e-64
NEFL	16	17.0828	0.317855	1.99244e-65	8.21652e-63
TUBA1B	17	16.6429	0.171897	3.40726e-62	1.30474e-59
SYN2	18	16.4959	0.448885	3.92614e-61	1.45159e-58
CRYM	19	16.3026	0.722448	9.45521e-60	3.37929e-57
HS3ST2	20	16.2023	1.416	4.8575e-59	1.68007e-56
ELAVL4	21	16.1253	0.575507	1.69506e-58	5.6795e-56
NDRG4	22	16.0988	0.412012	2.60049e-58	8.3514e-56
RGS4	23	16.0878	0.465627	3.1073e-58	9.519e-56
EFHD2	24	15.4263	0.710179	1.08941e-53	3.07384e-51
OXR1	25	14.7462	0.438649	3.25313e-49	8.11165e-47
PDE1A	26	14.5984	0.775709	2.87648e-48	7.00946e-46
KIF21A	27	14.2594	0.431161	3.91672e-46	9.12937e-44
MBP	28	14.2323	0.243467	5.77827e-46	1.31818e-43
NAPB	29	14.07	0.338446	5.80503e-45	1.27023e-42
NAP1L5	30	14.0226	0.565267	1.13325e-44	2.43014e-42
ATP6V1A	31	13.7755	0.480433	3.58099e-43	7.38373e-41
MYO5A	32	13.7087	0.417483	9.00861e-43	1.72483e-40
RTN3	33	13.6112	0.183894	3.43664e-42	6.35305e-40
SSTR2	34	13.427	0.897527	4.19982e-41	7.26299e-39
RAB3C	35	13.2082	0.475996	7.8649e-40	1.29734e-37
UCHL1	36	13.1912	0.185584	9.85925e-40	1.60168e-37
IQSEC1	37	13.1395	0.439359	1.95438e-39	3.0816e-37
SSBP3	38	13.0922	0.457857	3.64925e-39	5.67061e-37
CELF4	39	13.0165	0.404961	9.85696e-39	1.48854e-36
PRUNE2	40	12.911	0.570707	3.90193e-38	5.73103e-36
DYNC1I1	41	12.8405	0.485912	9.72194e-38	1.40863e-35
UHMK1	42	12.4315	0.58627	1.76337e-35	2.48775e-33
DNAJC6	43	12.3839	0.397917	3.19603e-35	4.45037e-33
TOX	44	12.3742	1.07274	3.60358e-35	4.95354e-33
ELAVL2	45	12.0543	0.51284	1.8417e-33	2.40814e-31
LDHA	46	12.0285	0.361128	2.51587e-33	3.25002e-31
PGM2L1	47	11.917	0.425899	9.6473e-33	1.18895e-30
STMN1	48	11.9073	0.186471	1.08447e-32	1.32133e-30
CPLX2	49	11.8854	0.338578	1.40973e-32	1.69833e-30
HSP90AA1	50	11.6353	0.0955787	2.72502e-31	3.17584e-29
CAMK2D	51	11.5333	0.562492	8.95958e-31	1.02196e-28
NRSN1	52	11.4563	0.489026	2.18592e-30	2.41623e-28
SLC8A1	53	11.4463	0.439076	2.45404e-30	2.68492e-28
PCSK1	54	11.4088	0.802291	3.77879e-30	4.09255e-28
SNAP91	55	11.3526	0.358705	7.20083e-30	7.56934e-28
ATP1B1	56	11.2618	0.189	2.0257e-29	2.1087e-27
PCDH10	57	11.2063	0.546632	3.79846e-29	3.91607e-27
NSF	58	11.177	0.297402	5.28453e-29	5.39626e-27
RTN1	59	11.0825	0.208251	1.52522e-28	1.51421e-26
SMYD2	60	11.0573	0.705549	2.0209e-28	1.98789e-26
MLLT11	61	11.0319	0.336149	2.68097e-28	2.58967e-26
MOAP1	62	10.954	0.371365	6.36101e-28	6.08953e-26
PGRMC1	63	10.8915	0.370576	1.26556e-27	1.20082e-25
CDK14	64	10.8216	0.477993	2.71922e-27	2.5426e-25
FXYD6	65	10.8214	0.266412	2.72709e-27	2.5426e-25
IPCEF1	66	10.6238	0.493447	2.31065e-26	2.08191e-24
CPLX1	67	10.4687	0.421176	1.20234e-25	1.06541e-23
BASP1	68	10.3501	0.219553	4.18199e-25	3.64547e-23
RYR2	69	10.0632	0.522333	8.03087e-24	6.94411e-22
TBR1	70	10.0527	0.403642	8.93667e-24	7.66552e-22
TSHZ2	71	10.0397	1.2931	1.01976e-23	8.67771e-22
CHGA	72	10.0166	0.304867	1.28913e-23	1.08835e-21
MAP1A	73	9.97345	0.183903	1.99187e-23	1.66851e-21
PREPL	74	9.92706	0.219768	3.1749e-23	2.61856e-21
[truncated: 10,647 more rows]

## Sheet: layer6
names	Unnamed: 0	scores	logfoldchanges	pvals	pvals_adj
[truncated: 10,722 more rows]
