# Supplementary material for: Human microglial transitions at the Aβ–tau inflection point associate with divergent pathways to dementia and resilience
Source: Nat Med. 2026 Jun 4;32(6):2047–59. doi: 10.1038/s41591-026-04393-8 (PMC13278961; doi:10.1038/s41591-026-04393-8)
Supplement: Supplementary file 12 — Xenium gene panel [file 41591_2026_4393_MOESM12_ESM.xlsx]

## Sheet: Selected genes
	Ensembl.ID
HERC2	ENSG00000128731
CD8A	ENSG00000153563
CD4	ENSG00000010610
IL10	ENSG00000136634
IL2	ENSG00000109471
IL4	ENSG00000113520
CDK2	ENSG00000123374
CDK6	ENSG00000105810
CXCL8	ENSG00000169429
IL1R1	ENSG00000115594
CDK4	ENSG00000135446
AIF1	ENSG00000204472
P2RY12	ENSG00000169313
ITGAM	ENSG00000169896
CDK1	ENSG00000170312
CARTPT	ENSG00000164326
DAPK1	ENSG00000196730
GRIA4	ENSG00000152578
HOPX	ENSG00000171476
IL6	ENSG00000136244
ICAM2	ENSG00000108622
CXCL2	ENSG00000081041
HDAC8	ENSG00000147099
AP2A2	ENSG00000183020
AP2M1	ENSG00000161203
HGS	ENSG00000185359
LIMK1	ENSG00000106683
USP30	ENSG00000135093
HDAC6	ENSG00000094631
SQSTM1	ENSG00000161011
GRB2	ENSG00000177885
GSK3B	ENSG00000082701
PINK1	ENSG00000158828
PRKN	ENSG00000185345
SNCA	ENSG00000145335
PRNP	ENSG00000171867
LRRK2	ENSG00000188906
FCN1	ENSG00000085265
MVP	ENSG00000013364
THBS1	ENSG00000137801
S100A8	ENSG00000143546
S100A9	ENSG00000163220
CCL3L1	ENSG00000276085
CCL4L2	ENSG00000276070
CA5B	ENSG00000169239
LTF	ENSG00000012223
SPI1	ENSG00000066336
HES1	ENSG00000114315
GPR34	ENSG00000171659
GPR183	ENSG00000169508
CCL17	ENSG00000102970
CD3E	ENSG00000198851
CD3G	ENSG00000160654
ITM2B	ENSG00000136156
NDUFS4	ENSG00000164258
PFDN5	ENSG00000123349
VCAN	ENSG00000038427
SIRPA	ENSG00000198053
CD47	ENSG00000196776
RACK1	ENSG00000204628
NIM1K	ENSG00000177453
IGF1	ENSG00000017427
PTN	ENSG00000105894
PTPRM	ENSG00000173482
CD200R1	ENSG00000163606
CD200R1L	ENSG00000206531
CD200	ENSG00000091972
CX3CL1	ENSG00000006210
CX3CR1	ENSG00000168329
RIPK3	ENSG00000129465
RIPK1	ENSG00000137275
TNFSF10	ENSG00000121858
TNFRSF1A	ENSG00000067182
PYGB	ENSG00000100994
SLC25A6	ENSG00000169100
VPS4A	ENSG00000132612
CAMK2A	ENSG00000070808
GLUD1	ENSG00000148672
S100B	ENSG00000160307
PFN1	ENSG00000108518
TMSB4X	ENSG00000205542
SDC3	ENSG00000162512
SDC4	ENSG00000124145
APOE	ENSG00000130203
PLCXD3	ENSG00000182836
GRIN3A	ENSG00000198785
EPHA4	ENSG00000116106
LRRK1	ENSG00000154237
KCNA5	ENSG00000130037
KCNA3	ENSG00000177272
KCNA1	ENSG00000111262
IL4R	ENSG00000077238
BOLA3	ENSG00000163170
CIAO2B	ENSG00000166595
CCL8	ENSG00000108700
CXCL10	ENSG00000169245
IFIT1	ENSG00000185745
IFITM3	ENSG00000142089
CSF3	ENSG00000108342
CXCL11	ENSG00000169248
HLA-DRA	ENSG00000204287
CD74	ENSG00000019582
INPP5D	ENSG00000168918
PTPN6	ENSG00000111679
PLCG2	ENSG00000197943
APOC1	ENSG00000130208
APOC2	ENSG00000234906
B2M	ENSG00000166710
C1QA	ENSG00000173372
CASP1	ENSG00000137752
CSF1R	ENSG00000182578
HCK	ENSG00000101336
IL1B	ENSG00000125538
LYN	ENSG00000254087
MS4A4A	ENSG00000110079
NPC2	ENSG00000119655
SPP1	ENSG00000118785
SYK	ENSG00000165025
TGFBR1	ENSG00000106799
TMEM119	ENSG00000183160
TYROBP	ENSG00000011600
BIN1	ENSG00000136717
CH25H	ENSG00000138135
C3	ENSG00000125730
TREM2	ENSG00000095970
FCER1G	ENSG00000158869
CTSS	ENSG00000163131
PTPRC	ENSG00000081237
TGFB1	ENSG00000105329
FTL	ENSG00000087086
FTH1	ENSG00000167996
GPX4	ENSG00000167468
CYBB	ENSG00000165168
TF	ENSG00000091513
SORL1	ENSG00000137642
DCN	ENSG00000011465
BSG	ENSG00000172270
TLR2	ENSG00000137462
LRP1	ENSG00000123384
TLR4	ENSG00000136869
CD14	ENSG00000170458
LGALS3	ENSG00000131981
OLR1	ENSG00000173391
S100A11	ENSG00000163191
CD63	ENSG00000135404
TNF	ENSG00000232810
CCL2	ENSG00000108691
CCL3	ENSG00000277632
CCL4	ENSG00000275302
ANKUB1	ENSG00000206199
GFAP	ENSG00000131095
IL6ST	ENSG00000134352
LIMS1	ENSG00000169756
MAP4K4	ENSG00000071054
NTRK2	ENSG00000148053
RAP1A	ENSG00000116473
RB1	ENSG00000139687
RNF19A	ENSG00000034677
WWOX	ENSG00000186153
ZBTB20	ENSG00000181722
AGTPBP1	ENSG00000135049
ARID1B	ENSG00000049618
ATM	ENSG00000149311
ATXN1	ENSG00000124788
BAZ2B	ENSG00000123636
CERS6	ENSG00000172292
CMIP	ENSG00000153815
DDX17	ENSG00000100201
DDX5	ENSG00000108654
DIP2C	ENSG00000151240
DLG1	ENSG00000075711
DPYD	ENSG00000188641
EML4	ENSG00000143924
ENOX1	ENSG00000120658
EXOC6B	ENSG00000144036
FAM13A	ENSG00000138640
FNIP1	ENSG00000217128
FOXP1	ENSG00000114861
GNAQ	ENSG00000156052
GOLGA4	ENSG00000144674
HIVEP3	ENSG00000127124
LRRTM3	ENSG00000198739
MAP2	ENSG00000078018
MAP7	ENSG00000135525
MARCH1	ENSG00000145416
MFSD4B	ENSG00000173214
NKTR	ENSG00000114857
PIK3R1	ENSG00000145675
PLCL1	ENSG00000115896
PLEKHA5	ENSG00000052126
PTMA	ENSG00000187514
PTPN2	ENSG00000175354
PTPRK	ENSG00000152894
RFX3	ENSG00000080298
RGL1	ENSG00000143344
RNF149	ENSG00000163162
ROBO1	ENSG00000169855
RYBP	ENSG00000163602
SAMD4A	ENSG00000020577
SGMS1	ENSG00000198964
SLC25A37	ENSG00000147454
SNX29	ENSG00000048471
TAB2	ENSG00000055208
TAOK3	ENSG00000135090
TBC1D5	ENSG00000131374
TNRC6B	ENSG00000100354
WDFY3	ENSG00000163625
ZSWIM6	ENSG00000130449
BCAS3	ENSG00000141376
CKB	ENSG00000166165
CTSB	ENSG00000164733
FHIT	ENSG00000189283
MGAT5	ENSG00000152127
NUMB	ENSG00000133961
PTPRJ	ENSG00000149177
ATP8A1	ENSG00000124406
FLRT2	ENSG00000185070
KIRREL3	ENSG00000149571
CAMK1D	ENSG00000183049
DOCK3	ENSG00000088538
GPHN	ENSG00000171723
OTUD7A	ENSG00000169918
EEF1A1	ENSG00000156508
NACA	ENSG00000196531
TPT1	ENSG00000133112
GAB1	ENSG00000109458
MAN2A1	ENSG00000112893
MVB12B	ENSG00000196814
NAV1	ENSG00000134369
PKP4	ENSG00000144283
RNF130	ENSG00000113269
USP54	ENSG00000166348
VMP1	ENSG00000062716
NR3C2	ENSG00000151623
SIPA1L1	ENSG00000197555
ATG7	ENSG00000197548
CADM1	ENSG00000182985
IFNGR1	ENSG00000027697
NEO1	ENSG00000067141
OSBPL11	ENSG00000144909
PDE5A	ENSG00000138735
RALGAPA2	ENSG00000188559
RAPGEF1	ENSG00000107263
SPRED1	ENSG00000166068
ZNF565	ENSG00000196357
AAK1	ENSG00000115977
ACTB	ENSG00000075624
AK5	ENSG00000154027
ARL15	ENSG00000185305
CACNA2D3	ENSG00000157445
CCNH	ENSG00000134480
DCLK1	ENSG00000133083
DNM3	ENSG00000197959
RAB1A	ENSG00000138069
RASA1	ENSG00000145715
SUMF1	ENSG00000144455
TSPAN7	ENSG00000156298
UBE2E2	ENSG00000182247
UNC5D	ENSG00000156687
PAX6	ENSG00000007372
FGFR3	ENSG00000068078
PVALB	ENSG00000100362
SDK1	ENSG00000146555
CUX2	ENSG00000111249
RGS6	ENSG00000182732
RORB	ENSG00000198963
RAPGEF5	ENSG00000136237
CABP1	ENSG00000157782
PCSK1	ENSG00000175426
CD36	ENSG00000135218
ATP2C2	ENSG00000064270
KCNH5	ENSG00000140015
FILIP1	ENSG00000118407
HS3ST2	ENSG00000122254
GAS2L3	ENSG00000139354
THEMIS	ENSG00000172673
ROS1	ENSG00000047936
SLC17A7	ENSG00000104888
NPTXR	ENSG00000221890
DNER	ENSG00000187957
GAD2	ENSG00000136750
LAMP5	ENSG00000125869
OLIG1	ENSG00000184221
OPALIN	ENSG00000197430
MAG	ENSG00000105695
APP	ENSG00000142192
MOBP	ENSG00000168314
PSEN1	ENSG00000080815
RELN	ENSG00000189056
CCK	ENSG00000187094
SAMD5	ENSG00000203727
BTBD11	ENSG00000151136
GAD1	ENSG00000128683
SST	ENSG00000157005
VIP	ENSG00000146469
SLC24A3	ENSG00000185052
S100A10	ENSG00000197747
CD19	ENSG00000177455
TYRO3	ENSG00000092445
AXL	ENSG00000167601
MERTK	ENSG00000153208
BACE1	ENSG00000186318
CD8B	ENSG00000172116
CXCL13	ENSG00000156234
GRN	ENSG00000030582
IFIT3	ENSG00000119917
SMAD2	ENSG00000175387
SMAD3	ENSG00000166949
MS4A7	ENSG00000166927
CXXC4	ENSG00000168772
GRM7	ENSG00000196277
PLCXD2	ENSG00000240891
RNF146	ENSG00000118518
SORT1	ENSG00000134243
COX16	ENSG00000133983
NDUFA7	ENSG00000267855
PFDN2	ENSG00000143256
SURF1	ENSG00000148290
UBA52	ENSG00000221983
CD9	ENSG00000010278
LRP2	ENSG00000081479
GLRA3	ENSG00000145451
IDS	ENSG00000010404
PCDH8	ENSG00000136099
RASGRF2	ENSG00000113319
LIPA	ENSG00000107798
SHC1	ENSG00000160691
CD163	ENSG00000177575
PLCH1	ENSG00000114805

## Sheet: v1 scMAG selection
ALL THE SELECTED
322 genes			astro_0	astro_1	astro_2	astro_3	astro_4	astro_5	astro_6	exc_0	exc_1	exc_10	exc_11	exc_12	exc_13	exc_14	exc_2	exc_3	exc_4	exc_5	exc_6	exc_7	exc_8	exc_9	inh_0	inh_1	inh_10	inh_11	inh_12	inh_13	inh_14	inh_15	inh_2	inh_3	inh_4	inh_5	inh_6	inh_7	inh_8	inh_9	micro_0	micro_1	micro_2	micro_3	micro_4	micro_5	micro_6	oligo_0	oligo_1
AAK1		Marker_1	ADAMTSL3	TMEM241	BRINP3!	GNA14-AS1	NPAS3!	KCNMB2	AC093610.1	THSD7A	AC008415.1	ST18	NR4A2	AC079793.1	ADRA1A!	SEMA5A	LAMA2	GBE1	GLIS3	SULF1	ALDH1A1	PCSK5	PLCH1!	HTR2C	MYO5B	PDE1A	TRHDE	NDNF	ITGB8	PLP1!	AC046195.2	NPY	VIP	TRPC3	RYR3	TAFA1	CHST9	TSHZ2	EPB41L4A	NPNT	FRMD4B	GRID2!	AC131944.1	DOCK4	CCDC26	RPL19	P4HA1	FCHSD2	LRRC1
ABCC9		Marker_2	CD44	AL390783.1	ARHGAP24	AC008957.1	LSAMP!	HTRA1	DPP10-AS3	GNAL	AC109466.1	C10orf90	KLHL1	LINC02196	RBM20	PLCXD3!	AL590006.1	FIGN	LINC02055	SEMA3E	GABRG1	ZFHX3!	PCBP3	IFNG-AS1	EPB41	PCSK5	PDE1A	COL5A2	SDK2	PIP4K2A	AC009264.1	COL24A1	AC013265.1	KIT!	SEZ6	CHRNA7	PDGFD	SEMA5A	BRINP3!	GSG1L	AC008957.2	P2RY12	SRGN	MEF2A!	TMEM163	RPS6	HSPA1A	ADGRL3!	PIEZO2
ACTB		Marker_3	AC012405.1	AC097537.1	ZNF98	UNC5C	CNTNAP2	CST3	DPP6!	SERPINE2	IL1RAPL2	FRMD4B	NTNG2	ARHGAP15	SULF2	LRMDA	LINC02669	HS3ST5	LAMA2	SEMA5A	COBLL1	UTRN	OTOGL	NXPH2	ADAMTS17	GRIK3	COL19A1	BMP6	CHRNA7	PHLPP1	TRPM3	TENT5A	LAMA3	EYA4!	ARPP21	CXCL14	AQP4-AS1	AL133346.1	TRHDE	AP003464.1	FMN1	MAF	HIF1A-AS3	LRMDA	AP000331.1	RPS27	ACSL1	ENO4	LRRC7
ADAMTS16		Marker_4	LINC00609	AL138828.1	LRRC4C!	BAALC-AS1	SYT1	GRM3	WDR49	STXBP6	CASC15	DOCK5	SYNPR-AS1	AC099517.1	VAT1L	ACVR1C	CUX2!	HDAC2-AS2	PIP5K1B	CNTNAP3!	PLCXD3!	FRMD3	LINC01902	KCNIP1	PLCL1!	LINC01122	SPHKAP	LINC00298	MAN1A1	MBP	ARHGAP6	SST	AL024495.1	NTNG1	PDE3A	IL1RAPL2	CA3	AL445250.1	GRM1	UNC5B	MT-ND4	IL6ST!	SPP1!	PLXDC2!	PTPN2!	RPLP2	PRKAG2	HS3ST5	KDM6A
ADAMTS3		Marker_5	AC073941.1	GPC5-AS2	FLRT2!	AL390783.1	NRG3	VAV3	SLC20A2!	AC021613.1	AC073091.4	ENPP2	LINC01579	COBLL1	MYO16	PCDH15	P2RY14	AC007368.1	CUX2!	MCC	AL109930.1	DLC1	MYLK	ITGA8!	PPARGC1A	BCL11A	FLT3	RELN	CNR1	PLCL1!	PLCE1	CRHBP	CALB2	FBXL7	AC110296.1	THSD7B	NTNG1	NR2F2-AS1	PAWR	CA8	MT-ATP6	ITM2B!	ITGAV	FRMD4A	SHOC1	RPS18	PDE4B	AL160254.1	MBNL1
ADD3		Marker_6	L3MBTL4	AP000462.1	HPSE2	F3	CTNND2	KCNMB2-AS1	ZFP36L1	LINC02306	AC060765.2	ZNF536	AC009264.1	AL356295.1	SPHKAP	SEMA3C	AC077690.1	ADAMTS3!	AC002460.2	GNG12-AS1	AC092422.1	KLHL5	SYT17	ROR1	LDB2	PLCH1!	NIPAL3	SV2C	GREB1L	MAN2A1!	ZNF804B	THSD4	BICC1	PMEPA1	ADAMTS6	ARPP21	SV2C	MAPK4	SASH1	COL11A1	MT-ND3	A2M	KCNIP1	MALAT1	CPEB4	RPS27A	FAM13A!	CNDP1	ZNF704
ADGRB3		Marker_7	DCLK1!	AL137009.1	NCKAP5	AP000462.1	DTNA	GRIA4!	AKAP6!	MEIS2!	AC073091.3	NCKAP5	RGS12	PLOD2	PCSK6	TRPC6	AC008056.1	CTNNA2	GLRA3!	WLS	AL356295.1	GRIK3	LRMP	FER1L6-AS2	TMEM132C	CDH12!	GRM1	FAT1	CCK!	SLC44A1	SLC26A4	NOS1	CCNG2	NRG1	OLFM3	SGO1-AS1	LTBP1	ZBTB20!	AL033504.1	ADAM12	SLC8A1-AS1	HS3ST4!	HIF1A!	CHST11	CARMIL1	RPL11	TANC2	NLGN1	ZBTB16
ADGRL3		Marker_8	VCAN	AL356737.2	ESRRG	PPP3CC	MIR99AHG	CKB!	DAPK1!	KCNMB2	FNBP1L	TMEM144	THEMIS	LINC02232	PIK3R3	MAML2	AC079117.1	ARHGEF28	RFX3!	AC011246.1	VWC2L	PCDH11X	RMST	NPSR1-AS1	SLC4A4	AHR	GALNT14	CXCL14	MAML3	PCDH9-AS2	ST8SIA4	AC092902.4	CCK!	PKP2	MAPK4	NR2F2-AS1	EYA4!	ARPP21	SATB1	ZNF385D-AS2	AC079793.1	CPED1	ELL2	ARHGAP24	AC011933.4	RPL37A	DPYD!	HDAC2-AS2	PLXDC2!
ADRA1A		Marker_9	KAZN!	CABLES1	CHST11	LRRC3B	ZBTB20!	APOE	RNF19A!	PDE8B	HS3ST2!	DOCK10	EPB41L4A	IL1RAPL2	BCL11B	USP53	C12orf40	PDGFC	GPC6	MEGF11	TSHZ2	MRAP2	ADAMTS16!	LHFPL3	RSPO2	ADAMTS19	PAWR	FREM1	SORCS3	ERBIN	VWC2L	RIT2	LRRC3B	HPCAL1	AP001021.3	AL589740.1	ITGA8!	FIGN	STXBP6	MIR4500HG	MT-CO1	BLNK	PFKFB3	PICALM	TBC1D14	RPS24	EPB41L3	PCDH9-AS2	BCAS3!
ADRA1B		Marker_10	DPP10	AC012404.1	EGFR	PRKCA-AS1	CSMD1	HMGN3	BICD1!	MAN1A1	COL11A1	CLMN	KCNIP2-AS1	LINC01202	ANXA4	LINC02263	AL583808.1	AC093843.1	AC013287.1	RYR3	AC084816.1	TENM1	CXXC4!	SAMD3	NDST3	CDH8	AC092969.1	B3GLCT	ADARB2-AS1	GPM6B!	ITPR2	ARHGEF28	PROX1	EPHA3	PROX1	SORCS1	TOX	AC077690.1	SAMD5	PTPRK!	DLEU7	CSGALNACT1	SLC11A1	DLEU1	GOLGA4!	NACA!	HIF1A!	QDPR!	SLC7A14-AS1
AF117829.1		Marker_11	44988	AL160254.1	RORB	SAMD4A!	PCDH9	PTN	GFAP!	PDZD2	EPHA3	RNF220	GNB4	DACH1	CLEC2L	TMEM196	AC058791.1	STIM1	ITPR2	SRGAP1	IL1RAPL2	LINC01572	PTCHD4	SPON1	ETV6	SATB1-AS1	SATB1	SLC25A48	PLS3	QKI	MARCH1!	RNF152	SORCS1	AC132803.1	AL590705.1	COL21A1	CDHR3	NKAIN3	PLCH1!	RYR1	FKBP5	AC044781.1	OPRM1	QKI	VMP1!	TPT1!	GRK3	AP003086.1!	PPM1H
AGTPBP1		Marker_12	CERS6!	AC092691.3	SYNE1	GNA14	NTM	TMEM241	FAT3	CDH9	LRRK1!	PLP1!	AC110023.1	EPHA3	ADAMTSL3	CNR1	TIMP3	PRKD1	AL157944.1	DLC1	LINC02232	DCHS2	AC073365.1	ZNF385D	ANKRD34C-AS1	STXBP6	FAT3	HS3ST5	SNCA	PPP2R2B	P3H2	MPPED2	LINC00200	PRELID2	COL21A1	CNR1	KCNH5	BMPER	PHACTR2	AC093610.1	ANKUB1!	SLC4A7	LIMS1!	ITPR2	AL136171.2	RPLP1	FOXP1!	LRP1B!	KIRREL3!
AHCYL2		Marker_13	PLEKHA5!	DNAH7	MCC	AC008957.2	MACF1	GPC5-AS2	CAMK1D!	LINC01378	PDE1C	TF	CRTAC1	HS3ST2!	COL5A2	AC008574.1	AC019197.1	BRINP3!	BICC1	ADAMTSL1	AC068051.1	SGCZ	MAML3	ATP2C2!	PRKG1	PCDH15	MITF	PVT1	LINC00200	SLAIN1	AC068051.1	LINC02614	VWC2L	FREM1	HTR1E	AC132803.1	ST6GAL2	SCG2	SATB1-AS1	NACC2	MT-CO2	AL163541.1	SLC25A37!	SRGAP2	ANKS1A!	RPL13A	PHF21A	ANKUB1!	LINC01608
AK5		Marker_14	ATP9A	SOX2-OT	GRID1	BAALC	PITPNC1	ATP1B2	DPP10	CBLN2	NYAP2	NEAT1	B3GAT2	CASC15	CDH20	AC090517.5	AC130650.1	UGP2	GAS2	CNTNAP3B!	SLC22A24	PITPNC1	MSC-AS1	TLL1	FAM78B	LHFPL3	FRMD3	SGO1-AS1	SGCD	TTLL7	TRPC4	IL1RAPL2	OLFM3	GOLIM4	KCNT2	PROX1	NKAIN3	RIN2	STXBP5-AS1	HPSE2	MT-CO3	SDK1	SIPA1L1!	FOXN3!	HIVEP3!	FTH1!	ATG7!	CTNND2	FTO
AKAP6		Marker_15	CACNA2D3!	MERTK	SLC35F1	P2RY14	RORA!	FRMD4A	ARHGAP42	ZNF804A	ST6GALNAC3	PIP4K2A	AC091078.1	RUNX2	FNBP1L	SLC4A7	LRTM1	NCAM2	AC016831.7	TRPM3	SLC22A25	COL19A1	NREP	CHRM2	ZFPM2	PCDH11X	LHFPL3	GRM8	CDH4!	SORT1	NEAT1	MAML2	CNR1	ADAMTSL3	EPHA4!	MAML3	SPHKAP	KCNT2	MAP3K5	TAFA4	AP003086.1!	SSBP2!	PTPN2!	ST6GAL1	GRB2!	RPL3	KCNMA1!	FTH1!	ROBO1!
ALK		Marker_16	GFAP!	AL078459.1	TOX	MFHAS1	ERBB4	NDRG2	DLGAP1!	TESPA1!	GALNT7	QKI	MAMDC2-AS1	SLC9A9	GRM8	ZNF804A	LNX1-AS1	SNTB2	HDAC9!	TENM1	RARB	AP000943.2	LCORL	GRM4	AC090578.1	KIF26B	SATB1-AS1	GREB1L	U91319.1	SIK3	C12orf40	ARHGAP24	CHRM3-AS2	UNC13C	CRIM1	BASP1-AS1	COL4A2	STARD13	CNTN3	SRGAP1	CHST11	LINC02232	ZFP36L1	DOCK8	ABHD15-AS1	FTL!	WASHC4	PTMA!	ZSWIM6!
ANGPT1		Marker_17	FAM189A2	HDDC2	LIMCH1	AC098829.1	MALAT1	AC012404.1	TMEM178B	NECTIN3	PID1	MBP	GALNT14	RXFP1!	COL24A1	ZMIZ1	AL450384.2	MYO1D	AC107223.1	LINC01821	LINC01725	HS3ST4!	TMEM196	GPRIN3	ZNF804A	TSHZ3	STXBP5-AS1	ARHGAP42	AP1S2	RAPGEF5!	GPC6	ANOS1	AC068051.1	FGF13	LRFN2	LINC01197	CACNA2D1	NFIX	EPB41L2	AL596087.2	ARHGAP26	ARHGAP22	LYN!	ELMO1	STK3	RPL13	TCF4!	HHIP	FAF1
ANK1		Marker_18	NAV1!	AC104827.1	PDE7B	PTN	LRP1B!	AL356737.2	PHYHIPL	NDST3	DNAH6	AMER2	AP003464.1	TOX	NRP1	PDE7B	AL596451.1	PLXDC2!	MAGI2!	C8orf34	SLC38A11	KIAA1217	STARD4-AS1	UST	ADCY1	EPB41L2	RGS6!	HDAC2-AS2	HMBOX1	MAP7!	TMEM131L	LINC01902	FIGN	NXPH2	FIGN	PDE7B	SORCS1	SOX2-OT	WLS	ARAP2	ABHD15-AS1	ST6GALNAC3	EML4!	APBB1IP	AC008957.2	RPL41	IMMP2L	GPR37	ATXN1!
ANKRD11		Marker_19	AQP4-AS1	PIK3C2A	CHD9!	RGL1!	NFIA	FTL!	IQCK	PVT1	DPY19L1	ERBB4	CACHD1	RARB	PTPRM	AKAP13	MEF2C-AS2	MCTP1	FAM13A!	SLC18B1	MIR31HG	TLE4	LDLRAD3	GRIN3A!	TMEM178A	ITGA9	KCNB2	CACNA2D1	SEZ6L	SHTN1!	RUNX2	TRPC6	RGS6!	PID1	PTPRZ1	PRELID2	PREX2	SORCS3	CDH2	GULP1	CD74	CYFIP1	SAMSN1	DISC1	FAM168A	RPS2	BNC2	PPFIA2	FNIP1!
ANKS1A		Marker_20	OSBPL11!	CLYBL	LINC00472	SLCO1C1	RBFOX1	MERTK	ARHGEF4	AC011287.1	FAM3C	LAMP2	GNG7	FOXP2	LINC00511	AC011474.1	AC007098.1	AC067956.1	IGSF11	HS3ST4!	RORB	SEMA3A	PARM1	KIAA1211	LINC02389	GPC6	PCDH11X	AC008591.1	HIVEP1	FGF12	GABRG3-AS1	TACR1	PIK3R1!	LINC00472	OLFM1	SIPA1L2	SOX1-OT	GALNT13	TMTC2	TRPS1	RASA1!	CSF1R!	SPATA13	FAM49B	FAR2	EEF1A1!	RIN3	CNP	CDH20
ANKUB1		Marker_21	RNF19A!	AC093879.1	MACROD2!	AL160254.1	GPM6A!	ACSS1	GPRC5B	PRXL2A	PRUNE2	ZBTB20!	AC109441.1	AL353586.1	AJ009632.2	RNF217	GRM5-AS1	AC019211.1	MED12L	AC011824.2	PTCHD4	SLC1A2	TCERG1L	CALCRL!	ST8SIA1	SOX6	STXBP6	FRAS1	MOB3B	CTNNA3!	AL445623.2	TLE4	AP1S2	HLF	L3MBTL4	CSGALNACT1	CPNE8	LRFN2	CDH9	KCNMB4	PLXDC2!	FER	RAPGEF1!	NEAT1	NFATC2	RPS19	HERC4	ERBB4	NCOA7
ANO3		Marker_22	TENM4	LUCAT1	SHROOM3	AP002336.2	SOX5	HEPN1	ZNRF3	SMAD3	CAMK2D	PXK!	GSG1L	RANBP17	TMTC2	SORCS3	AC034268.2	RUNX1T1	NR3C2!	PITPNC1	SLC22A10	DENND11	NR2F1	COL12A1	BTBD11!	RALYL	CRB1	PRR16	NR2F1	TRIM2	AL049828.1	GPC5	SEZ6L	IL1RAP	RGS12	HS3ST5	PTPRB	AK5!	ITPR1	PTPN13	RUNX1	FOXP2	IPCEF1	PTPRC!	PRKCA!	TMSB4X!	RBM47	LRRTM3!	ATG4C
AP003086.1		Marker_23	PFKFB3	AC008771.1	ZBTB20!	ALDH1L1	WWOX!	MYO10	DCLK2	KCND2	TEAD1	TMEM165	SYNPR	CNTNAP4	NTNG1	PPP4R4	AC068282.1	MIR4500HG	FLRT2!	SLC4A4	CASC15	DIRAS2	SEMA6D	AL109930.1	MMP16	MAF	GRIK3	EGFR	SH3D19	MAGI1!	KLHL29	DNAH6	NELL2	LINC00200	B4GALT6	RGS12	NECAB1	DLX6-AS1	LINC01138	COL12A1	DDX5!	MAP4K4!	RAB1A!	LDLRAD4!	PIK3AP1	RPS28	BAZ2B!	SELENOP	PLD1
APOC1		Marker_24	TPST1	HEPN1	NR3C2!	AL078459.1	DOCK4	GABRA2	TRAK1!	KIF13A	PDE3B	SLC7A14-AS1	LINC00903	RORB	CFAP299	ADGRV1	CTNND1	POU6F2	ELP4	SDK1	ALCAM	ADD3!	L3MBTL4	AL033504.1	RAPGEF5!	PDE1C	TSHZ3	PREX2	CCDC85A	PTK2	MARK1	GULP1	LRFN2	PDZD2	CNTN3	CDH4!	FGF13	PARD3	EXOC6	MYO1B	SH3RF3	SNX29!	RPS6KA2	BMP2K!	TGFBR1!	ACTB!	SRGAP1	RASA1!	CACNA2D1
APOC2		Marker_25	UTRN	ENTPD1-AS1	ATP13A4	ACSL6	ANK2	SGCD	KANK1	PRKCA!	LINC01322	ERBIN	ITGB8	TSHZ1	RAB8B	WWC2	AC027018.1	ANKMY2	KHDRBS2-OT	B3GLCT	AC073091.3	XKR4	ST6GAL2	SAMD5	OSBPL10	CRB1	WLS	LRP12	DENND2A	DOCK4	AC008771.1	DGKH	SEMA6D	AP1S2	RERG	NPAS2	AC107223.1	C8orf34	NETO1	DOK5	LHFPL2	DLEU7	GRB2!	CELF2	BACH1	C1QB	RNF149!	PLP1!	ENOX1!
APP		Marker_26	PPP1R12B!	RORA-AS1	AL109809.5	RALGAPA2!	FMN2	AL137009.1	CDC14A	ARNT2	PHACTR2	SOX2-OT	AFF2	LRRN1	PDE1C	LINC01197	AC090579.1	FAR2	NOL4	GHR	AC073365.1	DGKG	FSTL5	FGFR1	LUZP1	GRIK1	PLCH1!	ADAMTS19	RALYL	NF1!	ADARB1	GRM8	FRAS1	NRIP3	MCC	PCSK2	SEMA6D	SLC24A3	CHN1	CDH20	SNHG14!	RAPGEF6	TLR2!	ZSWIM6!	DENND3	B2M!	PAN3	PCA3	SPOCK1
ARGLU1		Marker_27	ITPKB	TSPAN7!	STXBP5	RGS20	NRXN3	TSPAN7!	NCKAP5	CAMKK1	UNC13C	PHLPP1	AC090531.1	CEMIP	ST3GAL1	EPHB1	PPFIA2-AS1	CASD1	SGCD	PCDH11X	MTHFD2L	FCHSD2	RHOBTB1	PWRN1	KLHL5	DMD	CACNA2D3!	AC139720.1	CPLX2	PICALM	FILIP1L	SRGAP1	AC069437.1	NFIX	STARD13	KIAA1958	KCTD1	GRM7!	GRID2!	AC004160.1	SPP1!	IFNGR1!	TGFBR1!	SLC1A3	ZFP36L1	SAT1	AFF1	KANK1	TNRC6C
ARID1B		Marker_28	OGFRL1	NUMB!	LSAMP!	RAB11A!	RYR3	EGFR	CDH4!	DIAPH2!	PFKP	PDE8A	GPD2	PCDH10	CCBE1	RPS6KA6	AC016042.1	CDYL2	CPNE8	FOXP2	FOXP2	ASTN2	LINC02669	SORCS2	DOCK11	PTPRR	ST6GALNAC5	MAGI3	RBMS3-AS3	AGAP1	LINC01322	CHRM2	PTPRE	TOX2	KCNIP4	PRR16	PDZD2	L3MBTL4	ALCAM	RASSF8	TBXAS1	AUTS2!	CTSB!	ZFHX3!	RNF111	ITM2B!	CCNH!	PTGDS	PPM1B
ARID5B		Marker_29	MAP7!	ZBTB20-AS5	PDZRN3	HS2ST1	QKI	COL5A3	ABR	EML5	AC009899.1	QDPR!	MAMDC2	DIPK2A	SH3RF1	WDFY2	AC107223.1	RPS6KA5	SLIT2	AC098617.1	FSTL5	CDH11	CPNE4	LUZP2	ESRRG	CDH10	ASXL3	NYAP2	CAMK4	FMNL2!	AF117829.1!	NELL1	GLRA2	PPFIBP1	AC233296.1	MAGI3	IGSF11	PANTR1	NRSN1	SGCD	FOXN3!	CAPZB!	DENND3	ST6GALNAC3	TAOK3!	LPAR6	ELF1	RDX!	CADM1!
ARL15		Marker_30	KCNN3	GNG12-AS1	RORA!	LINC00513!	MAPK10	CLU	PPP3CA!	PTPRO	MBP	USP54	SFMBT2	KCNH5	FGD4	SMAD3	AC006387.1	NETO1	ANO5	ANTXR1	TSHZ3	NFIA	AL353586.1	SEL1L3	SPARCL1	GRID2!	CDH8	AC007368.1	SLC1A2	TJP1	DLC1	DGKG	B4GALT6	IGSF11	STIM1	ADRA1A!	TOX2	NELL2	CDH13	COL21A1	RB1!	SYNDIG1	PAG1	ANKRD44	RBM47	RB1!	MBP	CADM2!	PPP2R2A
ATG7		Marker_31	AQP4	PCDH9-AS2	DENND1A!	GNG12-AS1	AC092691.1	AC092691.3	GPM6B!	KCNN2	MGLL!	SGK1	DACH1	CCK!	HS3ST2!	KCNK10	MGAT5B	PDP1	GAB1!	PLCB4	PCDH11X	MTSS1	AC034268.2	VWC2L	FAR2	NETO2	ALCAM	ADRA1A!	SLC35F4	ERC2	TARSL2	DNAH14	CCNI	COBL	CALN1	CEP112	EPHA5	B4GALT6	RIPOR2	LHFPL3	ARHGAP24	ARL15!	RAB31	GNAQ!	PTPRE	MALAT1	RNF130!	GPRC5B	ARID1B!
ATM		Marker_32	GLIS3	ANKUB1!	PLCB1!	ENTPD1-AS1	PPP2R2B	SUMF1!	ARNT2	CCDC144A	RAB27B	SLAIN1	TRPC5	C9orf72	SNX29!	TENM3	SUMF1!	PAPSS1	UNC5D!	CDH11	DCC	ANKRD6	LINC02217	TSHZ2	SERPINI1	SORBS2	CACNB2!	AC107223.1	CAMK2D	FRYL	FAM189A1	FRMD4B	CDH8	KIAA1958	AK5!	PANTR1	NFIA	PLD5	PHTF2	SLC9A9	WDFY3!	MAP3K5	FMNL2!	FTX	TAB2!	CMIP!	CELF2	NDRG1	MIR181A1HG
ATP2C2		Marker_33	BCL6	PPP1R9A	FGD4	LINC00511	CTNNA2	PIK3C2A	ARAP2	RASGRF2!	KLF12	SHTN1!	ZFHX2	ITPK1	CRYM!	ADAMTS19	MYCBP2-AS1	DMD	ADGRB3!	SGK1	TOX	PTPRB	ST6GALNAC3	CDH6!	SH3GL2	SHISA6	PTPRR	MIR137HG	PIK3R3	ESRRG	SILC1	PDE1A	DLX6-AS1	NFIA	CPE	PARM1	PTPRT	CLVS1	PLPPR1	AC012404.1	SLCO2B1	ATM!	SPRED1!	ABR	CTSB!	SH3RF3	RABGAP1L	CLDND1!	ARFGEF3
ATP8A1		Marker_34	CNN3	PDE5A!	GLI3	HDDC2	FTX	WASF3	AQP4	SEZ6L	AC004594.1	PDE4B	AC092691.3	KAZN-AS1	VWA3A	TMOD3	LINC00513!	CDH2	RCAN2	SLC6A15	AHR	CAMK2D	AC009899.1	TMEM132C	NQO2	WLS	NETO1	NFIX	ENTPD3	FRMD5	ELAVL2	CARMIL1	ARL4C	USP31	CIT	RERG	COBL	AC233296.1	ADCY8	CNTNAP3B!	DOCK2	AOAH	PRKCA!	EPB41L2	NCK2	DDX5!	NIPBL!	LAMP2	PRUNE2
ATXN1		Marker_35	BCKDHB!	LINC00513!	DGKG	MAGI1!	NEAT1	FTH1!	FOXO1	ABLIM1	ELAVL4	SLC44A1	AC139720.1	KIF16B	ANO4	GABRA2	YWHAH	NELL1	DAPK1!	MEIS2!	CNTNAP4	SEC24D	SATB1	TRMT9B	SOX5	ST6GALNAC5	DLEU2!	INPP4B	MGAT5!	MMP16	ELAVL4	CASC15	DSCAM	EGFR	THSD7A	CHST11	RERG	PEX5L	TLN2	CABP1!	FMNL2!	SRGAP2B	ABHD15-AS1	ARHGAP15	FBXO11	PIK3R1!	FGD4	ANO4	CLMN
AUTS2		Marker_36	PPFIA1!	FTL!	EFNA5	FGFR2!	KCNIP4	LINC00499	C11orf49	GRIA4!	CAPS2	CDK19	CUX1	CPNE4	CDHR3	CALN1	EIF1B-AS1	OPHN1	TAB2!	WSCD2	KCNH5	GLCE	CEMIP	PELI2	FMN1	FZD3	PALM2-AKAP2	MPPED1	AC073050.1	DIP2B!	GLRB	LRP8	NR3C1	NFIB	TRMT9B	SLC1A2	NFIB	PTPRE	GPI	RORA-AS1	SLC1A3	PKN2	RAP1A!	DIAPH2!	SPTLC2!	DOCK10	RBM6	SCD5	TNRC6B!
B2M		Marker_37	ABR	ETNPPL	POU2F1	MSRA	GPC5	PTGDS	SSBP2!	CAMK2N1	NCK2	TCF12!	FRAS1	LINC02389	AC092939.1	ACTR3B	PREP	RASA2	MRPS30-DT	TIAM1	SATB1-AS1	ILDR2	STMN1	C8orf34	SCN1A-AS1	PACRG	SHISA6	PRKCB	ARHGAP21	ATP2B2	RDX!	ARHGAP28	LCORL	TMEM132D	PDE4B	ANKRD6	DIAPH2!	SDK1	CTNND2	GUCY1A1	FTX	SFMBT2	CAMK1D!	NAV3	CDKAL1	CSF1R!	ATP2C1	LPAR1	RYBP!
BACE1		Marker_38	MAPT	C1orf61	AC073050.1	ANKDD1A	MAGI2!	ACSL6	AQP4-AS1	GRIK4	TMEM117	PTPN13	FBXW8	MIR181A1HG	ACSL6	P2RX7	COL26A1	FMNL2!	UBE3D	GNAL	LINC02389	OSBPL10	NPTXR!	GHR	KIAA1217	LINC01322	DAPK1!	TOX3	GABRG2	NFASC	NAALAD2	GRIK4	PDE4B	EEPD1	EDIL3	SCLT1	TMSB4X!	BRINP1	PRICKLE1	SLITRK5	MARCH1!	DLEU2!	JAZF1!	FCHSD2	ANKUB1!	ZSWIM6!	NCOA2	GNAO1	HIP1
BAZ2B		Marker_39	PALLD	AC093535.1	PTPRG	WLS	CADM2!	C1orf61	SORBS1!	NCDN	CCDC85A	RYBP!	RASGRP1	NPTXR!	ESRRG	FAM106A	STRADB	ANKRD10	ARID5B!	FAM3C	LINC01414	GARNL3	AL596451.1	RANBP17	KLF12	TENM1	PCDH7	SORCS3	ULK2	CDH18	KCNMB2-AS1	ELL2	CCDC85A	WWP1	PTPRE	PID1	PRKD1	CIT	LRRC8B	PLCXD3!	MAML2	NRIP1	ARHGAP12	MEF2C	IKZF1	PTPRJ!	ZNF638!	LINC01608	DOCK9
BCAS3		Marker_40	AF117829.1!	AC002429.2	NF1!	PDZRN3	FBXL7	NOTCH2	FHIT!	DLEU2!	IPCEF1	ELMO1	TMEM163	TBR1	PTCHD1-AS	INTU	AC002463.1	PGBD5	CDON	AFDN	KIF16B	ACVR2A	AC019197.1	TRHDE-AS1	TAFA2	TMEFF2	ZNF704	KCNT2	GAS7	EDIL3	ANKUB1!	DPYD!	PRKD1	ALK!	GALNT13	CNTNAP4	ALK!	MIR99AHG	AC090579.1	CALN1	MBNL1	PLCG2!	SPTLC2!	MED13L	RAB11A!	HDAC9!	KMT2C	DPYSL2	DIP2B!
BCKDHB		Marker_41	DAAM1!	EPHB1	CADM2!	SOX2-OT	SLC1A3	ACSL3	ADGRV1	ENC1!	LHFPL6	LPGAT1	SPOCK3!	DCC	CHST11	GLIS1	PPP1R21	HECTD2	BAZ2B!	GALNT16	AC019197.1	LRCH1	USP11	LINC01811	EPHA6	NETO1	KIZ	BCL2	NKAIN2	AOPEP	KHDRBS2	MIR137HG	ST8SIA5	MAP3K5	SUSD4	CAMK4	RNF150	NEDD4L	INPP5F	RBM17	ELMO1	CTNND1	WSB1!	SLC8A1	PIP4K2A	EIF4G3	RAPGEF1!	ANK3	AK5!
BICD1		Marker_42	DCLK2	GLUD1!	ZSWIM6!	RBFOX2	ADGRB3!	ARHGAP24	AHCYL2!	ITGA9	CELF4	1,00 AMD	GPR63	PDZRN4	LPP!	TRPS1	MAK	COG6	CNKSR2!	GRIK4	SATB1	RAP1GAP	UNC13C	ALCAM	CLEC16A	SYNPR	IQSEC1	MPP6	TIMP2	TBC1D5!	SLIT2	SVIL	CIT	KCNIP1	BRINP1	PCDH10	UNC5D!	DSCAM	RAP1GDS1	TRMT9B	EPB41L2	ZBTB20!	USP15!	MAML2	WDFY3!	DLEU1	LRBA	LSAMP!	DIP2C
BIRC6		Marker_43	DENND4A	RDX!	GNAQ!	LRIG1	SORBS1!	GJA1	ADD3!	GRM1	NAALAD2	FNBP1	ATP8B1	FHL1	AL133166.1	RGS17	PKN2-AS1	APLP2	CDYL2	PCDH10	CEMIP	GABRG3-AS1	UBE2E3	COL11A1	ANK1!	AL008633.1	SPATS2L	SIPA1L2	CHL1	DNAJC6	SIK2	SYNDIG1	CDH10	AP001347.1	CDH10	PDE1C	EEPD1	PDE10A	GPM6A!	SORL1!	HDAC9!	SYK!	TNS3	INPP5D	PUM2	PSAP!	FBXL17	ZBTB20!	MARCH1!
BMP2K		Marker_44	NAV2	PDE4D!	SOX5	PHACTR3	SNHG14!	FAM171B	AL137139.2	PRKCI	RORA!	FRYL	KCNMB2-AS1	LRRN3	KCNN2	GSE1	PDK3	FEZ2	NPAS3!	CDHR3	CTNNB1	MGST1	SATB1-AS1	ABLIM3	PLXNA4	KIAA1217	TLN2	IL6ST!	GABRA1	PPFIA2	AC015923.1	FAT3	GALNT13	LUZP2	DSCAM	PEX5L	EML6	NR3C1	TMEM117	TPD52	SRGAP2	ANKRD44	OXR1!	TBXAS1	CCNY!	ATP8B4	RNF13	BCAS1	COBL
BRINP3		Marker_45	RFX4	MEF2C	CDC42BPA	MACROD2!	PTPRZ1	GRIA2	TJP1	ST8SIA3	KIAA0319	ZDHHC20	CAB39L	MGLL!	DGKH	ADAM9	TOM1L1	SLC41A2	GABRB1	TMEFF2	SPAG16	LMO3	LINC01414	MIR31HG	CYTH3	CHN1	CHN1	LMO7	AC008056.1	CCDC88A	MAN1A2	NXPH2	CLVS1	TMTC2	CNKSR2!	CDR2	RAB3IP	TMEM232	KCNMB2	SEZ6L	PTPRE	DLEU1	CEP170!	ARHGAP26	MARCH1!	STAG1	WWOX!	SGK1	RFTN2
BTBD11		Marker_46	BMPR1A	CACNB2!	CDH2	CACHD1	MKLN1	RORA-AS1	PDE4B	KCNK1	ELAVL2	SYNJ2	C1GALT1	AC093523.1	AC005906.2	TUT7	AC074032.1	CLVS2	DENND4A	RSPO2	BACH2	STARD13	MGAT4C	DIP2A	ADAMTS9-AS2	CTNNA2	TOX3	POT1-AS1	KCNQ1OT1	TMEM108	UBL3	LINC00937	ARHGAP21	SLC6A1	CLVS1	ASXL3	SGMS1!	CAMK2A	FLRT2!	TMEM132C	MEF2C	ITPR2	BACH1	ATP8B4	CHD9!	RASA1!	TBC1D5!	PPP2R2B	NFIA
C1QA		Marker_47	SDCCAG8	SLC14A1	ARHGAP32	MRVI1	DST	AC002429.2	PPP2R2B	EPB41L2	ST8SIA1	PALM2-AKAP2	MGAT5!	ELAVL2	TMTC1	CDH13	CHRM3-AS2	FGFR1OP2	NRG3	ZNF704	SLC44A5	AC091885.2	LRRN3	AC068587.4	ATG5	TLN2	FARP1	PTPN2!	JPH4	HECW1	OSBPL3	CUX2!	REEP1	BRINP2	SLC24A3	CDH12!	CACNG3	SORT1	SPOCK3!	KHDRBS3	ST6GAL1	IGSF21	ANKRD11!	MAML3	CHSY3	TCF12!	AOAH	ARAP2	WWOX!
C1QL3		Marker_48	SLC9A9	MFSD4B!	GAREM1	RIN2	NTRK2!	CHST11	LRIG1	CDK19	TUBA1B	MVB12B!	ZNF804B	OPRM1	SAMD4A!	ELL2	KPNA5	GPM6A!	KCNJ3	SYNPO2	AC005400.1	DLEU1	AC025159.1	BACH2	TDRD3	SPARCL1	RAPH1	DOCK10	REEP1	TCF12!	JARID2	DNAJC10	GALNT17	CCDC85A	GRM7!	MARCH1!	AP001347.1	CDK8	MYO6	ELMO1	LPP!	RUNX2	MTHFD1L	OXR1!	TNS3	SLC9A9	TNRC6B!	TMEFF2	TCF4!
C1orf162		Marker_49	ERBIN	JPX	MIR100HG!	SORCS2	ADGRL3!	PPP1R9A	NCAM1	RFTN1	DNAJC1	APBB2	PDE7A	FXYD6	NFIB	ZNRF3	AC104827.1	DCLK2	KCNIP4-IT1	CDS2	LINC01322	FUT9	KIAA1324	SASH1	STK39	CDH9	CDH9	ANKRD6	KCNQ5	DPP10	ZFYVE16	SIDT1	CPE	PRKCB	EML5	GNAI1	CPEB2	REEP1	NPAS3!	FAM78B	PICALM	SRGAP2C	LPCAT2	TCF12!	BIRC6!	ANKRD44	MKLN1	TRIM2	CCNH!
C3		Marker_50	MED13L	CEP85L	RBFOX2	TMTC2	CDH20	MGLL!	MED12L	DGCR9	KCNC2	SLC22A23	ARNTL2	CCDC3	RAB3C	PAM	AC023590.1	USP31	CA10	U91319.1	CFAP221	PEG3	MPPED2	PRR16	HECW1	RASGRF2!	LMBRD1	ABI1	LPGAT1	LINC00882	KCTD8	GRB10	AFDN	CHST11	ATP2B1	RPS6KA3	ZNF462	ANKRD28	SNAP25-AS1	SFMBT2	MEF2A!	ABCC4	USP34!	MGAT4A!	IPCEF1	DENND1A!	NEAT1	SIK3	ABCA8
CABP1
CACNA2D3
CACNB2
CADM1
CADM2
CALCRL
CAMK1D
CAPZB
CASP1
CCK
CCNH
CCNY
CD36
CDH1
CDH12
CDH4
CDH6
CEP170
CERS6
CH25H
CHD9
CKB
CLDN11
CLDND1
CMIP
CNKSR2
CNTNAP3
CNTNAP3B
COL25A1
COX16
CRYM
CSF1R
CTNNA3
CTSB
CTSS
CUX2
CX3CR1
CXXC4
DAAM1
DAPK1
DCLK1
DDX17
DDX5
DENND1A
DIAPH2
DIP2B
DLEU2
DLG1
DLGAP1
DNER
DNM3
DOCK3
DPP6
DPYD
EEF1A1
EML4
ENC1
ENOX1
EPHA4
EXOC6B
EYA4
FAM13A
FCER1G
FGFR2
FGFR3
FHIT
FILIP1
FLRT2
FMNL2
FNIP1
FOXN3
FOXP1
FSTL4
FTH1
FTL
GAB1
GAD1
GAD2
GAS2L3
GFAP
GLRA3
GLUD1
GNAQ
GOLGA4
GPHN
GPM6A
GPM6B
GPX4
GRB2
GRIA4
GRID2
GRIN3A
GRM7
HCK
HDAC9
HIF1A
HIVEP3
HLA-DPA1
HLA-DPB1
HLA-DRA
HS3ST2
HS3ST4
HTR2A
IDS
IFNGR1
IL1B
IL6ST
ITGA8
ITM2B
JAZF1
KANSL1
KAZN
KCNMA1
KCNQ3
KIRREL3
KIT
LAMP5
LDLRAD4
LIMS1
LINC00513
LPP
LRP1B
LRRC4C
LRRK1
LRRTM3
LSAMP
LYN
LYPD6B
MACROD2
MAGI1
MAGI2
MAN2A1
MAP4K4
MAP7
MARCH1
MEF2A
MEIS2
MFSD4B
MGAT4A
MGAT5
MGLL
MIR100HG
MS4A4A
MVB12B
MYCBP2
MYT1L
NACA
NAV1
NDUFA7
NDUFS4
NEO1
NF1
NIPBL
NPAS3
NPC2
NPFFR2
NPTXR
NPY1R
NR3C2
NTRK2
NUMB
OSBPL11
OTUD7A
OXR1
PAX6
PCDH8
PCSK1
PDE4D
PDE5A
PFN
PIK3R1
PKP4
PLCB1
PLCG2
PLCH1
PLCL1
PLCXD2
PLCXD3
PLEKHA5
PLP1
PLXDC2
PPFIA1
PPP1R12B
PPP3CA
PRKCA
PSAP
PTMA
PTPN2
PTPRC
PTPRJ
PTPRK
PXK
QDPR
RAB11A
RAB1A
RACK1
RALGAPA2
RAP1A
RAPGEF1
RAPGEF5
RASA1
RASGRF2
RB1
RDX
RERE
RFX3
RGL1
RGS6
RNF130
RNF146
RNF149
RNF19A
ROBO1
RORA
ROS1
RXFP1
RYBP
S100A4
SAMD4A
SBF2
SFXN5
SGMS1
SHTN1
SIPA1L1
SLC17A7
SLC20A2
SLC25A37
SMYD2
SNHG14
SNX29
SORBS1
SORL1
SPOCK3
SPP1
SPRED1
SPTLC2
SSBP2
SUMF1
SURF1
SUSD6
SYK
TAB2
TAOK3
TBC1D5
TBL1XR1
TCF12
TCF4
TESPA1
TGFB1
TGFBR1
TLR2
TMEM119
TMSB4X
TNRC6B
TPT1
TRAK1
TREM2
TSPAN7
TYROBP
UBA52
UBE2E2
UNC5D
USP15
USP34
VMP1
WDFY3
WSB1
WWOX
ZBTB20
ZFHX3
ZNF638
ZSWIM6
[truncated: 41 more columns]

## Sheet: scMAGs without pre-sorting
	astro_0	astro_1	astro_2	astro_3	astro_4	astro_5	astro_6	exc_0	exc_1	exc_10	exc_11	exc_12	exc_13	exc_14	exc_2	exc_3	exc_4	exc_5	exc_6	exc_7	exc_8	exc_9	inh_0	inh_1	inh_10	inh_11	inh_12	inh_13	inh_14	inh_15	inh_2	inh_3	inh_4	inh_5	inh_6	inh_7	inh_8	inh_9	micro_0	micro_1	micro_2	micro_3	micro_4	micro_5	micro_6	oligo_0	oligo_1	oligo_2	oligo_3
Marker_1	ADAMTSL3	TMEM241	BRINP3	GNA14-AS1	NPAS3	KCNMB2	AC093610.1	THSD7A	AC008415.1	ST18	NR4A2	AC079793.1	ADRA1A	SEMA5A	LAMA2	GBE1	GLIS3	SULF1	ALDH1A1	PCSK5	PLCH1	HTR2C	MYO5B	PDE1A	TRHDE	NDNF	ITGB8	PLP1	AC046195.2	NPY	VIP	TRPC3	RYR3	TAFA1	CHST9	TSHZ2	EPB41L4A	NPNT	FRMD4B	GRID2	AC131944.1	DOCK4	CCDC26	RPL19	P4HA1	FCHSD2	LRRC1	PCA3	LINC01470
Marker_2	CD44	AL390783.1	ARHGAP24	AC008957.1	LSAMP	HTRA1	DPP10-AS3	GNAL	AC109466.1	C10orf90	KLHL1	LINC02196	RBM20	PLCXD3	AL590006.1	FIGN	LINC02055	SEMA3E	GABRG1	ZFHX3	PCBP3	IFNG-AS1	EPB41	PCSK5	PDE1A	COL5A2	SDK2	PIP4K2A	AC009264.1	COL24A1	AC013265.1	KIT	SEZ6	CHRNA7	PDGFD	SEMA5A	BRINP3	GSG1L	AC008957.2	P2RY12	SRGN	MEF2A	TMEM163	RPS6	HSPA1A	ADGRL3	PIEZO2	AL139294.1	SLC5A11
Marker_3	AC012405.1	AC097537.1	ZNF98	UNC5C	CNTNAP2	CST3	DPP6	SERPINE2	IL1RAPL2	FRMD4B	NTNG2	ARHGAP15	SULF2	LRMDA	LINC02669	HS3ST5	LAMA2	SEMA5A	COBLL1	UTRN	OTOGL	NXPH2	ADAMTS17	GRIK3	COL19A1	BMP6	CHRNA7	PHLPP1	TRPM3	TENT5A	LAMA3	EYA4	ARPP21	CXCL14	AQP4-AS1	AL133346.1	TRHDE	AP003464.1	FMN1	MAF	HIF1A-AS3	LRMDA	AP000331.1	RPS27	ACSL1	ENO4	LRRC7	AP003086.1	LMCD1-AS1
Marker_4	LINC00609	AL138828.1	LRRC4C	BAALC-AS1	SYT1	GRM3	WDR49	STXBP6	CASC15	DOCK5	SYNPR-AS1	AC099517.1	VAT1L	ACVR1C	CUX2	HDAC2-AS2	PIP5K1B	CNTNAP3	PLCXD3	FRMD3	LINC01902	KCNIP1	PLCL1	LINC01122	SPHKAP	LINC00298	MAN1A1	MBP	ARHGAP6	SST	AL024495.1	NTNG1	PDE3A	IL1RAPL2	CA3	AL445250.1	GRM1	UNC5B	MT-ND4	IL6ST	SPP1	PLXDC2	PTPN2	RPLP2	PRKAG2	HS3ST5	KDM6A	MALAT1	MGAT5
Marker_5	AC073941.1	GPC5-AS2	FLRT2	AL390783.1	NRG3	VAV3	SLC20A2	AC021613.1	AC073091.4	ENPP2	LINC01579	COBLL1	MYO16	PCDH15	P2RY14	AC007368.1	CUX2	MCC	AL109930.1	DLC1	MYLK	ITGA8	PPARGC1A	BCL11A	FLT3	RELN	CNR1	PLCL1	PLCE1	CRHBP	CALB2	FBXL7	AC110296.1	THSD7B	NTNG1	NR2F2-AS1	PAWR	CA8	MT-ATP6	ITM2B	ITGAV	FRMD4A	SHOC1	RPS18	PDE4B	AL160254.1	MBNL1	HSP90AA1	AGPAT4
Marker_6	L3MBTL4	AP000462.1	HPSE2	F3	CTNND2	KCNMB2-AS1	ZFP36L1	LINC02306	AC060765.2	ZNF536	AC009264.1	AL356295.1	SPHKAP	SEMA3C	AC077690.1	ADAMTS3	AC002460.2	GNG12-AS1	AC092422.1	KLHL5	SYT17	ROR1	LDB2	PLCH1	NIPAL3	SV2C	GREB1L	MAN2A1	ZNF804B	THSD4	BICC1	PMEPA1	ADAMTS6	ARPP21	SV2C	MAPK4	SASH1	COL11A1	MT-ND3	A2M	KCNIP1	MALAT1	CPEB4	RPS27A	FAM13A	CNDP1	ZNF704	PTPRD	LINC00609
Marker_7	DCLK1	AL137009.1	NCKAP5	AP000462.1	DTNA	GRIA4	AKAP6	MEIS2	AC073091.3	NCKAP5	RGS12	PLOD2	PCSK6	TRPC6	AC008056.1	CTNNA2	GLRA3	WLS	AL356295.1	GRIK3	LRMP	FER1L6-AS2	TMEM132C	CDH12	GRM1	FAT1	CCK	SLC44A1	SLC26A4	NOS1	CCNG2	NRG1	OLFM3	SGO1-AS1	LTBP1	ZBTB20	AL033504.1	ADAM12	SLC8A1-AS1	HS3ST4	HIF1A	CHST11	CARMIL1	RPL11	TANC2	NLGN1	ZBTB16	ANKUB1	SLC25A13
Marker_8	VCAN	AL356737.2	ESRRG	PPP3CC	MIR99AHG	CKB	DAPK1	KCNMB2	FNBP1L	TMEM144	THEMIS	LINC02232	PIK3R3	MAML2	AC079117.1	ARHGEF28	RFX3	AC011246.1	VWC2L	PCDH11X	RMST	NPSR1-AS1	SLC4A4	AHR	GALNT14	CXCL14	MAML3	PCDH9-AS2	ST8SIA4	AC092902.4	CCK	PKP2	MAPK4	NR2F2-AS1	EYA4	ARPP21	SATB1	ZNF385D-AS2	AC079793.1	CPED1	ELL2	ARHGAP24	AC011933.4	RPL37A	DPYD	HDAC2-AS2	PLXDC2	NKTR	ZDHHC20
Marker_9	KAZN	CABLES1	CHST11	LRRC3B	ZBTB20	APOE	RNF19A	PDE8B	HS3ST2	DOCK10	EPB41L4A	IL1RAPL2	BCL11B	USP53	C12orf40	PDGFC	GPC6	MEGF11	TSHZ2	MRAP2	ADAMTS16	LHFPL3	RSPO2	ADAMTS19	PAWR	FREM1	SORCS3	ERBIN	VWC2L	RIT2	LRRC3B	HPCAL1	AP001021.3	AL589740.1	ITGA8	FIGN	STXBP6	MIR4500HG	MT-CO1	BLNK	PFKFB3	PICALM	TBC1D14	RPS24	EPB41L3	PCDH9-AS2	BCAS3	PIP4K2A	AC098829.1
Marker_10	DPP10	AC012404.1	EGFR	PRKCA-AS1	CSMD1	HMGN3	BICD1	MAN1A1	COL11A1	CLMN	KCNIP2-AS1	LINC01202	ANXA4	LINC02263	AL583808.1	AC093843.1	AC013287.1	RYR3	AC084816.1	TENM1	CXXC4	SAMD3	NDST3	CDH8	AC092969.1	B3GLCT	ADARB2-AS1	GPM6B	ITPR2	ARHGEF28	PROX1	EPHA3	PROX1	SORCS1	TOX	AC077690.1	SAMD5	PTPRK	DLEU7	CSGALNACT1	SLC11A1	DLEU1	GOLGA4	NACA	HIF1A	QDPR	SLC7A14-AS1	IL1RAPL1	SYNJ2
Marker_11	44988	AL160254.1	RORB	SAMD4A	PCDH9	PTN	GFAP	PDZD2	EPHA3	RNF220	GNB4	DACH1	CLEC2L	TMEM196	AC058791.1	STIM1	ITPR2	SRGAP1	IL1RAPL2	LINC01572	PTCHD4	SPON1	ETV6	SATB1-AS1	SATB1	SLC25A48	PLS3	QKI	44986	RNF152	SORCS1	AC132803.1	AL590705.1	COL21A1	CDHR3	NKAIN3	PLCH1	RYR1	FKBP5	AC044781.1	OPRM1	QKI	VMP1	TPT1	GRK3	AP003086.1	PPM1H	LIMCH1	PCSK6
Marker_12	CERS6	AC092691.3	SYNE1	GNA14	NTM	TMEM241	FAT3	CDH9	LRRK1	PLP1	AC110023.1	EPHA3	ADAMTSL3	CNR1	TIMP3	PRKD1	AL157944.1	DLC1	LINC02232	DCHS2	AC073365.1	ZNF385D	ANKRD34C-AS1	STXBP6	FAT3	HS3ST5	SNCA	PPP2R2B	P3H2	MPPED2	LINC00200	PRELID2	COL21A1	CNR1	KCNH5	BMPER	PHACTR2	AC093610.1	ANKUB1	SLC4A7	LIMS1	ITPR2	AL136171.2	RPLP1	FOXP1	LRP1B	KIRREL3	AUTS2	SPP1
Marker_13	PLEKHA5	DNAH7	MCC	AC008957.2	MACF1	GPC5-AS2	CAMK1D	LINC01378	PDE1C	TF	CRTAC1	HS3ST2	COL5A2	AC008574.1	AC019197.1	BRINP3	BICC1	ADAMTSL1	AC068051.1	SGCZ	MAML3	ATP2C2	PRKG1	PCDH15	MITF	PVT1	LINC00200	SLAIN1	AC068051.1	LINC02614	VWC2L	FREM1	HTR1E	AC132803.1	ST6GAL2	SCG2	SATB1-AS1	NACC2	MT-CO2	AL163541.1	SLC25A37	SRGAP2	ANKS1A	RPL13A	PHF21A	ANKUB1	LINC01608	SORT1	RFFL
Marker_14	ATP9A	SOX2-OT	GRID1	BAALC	PITPNC1	ATP1B2	DPP10	CBLN2	NYAP2	NEAT1	B3GAT2	CASC15	CDH20	AC090517.5	AC130650.1	UGP2	GAS2	CNTNAP3B	SLC22A24	PITPNC1	MSC-AS1	TLL1	FAM78B	LHFPL3	FRMD3	SGO1-AS1	SGCD	TTLL7	TRPC4	IL1RAPL2	OLFM3	GOLIM4	KCNT2	PROX1	NKAIN3	RIN2	STXBP5-AS1	HPSE2	MT-CO3	SDK1	SIPA1L1	FOXN3	HIVEP3	FTH1	ATG7	CTNND2	FTO	DIP2C	MVB12B
Marker_15	CACNA2D3	MERTK	SLC35F1	P2RY14	RORA	FRMD4A	ARHGAP42	ZNF804A	ST6GALNAC3	PIP4K2A	AC091078.1	RUNX2	FNBP1L	SLC4A7	LRTM1	NCAM2	AC016831.7	TRPM3	SLC22A25	COL19A1	NREP	CHRM2	ZFPM2	PCDH11X	LHFPL3	GRM8	CDH4	SORT1	NEAT1	MAML2	CNR1	ADAMTSL3	EPHA4	MAML3	SPHKAP	KCNT2	MAP3K5	TAFA4	AP003086.1	SSBP2	PTPN2	ST6GAL1	GRB2	RPL3	KCNMA1	FTH1	ROBO1	RASA1	LRP2
Marker_16	GFAP	AL078459.1	TOX	MFHAS1	ERBB4	NDRG2	DLGAP1	TESPA1	GALNT7	QKI	MAMDC2-AS1	SLC9A9	GRM8	ZNF804A	LNX1-AS1	SNTB2	HDAC9	TENM1	RARB	AP000943.2	LCORL	GRM4	AC090578.1	KIF26B	SATB1-AS1	GREB1L	U91319.1	SIK3	C12orf40	ARHGAP24	CHRM3-AS2	UNC13C	CRIM1	BASP1-AS1	COL4A2	STARD13	CNTN3	SRGAP1	CHST11	LINC02232	ZFP36L1	DOCK8	ABHD15-AS1	FTL	WASHC4	PTMA	ZSWIM6	SPOCK1	DLC1
Marker_17	FAM189A2	HDDC2	LIMCH1	AC098829.1	MALAT1	AC012404.1	TMEM178B	NECTIN3	PID1	MBP	GALNT14	RXFP1	COL24A1	ZMIZ1	AL450384.2	MYO1D	AC107223.1	LINC01821	LINC01725	HS3ST4	TMEM196	GPRIN3	ZNF804A	TSHZ3	STXBP5-AS1	ARHGAP42	AP1S2	RAPGEF5	GPC6	ANOS1	AC068051.1	FGF13	LRFN2	LINC01197	CACNA2D1	NFIX	EPB41L2	AL596087.2	ARHGAP26	ARHGAP22	LYN	ELMO1	STK3	RPL13	TCF4	HHIP	FAF1	DNAJC6	AC008571.2
Marker_18	NAV1	AC104827.1	PDE7B	PTN	LRP1B	AL356737.2	PHYHIPL	NDST3	DNAH6	AMER2	AP003464.1	TOX	NRP1	PDE7B	AL596451.1	PLXDC2	MAGI2	C8orf34	SLC38A11	KIAA1217	STARD4-AS1	UST	ADCY1	EPB41L2	RGS6	HDAC2-AS2	HMBOX1	MAP7	TMEM131L	LINC01902	FIGN	NXPH2	FIGN	PDE7B	SORCS1	SOX2-OT	WLS	ARAP2	ABHD15-AS1	ST6GALNAC3	EML4	APBB1IP	AC008957.2	RPL41	IMMP2L	GPR37	ATXN1	QKI	SAMD12
Marker_19	AQP4-AS1	PIK3C2A	CHD9	RGL1	NFIA	FTL	IQCK	PVT1	DPY19L1	ERBB4	CACHD1	RARB	PTPRM	AKAP13	MEF2C-AS2	MCTP1	FAM13A	SLC18B1	MIR31HG	TLE4	LDLRAD3	GRIN3A	TMEM178A	ITGA9	KCNB2	CACNA2D1	SEZ6L	SHTN1	RUNX2	TRPC6	RGS6	PID1	PTPRZ1	PRELID2	PREX2	SORCS3	CDH2	GULP1	CD74	CYFIP1	SAMSN1	DISC1	FAM168A	RPS2	BNC2	PPFIA2	FNIP1	FTH1	CNTNAP4
Marker_20	OSBPL11	CLYBL	LINC00472	SLCO1C1	RBFOX1	MERTK	ARHGEF4	AC011287.1	FAM3C	LAMP2	GNG7	FOXP2	LINC00511	AC011474.1	AC007098.1	AC067956.1	IGSF11	HS3ST4	RORB	SEMA3A	PARM1	KIAA1211	LINC02389	GPC6	PCDH11X	AC008591.1	HIVEP1	FGF12	GABRG3-AS1	TACR1	PIK3R1	LINC00472	OLFM1	SIPA1L2	SOX1-OT	GALNT13	TMTC2	TRPS1	RASA1	CSF1R	SPATA13	FAM49B	FAR2	EEF1A1	RIN3	CNP	CDH20	ELMO1	ANKUB1
Marker_21	RNF19A	AC093879.1	MACROD2	AL160254.1	GPM6A	ACSS1	GPRC5B	PRXL2A	PRUNE2	ZBTB20	AC109441.1	AL353586.1	AJ009632.2	RNF217	GRM5-AS1	AC019211.1	MED12L	AC011824.2	PTCHD4	SLC1A2	TCERG1L	CALCRL	ST8SIA1	SOX6	STXBP6	FRAS1	MOB3B	CTNNA3	AL445623.2	TLE4	AP1S2	HLF	L3MBTL4	CSGALNACT1	CPNE8	LRFN2	CDH9	KCNMB4	PLXDC2	FER	RAPGEF1	NEAT1	NFATC2	RPS19	HERC4	ERBB4	NCOA7	ZNF638	SLC22A23
Marker_22	TENM4	LUCAT1	SHROOM3	AP002336.2	SOX5	HEPN1	ZNRF3	SMAD3	CAMK2D	PXK	GSG1L	RANBP17	TMTC2	SORCS3	AC034268.2	RUNX1T1	NR3C2	PITPNC1	SLC22A10	DENND11	NR2F1	COL12A1	BTBD11	RALYL	CRB1	PRR16	NR2F1	TRIM2	AL049828.1	GPC5	SEZ6L	IL1RAP	RGS12	HS3ST5	PTPRB	AK5	ITPR1	PTPN13	RUNX1	FOXP2	IPCEF1	PTPRC	PRKCA	TMSB4X	RBM47	LRRTM3	ATG4C	SLC7A14-AS1	SELENOP
Marker_23	PFKFB3	AC008771.1	ZBTB20	ALDH1L1	WWOX	MYO10	DCLK2	KCND2	TEAD1	TMEM165	SYNPR	CNTNAP4	NTNG1	PPP4R4	AC068282.1	MIR4500HG	FLRT2	SLC4A4	CASC15	DIRAS2	SEMA6D	AL109930.1	MMP16	MAF	GRIK3	EGFR	SH3D19	MAGI1	KLHL29	DNAH6	NELL2	LINC00200	B4GALT6	RGS12	NECAB1	DLX6-AS1	LINC01138	COL12A1	DDX5	MAP4K4	RAB1A	LDLRAD4	PIK3AP1	RPS28	BAZ2B	SELENOP	PLD1	DIP2B	PPP1R12B
Marker_24	TPST1	HEPN1	NR3C2	AL078459.1	DOCK4	GABRA2	TRAK1	KIF13A	PDE3B	SLC7A14-AS1	LINC00903	RORB	CFAP299	ADGRV1	CTNND1	POU6F2	ELP4	SDK1	ALCAM	ADD3	L3MBTL4	AL033504.1	RAPGEF5	PDE1C	TSHZ3	PREX2	CCDC85A	PTK2	MARK1	GULP1	LRFN2	PDZD2	CNTN3	CDH4	FGF13	PARD3	EXOC6	MYO1B	SH3RF3	SNX29	RPS6KA2	BMP2K	TGFBR1	ACTB	SRGAP1	RASA1	CACNA2D1	KAZN	GLDN
Marker_25	UTRN	ENTPD1-AS1	ATP13A4	ACSL6	ANK2	SGCD	KANK1	PRKCA	LINC01322	ERBIN	ITGB8	TSHZ1	RAB8B	WWC2	AC027018.1	ANKMY2	KHDRBS2-OT	B3GLCT	AC073091.3	XKR4	ST6GAL2	SAMD5	OSBPL10	CRB1	WLS	LRP12	DENND2A	DOCK4	AC008771.1	DGKH	SEMA6D	AP1S2	RERG	NPAS2	AC107223.1	C8orf34	NETO1	DOK5	LHFPL2	DLEU7	GRB2	CELF2	BACH1	C1QB	RNF149	PLP1	ENOX1	AMER2	CCNY
Marker_26	PPP1R12B	RORA-AS1	AL109809.5	RALGAPA2	FMN2	AL137009.1	CDC14A	ARNT2	PHACTR2	SOX2-OT	AFF2	LRRN1	PDE1C	LINC01197	AC090579.1	FAR2	NOL4	GHR	AC073365.1	DGKG	FSTL5	FGFR1	LUZP1	GRIK1	PLCH1	ADAMTS19	RALYL	NF1	ADARB1	GRM8	FRAS1	NRIP3	MCC	PCSK2	SEMA6D	SLC24A3	CHN1	CDH20	SNHG14	RAPGEF6	TLR2	ZSWIM6	DENND3	B2M	PAN3	PCA3	SPOCK1	PHACTR3	MOBP
Marker_27	ITPKB	TSPAN7	STXBP5	RGS20	NRXN3	TSPAN7	NCKAP5	CAMKK1	UNC13C	PHLPP1	AC090531.1	CEMIP	ST3GAL1	EPHB1	PPFIA2-AS1	CASD1	SGCD	PCDH11X	MTHFD2L	FCHSD2	RHOBTB1	PWRN1	KLHL5	DMD	CACNA2D3	AC139720.1	CPLX2	PICALM	FILIP1L	SRGAP1	AC069437.1	NFIX	STARD13	KIAA1958	KCTD1	GRM7	GRID2	AC004160.1	SPP1	IFNGR1	TGFBR1	SLC1A3	ZFP36L1	SAT1	AFF1	KANK1	TNRC6C	PTGDS	ANLN
Marker_28	OGFRL1	NUMB	LSAMP	RAB11A	RYR3	EGFR	CDH4	DIAPH2	PFKP	PDE8A	GPD2	PCDH10	CCBE1	RPS6KA6	AC016042.1	CDYL2	CPNE8	FOXP2	FOXP2	ASTN2	LINC02669	SORCS2	DOCK11	PTPRR	ST6GALNAC5	MAGI3	RBMS3-AS3	AGAP1	LINC01322	CHRM2	PTPRE	TOX2	KCNIP4	PRR16	PDZD2	L3MBTL4	ALCAM	RASSF8	TBXAS1	AUTS2	CTSB	ZFHX3	RNF111	ITM2B	CCNH	PTGDS	PPM1B	SRPK2	AL139294.1
Marker_29	MAP7	ZBTB20-AS5	PDZRN3	HS2ST1	QKI	COL5A3	ABR	EML5	AC009899.1	QDPR	MAMDC2	DIPK2A	SH3RF1	WDFY2	AC107223.1	RPS6KA5	SLIT2	AC098617.1	FSTL5	CDH11	CPNE4	LUZP2	ESRRG	CDH10	ASXL3	NYAP2	CAMK4	FMNL2	AF117829.1	NELL1	GLRA2	PPFIBP1	AC233296.1	MAGI3	IGSF11	PANTR1	NRSN1	SGCD	FOXN3	CAPZB	DENND3	ST6GALNAC3	TAOK3	LPAR6	ELF1	RDX	CADM1	DDX17	SLC39A11
Marker_30	KCNN3	GNG12-AS1	RORA	LINC00513	MAPK10	CLU	PPP3CA	PTPRO	MBP	USP54	SFMBT2	KCNH5	FGD4	SMAD3	AC006387.1	NETO1	ANO5	ANTXR1	TSHZ3	NFIA	AL353586.1	SEL1L3	SPARCL1	GRID2	CDH8	AC007368.1	SLC1A2	TJP1	DLC1	DGKG	B4GALT6	IGSF11	STIM1	ADRA1A	TOX2	NELL2	CDH13	COL21A1	RB1	SYNDIG1	PAG1	ANKRD44	RBM47	RB1	MBP	CADM2	PPP2R2A	POLR2F	SEMA4D
Marker_31	AQP4	PCDH9-AS2	DENND1A	GNG12-AS1	AC092691.1	AC092691.3	GPM6B	KCNN2	MGLL	SGK1	DACH1	CCK	HS3ST2	KCNK10	MGAT5B	PDP1	GAB1	PLCB4	PCDH11X	MTSS1	AC034268.2	VWC2L	FAR2	NETO2	ALCAM	ADRA1A	SLC35F4	ERC2	TARSL2	DNAH14	CCNI	COBL	CALN1	CEP112	EPHA5	B4GALT6	RIPOR2	LHFPL3	ARHGAP24	15,00 ARL	RAB31	GNAQ	PTPRE	MALAT1	RNF130	GPRC5B	ARID1B	ENOX1	LRP1B
Marker_32	GLIS3	ANKUB1	PLCB1	ENTPD1-AS1	PPP2R2B	SUMF1	ARNT2	CCDC144A	RAB27B	SLAIN1	TRPC5	C9orf72	SNX29	TENM3	SUMF1	PAPSS1	UNC5D	CDH11	DCC	ANKRD6	LINC02217	TSHZ2	SERPINI1	SORBS2	CACNB2	AC107223.1	CAMK2D	FRYL	FAM189A1	FRMD4B	CDH8	KIAA1958	AK5	PANTR1	NFIA	PLD5	PHTF2	SLC9A9	WDFY3	MAP3K5	FMNL2	FTX	TAB2	CMIP	CELF2	NDRG1	MIR181A1HG	EXOC6B	TF
Marker_33	BCL6	PPP1R9A	FGD4	LINC00511	CTNNA2	PIK3C2A	ARAP2	RASGRF2	KLF12	SHTN1	ZFHX2	ITPK1	CRYM	ADAMTS19	MYCBP2-AS1	DMD	ADGRB3	SGK1	TOX	PTPRB	ST6GALNAC3	CDH6	SH3GL2	SHISA6	PTPRR	MIR137HG	PIK3R3	ESRRG	SILC1	PDE1A	DLX6-AS1	NFIA	CPE	PARM1	PTPRT	CLVS1	PLPPR1	AC012404.1	SLCO2B1	ATM	SPRED1	ABR	CTSB	SH3RF3	RABGAP1L	CLDND1	ARFGEF3	PCDH9-AS2	RAPGEF5
Marker_34	CNN3	PDE5A	GLI3	HDDC2	FTX	WASF3	AQP4	SEZ6L	AC004594.1	PDE4B	AC092691.3	KAZN-AS1	VWA3A	TMOD3	LINC00513	CDH2	RCAN2	SLC6A15	AHR	CAMK2D	AC009899.1	TMEM132C	NQO2	WLS	NETO1	NFIX	ENTPD3	FRMD5	ELAVL2	CARMIL1	ARL4C	USP31	CIT	RERG	COBL	AC233296.1	ADCY8	CNTNAP3B	DOCK2	AOAH	PRKCA	EPB41L2	NCK2	DDX5	NIPBL	LAMP2	PRUNE2	FRMD4B	SCD
Marker_35	BCKDHB	LINC00513	DGKG	MAGI1	NEAT1	FTH1	FOXO1	ABLIM1	ELAVL4	SLC44A1	AC139720.1	KIF16B	ANO4	GABRA2	YWHAH	NELL1	DAPK1	MEIS2	CNTNAP4	SEC24D	SATB1	TRMT9B	SOX5	ST6GALNAC5	DLEU2	INPP4B	MGAT5	MMP16	ELAVL4	CASC15	DSCAM	EGFR	THSD7A	CHST11	RERG	PEX5L	TLN2	CABP1	FMNL2	SRGAP2B	ABHD15-AS1	ARHGAP15	FBXO11	PIK3R1	FGD4	ANO4	CLMN	NFASC	NTM
Marker_36	PPFIA1	FTL	EFNA5	FGFR2	KCNIP4	LINC00499	C11orf49	GRIA4	CAPS2	CDK19	CUX1	CPNE4	CDHR3	CALN1	EIF1B-AS1	OPHN1	TAB2	WSCD2	KCNH5	GLCE	CEMIP	PELI2	FMN1	FZD3	PALM2-AKAP2	MPPED1	AC073050.1	DIP2B	GLRB	LRP8	NR3C1	NFIB	TRMT9B	SLC1A2	NFIB	PTPRE	GPI	RORA-AS1	SLC1A3	PKN2	RAP1A	DIAPH2	SPTLC2	DOCK10	RBM6	SCD5	TNRC6B	ZNF536	AP003086.1
Marker_37	ABR	ETNPPL	POU2F1	MSRA	GPC5	PTGDS	SSBP2	CAMK2N1	NCK2	TCF12	FRAS1	LINC02389	AC092939.1	ACTR3B	PREP	RASA2	MRPS30-DT	TIAM1	SATB1-AS1	ILDR2	STMN1	C8orf34	SCN1A-AS1	PACRG	SHISA6	PRKCB	ARHGAP21	ATP2B2	RDX	ARHGAP28	LCORL	TMEM132D	PDE4B	ANKRD6	DIAPH2	SDK1	CTNND2	GUCY1A1	FTX	SFMBT2	CAMK1D	NAV3	CDKAL1	CSF1R	ATP2C1	LPAR1	RYBP	CLMN	IQGAP1
Marker_38	MAPT	C1orf61	AC073050.1	ANKDD1A	MAGI2	ACSL6	AQP4-AS1	GRIK4	TMEM117	PTPN13	FBXW8	MIR181A1HG	ACSL6	P2RX7	COL26A1	FMNL2	UBE3D	GNAL	LINC02389	OSBPL10	NPTXR	GHR	KIAA1217	LINC01322	DAPK1	TOX3	GABRG2	NFASC	NAALAD2	GRIK4	PDE4B	EEPD1	EDIL3	SCLT1	TMSB4X	BRINP1	PRICKLE1	SLITRK5	44986	DLEU2	JAZF1	FCHSD2	ANKUB1	ZSWIM6	NCOA2	GNAO1	HIP1	MT-ND3	SGK3
Marker_39	PALLD	AC093535.1	PTPRG	WLS	CADM2	C1orf61	SORBS1	NCDN	CCDC85A	RYBP	RASGRP1	NPTXR	ESRRG	FAM106A	STRADB	ANKRD10	ARID5B	FAM3C	LINC01414	GARNL3	AL596451.1	RANBP17	KLF12	TENM1	PCDH7	SORCS3	ULK2	CDH18	KCNMB2-AS1	ELL2	CCDC85A	WWP1	PTPRE	PID1	PRKD1	CIT	LRRC8B	PLCXD3	MAML2	NRIP1	ARHGAP12	MEF2C	IKZF1	PTPRJ	ZNF638	LINC01608	DOCK9	CNP	PSD3
Marker_40	AF117829.1	AC002429.2	NF1	PDZRN3	FBXL7	NOTCH2	FHIT	DLEU2	IPCEF1	ELMO1	TMEM163	TBR1	PTCHD1-AS	INTU	AC002463.1	PGBD5	CDON	AFDN	KIF16B	ACVR2A	AC019197.1	TRHDE-AS1	TAFA2	TMEFF2	ZNF704	KCNT2	GAS7	EDIL3	ANKUB1	DPYD	PRKD1	ALK	GALNT13	CNTNAP4	ALK	MIR99AHG	AC090579.1	CALN1	MBNL1	PLCG2	SPTLC2	MED13L	RAB11A	HDAC9	KMT2C	DPYSL2	DIP2B	RERE	RNF144A
Marker_41	DAAM1	EPHB1	CADM2	SOX2-OT	SLC1A3	ACSL3	ADGRV1	ENC1	LHFPL6	LPGAT1	SPOCK3	DCC	CHST11	GLIS1	PPP1R21	HECTD2	BAZ2B	GALNT16	AC019197.1	LRCH1	USP11	LINC01811	EPHA6	NETO1	KIZ	BCL2	NKAIN2	AOPEP	KHDRBS2	MIR137HG	ST8SIA5	MAP3K5	SUSD4	CAMK4	RNF150	NEDD4L	INPP5F	RBM17	ELMO1	CTNND1	WSB1	SLC8A1	PIP4K2A	EIF4G3	RAPGEF1	ANK3	AK5	ANK3	PIGC
Marker_42	DCLK2	GLUD1	ZSWIM6	RBFOX2	ADGRB3	ARHGAP24	AHCYL2	ITGA9	CELF4	1,00 AMD	GPR63	PDZRN4	LPP	TRPS1	MAK	COG6	CNKSR2	GRIK4	SATB1	RAP1GAP	UNC13C	ALCAM	CLEC16A	SYNPR	IQSEC1	MPP6	TIMP2	TBC1D5	SLIT2	SVIL	CIT	KCNIP1	BRINP1	PCDH10	UNC5D	DSCAM	RAP1GDS1	TRMT9B	EPB41L2	ZBTB20	USP15	MAML2	WDFY3	DLEU1	LRBA	LSAMP	DIP2C	FNIP1	MTUS1
Marker_43	DENND4A	RDX	GNAQ	LRIG1	SORBS1	GJA1	ADD3	GRM1	NAALAD2	FNBP1	ATP8B1	FHL1	AL133166.1	RGS17	PKN2-AS1	APLP2	CDYL2	PCDH10	CEMIP	GABRG3-AS1	UBE2E3	COL11A1	ANK1	AL008633.1	SPATS2L	SIPA1L2	CHL1	DNAJC6	SIK2	SYNDIG1	CDH10	AP001347.1	CDH10	PDE1C	EEPD1	PDE10A	GPM6A	SORL1	HDAC9	SYK	TNS3	INPP5D	PUM2	PSAP	FBXL17	ZBTB20	44986	CLASP2	PKP4
Marker_44	NAV2	PDE4D	SOX5	PHACTR3	SNHG14	FAM171B	AL137139.2	PRKCI	RORA	FRYL	KCNMB2-AS1	LRRN3	KCNN2	GSE1	PDK3	FEZ2	NPAS3	CDHR3	CTNNB1	MGST1	SATB1-AS1	ABLIM3	PLXNA4	KIAA1217	TLN2	IL6ST	GABRA1	PPFIA2	AC015923.1	FAT3	GALNT13	LUZP2	DSCAM	PEX5L	EML6	NR3C1	TMEM117	TPD52	SRGAP2	ANKRD44	OXR1	TBXAS1	CCNY	ATP8B4	RNF13	BCAS1	COBL	GPRC5B	SHROOM4
Marker_45	RFX4	MEF2C	CDC42BPA	MACROD2	PTPRZ1	GRIA2	TJP1	ST8SIA3	KIAA0319	ZDHHC20	CAB39L	MGLL	DGKH	ADAM9	TOM1L1	SLC41A2	GABRB1	TMEFF2	SPAG16	LMO3	LINC01414	MIR31HG	CYTH3	CHN1	CHN1	LMO7	AC008056.1	CCDC88A	MAN1A2	NXPH2	CLVS1	TMTC2	CNKSR2	CDR2	RAB3IP	TMEM232	KCNMB2	SEZ6L	PTPRE	DLEU1	CEP170	ARHGAP26	44986	STAG1	WWOX	SGK1	RFTN2	CDK19	MOG
Marker_46	BMPR1A	CACNB2	CDH2	CACHD1	MKLN1	RORA-AS1	PDE4B	KCNK1	ELAVL2	SYNJ2	C1GALT1	AC093523.1	AC005906.2	TUT7	AC074032.1	CLVS2	DENND4A	RSPO2	BACH2	STARD13	MGAT4C	DIP2A	ADAMTS9-AS2	CTNNA2	TOX3	POT1-AS1	KCNQ1OT1	TMEM108	UBL3	LINC00937	ARHGAP21	SLC6A1	CLVS1	ASXL3	SGMS1	CAMK2A	FLRT2	TMEM132C	MEF2C	ITPR2	BACH1	ATP8B4	CHD9	RASA1	TBC1D5	PPP2R2B	NFIA	USP34	ATP1B1
Marker_47	SDCCAG8	SLC14A1	ARHGAP32	MRVI1	DST	AC002429.2	PPP2R2B	EPB41L2	ST8SIA1	PALM2-AKAP2	MGAT5	ELAVL2	TMTC1	CDH13	CHRM3-AS2	FGFR1OP2	NRG3	ZNF704	SLC44A5	AC091885.2	LRRN3	AC068587.4	ATG5	TLN2	FARP1	PTPN2	JPH4	HECW1	OSBPL3	CUX2	REEP1	BRINP2	SLC24A3	CDH12	CACNG3	SORT1	SPOCK3	KHDRBS3	ST6GAL1	IGSF21	ANKRD11	MAML3	CHSY3	TCF12	AOAH	ARAP2	WWOX	CCNH	RNF13
Marker_48	SLC9A9	MFSD4B	GAREM1	RIN2	NTRK2	CHST11	LRIG1	CDK19	TUBA1B	MVB12B	ZNF804B	OPRM1	SAMD4A	ELL2	KPNA5	GPM6A	KCNJ3	SYNPO2	AC005400.1	DLEU1	AC025159.1	BACH2	TDRD3	SPARCL1	RAPH1	DOCK10	REEP1	TCF12	JARID2	DNAJC10	GALNT17	CCDC85A	GRM7	44986	AP001347.1	CDK8	MYO6	ELMO1	LPP	RUNX2	MTHFD1L	OXR1	TNS3	SLC9A9	TNRC6B	TMEFF2	TCF4	N4BP2L2	MACF1
Marker_49	ERBIN	JPX	MIR100HG	SORCS2	ADGRL3	PPP1R9A	NCAM1	RFTN1	DNAJC1	APBB2	PDE7A	FXYD6	NFIB	ZNRF3	AC104827.1	DCLK2	KCNIP4-IT1	CDS2	LINC01322	FUT9	KIAA1324	SASH1	STK39	CDH9	CDH9	ANKRD6	KCNQ5	DPP10	ZFYVE16	SIDT1	CPE	PRKCB	EML5	GNAI1	CPEB2	REEP1	NPAS3	FAM78B	PICALM	SRGAP2C	LPCAT2	TCF12	BIRC6	ANKRD44	MKLN1	TRIM2	CCNH	GPM6B	DOCK3
Marker_50	MED13L	CEP85L	RBFOX2	TMTC2	CDH20	MGLL	MED12L	DGCR9	KCNC2	SLC22A23	ARNTL2	CCDC3	RAB3C	PAM	AC023590.1	USP31	CA10	U91319.1	CFAP221	PEG3	MPPED2	PRR16	HECW1	RASGRF2	LMBRD1	ABI1	LPGAT1	LINC00882	KCTD8	GRB10	AFDN	CHST11	ATP2B1	RPS6KA3	ZNF462	ANKRD28	SNAP25-AS1	SFMBT2	MEF2A	ABCC4	USP34	MGAT4A	IPCEF1	DENND1A	NEAT1	SIK3	ABCA8	DLG1	FMNL2
Marker_51	HMBOX1	PHLPP1	SMARCA2	JAK1	CADM1	PDE5A	ADGRA3	LINC01122	ASTN2	IGSF11	NWD2	IPCEF1	PDE4A	GALNT2	AC073167.1	PLEKHA1	MTUS2	GPR155	KCND3	GABBR1	NSG2	TSHZ3	FHOD3	CDH2	PAN3	DLX6-AS1	NR3C2	MKLN1	AUH	UTRN	PWRN1	OPHN1	PPM1H	INPP4B	MYO16	PLCL2	PAN3	EDIL3	TGFBR1	FRMD4A	44986	SFMBT2	C3	ZEB2	RERE	AMER2	CDK19	QDPR	ABCA2
Marker_52	CNTN1	NHSL1	KCNMA1	RASA1	NRCAM	SERPINE2	CAMK2G	DCLK2	PTPRT	DIP2B	SEMA6D	CREG2	BEND6	SLC1A1	OLFM1	SH3BGRL2	GRM5	ILDR2	STAMBPL1	BCL11A	NEK11	DPY19L1	LANCL1	IQSEC1	SLC8A1	FSTL5	DGKB	SEPTIN7	LPP	SYTL5	NR3C2	PTCHD4	SLC4A7	TNR	ASPH	KCNH7	SSBP2	TMEM132D	PTPRJ	LPAR6	ABCC4	SYNDIG1	CD74	KANSL1	HNRNPA2B1	CREB5	EXOC6B	SGK1	SGMS1
Marker_53	SORBS1	LMO3	TENM2	PRDM16	FMNL2	ANKUB1	PRKCA	GALNT18	SYNDIG1	PTPRJ	AC004594.1	SLIT1	UNC13B	LINC01378	GAP43	GOLGB1	SNTG1	CEMIP2	TRHDE	EPHA7	SLC44A5	LINC02822	ARFGEF2	RUNX1T1	RANBP17	TNR	PALLD	UBE2E2	MYCBP2-AS1	PCSK5	EEF1A1	DIAPH2	TPP2	KDM6A	FAM13C	SOBP	BASP1	AJAP1	ENTPD1-AS1	RASSF8	ETV6	DOCK2	MGAT5	ZFHX3	MED13L	DOCK4	GRM3	TMEM144	GPHN
Marker_54	MYO9A	MGST1	BAZ2B	IGF1R	AUTS2	PLPP3	DPYSL2	NGEF	NAPEPLD	MAN2A1	GNG2	DNAJC1	SLC39A11	PTPRS	AC098588.3	SLC39A10	FGF14	STARD13	AC104806.2	EPHA5	LRRC4C	NYAP2	VWC2	THSD7A	RUNDC3B	SCLT1	SESN3	OTUD7A	PKD2	TMTC1	MICU1	DGKD	KCNH7	DCC	BTBD8	LINC00461	SYNPR	SLC7A8	MGAT4A	FLI1	TCF4	SORL1	USP15	PREX1	SBF2	LPGAT1	CDC42BPA	ANK2	EIF4G3
Marker_55	ARHGAP21	CBR4	CRB1	NEO1	PSD3	PON2	ASTN2	VGLL4	NCALD	SGK3	LGI1	WDR19	COLGALT2	SNED1	AC008771.1	DYNC2LI1	MAPK8	FARP1	RORA	CEP126	TPP2	GRIP1	GNAL	PIP5K1B	KIF26B	RPH3A	PHF20L1	RNF13	GLCCI1	PLXNA2	GRID2	TTC39C	GALNT17	GAS7	PTPRO	TNKS	GRIK2	THSD7A	LRMDA	ABR	NUMB	UBE2E2	SUSD6	CHD9	MBNL1	SLCO1A2	DDX17	CLDN11	WDFY3
Marker_56	PNISR	OPHN1	ADGRB3	SLC1A3	TNRC6A	GLUL	FMN2	MPP6	BCL11A	AATK	CPNE5	PACRG	PPARGC1A	JARID2	FAM13A	EFNA5	EPB41L3	GRIP1	EDIL3	PGM2L1	CELF4	SH3RF3	SLC4A8	DAPK1	SYNPR	GAS7	FNBP1L	DTNB	CSMD3	AFF2	SLC24A3	BCL11B	OSBPL1A	CHSY3	GRIN3A	CHRM3	KCND2	FGD4	TBC1D5	DIP2B	TBL1XR1	SH3RF3	NF1	LPP	ARHGAP15	SOX2-OT	KCNH8	44986	RALGAPA1
Marker_57	ANKRD12	MYO6	DOCK1	JARID2	NFIB	RDX	SIPA1L1	UPP2	ARL6IP1	GNAI1	CCDC65	AC046134.2	ATP1A3	LRP12	KLHL28	NAV3	HTR1E	RPH3A	UBE2E3	ZFPM2-AS1	ARHGEF4	KIAA1671	PPIP5K2	ANKRD44	NFASC	CNTNAP4	SHISA9	IGF1R	AP001831.1	TANK	ARHGAP5	ABI1	SNRK	SUSD4	PTCHD4	FRMPD4	PRKDC	DPP10	LPAR6	SORL1	NCK2	LHFPL2	LPP	SHTN1	DISC1	ZEB2	ARAP2	C10orf90	DSCAML1
Marker_58	AHI1	ZFHX4	LRP1B	SRSF5	RPS6KA2	CPE	ZHX3	BAIAP2	TRPM3	EDIL3	PCDH9-AS4	SLC9A6	KIAA1958	BRINP1	AP001825.1	CNTN4	SLC2A13	MDGA2	NAPEPLD	SCN3B	TTN	RPH3A	NIN	ROBO2	UMAD1	NCAM2	KCND3	DTNA	FAM153CP	XYLT1	GRM7	RPH3A	FOXN3	PTPRO	UNC5C	PARP8	GLG1	PLEKHA1	ZEB2	RASA1	LDLRAD4	SSH2	SH3RF3	MYCBP2	VPS13C	KCNH8	TMEFF2	SSH2	CNTN2
Marker_59	SPIRE1	RASA1	SLC4A4	RTN4	CELF2	ARGLU1	TNIK	BTBD9	STAMBPL1	ENAH	JAKMIP2-AS1	NUAK1	LINC02389	MIA2	AC005400.1	ME1	LINC00882	CHST15	ST3GAL6	GPR137C	PRKG1	AFDN	GALNT7	ROBO1	NAV2	CHSY3	ADARB2	BTBD11	ANO10	PDE1C	SOBP	GRIN3A	KCNB1	KIAA1549L	MGLL	POU2F1	SCD5	TENM4	ITPR2	MEF2C	RHBDF2	ETV6	ANKRD17	ARHGAP22	CSGALNACT1	FAM107B	PHACTR3	LAMP2	MYO1D
Marker_60	ARHGAP26	CALM2	TRIM9	GLUL	TMEM161B-AS1	CPEB3	WSB1	CPSF6	ADD2	FAM13C	NPY1R	TM7SF3	SGPP2	CMTM4	PPP2R3A	PRKAR2B	KHDRBS2	SYNJ2	ASPH	RNF130	PPP1CB	KCTD8	MICAL2	RAPGEF5	GPM6A	CACNA1E	FBXW7	SPARCL1	CHPT1	ERO1B	SYNPR	DOCK10	FAM171B	SLC41A2	SGK1	FOXN3	NBAS	NAPEPLD	GAB2	INPP5D	AC120193.1	FGD4	STAG1	KCNMA1	CMIP	CADM1	MAPT	ENPP2	NEAT1
Marker_61	LMCD1-AS1	CLASP2	MAST4	NTRK3	NRXN1	DDX5	GRAMD2B	SESN3	TTC39C	SEC14L5	MAP2K1	CRIM1	KIAA1841	UNC5A	LMO4	RYR2	FARS2	EPHA5	PCBP1-AS1	SLC7A14	TTC39C	PDE3B	AHCYL2	CDH13	TENM3	PGBD5	GRIA2	MEF2C	OLA1	BCL11A	LINC00461	DNER	PTPN4	FSTL5	AMMECR1	NRXN1	GNAS	AL391807.1	SLC9A9	SHTN1	KCNQ3	EIF4G3	LNCAROD	FYB1	PPP3CA	AOPEP	ANK2	PTBP2	OTUD7A
Marker_62	MRVI1	LINC00461	CELF2	ASAP1	MT-CO1	SRGAP3	SOX6	ARFGEF3	RALGAPA2	ELF2	ARPP19	STAMBPL1	AC120193.1	CREG2	CELF2-AS2	PSMD1	KCNB2	EFR3A	KHDRBS2-OT	RAB11FIP4	CTNND1	ZNF704	MIAT	ADAMTS9-AS2	LIMCH1	PLPPR5	ARGLU1	DICER1	SESTD1	CALD1	CALM1	UBASH3B	DENND1B	LINGO2	RBMS1	OSBPL1A	YWHAG	RORA	SFMBT2	TBC1D22A	MGAT4A	MBNL1	LYN	SORL1	AKT3	SPOCK3	ERBIN	ENO4	FGFR2
Marker_63	ADGRA3	SGK3	ERBB4	CPEB4	SPARCL1	CALM2	DLG2	ATF2	SSBP3	DLEU2	AP003086.1	FAM13C	TAPT1	PRMT8	AC093879.1	RAPGEF2	CLVS1	NPTX1	POU6F2	TBC1D1	ZNF518A	NCK2	TBC1D4	KLHL32	DGKI	PCDH15	CACNA1B	FMN1	RCOR3	GAP43	OSBPL1A	CDK14	LARP1	NCAM2	C8orf34	NOVA1	LMBRD1	KIAA0319	TRIO	RAD51B	INPP5D	ZFAND3	RB1	SNHG14	TAOK3	TJP1	MT-ND4	CLDND1	PLEKHH1
Marker_64	FTO	ITSN1	ADGRL3	FUT8	TRPM3	ZBTB20-AS5	RFX3	ITPR1	OXCT1	DICER1	FAM102B	ASPH	B3GAT1	PVT1	CGGBP1	SYT1	CDH18	OSBPL10	SPATS2L	PHYHIPL	FXYD6	TRHDE	SLC4A7	EPHA7	CDH2	SCAI	ATP6V1A	KDM4C	AC093879.1	44989	AC068587.4	RAB3IP	LANCL1	ADAMTS9-AS2	GRIA4	THSD7A	PNMA2	CSMD2	ADAM28	PICALM	CHST11	MYCBP2	TBL1XR1	DOCK2	FHIT	MYO6	IL1RAPL1	GRID1	ADIPOR2
Marker_65	REV3L	PLPP3	FUT9	MED12L	NCAM2	LUC7L3	STON2	NFAT5	MORF4L1	TTLL5	MPP7	SMC6	ARHGAP20	MTMR12	ALS2	MAP4K3	MBNL1	CPE	FARP1	RAP2A	DNAH7	RALGPS2	TASOR2	RYR2	THRB	GAD2	TSPAN5	ANO4	KIAA0825	NRIP1	MIR99AHG	KCNN2	TUSC3	RIPOR2	CDC73	GALNTL6	HSP90AB1	MCC	JMJD1C	HDAC9	RUNX1	KCNQ3	UBE2E2	PICALM	1 COP	NRXN3	PDE1C	USP54	BAZ2B
Marker_66	PRKG1	ACACB	ZFAND3	TRIO	SLC1A2	SEPTIN7	ARHGAP5	SORBS1	NRG1	PLCL1	PRELID2	CCDC85A	DGKE	GALNTL6	WIPF2	SYTL2	SAMD12	CCND2	SCN1A-AS1	NOS1AP	KIAA1549	LINC00937	CHCHD3	FAM135B	AUTS2	PLD5	WDR17	ZNF804A	ATP2A2	CDH11	ROCK2	ADARB2	PLXNA4	TMEM232	GAD2	NBEA	NTM	TEAD1	FCHSD2	MAML2	RTN4	ARID1B	PIAS1	VPS13B	ELMO1	KIRREL3	LIMCH1	KCNH8	UGT8
Marker_67	SBF2	SEPTIN7	AC092691.1	JPX	CALM1	MEGF10	NUMB	KIRREL3	TMOD2	MAP4K5	PTBP3	NEO1	FAM135B	ADCY5	PCMT1	ABL2	GABRA4	SLC35F1	CCDC3	NEXMIF	PTPRT	NETO2	SLC16A7	ANKRD36	CLASP1	PTPN11	CANX	ATP8A1	ACYP2	GALNT18	MFSD4B	SGK1	AC068587.4	DOCK10	KIAA1324L	MRTFA	TJP1	ZNF385D	ARHGAP15	PREX1	BMP2K	RERE	VTI1A	FHIT	SDCCAG8	HIPK2	SPOCK3	LRRTM3	WSB1
Marker_68	DPYSL2	PON2	ANK2	DDX5	GABRB1	HIF3A	SPARCL1	PPFIA2	ST3GAL6	PTMA	GPC5	GCC2	AC005225.2	MAN1C1	ZRANB3	GFOD1	SYBU	HLF	CNTN5	SMAD2	FUT8	PCDH17	TMEM108	ADCY2	GRIK1	LINGO2	SYN3	RFX3	PHACTR3	ADCY5	ASPH	SLC20A2	SOBP	CNKSR2	PIP5K1B	PITPNC1	VPS8	MTUS1	ZFHX3	RTN4	PTPRE	JMJD1C	AC120193.1	SLCO2B1	ATXN1	NCAM1	DOCK4	RNF130	NCOA7
Marker_69	WSB1	ABI1	CLASP1	MARK3	TCF4	LINC00472	ITPR2	ADGRL2	NEK11	SLC12A2	SPEF2	ADD2	CAMK2G	PITPNM2	RAB6B	PARP8	GABRB2	KCTD8	SYTL2	TMSB4X	ST3GAL6	SATB1	SACS	SHTN1	ROBO2	ZBTB16	RIMS2	RASAL2	AC053513.1	IQCJ-SCHIP1	RASA1	LPIN2	KIAA1549L	DOCK4	ATXN7L1	ZNF292	EFR3A	CDH12	ATP8B4	MACF1	ADAM28	ZEB2	ENTPD1-AS1	GNAQ	LNCAROD	TTLL7	ANO4	FGFR2	DICER1
Marker_70	IMMP2L	AL137139.2	FBXL7	MFSD4B	MT-CO3	ATP1A2	MBD5	NELL1	PKNOX2	CAMK2N1	ST7-AS2	UBE3D	PANTR1	UPP2	AC053513.1	RANBP9	GALNTL6	NRSN1	SND1	FOXN3	PCBP1-AS1	MCU	SLC24A2	SPATS2L	ASTN2	CHL1	ENOX1	KLF12	FOXP1	SOX6	LARP1	PHYHIPL	PCDH7	KCND3	SUSD4	PLXNA4	ARHGAP32	ADCY8	MYCBP2	SH3KBP1	PTPRC	GAB2	ETV6	LHFPL2	AKAP13	APP	SH3GL3	AKAP6	CLDND1
Marker_71	DOCK3	NFAT5	FOXN3	FOXO1	NCAM1	AC104827.1	PRKD1	PCDH7	CLSTN2	USP32	AL160254.1	PCLO	ANKDD1A	AL117329.1	AUXG01000058.1	PPP3CA	OLFM3	GRM3	FAM13A	NRIP1	AC104806.2	BCL2	ATP2B2	TIAM1	NRXN3	FLRT2	ARL6IP1	PCDH9	OCIAD1	HIPK2	KCNMB2-AS1	FRY	RASA1	PLPPR1	MAF	BMERB1	HSP90AA1	DLGAP2	CHD9	ELMO1	SSH2	MT-CO2	PALD1	DIP2B	NCOA1	PHLPP1	FBXL7	APBB2	AKT3
Marker_72	ASTN2	TEAD1	FBXL17	MIR100HG	CPE	SFXN5	DOCK3	CHRM3	PNMA2	NEO1	STK38L	GNAS	PID1	PDE8B	PRKAR1B	GPATCH8	ZEB1	HMGCLL1	PDE10A	GAS7	NFIX	AC092902.4	SRRM4	RIMS2	DLG2	RIMBP2	SERINC1	LRRFIP1	OIP5-AS1	GABRA2	LARGE1	FMNL2	LDLRAD4	ATP2C1	TMEM65	TSPAN7	JAZF1	SDK1	ATM	LRCH1	CD74	DOCK10	RHBDF2	TBXAS1	ZBTB20	UGT8	PCDH9	KIRREL3	AGTPBP1
Marker_73	RAB11A	ZHX3	SCD5	ASPH	MT-ND1	SPARCL1	MAML2		SLCO3A1	SECISBP2L	AC096576.2	ALS2	TEAD1	KCNC1	ABCC5	NCKAP1	GRM7	CASD1	ZMAT4	CSMD2	NOL4	KCNT2	ANKS1A	LRP1B	KCTD16	PIP5K1B	KIF3A	GTDC1	PPM1E	PWRN4	ARFGEF3	LRRFIP2	AGAP1	ZBTB16	MGAT4C	MAN1A2	AC006115.2	SHANK2	RERE	ATP8B4	SYNDIG1	AKAP13	FYB1	MAML3	CUX1	ALCAM	PTPRD	ARHGAP21	NKAIN2
Marker_74	DOCK7	PREX2	SOX6	CACNB2	ATP1A2	LUCAT1	AHCYL1		PLCL2	BBX	AC096576.3	DNAH6	ITGB1BP1	PTPRE	UCHL1	MLIP	MLLT3	PTPN2	SESN3	KCNMB4	CCDC3	SLC5A4-AS1	ACSL6	GRIA3		NEBL	PKN2	MBNL1	EPHA7	AL513166.1	ZNF292	RAB3C	CDH13	EPHA7	ADD3	CSRNP3	CELF2	ELMOD1	DOCK4	ZSWIM6	WDFY3	MT-CO3	SBF2		FAM49B	FUT8	KLHL32	TMTC2	TMEM165
Marker_75	LIFR	SIK3	TTC28	MAP4K4	GPHN	ACACB	NEBL		CDK14	NECTIN3	CPLX2	MAN2A1	AKAP12	PABPC1	FILIP1L	ARFGEF1	THRB	SVOP	FSTL4	MFSD6	AUXG01000058.1	RBMS3	LRCH1	XKR4		FNBP1L	RCAN2	SCN1A-AS1	HLCS	CTNND1	MAP1B	NOS1AP	SMARCA2	TXNDC16	LINGO2	TTC28	RNF180	MED12L	SORL1	SLC9A9	ARHGAP26	CHD9	JAZF1		WSB1	DOCK5	ZBTB20	DNM3	FTX
Marker_76	RUFY3	CAMK2G	TCF4	C20orf194	KCNMA1	ACSBG1	BMPR1A		TRIM37	GRB10	CEP70	KCND3	LINC00894	PKIG	AC069228.1	SLITRK5	CADM2	CPNE8	AL117329.1	MAP4	RAB28	STAT4	LRRFIP1	TENM3		PTPRO	NRXN1	AC006148.1	FHIT	KCNB2	KCNB1	ARL4C	MAPK8	ROCK2	AC098588.3	NRG3	PPM1K	FRMPD4	APBB1IP	PALD1	FGD4	PTPRJ	EIF4G3		EXOC4	MBNL2	SHTN1	FNBP1	RNF130
Marker_77	KALRN	ATXN2	SASH1	CHPT1	DLG2	C1orf21	FTO		SNRPN	GAREM1	DYNLL1	USP22	FAM53B	SUGT1	RANBP2	SV2B	FAT3	PGAP1	PPFIBP1	OXCT1	GLCCI1	GRM3	MYH10	ADGRL2		HS6ST3	SYT11	APC	IBTK	SCN9A	KCNQ5	MACROD2	MIR99AHG	CDH9	AMPH	GNAL	NDFIP1	SPARCL1	DLEU1	MED13L	TBC1D22A	RUNX1	PAG1		SKAP2	NFIA	HIPK2	PDE8A	CDC14B
Marker_78	NAV3	SPTBN1	MAGI2	DIP2C	DLC1	AC093879.1	RFX4		TRIM44	KIF13A	AC097537.1	STX8	SRGAP2	SMAD1	GABRA1	FARS2	LRFN5	LRP1B	TAFA2	PLPPR4	ASXL3	ADCY2	MIR124-2HG	NRXN3		MCTP1	ADD2	MIAT	NSF	MTA3	CADM2	SERINC5	DCLK1	C1orf21	GALNT2	NCAM1	MAP3K13	ANK1	OXR1	AC079793.1	NAV3	FHIT	RUNX1		ARHGAP24	SEPTIN7	TRIM2	MT-CO3	LRRTM3
Marker_79	HNRNPA2B1	CHPT1	MEIS2	TCF7L2	MAST4	DNM3	TNRC6A		CNTN3	STRN	TSPAN13	GUCY1B1	SPATA7	SACM1L	ABLIM2	AL591501.1	CTNND2	ITGA9	CTNNA2	LINC01122	TOP2B	SATB1-AS1	NAV1	LIMCH1		MSI2	RNGTT	EPHA6	INSR	ITGA9	ASIC2	GRIP2	CACNA1D	SCN3A	UBASH3B	KALRN	PDS5B	ADCY1	FTL	ADAM28	RNASET2	SLC9A9	AP003086.1		SAT1	NFASC	PHLPP1	COBL	TSPAN5
Marker_80	ADCY2	RERE	LHFPL6	PCDH9-AS2	MT-ATP6	PCDH7	NAV3		LIN7A	NPAS3	MINDY2	PRKN	MEIS2	PLPP1	AC124852.1	PPP3R1	MIR137HG	ATP2B4		HSP90AB1	FOXP1	MYRIP	PDE3B	TRIM9		HDAC9	LARP1	WSB1	KIF2A	ABCA10	SNTG1	TIAM2	NCAM1	PRICKLE2	MTR	CACNA1D	OXR1	KCNJ6	MAP4K4	MBNL1	ZFAND3	DIP2B	AUTS2		DIAPH2	FRYL	CREB5	ERBIN	WNK1
Marker_81	MAP3K5	AHCYL2	GPHN	OPHN1	GPM6B	DLC1	GLIS3		GRM3	GAB1	CTNNAL1	PPFIBP1	TMEFF1	SAMD8	RSRP1	PDE4D	SLITRK5	RAPGEF4		3,00 DKK	POU6F2	ST3GAL6	KCNC1	SPOCK3		TXNDC16	APLP2	KHDRBS2	FRYL	PAPSS1	LRP1B	KIAA1109	AC092691.1	SLCO3A1	ZDHHC14	ABLIM1	ANO5	RBMS1	AC120193.1	DOCK10	DOCK8	LPP	ZFAND3		MALAT1	EXOC6B	NFASC	PRUNE2	UBE2E2
Marker_82	FER	RBMS3	PCDH9	ARHGEF12	DDX17	ATP13A4	NCAM2		STOX2	MYO6	TMEM178A	XKR6	GPC6	XPR1	JPX	FBXL17	CSMD3	3,00 DKK		STAMBPL1	ENSA	PHKB	SRRM3	SLC24A2		MGAT4C	GPR137C	LRRTM3	CD47	HSPH1	CNTNAP5	MSI2	FRMD4A	RIF1	AC090709.1	REV3L	SHPRH	SEPTIN11	ZFP36L1	ZFHX3	ST6GALNAC3	PTPRE	TCF12		ARID1B	DOCK1	SIK3	FTX	GAB2
Marker_83	DIP2C	OBI1-AS1	SGIP1	USP34	AL589740.1	RANBP3L	WWOX		CADPS2	BAZ2B	AC110296.1	ATP2C1	GULP1	MORC3	RAB11A	POU2F1	CACNA1A	AQP4-AS1		GABRG3	SERPINI1	DAB1	AC006148.1	DLGAP1		APBA1	AFDN	STRBP	PDE5A	PARP8	NLGN1	LCORL	CSMD1	HDAC9	CCDC144A	ARHGAP44	DENND5B	PKNOX2	TMSB4X	KANSL1	CELF2	44986	MYCBP2		DDX17	SLC44A1	LPAR1	PLXDC2	FHIT
Marker_84	ATXN1	TNIK	TRPS1	BMPR1B	MT-CO2	ARHGAP5	MIR99AHG		NUAK1	PPP2R2A	GPATCH2	FAM49A	MPPED1	XPO7	PDXDC1	RPS6KC1	LINC01250	JPH1		ZFPM2	ANO3	GALNT13	ME3	NXPH1		ARL6IP1	FOXO3	PDE5A	GABRG3	BCL11B	ROBO2	FAM49A	NLGN1	ASIC2	TLK1	CNTN4	LRFN5	DLGAP4		JMJD1C	QKI	FYB1	MGAT4A		SMAP2	CCNH	PALM2-AKAP2	PTMA	PCA3
Marker_85	N4BP2L2	CARMIL1	AL589740.1	ITPR2	SIK3	DGKG	MED13L		SRRM4	PPM1H	CSGALNACT1	AC124852.1	EML1	AC007563.2	AC069437.1	FER	ST6GALNAC5	EPS15		EIF4A2	USP22	INPP5F	KANSL1L	RBMS3		PTPRS	SYNE1	TRIM9	APBA2	LINC01122		SEPTIN7	SLC44A5	HMBOX1	DYNC2H1	ZEB1	LIMCH1	UBAC2		SRGAP2	NEAT1	PREX1	SSH2		TRIO	GRM3	LSAMP	SLCO3A1	RTN4
Marker_86	ABLIM1	PBX1	KIAA1109	PTPRZ1	AHCYL1	AC073050.1	PDE4D		FAM49A	PHACTR3	CDK6	RAB27B	KIAA1324L	MAP3K5	AC005670.3	EHBP1	LINC00632	NOS1AP		SERINC1	SCN3A	STX18-AS1	MEF2A	ATRNL1		EFNA5	ZDHHC21	OGA	GAD1	TBC1D19		HSD17B4	CNTN4	GPR137C	KIRREL3	PLEKHA5	CERS6	TENM1		ZEB2	MEF2C	MT-ATP6	BMP2K		ATM	AUTS2	ZNF536	KLHL32	NALCN
Marker_87	PRKD1	TNRC6B	TRPM3	PSD3	PTGDS	SCD5	TTC28		GALNT17	FRMD5	AC006059.1	MAN1A1	ETV6	SLIT3	RNF145	ATRNL1	ATRNL1	NGEF		JUND	PDE10A	PAK5	NDUFS1			MSRA	PSAP	MAP4K3	SENP7	ZDHHC20		ANKH		ZNF385B	EXOC2	SLC44A5	KCNB1	KCNH1		FOXN3	SLC1A3	JAZF1	RAP1A		MAML2	PALM2-AKAP2	TCF12	CDC42BPA	JAM3
Marker_88	FARP1	PITPNC1	MBD5	APC	CNTN1	FOXN3	ADCY2		FSTL4	CORO2B	RBMS1	ATG7	CAST	SPRED1	CIT	CD47	ARHGAP26	PDS5B		CDC73	WAC	PPFIA4	NEK10			POU2F1	RNF130	RABGAP1	RTN4	AC009899.1		GRK3		CCNH	TMEFF2	UBASH3B	ABI2	CNTN5		FCHSD2	ANKS1A	FMNL2	FTX			PLXDC2	GNAO1	CCDC88A	NKTR
Marker_89	TRAF3IP2-AS1	CSGALNACT1	FAM155A	PREX2	CLU	SLC4A4	CDH20		ATXN1	DOCK9	MED27	SYN2	LINC01322	KDM5B	UBE3A	PTPRK	LDB2	MDN1		ARL6IP1	CDH8	CDH8	ANO4			FRRS1L	KCNJ3	KCTD8	PPM1L	LINC00342		FOXN3		MIR99AHG	ARID5B	GABRB1	CLSTN1	VWC2		TBXAS1	TMSB4X	HDAC9	SLC1A3			MAP4K5	PTK2	WSB1	ANKIB1
Marker_90	PPP3CA	KIF1B	DDAH1	MAP3K5	PDE4B	AL589740.1	PARD3B		FHIT	SORT1	SELENOW	NELL2	SLIT2	BRINP2	NSD2	GRK3	PTPRK	SPARCL1		SEZ6L	CMSS1	NLGN4X	AL008633.1			SERINC1	FRRS1L	TAFA2	NTRK3	ARHGAP20		NR2F1-AS1		NPAS3	MIR181A1HG	MTUS2	PTPRM	AFF3		APBB1IP	ARHGAP24	FKBP5	KCNQ3			FRMD5	FRMD5	PTPRK	BCAS3
Marker_91	TRIO	NKAIN3	LINC00299	CAMTA1	TPD52L1	CHD9	CLU		SIDT1	TULP4	ARMC2	AC067956.1	BAALC	DNMT3A	TMEM241	EXOC6	IQCJ-SCHIP1	ADCY1		NAPB	ZNF273	KIAA0319	SLC35F3			TARBP1	CPEB4	SOX5	SETBP1	SPOPL		PBX1		KALRN	TRERF1	SMARCA2	DLG2	CPSF6		MAML3	PLXDC2	TBC1D5	JMJD1C			AGAP1	PIP4K2A	SCD	ARHGAP21
Marker_92	KMT2C	TPD52L1	PRKN	MACF1	MT-ND3	MGST1	MALAT1		GRIK2	TESPA1	RIT2	TAFA2	IGSF21	PRKCA	MFSD4B	ANKRD36C	TMEM232	RPS6KA2		TOMM20	ZMAT4	SIDT1	CACNG2			C1orf21	44991	LCOR	ASIC2	VSNL1		LRRTM3		KCNQ5	NR2F1-AS1	GPHN	PLEKHA5	HS6ST3		SLC8A1	DOCK4	IPCEF1	FKBP5			SLC24A2	PDE4B	TF	ADGRB3
Marker_93	TJP1	NTRK2	AUTS2	AC079385.1	PLCB1	TMEM161B-AS1	NPAS3		PRH1	ANKRD28	KCNMB2	THRB	ATF7IP2	PPP3CC	ACTN1	TMEM232	TAFA1	PRKD1		44986	NR2F1-AS1	DOCK4	CLVS2			GABBR2	KIDINS220	CAMK1D	LRBA	L3MBTL4		SLC35F1		CACNB2	AC027288.3	LRP1B	PRKACB	NSG2		GAB2	FRMD4A	SPP1	ARHGAP26			TCF12	ANK3	NLGN1	NCKAP5
Marker_94	ZNF638	ASB3	GPC5	DLG2	CACNB2	LINC00299	MGAT4C		HECW1	SPATS2L	SKAP2	HERC1	PART1	PDZD8	PLEKHA6	CAMK1D	LINGO2	ZFPM2		ADCY1	CNTN5	CAP2	EVL			CHRM3	CLCN3	KCNH1	RFX3	KIZ		MTSS1		TMEM108	PLCL2	SRRM4	XKR4	MDGA2		SLCO2B1			NAV3			DSCAML1	NCAM2	DPYD	PCDH9-AS2
Marker_95	FNBP1	MKLN1	GABRB1	DTNA	FAM155A	FMNL2	ITPKB		BRINP3	DTNB	TMEM132D	OPCML	LRRN2	SHISA9	RAPH1	HS2ST1	TMEM108	DCUN1D4		CDH10	SYT14	AC006148.1	ZMAT4			GFOD1	ANKRD13C	SPAG16	ABLIM1	NLK		GABBR2		KCNJ3	FAM135B	PRKCB	WNK1	MAST4		DOCK4			QKI			FBXL7	AUTS2	PALM2-AKAP2	FAM107B
Marker_96	USP34	FMNL2	SPON1	DOCK4	DPYSL2	NFIB	DDX17		ZDHHC14	PTK2B	SGCD	UNC5D	AC024901.1	NIPAL2	AQP4-AS1	ATP2B1	LRRTM4	AFF3		SYT11	SLC39A10	OLFM3	WNK2			HIVEP3	GTF2I	SLC44A5	ADGRL3	BCKDHB		AKAP11		MSRA	PDZRN3	FRMD4A	PPP2R2B	FAM135A		EPB41L2			CYFIP1			EDIL3	AMER2	ANO4	GRID1
Marker_97	LINC01473	NCAM1	FHIT	LPP	SYNE1	TPD52L1	NAV2		CACNB4	FYN	AC015923.1	ZMYND8	ROBO1	CBLN2	CACNA1A	GRM1	CHRM3	TSPAN7		TSPYL1	GABRG2	AIG1	SLC44A5			PHACTR1	PIAS1	15,00 ARL	RYR2	SLC16A1-AS1		ADAMTS9-AS2		ARNT2	SGCZ	CSMD1	MICAL3	ZNF804A		LHFPL2			APBB1IP			NCAM2	SLC24A2	PTK2	CLDN11
Marker_98	BCL2	FTX	CDH20	NFIA	PDE4D	AC093535.1	PRKG1		KCNH7	GALNT18	KCNIP4-IT1	AC019211.1	EPHA6	PDZRN3	ICA1	LY86-AS1	HS6ST3	NCALD		TMEM245	TCF4	SLC24A2	RASGRF2			GALNTL6	PRKCA	MEF2C-AS1	UBE3A	CSTF3		DOK6		15,00 ARL	GMDS	AC092691.1	ARNT2	ADGRB3		ST6GAL1			FAM49B			GPM6B	SGK1	NEAT1	FNBP1
Marker_99	BIRC6	MSI2	SLC7A11	NCOA1	FTH1	SLC1A2	FAM189A2		CDH10	RASGRF2	PPFIBP1	KCNQ5	TAFA1	NPAS2	CRLF3	CDH12	TENM2	TLK1		MAP3K4	RASAL2	BMPER	NXPH1			GRK3	RBMS3	ZNF385B	IMMP2L	PCDH7		SGCZ		ADCY2	CAMK1D	SNTG1	CADM2	DIP2C		ENTPD1-AS1			GNAQ			PDE1C	CTNND2	SIK3	PTGDS
Marker_100	MLLT10	NTM	NRXN1	NPAS3	DPP10	CTNNA2	OGFRL1		PDE1A	KIRREL3	CA10	ADGRL2	CNTN3	DGKB	PDE5A	PTPRG	RGS6	PTPRG		ANKRD33B	PTPRD	KCNB2	ERBB4			CNTN5	PCDH9	ADAMTS9-AS2	MFSD4B	GOLGB1		IL1RAPL1		CNTN5	SH3RF3	NLGN1	ANKS1B	CNTNAP5		MEF2A			LRMDA			PDE4B	TTLL7	PLP1	ENPP2
[truncated: 1 more columns]
