# Supplementary material for: Human microglial transitions at the Aβ–tau inflection point associate with divergent pathways to dementia and resilience
Source: Nat Med. 2026 Jun 4;32(6):2047–59. doi: 10.1038/s41591-026-04393-8 (PMC13278961; doi:10.1038/s41591-026-04393-8)
Supplement: Supplementary file 13 — Antibody information [file 41591_2026_4393_MOESM13_ESM.xlsx]

## Sheet: Primary antibody information
Supplementary table 10. Information on primary antibodies
Primary antibody	Host	Clonality	Supplier	Catalog number	Dilution
HLA-DR/DP/DQ	Mouse	Monoclonal	Abcam	ab7856	1:100
SPP1	Rabbit	Polyclonal	Merck Millipore	HPA027541	1:200
IBA1	Goat	Polyclonal	Abcam	ab5076	1:200
CD45-A488	Mouse	Monoclonal	BioLegend	304017	1:50
AT8-biotin	Mouse	Monoclonal	ThermoFisher Scientific	MN1020B	1:1000
